# Supplementary material for: Small molecule disruption of RARα/NCoR1 interaction inhibits chaperone-mediated autophagy in cancer
Source: EMBO Mol Med. 2025 Jun 9;17(7):1716–55. doi: 10.1038/s44321-025-00254-y (PMC12254369; doi:10.1038/s44321-025-00254-y)
Supplement: Supplementary file 3 — Source data Fig. 1 [file 44321_2025_254_MOESM3_ESM.zip]

Archive with 71 entries (66 files):
- Figure 1/Fig1A/
- Figure 1/Fig1A/A549_DAPI.TIF
- Figure 1/Fig1A/A549_FITC.TIF
- Figure 1/Fig1A/A549_Rhodamine.TIF
- Figure 1/Fig1A/BEAS2B_DAPI.TIF
- Figure 1/Fig1A/BEAS2B_FITC.TIF
- Figure 1/Fig1A/BEAS2B_Rhodamine.TIF
- Figure 1/Fig1A/Fig1A.xlsx
- Figure 1/Fig1A/H1703_DAPI.TIF
- Figure 1/Fig1A/H1703_FITC.TIF
- Figure 1/Fig1A/H1703_Rhodamine.TIF
- Figure 1/Fig1A/H23_DAPI.TIF
- Figure 1/Fig1A/H23_FITC.TIF
- Figure 1/Fig1A/H23_Rhodamine.TIF
- Figure 1/Fig1A/H460_DAPI.TIF
- Figure 1/Fig1A/H460_FITC.TIF
- Figure 1/Fig1A/H460_Rhodamine.TIF
- Figure 1/Fig1A/H520_DAPI.TIF
- Figure 1/Fig1A/H520_FITC.TIF
- Figure 1/Fig1A/H520_Rhodamine.TIF
- Figure 1/Fig1A/README.txt
- Figure 1/Fig1B.xlsx
- Figure 1/Fig1C/
- Figure 1/Fig1C/A549_(DAPI+FITC+Rhodamine).TIF
- Figure 1/Fig1C/A549_DAPI.TIF
- Figure 1/Fig1C/A549_FITC.TIF
- Figure 1/Fig1C/A549_Rhodamine.TIF
- Figure 1/Fig1C/BEAS2B_(DAPI+FITC+Rhodamine).TIF
- Figure 1/Fig1C/BEAS2B_DAPI.TIF
- Figure 1/Fig1C/BEAS2B_FITC.TIF
- Figure 1/Fig1C/BEAS2B_Rhodamine.TIF
- Figure 1/Fig1C/Fig1C.xlsx
- Figure 1/Fig1C/H1703_(DAPI+FITC+Rhodamine).TIF
- Figure 1/Fig1C/H1703_DAPI.TIF
- Figure 1/Fig1C/H1703_FITC.TIF
- Figure 1/Fig1C/H1703_Rhodamine.TIF
- Figure 1/Fig1C/H23_DAPI.TIF
- Figure 1/Fig1C/H23_FITC.TIF
- Figure 1/Fig1C/H23_Rhodamine.TIF
- Figure 1/Fig1C/H460_(DAPI+FITC+Rhodamine).TIF
- Figure 1/Fig1C/H460_DAPI.TIF
- Figure 1/Fig1C/H460_FITC.TIF
- Figure 1/Fig1C/H460_Rhodamine.TIF
- Figure 1/Fig1C/H520_(DAPI+FITC+Rhodamine).TIF
- Figure 1/Fig1C/H520_DAPI.TIF
- Figure 1/Fig1C/H520_FITC.TIF
- Figure 1/Fig1C/H520_Rhodamine.TIF
- Figure 1/Fig1C/README.txt
- Figure 1/Fig1D/
- Figure 1/Fig1D/A549-CTsi_DAPI.tif
- Figure 1/Fig1D/A549-CTsi_Rhodamine.tif
- Figure 1/Fig1D/A549-RARsi_DAPI.tif
- Figure 1/Fig1D/A549-RARsi_Rhodamine.tif
- Figure 1/Fig1D/Fig1D.xlsx
- Figure 1/Fig1D/README.txt
- Figure 1/Fig1E.xlsx
- Figure 1/Fig1F.xlsx
- Figure 1/Fig1G/
- Figure 1/Fig1G/A549-CTsi_DAPI.tif
- Figure 1/Fig1G/A549-CTsi_Rhodamine.tif
- Figure 1/Fig1G/A549-NCoRsi_DAPI.tif
- Figure 1/Fig1G/A549-NCoRsi_Rhodamine.tif
- Figure 1/Fig1G/Fig1G.xlsx
- Figure 1/Fig1G/README.txt
- Figure 1/Fig1H/
- Figure 1/Fig1H/Fig1H.xlsx
- Figure 1/Fig1H/RARAHT_DAPI.tif
- Figure 1/Fig1H/RARAHT_Rhodamine.tif
- Figure 1/Fig1H/README.txt
- Figure 1/Fig1H/WTRAR_DAPI.tif
- Figure 1/Fig1H/WTRAR_Rhodamine.tif
