# Supplementary material for: Small molecule disruption of RARα/NCoR1 interaction inhibits chaperone-mediated autophagy in cancer
Source: EMBO Mol Med. 2025 Jun 9;17(7):1716–55. doi: 10.1038/s44321-025-00254-y (PMC12254369; doi:10.1038/s44321-025-00254-y)
Supplement: Supplementary file 3 — Source data Fig. 1 [file 44321_2025_254_MOESM3_ESM.zip › Figure 1/Fig1A/Fig1A.xlsx]

## Sheet: Fig. 1A
Number of puncta/cell
A549	H23	H460	H520	H1703	BEAS-2B		ANOVA summary			ANOVA table	SS	DF	MS		Bonferroni's multiple comparisons test	Mean Diff.	95.00% CI of diff.	Below threshold?	Summary	Adjusted P Value	F-?			Test details	Mean 1	Mean 2	Mean Diff.	SE of diff.	n1	n2	t	DF
16	4	21	4	17	1		F	20.48		Treatment (between columns)	146169	5	29234		BEAS-2B vs. A549	-23.81	-36.15 to -11.47	Yes	****	<0.0001	A	A549		BEAS-2B vs. A549	12.03	35.84	-23.81	4.781	154	105	4.98	941
2	1	27	10	15	0		P value	<0.0001		Residual (within columns)	1342924	941	1427		BEAS-2B vs. H23	-7.24	-18.04 to 3.562	No	ns	0.4199	B	H23		BEAS-2B vs. H23	12.03	19.27	-7.24	4.185	154	173	1.73	941
2	0	12	2	1	0		P value summary	****		Total	1489093	946			BEAS-2B vs. H460	-22.2	-32.67 to -11.72	Yes	****	<0.0001	C	H460		BEAS-2B vs. H460	12.03	34.22	-22.2	4.059	154	198	5.469	941
12	2	13	2	3	0		Significant diff. among means (P < 0.05)?	Yes							BEAS-2B vs. H520	3.033	-8.291 to 14.36	No	ns	>0.9999	D	H520		BEAS-2B vs. H520	12.03	8.993	3.033	4.387	154	143	0.6913	941
23	102	1	2	10	3		R squared	0.09816							BEAS-2B vs. H1703	-29.78	-40.57 to -18.99	Yes	****	<0.0001	E	H1703		BEAS-2B vs. H1703	12.03	41.8	-29.78	4.18	154	174	7.125	941
10	41	4	0	17	1
47	5	11	0	4	1
2	0	11	1	11	6
3	15	3	4	25	1
19	0	0	0	65	3
1	2	3	1	68	18
33	44	39	2	18	29
26	19	24	4	15	17
14	1	8	2	7	5
15	1	46	12	40	3
13	1	3	4	12	3
14	1	21	0	11	2
262	6	7	0	18	3
6	4	9	1	49	4
25	8	15	3	26	1
15	7	9	3	15	10
4	10	20	9	1	17
0	8	33	1	2	2
1	2	16	0	13	1
2	0	17	2	9	7
1	7	44	2	1	10
237	7	2	2	0	9
272	14	4	10	3	19
139	12	14	5	4	11
8	1	13	2	10	2
42	4	4	7	6	24
1	1	12	5	15	18
23	27	2	2	0	2
8	33	0	34	239	0
6	9	1	1	17	0
63	9	32	5	26	2
1	7	0	3	85	3
0	1	3	0	98	2
2	135	1	2	7	2
7	17	3	3	6	3
7	4	4	0	11	0
1	9	5	1	6	13
10	7	5	5	90	1
9	0	4	7	73	5
4	1	0	0	2	8
61	19	3	0	3	3
6	12	4	7	36	13
7	8	6	2	43	38
58	14	4	12	16	21
8	20	5	0	16	42
12	25	2	4	24	41
5	24	4	0	5	44
63	9	4	1	13	35
63	32	36	3	10	29
0	16	32	3	17	12
60	8	10	3	105	14
15	38	22	0	49	2
17	11	36	6	7	21
35	26	54	3	0	44
19	15	89	13	2	18
26	0	26	0	28	40
6	3	55	3	26	24
10	7	51	1	114	16
13	2	58	4	65	18
16	5	69	35	26	74
24	0	49	25	24	69
14	5	62	4	26	50
10	3	45	10	38	9
15	2	84	1	36	18
12	6	107	0	24	9
16	50	105	2	11	17
24	62	9	0	52	7
17	26	16	4	68	41
14	68	12	3	41	14
21	24	17	22	7	18
15	1	27	21	68	8
15	2	13	22	62	14
12	16	54	18	44	36
310	33	13	20	40	21
37	6	78	5	48	42
13	12	31	3	59	33
12	24	32	16	35	31
32	24	25	1	42	6
3	7	44	4	24	0
0	8	49	21	28	0
0	14	41	22	29	0
0	8	22	2	13	3
5	55	48	16	48	2
1	21	38	4	88	3
20	7	31	1	109	0
7	120	74	3	14	5
3	9	36	5	40	4
3	17	80	2	22	0
35	24	58	4	1	2
41	12	70	15	19	4
39	31	68	20	226	1
134	1	37	14	29	3
211	4	73	1	42	4
37	8	70	19	19	1
110	15	33	9	8	1
174	3	68	3	23	2
70	2	19	0	4	5
173	29	29	2	56	1
5	22	41	3	1	0
171	38	43	9	5	1
	11	8	0	45	1
	17	75	3	191	0
	8	23	28	23	0
	57	33	6	14	2
	16	35	28	7	0
	7	46	0	18	0
	7	44	1	10	1
	17	35	0	32	5
	20	41	0	43	2
	45	71	0	27	1
	3	17	63	27	2
	10	14	44	16	1
	18	33	55	430	2
	7	43	13	263	0
	10	95	33	320	7
	12	32	62	22	14
	8	8	34	27	13
	10	56	0	71	3
	8	30	1	62	27
	3	33	0	160	17
	38	55	0	68	5
	12	37	0	93	12
	23	67	1	97	4
	10	52	56	20	28
	6	2	35	49	9
	8	39	19	19	21
	16	21	21	37	12
	22	45	21	45	30
	14	39	22	60	27
	21	72	34	37	17
	12	12	34	33	17
	19	22	35	92	51
	2	24	0	5	11
	3	10	0	11	17
	4	4	1	3	17
	37	29	3	10	28
	75	47	6	9	14
	33	24	6	12	7
	57	18		37	3
	29	12		33	1
	10	24		10	17
	4	39		18	41
	16	13		15	3
	4	38		20	8
	30	57		29	10
	0	77		14	3
	0	41		16	3
	2	59		69	21
	4	61		201	11
	2	20		4
	0	56		0
	0	51		7
	2	48		8
	7	42		20
	10	37		19
	9	20		66
	14	33		28
	195	37		8
	81	32		64
	59	67		237
	51	62		121
	38	40		26
	25	35		7
	73	48		73
	1	43		152
	5	48		25
	1	45		27
	253	73		61
		73		2
		92
		42
		31
		89
		63
		60
		91
		39
		29
		8
		30
		17
		46
		52
		16
		66
		37
		48
		29
		75
		30
		9
		76
		32
