# Supplementary material for: Small molecule disruption of RARα/NCoR1 interaction inhibits chaperone-mediated autophagy in cancer
Source: EMBO Mol Med. 2025 Jun 9;17(7):1716–55. doi: 10.1038/s44321-025-00254-y (PMC12254369; doi:10.1038/s44321-025-00254-y)
Supplement: Supplementary file 3 — Source data Fig. 1 [file 44321_2025_254_MOESM3_ESM.zip › Figure 1/Fig1A/README.txt]

Images were acquired on the same day and under the same conditions for each replicate.
Microscopy images were then selected from multiple replicates for the most representative images.
Quantification was performed on images in their original format.
For figure preparation - images were rotated or flipped if needed and brightness/contrast was adjusted for each image to improve visualization.
