# Supplementary material for: Small molecule disruption of RARα/NCoR1 interaction inhibits chaperone-mediated autophagy in cancer
Source: EMBO Mol Med. 2025 Jun 9;17(7):1716–55. doi: 10.1038/s44321-025-00254-y (PMC12254369; doi:10.1038/s44321-025-00254-y)
Supplement: Supplementary file 3 — Source data Fig. 1 [file 44321_2025_254_MOESM3_ESM.zip › Figure 1/Fig1B.xlsx]

## Sheet: Fig. 1B
Heatmap
	BEAS-2B			H520			H23			H460			A549			H1703
LAMP2A	-1.31364	-0.62405	-0.86208	-0.63315	-0.31983	0.09576	1.13483	-0.59304	-0.51809	-0.54678	-0.54994	-0.6408	0.25299	0.12782	0.03649	1.10575	1.95903	1.88872
HSPA8	-0.72327	-0.91761	-1.37689	-0.98264	-1.23442	0.04074	-0.66974	0.62064	0.14309	0.00692	1.48652	1.31253	0.82571	0.16074	0.76251	1.54302	-0.11587	-0.88198
HSP90AA1	-1.15973	-0.90459	-0.96794	-0.33466	-0.29501	0.17541	-0.77939	-0.60506	-0.52024	0.79733	1.87065	1.17105	-0.03956	0.30395	1.16179	1.516	-0.36994	-1.02008
HSP90AB1	-1.10473	-1.64956	-1.74129	0.23953	-0.60051	0.05652	-1.36903	1.10931	1.19108	0.45737	0.36762	0.36794	1.06185	0.03039	0.51163	0.71501	0.74276	-0.38589
EEF1A1	-0.69244	-1.65151	-1.34058	0.42095	0.97444	1.64249	-0.1993	0.83149	0.44163	-1.05363	-0.66761	-0.2472	-0.24565	0.09196	0.00257	1.77007	0.42123	-0.49891
PHLPP1	0.40472	0.68183	-0.11409	0.82915	1.36452	1.77673	-1.01423	-1.07007	-0.5987	-1.12902	-1.08177	-0.91469	-0.39144	-0.36701	0.48394	1.30082	0.47249	-0.63319
RAC1	-0.84108	-0.82048	-1.08819	-0.68205	-0.5347	-0.32208	1.7682	0.58259	1.80859	-0.52974	-0.44214	-0.57955	-0.29338	-0.56912	-0.1201	0.57806	1.78385	0.30133
NFATC1	-0.82594	-0.74452	-0.84287	-0.68893	-0.71532	-0.76687	1.89324	0.96399	1.25601	-0.20872	-0.63054	-0.38602	-0.40177	-0.42998	-0.55243	0.23212	1.55637	1.29218
NCOR1	-0.93718	-0.62096	-0.96082	-0.85187	-0.83944	-0.84787	-0.55779	-0.39404	0.88266	-0.08017	0.60539	0.17361	1.47163	-0.5174	1.44055	0.95538	1.76644	-0.68812
NFE2L2	-1.2642	-1.13764	-1.04944	-1.15103	-0.94875	-0.26343	0.63725	1.48147	0.97428	0.58262	0.23169	1.34692	0.04228	0.68035	0.0238	1.15308	-0.30712	-1.03214
RAB11A	-1.73571	-1.16744	-0.85149	0.59125	0.8114	1.71818	-0.12194	-0.44182	-1.11471	-0.05872	-1.01576	-0.05297	0.0537	1.13827	0.02373	1.27142	0.67535	0.27725
RARA	-0.67111	-0.95605	-0.81394	-0.74126	-1.00455	-0.8095	-0.46218	-0.23741	-0.29276	-0.50998	-0.1322	-0.27576	0.6077	1.54464	1.84368	1.77684	0.78557	0.34827
RICTOR	-1.01131	-1.36222	-1.0292	-0.82318	-0.70223	-0.55716	-0.48177	0.97434	1.86311	0.26712	0.55702	0.07789	0.35499	-0.52388	0.03506	1.69415	1.05696	-0.3897
AKT1	-1.2226	-1.29078	-1.13158	-0.77659	-0.32433	-0.19224	0.70779	0.42718	0.03732	0.09518	0.35922	1.82476	-0.31748	-0.72006	0.05223	1.51371	1.54877	-0.59049
AKT2	-1.04174	-0.88602	-1.28266	0.11007	1.09189	-0.17244	-0.51974	-0.86141	0.00196	-0.73909	-0.3261	-0.46962	0.50911	-0.42912	1.75384	1.68139	1.41076	0.16892
CTSA	-0.34645	-0.20758	-0.57485	-1.10118	-1.55714	-0.99531	1.67926	1.18393	1.77871	0.49982	-0.092	0.38335	-0.77201	-0.33283	-0.60657	0.04056	1.00563	0.01467
CMA Score
BEAS-2B	H520	H23	H460	A549	H1703		ANOVA summary			ANOVA table	SS	DF	MS	F (DFn, DFd)	P value		Bonferroni's multiple comparisons test	Mean Diff.	95.00% CI of diff.	Below threshold?	Summary	Adjusted P Value	A-?			Test details	Mean 1	Mean 2	Mean Diff.	SE of diff.	n1	n2	t	DF
-0.42433	-0.0320275	0.0549164	-0.11308	0.129825	0.384695		F	9.916		Treatment (between columns)	0.6989	5	0.1398	F (5, 12) = 9.916	P=0.0006		BEAS-2B vs. H520	-0.4969	-0.7930 to -0.2007	Yes	**	0.0013	B	H520		BEAS-2B vs. H520	-0.3905	0.1063	-0.4969	0.09694	3	3	5.125	12
-0.322231	-0.00947567	0.0238709	-0.0436336	0.0728866	0.278583		P value	0.0006		Residual (within columns)	0.1692	12	0.0141				BEAS-2B vs. H23	-0.4176	-0.7137 to -0.1215	Yes	**	0.0051	C	H23		BEAS-2B vs. H23	-0.3905	0.02703	-0.4176	0.09694	3	3	4.307	12
-0.425032	0.36047	0.00230488	-0.0370949	0.043102	0.0562493		P value summary	***		Total	0.868	17					BEAS-2B vs. H460	-0.3259	-0.6220 to -0.02982	Yes	*	0.0283	D	H460		BEAS-2B vs. H460	-0.3905	-0.0646	-0.3259	0.09694	3	3	3.362	12
							Significant diff. among means (P < 0.05)?	Yes									BEAS-2B vs. A549	-0.4725	-0.7686 to -0.1764	Yes	**	0.0019	E	A549		BEAS-2B vs. A549	-0.3905	0.08194	-0.4725	0.09694	3	3	4.874	12
							R squared	0.8051									BEAS-2B vs. H1703	-0.6304	-0.9265 to -0.3343	Yes	***	0.0001	F	H1703		BEAS-2B vs. H1703	-0.3905	0.2398	-0.6304	0.09694	3	3	6.503	12
