# Supplementary material for: Small molecule disruption of RARα/NCoR1 interaction inhibits chaperone-mediated autophagy in cancer
Source: EMBO Mol Med. 2025 Jun 9;17(7):1716–55. doi: 10.1038/s44321-025-00254-y (PMC12254369; doi:10.1038/s44321-025-00254-y)
Supplement: Supplementary file 3 — Source data Fig. 1 [file 44321_2025_254_MOESM3_ESM.zip › Figure 1/Fig1C/Fig1C.xlsx]

## Sheet: Fig. 1C
NCoR1 Nuclear Intensity
A549	H23	H460	H520	H1703	BEAS-2B		ANOVA summary			ANOVA table	SS	DF	MS	F (DFn, DFd)	P value		Bonferroni's multiple comparisons test	Mean Diff.	95.00% CI of diff.	Below threshold?	Summary	Adjusted P Value	F-?			Test details	Mean 1	Mean 2	Mean Diff.	SE of diff.	n1	n2	t	DF
14.208	22.2662	16.1181	11.5758	10.078	12.7164		F	35.29		Treatment (between columns)	8128	5	1626	F (5, 1096) = 35.29	P<0.0001		BEAS-2B vs. A549	-5.17	-7.017 to -3.323	Yes	****	<0.0001	A	A549		BEAS-2B vs. A549	7.527	12.7	-5.17	0.7157	175	185	7.223	1096
18.6707	18.6119	15.4561	10.9694	10.7635	16.684		P value	<0.0001		Residual (within columns)	50492	1096	46.07				BEAS-2B vs. H23	-8.943	-10.82 to -7.066	Yes	****	<0.0001	B	H23		BEAS-2B vs. H23	7.527	16.47	-8.943	0.7277	175	173	12.29	1096
17.5952	15.7889	12.9588	10.9394	13.0115	12.3524		P value summary	****		Total	58620	1101					BEAS-2B vs. H460	-5.492	-7.256 to -3.729	Yes	****	<0.0001	C	H460		BEAS-2B vs. H460	7.527	13.02	-5.492	0.6834	175	226	8.036	1096
14.3687	17.135	16.6924	9.56664	5.64751	9.99185		Significant diff. among means (P < 0.05)?	Yes									BEAS-2B vs. H520	-2.934	-4.856 to -1.012	Yes	***	0.0004	D	H520		BEAS-2B vs. H520	7.527	10.46	-2.934	0.7449	175	158	3.939	1096
14.9096	18.4713	16.283	5.73445	6.0436	6.61603		R squared	0.1387									BEAS-2B vs. H1703	-6.361	-8.208 to -4.514	Yes	****	<0.0001	E	H1703		BEAS-2B vs. H1703	7.527	13.89	-6.361	0.7157	175	185	8.887	1096
12.9271	39.3006	14.7895	8.78789	14.696	7.64624
17.6813	32.7244	11.7522	9.58418	8.35105	7.01183
14.969	7.80504	21.0167	10.294	11.5366	8.8537
13.1761	19.6996	8.49021	10.6899	13.5144	14.7607
12.7305	20.2684	10.1281	7.6223	10.5598	6.08292
11.4533	18.9421	16.4064	7.26802	7.78124	6.72509
16.4598	15.578	15.1479	19.1706	8.93029	11.0482
19.143	17.1315	17.2623	9.87249	19.3528	8.27236
13.6577	28.1352	14.7246	12.0852	6.56165	10.1965
12.417	21.173	17.5756	6.85954	4.88978	6.72148
17.307	20.9881	10.6944	10.5739	5.25296	9.82602
18.1518	18.7016	11.8043	10.1812	4.75088	9.50095
19.7559	16.4022	12.3242	23.2218	5.17596	5.94451
18.0179	24.8401	11.0032	20.5536	5.30862	7.87663
15.2571	34.9495	9.45582	8.5746	4.9365	6.51893
13.3169	28.3446	7.43765	17.1276	5.5203	15.0413
37.3437	24.7042	9.64626	7.85467	5.59498	7.28778
19.646	27.9309	8.24049	7.09389	6.02139	17.6182
13.5858	24.7711	17.8911	10.8505	6.17494	17.7362
11.9044	23.8794	8.59582	8.00044	5.21667	4.96565
14.8215	29.7266	12.9963	5.96772	6.64985	11.8722
10.7608	22.7125	11.3549	6.26271	5.61448	8.23686
13.9167	14.2381	8.74087	5.55471	6.70076	4.76491
10.5553	31.4494	14.8505	9.24022	3.81025	4.65418
17.1497	13.2226	10.5789	7.32246	4.08739	9.99469
24.7127	26.9556	12.7982	8.72423	3.52527	7.70207
17.4372	25.3517	10.2745	7.17459	4.23189	5.69123
23.3497	21.852	9.70112	6.87283	3.06204	5.83287
20.62	27.9473	14.1209	6.65563	4.14601	6.78123
14.4495	15.5113	14.1556	13.0725	3.29859	7.98179
19.3074	17.2672	8.668	9.30551	3.99025	5.1906
16.5459	33.4362	8.37563	5.50945	3.97825	6.07484
14.9956	14.4139	9.84922	9.75096	3.32828	7.34903
14.2114	23.0831	11.1039	5.32391	5.04244	7.37067
12.0119	26.4184	10.7604	8.17311	4.68347	8.15688
15.4272	19.7925	8.51898	3.90034	3.51053	5.62603
22.373	18.3135	13.3247	6.66492	3.12753	6.08892
10.5101	13.061	7.46325	6.83322	9.13267	7.36397
15.1453	19.7643	7.84399	7.16086	5.54648	6.70458
19.2416	20.568	6.03302	6.71652	3.75197	6.64716
26.9936	28.6085	6.66474	10.9925	3.47015	6.74573
19.1035	22.3782	12.4397	6.54122	4.99795	6.4696
23.8408	27.2572	7.28394	3.81942	6.15028	6.54259
13.3506	31.1402	8.39025	2.9596	5.65347	6.54545
14.6673	31.4075	7.90462	7.12518	4.29605	9.90958
19.7669	29.657	8.13967	6.80212	4.04983	13.2982
19.306	18.6476	13.2953	4.83946	3.25178	3.44274
15.6412	20.584	12.8667	6.33678	3.10703	6.16605
17.2032	28.3116	10.9379	10.1091	4.73199	2.84548
19.3664	25.1824	11.9261	8.98244	4.37861	2.98093
12.7653	15.015	6.95608	16.5983	4.69452	4.80613
7.39251	14.65	10.8612	8.13024	3.4375	3.63098
11.8562	13.2167	8.25957	6.53548	3.2392	6.2431
8.69355	33.3364	7.53477	12.0081	5.43011	5.76947
8.22583	16.6087	6.58983	9.54191	5.85329	3.13031
7.73676	13.4815	7.7649	7.04154	4.39862	2.74666
8.55305	17.8429	9.59929	16.6693	4.6428	4.4834
7.10425	16.1627	10.9083	14.8698	6.60285	6.2974
10.4107	19.2913	12.617	16.7788	5.16838	5.77002
7.40204	21.3066	11.1243	19.0222	7.16224	4.1281
6.47443	16.1067	10.6102	15.2548	3.94127	4.87353
8.45996	5.56963	8.14316	10.7415	3.46038	3.87729
10.8239	5.94688	6.64331	10.4775	4.21895	6.94307
5.99172	19.3202	8.85482	11.0086	9.22188	4.72666
10.1326	9.45904	8.7158	6.66485	5.45308	3.64737
12.6407	11.4756	10.2074	15.4085	5.9008	3.84757
15.4662	11.794	10.0504	14.3632	5.7764	3.82388
14.1029	17.4227	7.76558	18.4585	3.93907	5.79942
12.116	10.0654	6.62763	7.70297	4.60249	6.14236
11.3305	24.8978	5.82446	34.544	2.92942	3.96832
10.8645	14.0971	9.27631	7.51751	5.99429	6.92005
12.2964	12.3058	10.5896	9.66539	4.94238	5.10586
9.24118	12.1798	6.77657	10.5913	4.17202	5.8594
14.374	13.5789	4.91502	9.10081	6.43085	3.45587
8.00607	18.8594	5.00457	17.7066	7.63454	6.0595
5.24664	16.3672	12.3994	7.7588	4.28506	7.44887
3.924	11.9504	8.65943	8.51025	5.17546	6.16522
9.95276	10.2753	7.97556	10.2586	8.59903	7.24525
6.0162	11.4452	6.26229	4.04008	5.9516	7.12083
7.0478	14.4674	7.19009	10.9926	7.24116	4.32022
12.4515	9.9816	5.78785	8.02064	7.95084	6.57667
6.80401	18.1565	6.39307	10.1247	9.40755	3.38872
6.45974	16.8645	13.2643	5.21446	9.08147	3.06523
12.4354	12.904	12.5607	6.05911	15.2074	7.37403
8.24223	11.9865	12.7575	6.0717	14.3387	5.11969
10.5832	15.1274	7.05535	6.91939	13.8323	3.85693
7.33248	18.5757	6.89096	4.10708	10.9695	5.57136
7.62192	21.6884	6.74434	5.6558	10.1525	5.72409
6.8576	8.37558	8.25746	10.3937	12.4334	5.05811
8.90296	15.8742	13.2872	11.9274	12.8388	7.10043
5.37452	17.103	11.4412	6.55341	19.6826	3.53015
8.76336	15.0109	9.73027	4.23209	12.7865	3.63815
7.19482	12.5097	10.0585	3.96461	24.3348	4.45328
6.49955	14.9787	6.27948	8.66302	9.25462	4.30788
7.77457	8.81806	18.4984	9.56045	8.632	4.8399
9.60731	9.49157	7.57456	13.1226	12.0298	4.39986
3.57602	10.1303	7.78225	25.4792	12.7816	5.47283
9.01123	8.02052	8.01333	4.36806	15.3246	4.46011
6.1275	8.87605	10.2489	9.48889	5.67203	7.8178
6.09592	12.622	8.76811	5.97738	11.4368	6.40362
6.54048	13.5844	10.103	7.85353	14.4248	5.05922
7.72431	16.2057	10.0372	14.2643	8.24223	5.44425
10.3415	10.7151	7.63485	16.7342	9.29272	5.55411
8.70879	11.1919	14.7602	10.2342	10.7121	5.66635
9.82417	14.6569	9.65553	8.16115	20.2316	7.8163
8.64513	13.925	9.35619	10.7448	10.4519	6.22895
10.0891	11.6231	9.11995	9.76991	11.1201	8.44939
7.22295	14.9888	8.2481	10.8471	13.7079	7.69632
11.577	11.2385	11.3868	6.69432	9.45146	7.63901
10.9865	20.297	10.5075	13.6149	20.5039	8.34255
6.21206	4.26715	8.56357	8.52783	11.989	5.65556
9.40407	12.0917	7.93037	19.0952	11.0278	7.33062
9.03328	13.2278	11.4662	7.92155	11.3952	7.3992
6.02939	11.2858	5.93335	16.7724	8.01337	6.34687
2.64833	15.2247	12.0783	20.7093	10.0678	3.33812
7.66451	17.2502	9.40935	6.54634	15.8314	9.03603
8.13471	18.2414	7.99077	10.3702	16.7721	6.19856
12.9263	15.9895	6.47524	7.96297	19.1751	5.23088
7.98388	17.2932	12.3	11.9444	21.5075	6.68521
8.4408	15.0621	11.6365	12.4355	10.1045	12.8878
16.2906	17.2363	10.7509	8.16294	9.51426	7.26175
15.4123	13.0583	10.5767	8.52419	18.4213	10.6813
21.1179	10.4387	8.74514	7.59343	9.71595	16.1535
11.8434	11.6705	10.3167	18.4614	30.2979	6.66629
11.0275	21.1893	7.63769	5.41318	31.7127	11.2804
15.7081	21.8471	7.08039	8.18545	28.7858	6.27701
12.8737	12.138	9.96582	10.5666	17.6084	7.00526
9.92396	10.8655	9.23566	8.5809	26.4774	7.39513
11.0393	18.2504	10.5015	9.38515	23.6559	6.08916
11.0107	14.6163	9.24321	9.44618	16.8937	12.1142
11.4311	8.69859	8.722	7.72198	56.176	7.24463
14.1414	3.67188	7.18864	30.0454	44.3331	12.6273
14.6502	6.6804	10.0262	10.6315	25.2088	7.79929
14.5696	14.1883	9.79878	8.73703	32.007	22.0452
11.141	13.231	9.40109	14.41	25.1946	7.39251
12.3317	12.6766	9.11547	12.6457	23.465	27.1208
7.68216	11.6265	10.5882	9.33794	13.9112	8.28488
8.5975	13.6722	7.85447	10.2409	17.386	12.6507
17.0819	13.6366	5.91663	18.5509	24.04	15.2249
14.8275	7.72878	6.96833	8.97581	11.7926	15.9058
15.1593	16.1219	13.5861	19.6272	14.5976	8.71521
14.2184	16.5796	9.03373	10.7919	33.6778	7.79114
20.0494	13.4564	28.0014	16.1809	29.0298	8.82477
14.6909	11.5883	29.6313	17.6193	23.4051	9.09464
12.1777	18.5999	15.574	5.8621	27.2903	8.76926
18.6961	17.5477	16.9253	7.13514	40.3348	7.15384
19.6934	11.4909	27.3605	17.8789	23.4863	10.0356
10.0363	18.1304	29.4792	21.2174	25.332	8.14631
11.0279	8.24972	25.3937	8.23518	20.3375	9.1745
9.38803	8.42906	15.1424	18.9409	22.0259	7.01704
10.2578	10.1739	20.656	15.464	18.3618	7.06762
10.7806	11.0941	23.6823	7.08219	37.6262	12.3244
11.4161	14.654	14.5358	6.39394	30.3207	9.84708
16.0049	13.0919	17.007		36.6622	7.59735
18.7486	7.56357	16.0477		27.3432	6.90336
9.85793	8.94307	27.782		91.4628	7.62299
8.64874	16.4528	23.1338		50.593	5.33818
12.9266	9.07959	23.7552		27.0399	4.64137
11.6521	8.24507	14.1664		17.1997	5.98881
16.2585	10.6767	22.5045		18.7747	10.7394
14.0859	7.83047	19.0052		27.195	9.30987
21.4364	7.24393	20.2483		33.4509	7.56816
13.7476	18.3908	15.0255		16.9787	7.08497
16.3889	14.4862	22.4735		31.1949	8.16725
19.3345	10.1116	17.7663		21.667	5.48314
15.4181	11.0059	17.4856		14.2876	8.25018
7.64795	11.3751	22.7859		20.8189	9.39686
8.60717	10.978	22.08		16.4808	9.61381
14.9894		20.7032		19.0293	8.55086
12.1933		21.1476		14.4808	6.31882
11.8423		17.3604		22.9647
14.4172		17.1985		27.1926
13.9841		18.4015		21.8444
11.2099		19.3876		20.1905
11.9531		13.8706		24.614
10.399		21.4423		29.334
17.5365		11.6687		19.1471
12.915		17.9311		20.0576
12.605		18.8274		30.9923
15.9448		13.9963		22.2655
		15.6236
		9.84511
		12.1212
		16.1812
		15.2046
		12.7372
		11.1581
		12.5801
		12.8295
		12.033
		11.2313
		14.3737
		9.51943
		7.78326
		16.2494
		7.22587
		10.7491
		12.0015
		10.1253
		14.9339
		17.7632
		14.7161
		12.9003
		21.6552
		26.4939
		20.9732
		23.0005
		22.0759
		26.7959
		25.0736
		23.7463
		18.9492
		13.1691
		13.6803
		11.2506
		29.1412
		31.5916
		23.7942
		22.88
		24.5143
		27.9495
RARa Nuclear Intensity
A549	H23	H460	H520	H1703	BEAS-2B		ANOVA summary			ANOVA table	SS	DF	MS	F (DFn, DFd)	P value		Bonferroni's multiple comparisons test	Mean Diff.	95.00% CI of diff.	Below threshold?	Summary	Adjusted P Value	F-?			Test details	Mean 1	Mean 2	Mean Diff.	SE of diff.	n1	n2	t	DF
9.69891	8.52757	19.7623	10.4137	20.0633	15.3625		F	22.28		Treatment (between columns)	3415	5	682.9	F (5, 1096) = 22.28	P<0.0001		BEAS-2B vs. A549	-3.376	-4.882 to -1.869	Yes	****	<0.0001	A	A549		BEAS-2B vs. A549	10.83	14.2	-3.376	0.5839	175	185	5.782	1096
17.569	9.87075	20.55	12.6068	18.8412	22.1228		P value	<0.0001		Residual (within columns)	33599	1096	30.66				BEAS-2B vs. H23	-3.424	-4.956 to -1.892	Yes	****	<0.0001	B	H23		BEAS-2B vs. H23	10.83	14.25	-3.424	0.5936	175	173	5.768	1096
15.4039	8.8055	15.9106	13.1438	19.4055	13.4145		P value summary	****		Total	37014	1101					BEAS-2B vs. H460	-5.665	-7.104 to -4.227	Yes	****	<0.0001	C	H460		BEAS-2B vs. H460	10.83	16.49	-5.665	0.5575	175	226	10.16	1096
8.4631	10.8565	18.896	7.73784	8.40728	10.1779		Significant diff. among means (P < 0.05)?	Yes									BEAS-2B vs. H520	-4.22	-5.788 to -2.652	Yes	****	<0.0001	D	H520		BEAS-2B vs. H520	10.83	15.05	-4.22	0.6076	175	158	6.945	1096
12.0711	9.95092	20.8944	4.34135	9.06005	6.43545		R squared	0.09225									BEAS-2B vs. H1703	-4.362	-5.868 to -2.855	Yes	****	<0.0001	E	H1703		BEAS-2B vs. H1703	10.83	15.19	-4.362	0.5839	175	185	7.47	1096
11.3858	19.8174	18.573	7.00765	23.9783	10.5596
13.2765	18.7808	14.4507	8.25801	17.3165	9.66827
13.2977	5.0445	23.9862	11.6334	19.8447	8.99582
11.7383	8.35072	8.41541	11.3483	22.8822	11.5928
8.7429	9.88897	9.41285	13.2922	15.8913	6.66954
8.12039	8.8089	14.4392	8.16015	16.5887	6.77652
14.2058	10.2556	14.269	16.4786	17.3485	8.70626
17.7239	10.4085	22.4478	8.19589	38.6621	10.6241
11.3727	15.1416	17.0302	12.8709	16.4584	8.5638
11.8673	11.2599	20.8848	5.05844	11.3153	9.41432
11.2939	12.2283	14.7131	8.34079	12.5786	11.2155
10.8218	9.56619	15.4952	8.71332	8.08163	10.149
14.8986	10.6428	15.3591	19.1347	8.83603	10.5923
14.1499	9.80911	15.0303	19.2759	8.59712	11.6399
11.6124	24.2353	13.394	10.1223	8.92684	8.27797
10.4791	16.0895	8.68058	18.351	11.6367	16.2518
15.9872	18.8873	13.5247	7.4421	11.5166	9.85601
12.142	20.5237	10.7299	11.1069	12.4274	26.2093
17.1647	10.6846	19.5359	13.4867	14.5415	29.3195
16.763	10.5641	12.1188	10.683	8.39652	8.04567
17.8464	13.2806	15.9663	13.4506	11.8714	19.7185
11.0836	10.5168	16.7353	7.6487	10.6445	13.5919
15.8248	8.49652	11.2465	6.16544	9.95171	7.35775
11.0089	13.2859	20.4997	6.89364	9.35406	7.53539
17.8745	7.23762	13.5366	8.65345	9.91607	16.3987
17.7738	13.9894	14.4287	10.6933	6.02025	12.0167
16.4746	13.1126	12.6097	6.79891	10.4546	7.35599
17.9491	12.8535	11.4449	6.88632	5.79266	6.95035
18.0449	17.344	19.335	6.53963	9.32452	10.2693
17.5512	9.94343	19.2108	12.7979	5.15065	10.7853
17.1685	10.1314	11.5459	13.061	9.19751	7.27105
18.9242	23.4767	11.7569	7.48335	9.05456	8.45187
11.3955	10.6761	14.9513	10.15	6.12834	12.5173
12.4167	13.2169	18.8281	8.0157	14.0999	8.39854
11.1382	17.2463	17.8365	11.584	11.1249	12.8074
11.3015	7.65991	15.9735	6.07747	7.4679	6.11403
16.237	7.73297	20.605	8.11973	8.12139	10.0879
8.79951	10.0469	9.87651	8.91982	17.3558	9.18851
12.139	16.998	7.93022	7.10618	13.3522	15.3581
13.295	14.6645	8.32061	5.52231	9.08208	15.9558
19.1505	14.2061	10.0863	11.7117	8.71213	7.73307
11.7089	14.4908	13.592	7.14339	11.8665	8.80209
15.8697	13.6411	8.20965	4.06327	12.5607	8.37994
11.1689	12.7925	9.25943	3.27557	14.9751	8.56767
11.8641	16.3707	8.25223	9.91063	9.34373	10.6048
17.0026	14.4164	10.1916	8.86252	9.12356	11.7579
16.6028	12.6239	16.991	5.82548	7.28322	5.94656
12.6199	9.83685	15.033	7.28776	5.66375	10.7602
11.9623	15.6299	12.1774	11.6715	9.59794	7.17736
15.04	18.3545	14.8158	13.9086	8.06252	7.53354
9.17207	7.03695	11.0717	24.5649	10.8886	8.01095
18.8103	7.39144	12.807	10.8852	5.90992	7.72359
13.9997	10.6096	11.4289	6.78288	7.52489	11.2026
11.8324	11.8605	10.5398	16.3487	11.4758	13.6757
13.0697	18.2297	13.2844	12.3989	14.9085	7.04001
15.5169	18.4231	12.7172	10.7561	9.38007	4.7787
14.5692	18.4991	14.1011	22.7951	11.2324	8.84228
13.5914	20.2048	17.11	20.2997	9.54794	14.2925
17.9302	18.2768	18.8319	34.1624	11.3357	10.3103
15.8875	24.3783	14.9153	33.0743	15.8705	8.66467
12.1361	16.1953	16.2173	22.2265	8.33461	12.3936
15.4704	16.3218	15.5476	19.549	6.3017	11.4752
15.6025	13.9292	12.3155	18.9756	8.30952	16.727
12.8803	35.5072	12.0408	22.6494	17.1531	9.69635
14.0379	11.0768	11.7992	15.4882	11.7229	8.02467
18.2996	14.6235	11.9307	34.0185	11.9334	8.246
31.6926	13.1515	13.5524	26.6491	10.9689	8.00022
20.7214	22.4389	9.42866	34.6542	7.2081	13.5867
15.773	14.8611	10.1083	20.1638	9.83976	9.92629
18.2089	24.6079	9.6293	57.1872	5.49115	11.9192
15.5549	13.469	14.9382	15.9513	10.6381	12.4194
20.8984	17.9523	16.7207	17.8884	10.45	9.91279
12.6267	18.0353	10.7009	17.2071	8.10226	11.6427
22.3879	21.8379	12.0056	21.0446	12.9395	9.69195
18.1279	17.4436	11.3666	32.1837	13.8635	12.8986
13.6107	15.6114	13.1579	18.3946	9.94432	12.5685
12.4349	15.9686	19.4031	22.835	8.46788	15.1138
17.8013	11.4849	16.8189	22.8918	14.9941	12.4625
18.8501	16.8897	13.5564	10.7672	13.7356	13.6054
15.3294	16.8037	13.4995	19.2235	12.1907	11.1252
17.2127	10.7824	13.0802	15.6096	16.0561	15.8923
13.8832	24.6143	14.5449	19.9438	17.6414	5.71301
12.1206	20.7533	20.5713	11.3941	12.1684	9.5154
22.883	14.2052	24.3464	10.6002	19.5171	13.2444
16.0228	12.4095	16.5421	19.524	18.5781	10.181
20.4339	18.8131	12.0779	14.6235	19.3388	8.81577
14.63	20.8712	12.4667	11.4124	15.3256	12.3296
12.0891	24.0631	15.1585	14.3026	15.3544	10.8694
16.5297	16.1697	14.1594	17.0354	13.6518	10.6069
16.5432	20.4394	30.4151	21.5815	12.3428	9.62188
14.5712	19.383	17.3587	13.5594	28.7781	5.77452
13.7886	26.1421	22.4573	8.26067	17.73	6.11959
15.9767	14.3709	14.8963	9.63272	31.8474	8.95889
13.3056	17.4659	9.15802	16.3982	10.7605	7.26383
21.6684	14.3736	18.4226	19.6682	11.0907	7.02726
16.8823	14.6572	10.8654	23.3445	16.7304	9.42746
18.4899	14.8158	9.64822	38.194	12.0972	10.8974
16.4156	14.8372	13.1792	12.7264	25.8336	8.91821
11.8747	18.435	20.5339	13.2577	11.1301	13.6096
12.6135	19.4746	15.7645	14.429	20.9082	11.3991
20.7599	15.0989	14.793	15.8703	18.7156	10.1808
15.4079	16.7377	16.2429	30.3735	11.2685	12.0276
17.7634	18.2833	20.128	25.8437	14.336	8.62784
13.9215	19.2402	26.8774	18.4023	12.4139	12.0721
13.3607	17.187	16.9196	16.9227	19.6017	14.5445
16.6544	17.3268	15.9972	25.583	14.9187	8.53885
15.1148	19.9098	16.9557	15.8575	14.4833	14.5458
13.8253	20.0365	14.4583	17.4138	18.0644	13.5348
19.7112	13.3877	22.5047	14.3358	13.371	11.6434
21.4573	18.4592	19.9615	23.3309	25.3864	11.2726
12.2176	3.59288	13.3441	15.7016	19.1212	8.56435
15.3578	10.8828	13.6673	35.9434	15.0821	9.71081
19.4507	12.3043	18.1624	8.40727	15.8495	12.5125
18.0376	9.44385	10.6281	22.1031	11.9483	10.9817
12.313	11.8476	20.4411	22.1788	15.241	6.94283
16.2106	18.3404	14.4528	8.40204	20.9118	12.4938
18.4976	19.2509	15.1978	11.4572	21.3848	9.09985
20.7574	15.9555	12.1421	8.0178	26.0308	8.69679
18.1902	12.4138	17.3711	9.16583	22.5971	10.4135
15.477	15.9975	14.5534	9.38717	14.4214	13.607
14.0198	12.2702	20.6714	10.68	13.9356	9.88443
15.0495	10.7945	20.6671	8.99146	34.781	10.5259
22.1068	12.273	14.3932	8.92139	17.1504	19.1718
11.004	14.9034	16.2798	22.3529	16.8332	10.1696
10.0327	20.4837	12.0223	6.17237	19.0356	10.6688
12.7368	21.305	12.9567	11.2135	20.098	5.90445
10.5803	11.1851	16.2589	15.8788	10.6582	12.2254
11.4947	10.8363	13.5301	11.0429	14.9679	10.1157
11.2155	19.9629	17.3672	12.16	12.8643	12.1466
10.7458	11.0762	15.327	11.6157	9.88511	16.8603
11.3114	9.3425	13.9662	10.0668	41.5518	11.5135
12.1559	4.69689	12.9374	30.9899	23.9212	13.4621
13.7503	8.38193	15.2532	18.9269	17.3127	8.29601
19.0412	14.2176	13.9878	11.9425	19.4477	21.364
9.13235	12.8448	17.2737	14.1987	12.8142	6.81138
10.8486	10.9496	15.875	13.2271	17.3919	27.6142
12.2814	16.7421	19.9059	14.7183	11.0804	9.20025
13.2116	13.2221	14.6319	10.4148	13.3799	18.7406
10.8998	11.8653	11.0769	22.3106	12.122	15.7142
13.387	9.80956	15.4349	16.0608	7.6031	27.6995
10.8843	17.7106	23.9816	26.8856	10.4902	9.71261
10.4053	19.6364	18.0298	14.3088	23.7792	8.00019
17.6339	19.0544	27.062	21.0917	21.9057	7.5531
15.4167	15.1579	29.3031	20.8632	17.7379	8.52141
8.56085	18.5541	13.1414	11.8109	20.0265	8.38702
12.9041	16.5093	13.9241	7.45921	25.76	8.40268
17.4692	9.52583	27.1462	19.1122	17.628	9.17826
12.2373	13.2488	30.6366	27.8804	12.4769	8.16971
16.6438	8.80146	31.9245	10.4365	13.238	8.88018
7.27039	9.77102	15.4654	24.3605	15.2086	7.23624
7.55303	10.0769	19.8061	20.7398	12.7868	8.56508
8.44988	9.96234	21.6871	7.62925	26.6119	17.7257
8.31762	11.6416	15.0236	7.29735	21.5001	10.2093
10.7291	10.6538	17.4503		22.8252	9.89677
14.3049	7.65041	15.5975		18.784	8.81766
8.12096	8.52546	24.1934		55.7802	9.08936
7.11728	17.9144	19.5977		32.0497	6.54453
11.0432	9.26942	19.2852		20.1964	5.66406
9.31796	8.89504	13.9896		12.3058	6.93735
12.9958	13.5055	26.5909		13.4639	19.3827
11.52	9.93654	24.0764		18.9061	10.4531
15.8612	6.46088	16.5461		26.3011	8.19965
9.54829	17.4732	16.7182		15.4001	7.88943
12.7608	11.1118	18.9542		21.1021	7.67769
15.3902	8.44608	18.833		17.8901	9.36147
12.5698	9.23491	17.8928		12.463	6.75288
9.92933	11.5635	25.4994		17.7106	7.68414
11.7456	8.72767	20.6911		12.4782	6.51209
13.9054		25.7674		16.6061	10.2558
10.1296		18.2777		12.4753	6.7105
7.5566		21.9378		15.9934
9.71629		20.1434		22.8158
19.7794		16.32		18.5269
15.9598		15.5532		16.0902
15.3385		13.6075		18.825
12.705		31.339		23.934
14.2274		13.2703		10.9153
8.12911		22.1192		12.6453
8.76347		22.6532		26.0706
12.8389		21.0502		26.3451
		19.419
		13.759
		13.8065
		19.8017
		16.2555
		20.5126
		16.9685
		15.8574
		19.6259
		16.4096
		13.8724
		17.4185
		12.2899
		13.1747
		14.8196
		7.46625
		11.6746
		17.1665
		14.0026
		18.0291
		21.1146
		20.727
		21.732
		16.0921
		22.0593
		13.4981
		12.7406
		20.3354
		23.1536
		21.7661
		21.8241
		19.5511
		14.2188
		14.4796
		12.2899
		17.5195
		16.0153
		24.6607
		22.9888
		24.7407
		26.6927
