# Supplementary material for: Small molecule disruption of RARα/NCoR1 interaction inhibits chaperone-mediated autophagy in cancer
Source: EMBO Mol Med. 2025 Jun 9;17(7):1716–55. doi: 10.1038/s44321-025-00254-y (PMC12254369; doi:10.1038/s44321-025-00254-y)
Supplement: Supplementary file 3 — Source data Fig. 1 [file 44321_2025_254_MOESM3_ESM.zip › Figure 1/Fig1C/README.txt]

Microscopy images were taken on the same day, under the same exposure conditions.
Quantification was performed on images in their original format.
For figure preparation - images were flipped or rotated if needed for visualization and all images were cropped to highlight individual nuclei.
