# Supplementary material for: Small molecule disruption of RARα/NCoR1 interaction inhibits chaperone-mediated autophagy in cancer
Source: EMBO Mol Med. 2025 Jun 9;17(7):1716–55. doi: 10.1038/s44321-025-00254-y (PMC12254369; doi:10.1038/s44321-025-00254-y)
Supplement: Supplementary file 3 — Source data Fig. 1 [file 44321_2025_254_MOESM3_ESM.zip › Figure 1/Fig1D/Fig1D.xlsx]

## Sheet: Fig. 1D
Number of puncta/cell
Ctrl siRNA	RARα siRNA		Unpaired t test
6	46		P value	0.0317
13	45		P value summary	*
12	23		Significantly different (P < 0.05)?	Yes
3	7		One- or two-tailed P value?	Two-tailed
5	8		t, df	t=2.155, df=426
9	10
14	6
17	4
12	7
4	9
12	4
7	6
18	2
4	5
16	3
8	6
4	2
19	8
4	4
12	12
22	3
19	12
26	7
36	5
55	6
13	5
10	6
26	2
12	3
20	3
70	3
25	3
10	4
12	4
17	6
17	48
4	60
12	235
11	106
6	64
17	50
24	63
15	45
55	76
3	52
1	74
3	59
60	74
83	126
60	31
78	32
100	44
235	16
14	22
2	4
22	5
35	40
7	30
10	27
56	21
72	43
44	57
7	38
18	238
79	231
1	37
4	456
14	52
8	65
21	8
10	6
118	12
250	9
59	7
187	6
17	10
5	13
207	4
4	54
8	12
5	14
11	10
17	15
15	21
26	20
12	17
2	2
2	5
10	12
3	50
11	12
9	66
59	31
9	7
1	3
7	12
1	97
3	11
1	15
1	10
1	11
2	13
3	34
1	4
0	4
0	6
1	21
3	30
1	11
7	12
12	12
20	5
12	12
0	6
11	5
2	7
8	6
12	4
0	6
4	9
0	15
0	14
0	12
0	11
2	8
0	4
0	4
0	17
0	24
1	19
14	19
54	17
31	13
6	8
10	11
16	15
10	16
17	15
19	8
7	33
53	8
7	24
5	18
4	16
29	11
9	11
9	2
12	5
87	11
38	7
32	18
29	13
31	40
81	25
23	316
15	100
21	16
42	24
8	8
17	22
2	15
45	21
38	21
17	20
11	13
89	20
47	23
22	17
25	40
10	19
15	9
13	16
24	24
26	30
27	32
3	155
7	32
9	45
10	29
4	25
9	34
14	28
6	19
3	17
4	105
6	53
8	49
10	97
13	35
0	31
5	18
7	132
13	5
9	8
24	8
27	16
6	39
9	15
20	14
3	24
3	39
13	48
6	75
6	3
9	2
7	1
15	2
2	1
3	51
21	15
13	19
5	53
	7
	10
	33
	47
