# Supplementary material for: Small molecule disruption of RARα/NCoR1 interaction inhibits chaperone-mediated autophagy in cancer
Source: EMBO Mol Med. 2025 Jun 9;17(7):1716–55. doi: 10.1038/s44321-025-00254-y (PMC12254369; doi:10.1038/s44321-025-00254-y)
Supplement: Supplementary file 3 — Source data Fig. 1 [file 44321_2025_254_MOESM3_ESM.zip › Figure 1/Fig1E.xlsx]

## Sheet: Fig. 1E
Number of puncta/cell
DMSO	10 μM ATRA		Unpaired t test
7	8		P value	<0.0001
6	10		P value summary	****
3	9		Significantly different (P < 0.05)?	Yes
7	10		One- or two-tailed P value?	Two-tailed
4	14		t, df	t=4.267, df=179
18	6
19	6
2	9
6	25
6	11
9	6
1	9
11	7
16	4
14	3
52	2
33	4
7	4
20	2
36	3
21	7
55	3
62	17
73	9
9	15
11	12
30	19
57	32
31	8
33	22
75	9
33	90
22	104
72	18
84	16
74	20
11	15
115	23
34	18
55	17
10	101
21	84
39	9
39	11
64	40
43	37
18	45
27	13
21	39
91	5
70	23
39	11
44	15
33	7
19	9
18	6
42	39
50	6
14	17
22	0
65	1
30	13
100	1
27	4
55	37
36	16
0	36
2	1
0	2
1	2
1	8
2	1
7	3
39	1
13	1
11	2
6	4
4	0
4	4
22	2
30	8
8	2
20	4
61	5
24	2
81	9
17	5
43
9
49
19
26
18
21
