# Supplementary material for: Small molecule disruption of RARα/NCoR1 interaction inhibits chaperone-mediated autophagy in cancer
Source: EMBO Mol Med. 2025 Jun 9;17(7):1716–55. doi: 10.1038/s44321-025-00254-y (PMC12254369; doi:10.1038/s44321-025-00254-y)
Supplement: Supplementary file 3 — Source data Fig. 1 [file 44321_2025_254_MOESM3_ESM.zip › Figure 1/Fig1F.xlsx]

## Sheet: Fig. 1F
Number of puncta/cell
DMSO	5 μM AM580		Unpaired t test
6	8		P value	0.0007
13	7		P value summary	***
19	1		Significantly different (P < 0.05)?	Yes
33	2		One- or two-tailed P value?	Two-tailed
13	2		t, df	t=3.459, df=152
34	7
18	4
9	3
11	2
18	1
27	2
9	13
20	15
13	5
8	10
11	2
33	3
18	3
37	2
55	2
33	3
13	9
12	5
13	5
8	2
7	5
8	2
8	3
10	2
7	1
	2
	5
	3
	3
	1
	5
	9
	9
83	43
14	29
13	13
11	24
13	19
6	23
4	24
21	16
7	11
9	23
4	16
6	12
3	5
5	9
23	13
11	16
20	14
115	16
25	10
20	7
13	65
31	75
55	8
32	14
27	17
35	15
29	4
14	14
11	8
12	13
65	13
17	17
6	6
11	22
14	8
8	17
7	9
22	4
14	2
13	2
7	7
4	5
	5
	6
