# Supplementary material for: Small molecule disruption of RARα/NCoR1 interaction inhibits chaperone-mediated autophagy in cancer
Source: EMBO Mol Med. 2025 Jun 9;17(7):1716–55. doi: 10.1038/s44321-025-00254-y (PMC12254369; doi:10.1038/s44321-025-00254-y)
Supplement: Supplementary file 3 — Source data Fig. 1 [file 44321_2025_254_MOESM3_ESM.zip › Figure 1/Fig1G/Fig1G.xlsx]

## Sheet: Fig. 1G
Number of puncta/cell
Ctrl siRNA	NCoR1 siRNA		Unpaired t test
14	5		P value	<0.0001
2	6		P value summary	****
22	6		Significantly different (P < 0.05)?	Yes
35	6		One- or two-tailed P value?	Two-tailed
7	13		t, df	t=4.077, df=272
10	8
56	49
72	11
44	1
7	1
18	3
79	1
1	2
4	0
14	2
8	3
21	6
10	0
118	3
250	2
59	3
187	3
17	2
5	4
207	3
4	2
8	2
5	5
11	2
17	2
15	4
26	3
12	4
2	2
2	6
10	2
20	5
70	8
25	8
10	4
12	8
17	7
17	14
4	9
12	6
11	3
6	4
17	27
24	132
15	4
55	4
3	10
1	5
3	70
60	24
83	19
60	5
78	4
100	2
235	3
6	8
13	4
12	6
3	4
5	1
9	2
14	1
17	4
12	7
4	4
12	0
7	1
18	3
4	3
16	2
8	2
4	1
19	3
4	5
12	8
22	12
19	5
26	15
36	3
55	9
13	15
10	7
26	28
12	14
9	9
10	25
4	27
9	30
14	5
6	8
3	9
4	6
6	9
8	6
10	6
13	4
0	6
5	8
7	12
13	2
9	5
24	31
27	14
6	36
9	5
20	5
3	4
3	5
13	5
6	6
6	5
9	1
7	7
15	6
2	6
3	19
21	10
13	15
5	15
	27
	11
	22
	37
	8
	13
	3
	7
	7
	3
	25
	13
	24
	13
	21
	8
	8
	19
	24
	11
	8
	14
	14
	10
	10
	6
