# Supplementary material for: Small molecule disruption of RARα/NCoR1 interaction inhibits chaperone-mediated autophagy in cancer
Source: EMBO Mol Med. 2025 Jun 9;17(7):1716–55. doi: 10.1038/s44321-025-00254-y (PMC12254369; doi:10.1038/s44321-025-00254-y)
Supplement: Supplementary file 3 — Source data Fig. 1 [file 44321_2025_254_MOESM3_ESM.zip › Figure 1/Fig1H/Fig1H.xlsx]

## Sheet: Fig. 1H
Number of puncta/cell
WT RARα	AHT RARα		Unpaired t test
463	21		P value	0.0492
16	16		P value summary	*
37	17		Significantly different (P < 0.05)?	Yes
46	85		One- or two-tailed P value?	Two-tailed
109	40		t, df	t=1.994, df=89
37	26
33	17
46	22
21	17
36	55
28	10
11	15
31	20
27	17
28	8
26	4
15	10
21	14
7	5
7	31
13	12
5	33
4	36
31	25
6	1
30	4
3	9
4	5
21	7
118	10
46	17
30	6
5	27
10	4
10	17
9	9
42	116
7	3
6	11
25	4
133	55
7	2
44	11
96	4
117	2
	9
