# Supplementary material for: Small molecule disruption of RARα/NCoR1 interaction inhibits chaperone-mediated autophagy in cancer
Source: EMBO Mol Med. 2025 Jun 9;17(7):1716–55. doi: 10.1038/s44321-025-00254-y (PMC12254369; doi:10.1038/s44321-025-00254-y)
Supplement: Supplementary file 4 — Source data Fig. 2 [file 44321_2025_254_MOESM4_ESM.zip]

Archive with 44 entries (40 files):
- Figure 2/2C/
- Figure 2/2C/1 uM C11_DAPI.TIF
- Figure 2/2C/1 uM C11_Rhodamine.TIF
- Figure 2/2C/1 uM C8_DAPI.TIF
- Figure 2/2C/1 uM C8_Rhodamine.TIF
- Figure 2/2C/1 uM CIM7_DAPI.TIF
- Figure 2/2C/1 uM CIM7_Rhodamine.TIF
- Figure 2/2C/1 uM D11_DAPI.TIF
- Figure 2/2C/1 uM D11_Rhodamine.TIF
- Figure 2/2C/1 uM D12_DAPI.TIF
- Figure 2/2C/1 uM D12_Rhodamine.TIF
- Figure 2/2C/1 uM G11_DAPI.TIF
- Figure 2/2C/1 uM G11_Rhodamine.TIF
- Figure 2/2C/DMSO_DAPI.TIF
- Figure 2/2C/DMSO_Rhodamine.TIF
- Figure 2/2C/README.txt
- Figure 2/2E/
- Figure 2/2E/A549-1000nMCIM7_DAPI.TIF
- Figure 2/2E/A549-1000nMCIM7_Rhodamine.TIF
- Figure 2/2E/A549-250nMCIM7_DAPI.TIF
- Figure 2/2E/A549-250nMCIM7_Rhodamine.TIF
- Figure 2/2E/A549-500nMCIM7_DAPI.TIF
- Figure 2/2E/A549-500nMCIM7_Rhodamine.TIF
- Figure 2/2E/A549-DMSO_DAPI.TIF
- Figure 2/2E/A549-DMSO_Rhodamine.TIF
- Figure 2/2E/Fig2E.xlsx
- Figure 2/2E/README.txt
- Figure 2/2F/
- Figure 2/2F/BEASD-5uMCIM7_DAPI.TIF
- Figure 2/2F/BEASD-5uMCIM7_Rhodamine.TIF
- Figure 2/2F/BEASD-DMSO_DAPI.TIF
- Figure 2/2F/BEASD-DMSO_Rhodamine.TIF
- Figure 2/2F/Fig2F.xlsx
- Figure 2/2F/README.txt
- Figure 2/2G/
- Figure 2/2G/AnnotatedBlots.png
- Figure 2/2G/dendra-bands.tif
- Figure 2/2G/dendra-full.tif
- Figure 2/2G/Fig2G.xlsx
- Figure 2/2G/PONCEAU.tif
- Figure 2/Fig2B.xlsx
- Figure 2/Fig2D.xlsx
- Figure 2/Fig2H.xlsx
- Figure 2/Fig2I.xlsx
