# Supplementary material for: Small molecule disruption of RARα/NCoR1 interaction inhibits chaperone-mediated autophagy in cancer
Source: EMBO Mol Med. 2025 Jun 9;17(7):1716–55. doi: 10.1038/s44321-025-00254-y (PMC12254369; doi:10.1038/s44321-025-00254-y)
Supplement: Supplementary file 4 — Source data Fig. 2 [file 44321_2025_254_MOESM4_ESM.zip › Figure 2/2E/Fig2E.xlsx]

## Sheet: Fig. 2E
Relative number of puncta/cell
0 nM CIM7	100 nM CIM7	250 nM CIM7	500 nM CIM7	1000 nM CIM7	5000 nM CIM7		ANOVA summary			ANOVA table	SS	DF	MS	F (DFn, DFd)	P value		Bonferroni's multiple comparisons test	Mean Diff.	95.00% CI of diff.	Below threshold?	Summary	Adjusted P Value	A-?			Test details	Mean 1	Mean 2	Mean Diff.	SE of diff.	n1	n2	t	DF
0.460705	0.276423	0.184282	0.092141	0.552846	0.829268		F	8.87		Treatment (between columns)	69.22	5	13.84	F (5, 891) = 8.870	P<0.0001		Column A vs. Column B	0.1489	-0.2338 to 0.5316	No	ns	>0.9999	B	Column B		Column A vs. Column B	1	0.8511	0.1489	0.1483	176	119	1.004	891
0.921409	0.092141	0.184282	0.276423	0.460705	0.276423		P value	<0.0001		Residual (within columns)	1391	891	1.561				Column A vs. Column C	0.6099	0.2690 to 0.9508	Yes	****	<0.0001	C	Column C		Column A vs. Column C	1	0.3901	0.6099	0.1321	176	182	4.618	891
0.184282	0.276423	0.092141	0.092141	0.184282	0.460705		P value summary	****		Total	1460	896					Column A vs. Column D	0.6331	0.2908 to 0.9754	Yes	****	<0.0001	D	Column D		Column A vs. Column D	1	0.3669	0.6331	0.1326	176	179	4.774	891
0.184282	0.184282	0.092141	0.092141	0.276423	0.092141		Significant diff. among means (P < 0.05)?	Yes									Column A vs. Column E	0.7615	0.3728 to 1.150	Yes	****	<0.0001	E	Column E		Column A vs. Column E	1	0.2385	0.7615	0.1506	176	113	5.057	891
0.276423	0.460705	0.092141	0.092141	0.552846	0		R squared	0.04742									Column A vs. Column F	0.547	0.1724 to 0.9216	Yes	***	0.0009	F	Column F		Column A vs. Column F	1	0.453	0.547	0.1451	176	128	3.769	891
0.368564	0.184282	0.092141	0	0	0.092141
0.092141	0	0.092141	0.092141	0.460705	0.092141
1.19783	0.092141	0.092141	0.092141	0.092141	0		[Inhibitor] vs. response -- Variable slope (four parameters)
0.184282	0.092141	0.092141	0.092141	0.092141	0.092141		Best-fit values
1.19783	0.829268	0.092141	0	0	0.092141		Bottom	0.4056
1.28997	1.19783	0.092141	0.184282	0.092141	0.092141		Top	1.085
0.092141	0.644986	0.092141	0.276423	0.184282	0.368564		IC50	77.55
0.092141	0.460705	0.092141	0.184282	0.184282	0.092141		HillSlope	-1.963
0.092141	0.276423	0.276423	0.092141	0.184282	0.092141		logIC50	1.89
0.092141	0.368564	2.4878	0.092141	0.184282	0.184282		Span	0.6789
0.092141	0.184282	0.368564	0	0.276423	0.184282
0.368564	0.276423	0.460705	0	0.184282	0
0.184282	0.092141	0	0	0.092141	0.552846
1.19783	0.092141	0.092141	0.092141	0.276423	0.276423
0.092141	0.092141	0.092141	0.276423	0.092141	0.368564
0.092141	0.092141	0.184282	0	0.092141	0.644986
0	0.184282	0.184282	0	0.184282	0.368564
0.092141	0.092141	0.092141	0	0.644986	0.092141
0	0.092141	0.092141	1.28997	0.184282	0.184282
0	0.092141	0	0.092141	0.276423	0.184282
0	0.092141	0.092141	0.092141	0.092141	0.276423
0.092141	0.092141	0.092141	0.092141	0.092141	0.184282
4.33062	0.092141	0.092141	0.092141	0	0.184282
0.092141	0.276423	0.092141	0.092141	0.184282	0.092141
0.552846	0.552846	0.092141	0.092141	0.092141	0
0	0.460705	0.092141	0.184282	0.092141	0.092141
0.092141	0.092141	0.092141	0.368564	0.460705	0.184282
0.644986	0.092141	2.5618	0.582227	0.368564	0.092141
19.3496	0.092141	2.27068	0.815117	0.184282	0.368564
0.058223	1.22268	0.407559	1.39734	0.276423	0.092141
0.465781	2.5618	0.349336	0.524004	0.55089	0.092141
0.407559	1.51379	0.524004	0.815117	0.30605	0.092141
0.232891	1.74668	0.640449	0.582227	0.06121	0
0.465781	1.86313	0.756895	1.86313	0.12242	0
0.756895	0.640449	0.815117	0.582227	0.153025	0.092141
5.58938	0.698672	0.698672	0.349336	0.030605	0.092141
0.291113	1.33912	0.524004	0.407559	0.030605	0
0.465781	0.698672	0.291113	0.465781	0.214235	0.349336
0.407559	0.465781	0.698672	0.349336	0	0.174668
0.232891	0.291113	0.989785	0.698672	0.030605	0.407559
0.756895	0.349336	0.756895	0.524004	0	0.407559
0.232891	0.232891	0.640449	0.232891	0.459075	0.640449
0.058223	0.349336	0.465781	0.116445	0.091815	0.524004
0.524004	0.465781	0.698672	0.349336	0	0.407559
1.16445	0.465781	0.524004	0.291113	0.06121	0.465781
0.640449	0.465781	0.174668	0.640449	0.18363	0.582227
0.291113	0.291113	0.407559	0.524004	0.06121	0.815117
0.640449	0.407559	0.116445	0.116445	0.091815	3.60981
0.87334	1.04801	0.291113	0.058223	0.091815	0.465781
0.582227	1.74668	0.640449	0.116445	0.18363	0.756895
0.232891	2.85291	0.116445	0.232891	0.85694	0.698672
0.698672	1.39734	0.174668	0.232891	0.030605	1.2809
0.582227	1.04801	0.640449	0.349336	0.73452	0.291113
0.465781	0.582227	0.116445	0.174668	0.030605	0.407559
1.51379	1.57201	0.232891	0.756895	0.030605	0.640449
0.989785	0.407559	0.407559	0.291113	0.091815	1.68846
5.24004	1.22268	1.04801	0.815117	0.12242	1.10623
4.94893	1.74668	0.291113	0.465781	0.06121	1.10623
0.174668	0.349336	0.640449	0.756895	0.397865	0.698672
1.51379	1.22268	0.465781	0.407559	0.091815	0.756895
0.116445	1.2809	0.349336	0.232891	0	1.2809
0	1.22268	0.291113	0.232891	0.091815	1.2809
1.51379	0.815117	0.232891	0.756895	0.030605	1.57201
0.232891	2.79469	0.232891	0.407559	0.214235	1.39734
0.465781	3.49336	0.465781	0.524004	0.030605	0.174668
0.349336	0.582227	0.174668	0.465781	0	0.232891
1.16445	0.582227	0.174668	0.407559	0	0.174668
0.582227	0.349336	0.291113	0.407559	0.030605	0.232891
1.2809	1.10623	0.232891	0.582227	0.18363	0.232891
0.407559	0.815117	0.349336	0.582227	0.18363	0.232891
1.04801	0.524004	0.058223	0.116445	0.05303	0.349336
1.51379	0.989785	0.174668	0.756895	0	1.39734
0.815117	1.51379	0.232891	0.349336	0	0.524004
1.16445	1.04801	0.232891	0.116445	0	0.815117
0.465781	0.465781	2.38713	0.640449	0	0.756895
0.174668	0.465781	0.698672	0.407559	0	0.931563
0.174668	1.10623	2.15424	0.931563	0.05303	1.22268
0.407559	1.16445	0.698672	0.582227	0.05303	0.291113
0.407559	0.989785	0.291113	1.45557	0.106061	0.116445
0.582227	0.524004	0.12242	1.22268	0	0.116445
0.116445	5.03788	0.12242	1.04801	0.106061	0.232891
5.18182	0	0.153025	1.10623	0.477273	0.232891
5.53115	0	0.459075	0.582227	0.265152	0.407559
0.232891	0.477273	0.214235	0.524004	0.424242	1.10623
0.116445	0.159091	5.14164	0.091815	0.636364	0.989785
1.45557	1.00758	5.63132	0.12242	2.01515	0.931563
0.6121	1.11364	0.06121	0.12242	0.212121	0.87334
0.18363	0.212121	0	0.030605	2.38636	0.106061
0.581495	0	0.030605	0.030605	0.371212	0
0.520285	0.212121	0.091815	0.030605	0.371212	0
0.091815	0.795455	0.42847	0.6121	0.05303	0.212121
0.703915	0.636364	0.030605	0.36726	0	0.05303
0.67331	0.159091	0.030605	0	0.05303	0
0.42847	1.43182	0.214235	0.030605	0	0
0.18363	3.23485	4.71317	0.030605	0.795455	0
0.06121	0	0.091815	0.642705	0	0
1.62206	0	0.030605	0.336655	0	0.159091
0.55089	0	0.85694	0.091815	0.05303	0.106061
1.89751	7.58333	0.091815	0.06121	0.212121	2.2803
0.030605	0.106061	0.12242	0.091815	0	0.106061
0.12242	0	0.06121	0.091815	0.477273	0.05303
0.06121	0	0.275445	0.030605	0.05303	3.5
0.030605	0.530303	0.12242	0.030605	0.954545	1.48485
5.63132	0.318182	0.030605	0.030605	0	0.106061
0.153025	0.212121	0.06121	0.12242	0	0
0.030605	7.68939	0.12242	0	2.17424	0
1.95872	5.93939	0.030605	0.765125	0.424242	0.159091
0.091815	0.318182	0.030605	0.642705	0.583333	0.05303
0.06121	1.37879	0.06121	0.18363		0
0.18363	0.954545	0	0.12242		0
0.091815	0.05303	0.153025	0		0
5.29466	0	0.091815	0.55089		0
0.887544	0	0.24484	0.091815		0
1.89751	0.05303	0.06121	0		0
0.06121		0.336655	0		0
0.30605		0.030605	0.030605		0
0.06121		0	0		0
0.030605		0	0.765125		0
0.12242		0.030605	1.13238		1.06061
0.275445		0.153025	0.091815		0.159091
0.18363		1.37879	0.06121		0.106061
16.037		0	0		4.18939
0.030605		0.848485	0.24484		0.05303
0.06121		0.05303	0.275445
0		0.106061	0.12242
0.18363		0	0.030605
0.397865		0.159091	0.091815
0.153025		0.530303	0.371212
0.459075		0.05303	0.318182
0.477273		0.212121	0.318182
1.43182		0	0.318182
1.90909		0.159091	0.106061
0.901515		0	0.159091
5.09091		0	0.212121
0.848485		0	0.106061
1.06061		0	0.477273
0.265152		0	0.159091
0.159091		0	0.795455
0.212121		0	0.05303
0.901515		0	0
0.106061		0	0.265152
0.212121		0	0.583333
0		0.106061	0.106061
0.212121		0	0
0.05303		0	0.106061
0		0.477273	0
0.318182		0.159091	0.106061
0.636364		0.636364	0
0.212121		0	0
0.106061		0.106061	0
0.954545		1.27273	0.477273
7.26515		0	0.371212
1.75		0	0.424242
8.64394		0.212121	0.424242
0.212121		0.05303	0
0		0.318182	0
0.05303		0.848485	0.265152
0		0	0
0		4.34849	0.05303
0		0.159091	8.00758
0.05303		0	0.159091
0		0	2.12121
3.18182		0.424242	1.27273
0.106061		0.477273	2.43939
0.636364		0	0.106061
0.159091		0.05303	0
1.96212		0.05303	0.318182
0.742424		0.106061	0.530303
0.212121		0	0
0.954545		0.05303	0
0		0	0
		0	0.106061
		0.05303	0
		0.159091	0
		0.265152
		0.159091
		0
