# Supplementary material for: Small molecule disruption of RARα/NCoR1 interaction inhibits chaperone-mediated autophagy in cancer
Source: EMBO Mol Med. 2025 Jun 9;17(7):1716–55. doi: 10.1038/s44321-025-00254-y (PMC12254369; doi:10.1038/s44321-025-00254-y)
Supplement: Supplementary file 4 — Source data Fig. 2 [file 44321_2025_254_MOESM4_ESM.zip › Figure 2/2F/Fig2F.xlsx]

## Sheet: Fig. 2F
Relative puncta/cell (relative to DMSO)
BEAS2B		IMR90		HEK293		SHSY5Y			Test details				t tests
DMSO	5 μM CIM7	DMSO	5 μM CIM7	DMSO	5 μM CIM7	DMSO	5 μM CIM7		Test name	Unpaired t test				Below threshold?	P value	Mean of DMSO	Mean of 5 μM CIM7	Difference	SE of difference	t ratio	df	Adjusted P Value
0.453061	0.528571	5.17555	0.351105	6.03448	2.80626	13.609	0.598639		Variance assumption	Individual variance for each row			BEAS-2B	No	0.079029	1	1.461	-0.461	0.2613	1.764	225	0.218844
0.377551	0.453061	2.13264	0.702211	0.452586	0.599395	5.71972	0.29932		Multiple comparisons	Set P value threshold			IMR90	No	0.57367	1	1.194	-0.194	0.3422	0.567	43	0.818243
0.377551	6.56939	0.494148	1.17035	0.905172	0.762866	3.55017	0.44898		Method	Holm-Šídák method			HEK293	No	0.028792	1	0.8008	0.1992	0.09057	2.2	241	0.11029
0.377551	1.28367	0.260078	2.53576	1.81035	0.953582	0.197232	0.897959		Alpha	0.05			SHSY5Y	No	0.693821	1	0.9131	0.0869	0.2204	0.3943	169	0.818243
0.528571	2.86939	0.455137	2.80884	3.1681	0.217962	0.788927	0.748299
0.453061	2.49184	1.75553	0.728218	1.81035	0.68113	1.57786	0.14966
0.528571	1.35918	0.208062	0.338101	1.50862	0.68113	0.394464	1.19728
2.1898	0.981633	0.819246	0.780234	0.452586	0.653885	1.38062	0.29932
1.58571	0.981633	0.76723	1.26138	0.452586	0.599395	0.591696	0.14966
3.09592	0.528571	0.46814	1.0143	0.905172	0.490414	0.394464	1.34694
1.20816	0.528571	0.741222	1.35241	0.905172	0.517659	0.591696	0.598639
1.20816	4.15306	0.598179	0.598179	0.150862	0.708375	0.986159	0.44898
1.81225	2.03878	0.325098	0.897269	1.05603	1.87992	0.788927	0.598639
1.13265	1.13265	0.169051	1.80754	0.603448	0.653885	0.197232	0.897959
0.679592	2.9449	0.715215	0.29909	0.75431	0.435923	0.394464	0.748299
0.906122	0.07551	0.76723	5.07152	0.905172	0.653885	0.394464	1.94558
1.28367	8.75918	0.728218	0.143043	0.75431	1.25328	0.591696	0.44898
1.20816	1.05714	1.48245	0.156047	1.05603	0.653885	0.197232	0.29932
0.830612	2.41633	1.52146	0.312094	0.452586	1.63471	0.788927	0.44898
0.377551	5.28571	0.416125	1.02731	1.05603	1.06256	0.197232	2.84354
1.20816	1.20816		1.45644	0.150862	0.544904	0.394464	0.390789
2.49184	0.377551		3.342	3.92241	0.926337	0.394464	0.273552
0.679592	7.92857		0.377113	0.75431	0.572149	0.394464	0.410328
2.03878	0.528571		0.806242	0.452586	0.844601	0.591696	1.46546
0.830612	2.34082		0.520156	0.301724	0.490414	0.788927	2.48151
0.906122	2.34082			0.603448	0.517659	0.197232	0.586183
0.981633	0.830612			0.150862	0.272452	0.788927	1.81717
0.604082	1.20816			0.301724	0.190716	0.591696	1.79763
0.302041	1.28367			0.150862	1.1443	0.591696	0.722959
0.604082	1.96327			0.75431	0.762866	0.197232	0.312631
0.15102	0.755102			0.452586	0.926337	0.591696	1.91486
0.15102	0.679592			0.301724	0.490414	0.591696	1.81717
0.755102	0.981633			0.452586	0.572149	1.57786	2.95045
0.981633	0.226531			0.603448	0.517659	0.591696	1.68039
1.96327	0.226531			0.452586	0.544904	0.986159	2.20796
1.05714	0.226531			2.23411	0.326942	0.788927	0.527565
0.679592	0.453061			2.01614	0.844601	0.788927	2.1298
0.183908	0.679592			0.926337	1.74369	1.38062	0.801117
0.643678	0.377551			0.762866	0.708375	0.591696	1.38062
0.505747	0.377551			0.599395	0.463169	1.38062	0.788927
0.275862	1.65517			1.11705	0.735621	0.788927	1.97232
0.321839	2.89655			1.60747	0.62664	0.394464	1.38062
0.45977	2.89655			0.408678	0.326942	0.986159	1.77509
0.689655	2.62069			0.544904	0.899092	0.591696	1.18339
0.275862	2.06897			0.435923	0.517659	0.591696	0.197232
0.229885	1.93103			2.50656	0.844601	0.394464	0.197232
0.689655	3.12644			0.68113	0.572149	0.197232	0.394464
0.229885	0.643678			0.871847	0.817356	0.394464	0.197232
1.33333	4.32184			0.899092	0.301471	0.591696	0.591696
0.965517	0.827586			0.817356	0.753676	0.394464	1.18339
0.735632	0.827586			0.435923	0.527574	0.197232	0.986159
9.60919	1.01149			0.790111	1.43199	1.18339	0.394464
2.06897	2.29885			0.62664	0.527574	0.591696	0.394464
0.689655	1.37931			0.735621	0.301471	0.591696	0.591696
0.229885	0.643678			1.28052	0.678309	0.788927	0.788927
0.275862	0.689655			0.871847	0.829044	0.394464	0.394464
0.367816	0.551724			2.15237	1.28125	0.394464	0.591696
2.11494	0.45977			0.572149	0.527574	2.73552	0.394464
0.321839	0.781609			0.544904	0.527574	0.468946	0.394464
0.275862	1.28736			1.03532	0.527574	0.293091	0.986159
0.505747	0.91954			1.1443	1.58272	0.527565	0.197232
0.881834	0.597701			0.381433	0.678309	0.625262	0.394464
0.282187	0.367816			0.904412	0.376838	0.293091	0.394464
0.670194	0.493827			0.150735	0.376838	0.488486	0.591696
0.141093	1.79894			0.376838	1.13051	2.63782
1.09347	4.26808			0.226103	0.829044	0.820656
0.31746	0.564374			0.226103	0.829044	0.664341
1.16402	0.10582			0.527574	0.301471	0.976971
0.776014	0.282187			0.452206	0.602941	0.429867
0.917108	0.246914			0.301471	0.753676	0.976971
0.42328	0.10582			0.226103	0.602941	0.625262
0.10582	0.42328			0.150735	1.80882	1.07467
0.31746	0.10582			0.602941	1.80882	1.42638
4.26808	0.599647			0.602941	3.31618	2.50105
0.388007	0.952381			1.20588	1.73346	0.527565
1.65785	1.09347			0.829044	0.678309	0.625262
1.0582	0.917108			1.05515	2.26103	0.410328
1.23457	0.987654			1.05515	1.88419	1.32868
0.21164	1.16402			0.678309	0.452206	0.547104
3.20988	0.070547			0.979779	0.527574	0.371249
0.881834	0.987654			0.829044	0.904412	0.35171
0	0.564374			0.904412	0.829044	2.42289
0	0.141093			1.35662	0.376838	2.54013
0	0.352734			0.452206	2.03493	0.840195
0.197802	0.846561			2.11029	3.01471	0.468946
0.098901	0.952381			2.11029	0.452206	8.08163
0	0.987654			1.58272	0.602941	5.53742
0.098901	1.48148			1.28125	1.43199	0.598639
0	0.352734			0.979779	0.527574	0.44898
1.58242	1.0582			1.35662	0.301724	0.29932
0.098901	0.42328			0.376838	0.150862	0.14966
4.35165	0.282187			0.979779	0.75431	1.04762
8.01099	2.92769			0.678309	0.301724	0.44898
0	0.10582			2.41176	0.150862	0.748299
11.967	0.10582			0.753676	0.301724	0.44898
0.098901	0.098901			1.80882	0.452586	0.598639
0	2.57143			2.41176	0.301724	0.29932
0.098901	0			1.35662	0.301724	0.44898
0	0			1.13051	0.150862	0.29932
0	0.494505			1.88419	0.452586	0.44898
0.098901	1.87912			0.829044	0.150862	0.14966
0	0.494505			1.20588	0.603448	0.14966
0	0.494505			1.65809	0.150862	0.44898
0	5.43956				0.301724	0.29932
0	1.48352				1.2069	0.44898
0	0.395604				0.301724	0.14966
0	0.098901				1.05603	0.44898
0.296703	0.494505				2.26293
	1.97802				1.65948
	1.68132				1.05603
	0				1.05603
	0				0.452586
	0				0.603448
	0.692308				1.05603
	17.9011				1.2069
	0.989011				0.75431
	0				0.150862
	1.28571				0.905172
	3.36264				1.05603
					1.05603
					1.05603
					0.150862
					0.301724
					0.603448
					1.05603
					0.603448
					0.301724
					0.150862
					1.05603
					0.301724
					0.452586
					0.905172
					1.05603
					0.452586
					0.301724
					1.50862
					1.35776
					1.35776
					0.452586
					0.452586
