# Supplementary material for: Small molecule disruption of RARα/NCoR1 interaction inhibits chaperone-mediated autophagy in cancer
Source: EMBO Mol Med. 2025 Jun 9;17(7):1716–55. doi: 10.1038/s44321-025-00254-y (PMC12254369; doi:10.1038/s44321-025-00254-y)
Supplement: Supplementary file 4 — Source data Fig. 2 [file 44321_2025_254_MOESM4_ESM.zip › Figure 2/2G/Fig2G.xlsx]

## Sheet: Fig. 2G
Dendra levels (folds DMSO)
	DMSO				500 nM CIM7				5 μM CIM7
-N/L	1.01957	1.09062	0.833148	1.05667	1.14149	1.98703	2.06839	1.28428	0.920802	1.61574	1.87283	1.77723
+N/L	1.23904	1.92018	1.84814	1.41796	0.790637	2.42299	2.22021	1.63793	0.641729	1.88715	2.52706	1.6246
