# Supplementary material for: Small molecule disruption of RARα/NCoR1 interaction inhibits chaperone-mediated autophagy in cancer
Source: EMBO Mol Med. 2025 Jun 9;17(7):1716–55. doi: 10.1038/s44321-025-00254-y (PMC12254369; doi:10.1038/s44321-025-00254-y)
Supplement: Supplementary file 4 — Source data Fig. 2 [file 44321_2025_254_MOESM4_ESM.zip › Figure 2/Fig2B.xlsx]

## Sheet: Fig. 2B
CMA functional screen
Well	Puncta/cell z-score
1	1.6811
2	1.3345
3	1.5882
4	2.2781
5	1.5597
6	0.5264
7	1.3863
8	0.9492
9	1.008
10	1.6116
11	0.5214
12	-0.8043
13	1.3867
14	1.3092
15	2.0203
16	-0.3482
17	0.3454
18	1.1182
19	0.6523
20	-0.8126
21	1.7574
22	1.01
23	-0.2987
24	-0.1429
25	0.9006
26	0.267
27	0.7584
28	0.0266
29	-0.222
30	-0.2628
31	-0.9025
32	-1.2097
33	0.063
34	-1.1277
35	-1.8694
36	0.3678
37	1.7927
38	-0.1233
39	-0.4937
40	-0.854
41	-0.7168
42	-0.3346
43	-0.7243
44	-1.6434
45	0.1249
46	-0.4965
47	-1.6179
48	-2.1072
49	2.3346
50	0.2438
51	0.0408
52	-1.5263
53	-0.043
54	-0.3124
55	-1.0475
56	0.1513
57	0.1522
58	-1.0913
59	-1.1703
60	-0.6538
61	-0.0962
62	0.6667
63	1.0921
64	-1.4843
65	0.0047
66	-0.3308
67	-0.4229
68	-0.7683
69	-0.6623
70	-1.6913
71	-1.0885
72	-0.3976
73	0.2387
74	0.4057
75	-0.6864
76	-0.2321
77	-1.0013
78	-0.0419
79	0.3413
80	0.2719
81	1.1488
82	-0.7195
83	-1.3017
84	1.3404
85	-1.2251
86	0.1533
87	0.7648
88	-0.5869
89	0.1786
90	-0.7108
91	0.1406
92	-0.5436
93	0.2616
94	-0.6641
