# Supplementary material for: Small molecule disruption of RARα/NCoR1 interaction inhibits chaperone-mediated autophagy in cancer
Source: EMBO Mol Med. 2025 Jun 9;17(7):1716–55. doi: 10.1038/s44321-025-00254-y (PMC12254369; doi:10.1038/s44321-025-00254-y)
Supplement: Supplementary file 4 — Source data Fig. 2 [file 44321_2025_254_MOESM4_ESM.zip › Figure 2/Fig2D.xlsx]

## Sheet: Fig. 2D
Number of puncta/cell
DMSO	1 μM CIM7	1 μM C8	1 μM C11	1 μM D11	1 μM D12	1 μM G11		ANOVA summary			ANOVA table	SS	DF	MS	F (DFn, DFd)	P value		Bonferroni's multiple comparisons test	Mean Diff.	95.00% CI of diff.	Below threshold?	Summary	Adjusted P Value	A-?			Test details	Mean 1	Mean 2	Mean Diff.	SE of diff.	n1	n2	t	DF
2	35	32	19	23	64	74		F	4.743		Treatment (between columns)	46009	6	7668	F (6, 385) = 4.743	P=0.0001		NT vs. CIM7	31.07	13.59 to 48.55	Yes	****	<0.0001	B	CIM7		NT vs. CIM7	46.1	15.03	31.07	6.592	72	77	4.714	385
38	18	30	27	20	24	15		P value	0.0001		Residual (within columns)	622476	385	1617				NT vs. C8	13.37	-7.656 to 34.40	No	ns	0.5552	C	C8		NT vs. C8	46.1	32.73	13.37	7.929	72	40	1.686	385
31	11	29	38	27	35	42		P value summary	***		Total	668486	391					NT vs. C11	12.7	-6.295 to 31.70	No	ns	0.4618	D	C11		NT vs. C11	46.1	33.39	12.7	7.164	72	56	1.773	385
5	13	38	7	14	54	36		Significant diff. among means (P < 0.05)?	Yes									NT vs. D11	19.83	1.191 to 38.47	Yes	*	0.0302	E	D11		NT vs. D11	46.1	26.27	19.83	7.029	72	60	2.821	385
5	15	29	18	21	36	16		R squared	0.06883									NT vs. D12	2.076	-17.92 to 22.07	No	ns	>0.9999	F	D12		NT vs. D12	46.1	44.02	2.076	7.54	72	47	0.2753	385
46	29	32	47	19	10	62												NT vs. G11	9.822	-11.21 to 30.85	No	ns	>0.9999	G	G11		NT vs. G11	46.1	36.28	9.822	7.929	72	40	1.239	385
6	10	19	13	24	45	51
12	19	15	18	19	20	54
7	57	25	45	27	135	40
11	2	13	37	14	16	22
49	17	28	25	35	18	36
289	0	17	24	26	22	31
33	1	24	41	11	33	38
20	7	35	24	14	3	31
529	10	28	21	37	29	21
19	5	44	28	13	22	19
28	6	17	22	5	56	23
15	5	35	9	29	20	27
25	45	35	29	31	4	112
19	15	36	33	7	19	17
38	13	63	101	8	18	68
38	28	20	103	42	107	26
136	3	32	2	15	27	91
67	11	26	92	19	23	36
22	87	34	20	32	45	14
27	15	28	18	15	36	39
71	29	20	22	16	52	55
53	15	9	15	125	49	6
16	5	9	17	11	49	6
6	7	47	28	7	24	8
31	54	92	22	18	44	26
70	12	19	24	17	51	42
63	21	18	64	6	32	19
38	27	73	11	20	34	102
49	8	33	29	34	118	57
63	15	28	40	23	9	34
62	11	34	21	6	8	8
13	33	54	25	13	195	17
12	35	46	22	4	12	9
14	17	63	13	7	16	21
104	23		33	26	38
70	27		13	5	72
47	9		25	26	63
40	5		28	7	184
36	9			30	37
46	0			13	42
24	19			14	19
25	0			21
26	2			64
41	3			40
38	6			224
40	15			116
47	7			33
41	4			10
38	2			14
28	8			8
46	22			24
23	6			4
23	21			17
59	9			26
28	20
47	1
123	30
12	13
32	6
54	2
15	2
10	13
23	18
10	23
22	10
23	8
	13
	15
	5
	8
	7
