# Supplementary material for: Small molecule disruption of RARα/NCoR1 interaction inhibits chaperone-mediated autophagy in cancer
Source: EMBO Mol Med. 2025 Jun 9;17(7):1716–55. doi: 10.1038/s44321-025-00254-y (PMC12254369; doi:10.1038/s44321-025-00254-y)
Supplement: Supplementary file 4 — Source data Fig. 2 [file 44321_2025_254_MOESM4_ESM.zip › Figure 2/Fig2H.xlsx]

## Sheet: Fig. 2H
Heatmap
	0 hr			1 hr			3 hr			6 hr			9 hr			24 hr
LAMP2A	0.292724	-0.60291	-0.1812	-1.87713	0.913675	0.309702	-0.38184	0.150126	0.206462	1.16034	-0.27709	0.055538	0.177173	0.135372	-0.05516	0.628721	-0.31917	-0.33534
HSPA8	1.02028	0.719016	0.478899	-0.53804	-1.39355	-1.57012	-1.30665	-0.85482	-0.92052	-0.71782	0.185739	0.514539	0.271519	1.11709	1.12513	1.2707	0.226516	0.372068
HSP90AA1	1.12033	1.12313	1.19323	-1.14845	-0.78316	-1.28847	-0.33796	-0.72067	-0.77927	-0.34977	-0.00244	-0.15794	-0.22581	0.41762	0.472655	0.941657	-0.03447	0.559797
HSP90AB1	0.327575	0.855383	1.34982	-0.54057	-0.71379	-1.30935	-0.28954	-0.60213	-0.69752	-0.8893	0.049368	0.014201	0.079266	0.550207	0.356086	1.31256	-0.13903	0.286763
EEF1A1	-1.41071	-0.4221	-1.18495	-0.23519	0.968877	0.467582	0.381874	0.00959	0.428991	1.17825	0.739093	0.138753	-0.32137	-0.11581	0.234821	0.407143	-1.17966	-0.1278
PHLPP1	-0.81362	0.344506	1.25647	-1.44248	-0.34118	-0.51178	0.232718	-0.79138	-0.66589	0.975544	1.31548	0.539906	0.356873	0.434692	-0.31868	0.690969	-0.96211	-0.30003
RAC1	-1.81914	1.02468	-0.61514	0.582124	-0.22112	0.231725	0.496291	-0.01527	-0.08719	0.970067	-0.301	-0.35714	-0.55445	-0.09263	0.344073	0.325106	-0.05309	0.483661
NFATC1	-1.67232	-0.89365	-0.24714	-0.37473	-0.79309	0.415992	-0.03846	0.435516	1.02323	1.27068	-0.29215	0.61367	0.981919	0.019946	-0.40237	-0.16709	1.52343	-1.40338
NCOR1	0.191078	0.232462	0.460058	-1.75332	1.10135	1.13762	-0.62853	-0.01729	0.492029	0.450531	0.167647	-0.82748	0.497631	0.011254	-0.86386	1.24261	-1.49542	-0.39836
NFE2L2	-1.19821	-0.84664	-0.7091	-0.29168	-0.44224	1.4829	1.93292	0.446719	0.901474	0.236225	-0.46318	-0.3631	-0.47418	0.293002	-0.72064	-0.20507	1.01233	-0.59153
RAB11A	-1.75654	-0.01823	0.156118	1.21731	-1.14988	-1.21144	-0.0844	0.677692	-0.43612	0.265671	-0.49029	0.768508	-0.11868	-0.13205	0.915528	0.476635	1.11275	-0.1926
RARA	-0.30237	0.100907	0.84308	-0.50627	1.24329	1.28642	-1.23666	-0.28858	0.075601	1.79333	0.192825	-0.89074	-0.20114	0.316864	-0.72395	0.453105	-1.56531	-0.59041
RICTOR	-1.89258	-0.12524	-0.31758	-0.31087	1.22041	1.19918	1.17808	0.026001	0.97682	0.636927	-0.4027	-0.5814	0.168643	-0.26741	-0.86234	0.219795	-0.45106	-0.41468
AKT1	-0.12139	0.938935	0.447506	0.906959	0.238431	1.43754	1.37954	0.629733	0.794137	-0.3584	-0.01517	-0.98938	-1.04746	-0.25111	-0.98042	-0.75926	-1.54082	-0.70937
AKT2	-1.38947	0.043567	1.0259	-0.57692	-0.1403	1.04692	0.968871	0.736143	0.54372	0.396527	0.225763	-1.17865	0.645543	0.363944	-0.99025	-0.04455	-1.22912	-0.77773
CTSA	-1.90306	-0.64484	-0.48762	-0.37745	-0.3643	0.437856	0.498113	0.673568	0.21767	0.867244	0.562306	-0.38846	0.361108	0.019052	0.833508	0.42823	-0.24579	-0.61295
CMA Score
0 hr	1 hr	3 hr	6 hr	9 hr	24 hr		ANOVA summary			ANOVA table	SS	DF	MS	F (DFn, DFd)	P value		Bonferroni's multiple comparisons test	Mean Diff.	95.00% CI of diff.	Below threshold?	Summary	Adjusted P Value	A-?			Test details	Mean 1	Mean 2	Mean Diff.	SE of diff.	n1	n2	t	DF
0.0107672	-0.448249	-0.187844	0.139714	0.0541399	0.426784		F	13.07		Treatment (between columns)	0.8064	5	0.1613	F (5, 12) = 13.07	P=0.0002		0 hr vs. 1 hr	0.3813	0.1042 to 0.6584	Yes	**	0.0061	B	1 hr		0 hr vs. 1 hr	0.01455	-0.3667	0.3813	0.09072	3	3	4.203	12
0.0173158	-0.24341	-0.171098	-0.0122897	0.152513	0.259117		P value	0.0002		Residual (within columns)	0.1481	12	0.01234				0 hr vs. 3 hr	0.1918	-0.08534 to 0.4689	No	ns	0.2807	C	3 hr		0 hr vs. 3 hr	0.01455	-0.1772	0.1918	0.09072	3	3	2.114	12
0.0155635	-0.408461	-0.172694	0.295507	0.212843	0.0688697		P value summary	***		Total	0.9546	17					0 hr vs. 6 hr	-0.1264	-0.4035 to 0.1507	No	ns	0.9435	D	6 hr		0 hr vs. 6 hr	0.01455	0.141	-0.1264	0.09072	3	3	1.394	12
							Significant diff. among means (P < 0.05)?	Yes									0 hr vs. 9 hr	-0.1253	-0.4024 to 0.1518	No	ns	0.9622	E	9 hr		0 hr vs. 9 hr	0.01455	0.1398	-0.1253	0.09072	3	3	1.381	12
							R squared	0.8448									0 hr vs. 24 hr	-0.237	-0.5141 to 0.04006	No	ns	0.1134	F	24 hr		0 hr vs. 24 hr	0.01455	0.2516	-0.237	0.09072	3	3	2.613	12
