# Supplementary material for: Small molecule disruption of RARα/NCoR1 interaction inhibits chaperone-mediated autophagy in cancer
Source: EMBO Mol Med. 2025 Jun 9;17(7):1716–55. doi: 10.1038/s44321-025-00254-y (PMC12254369; doi:10.1038/s44321-025-00254-y)
Supplement: Supplementary file 4 — Source data Fig. 2 [file 44321_2025_254_MOESM4_ESM.zip › Figure 2/Fig2I.xlsx]

## Sheet: Fig. 2I
Number of puncta/cell
0 hrs	9 hrs	24 hrs	48 hrs		ANOVA summary			ANOVA table	SS	DF	MS	F (DFn, DFd)	P value		Bonferroni's multiple comparisons test	Mean Diff.	95.00% CI of diff.	Below threshold?	Summary	Adjusted P Value	A-?			Test details	Mean 1	Mean 2	Mean Diff.	SE of diff.	n1	n2	t	DF
34	0	7	2		F	11.1		Treatment (between columns)	41203	3	13734	F (3, 427) = 11.10	P<0.0001		0 hr vs. 9 hr	17.63	6.064 to 29.19	Yes	***	0.0008	B	9 hr		0 hr vs. 9 hr	34.01	16.38	17.63	4.811	104	110	3.664	427
83	1	5	1		P value	<0.0001		Residual (within columns)	528388	427	1237				0 hr vs. 24 hr	23.79	12.50 to 35.07	Yes	****	<0.0001	C	24 hr		0 hr vs. 24 hr	34.01	10.22	23.79	4.695	104	122	5.067	427
38	1	9	1		P value summary	****		Total	569592	430					0 hr vs. 48 hr	24.63	12.63 to 36.63	Yes	****	<0.0001	D	48 hr		0 hr vs. 48 hr	34.01	9.379	24.63	4.992	104	95	4.934	427
95	2	7	4		Significant diff. among means (P < 0.05)?	Yes
69	2	5	1		R squared	0.07234
11	21	0	15
165	46	3	2
29	5	6	0
71	23	8	2
52	50	4	7
13	12	11	9
8	2	11	8
36	13	5	6
4	61	9	9
20	77	11	4
11	0	6	11
10	2	7	15
3	0	8	7
31	1	8	4
3	2	7	4
9	0	7	14
11	1	14	1
22	0	13	7
91	51	7	8
14	3	11	7
29	147	5	53
164	3	6	64
13	27	5	41
39	25	7	41
22	6	9	4
32	2	8	1
279	3	10	8
7	5	27	1
497	3	12	6
5	4	10	5
4	3	0	0
4	2	14	2
7	7	6	2
6	4	2	9
4	2	3	2
1	3	4	14
8	8	0	21
181	66	2	9
4	44	0	5
6	85	4	19
10	20	1	10
4	34	3	10
27	49	4	22
8	31	4	10
18	39	6	10
21	30	4	11
9	27	3	7
80	22	7	15
9	0	5	11
6	4	2	11
5	8	6	9
6	2	2	6
7	10	0	6
11	17	0	8
1	5	1	6
1	6	1	16
3	7	0	3
6	9	2	4
5	4	1	1
6	4	9	1
67	10	7	0
3	9	1	2
0	6	3	7
0	3	5	2
3	2	3	9
5	0	3	8
93	3	0	8
16	2	6	9
10	5	6	11
15	43	5	7
40	30	8	11
35	4	10	4
9	2	4	10
6	1	11	5
33	4	81	16
44	4	33	19
48	2	2	10
37	14	4	12
77	11	3	15
107	16	2	2
7	6	4	3
14	4	14	9
29	2	4	9
14	14	3	2
15	6	6	10
22	25	0	8
3	16	5	8
12	8	5	6
3	10	4	13
7	29	17	23
14	40	11
17	106	6
26	57	5
28	32	5
22	56	6
7	4	12
6	9	9
146	4	15
9	4	4
	6	5
	8	3
	7	12
	7	34
	5	53
	13	62
		119
		88
		106
		5
		5
		9
		9
		2
		3
		8
		6
		2
