# Supplementary material for: Small molecule disruption of RARα/NCoR1 interaction inhibits chaperone-mediated autophagy in cancer
Source: EMBO Mol Med. 2025 Jun 9;17(7):1716–55. doi: 10.1038/s44321-025-00254-y (PMC12254369; doi:10.1038/s44321-025-00254-y)
Supplement: Supplementary file 5 — Source data Fig. 3 [file 44321_2025_254_MOESM5_ESM.zip › Figure 3/Fig3B.xlsx]

## Sheet: Fig. 3B
Raw Data from Malvern ITC
DP_X	DP_Y	Baseline_X	Baseline_Y	Fit_X	Fit_Y	NDH_X	NDH_Y
0.083333	0.000356			0.028409	-3.10508
0.1	-0.000458			0.171267	-3.03794	0.171267	-3.05565
0.116667	-0.000481			0.315468	-2.87141	0.315468	-2.86032
0.133333	-0.000325			0.461011	-2.58675	0.461011	-2.6436
0.15	-0.000259			0.607898	-2.13092	0.607898	-1.98368
0.166667	-0.000193			0.756127	-1.54108	0.756127	-1.64594
0.183333	-0.000217			0.905698	-0.993322	0.905698	-0.984478
0.2	-0.00014			1.05661	-0.615716	1.05661	-0.658236
0.216667	0.000117			1.20887	-0.39153	1.20887	-0.419019
0.233333	0.000243			1.36247	-0.261429	1.36247	-0.187602
0.25	0.00029			1.51741	-0.183301	1.51741	-0.152785
0.266667	0.000177			1.6737	-0.134033	1.6737	0.108701
0.283333	6.3e-05			1.83133	-0.101447	1.83133	0.13265
0.3	0.000322			1.9903	-0.078969	1.9903	-0.377359
0.316667	0.00037			2.15061	-0.062893	2.15061	-0.26342
0.333333	0.000488
0.35	0.000646
0.366667	0.000464
0.383333	0.000442
0.4	0.000621
0.416667	0.000751
0.433333	0.0002
0.45	-0.000121
0.466667	-0.000441
0.483333	-0.001022
0.5	-0.001153
0.516667	-0.001195
0.533333	-0.001156
0.55	-0.000977
0.566667	-0.001028
0.583333	-0.00096
0.6	-0.000921
0.616667	-0.000532
0.633333	-0.000363
0.65	-0.000274
0.666667	-0.000185
0.683333	0.000164
0.7	0.000437
0.716667	0.000841
0.733333	0.001334
0.75	0.002037
0.766667	0.00241
0.783333	0.003054
0.8	0.004053
0.816667	0.004513
0.833333	0.005162
0.85	0.005322
0.866667	6.1e-05
0.883333	-0.002469
0.9	-0.003643
0.916667	-0.003256
0.933333	-0.002789
0.95	-0.002653
0.966667	-0.002126
0.983333	-0.001239
1	-0.001094
1.01667	3.1e-05
1.03333	-0.000635
1.05	0.00015
1.06667	0.000135
1.08333	9e-06
1.1	-0.000121
1.11667	-0.000502
1.13333	-0.000693
1.15	-0.000524
1.16667	-0.000636
1.18333	-0.000787
1.2	-0.000755
1.21667	-0.000795
1.23333	-0.001074
1.25	-0.001453
1.26667	-0.001573
1.28333	-0.001762
1.3	-0.001858
1.31667	-0.001835
1.33333	-0.001251
1.35	-0.000778
1.36667	-0.000445
1.38333	-0.000442
1.4	-0.000569
1.41667	0.000124
1.43333	0.000616
1.45	0.000439
1.46667	0.000241
1.48333	0.000684
1.5	0.001364
1.51667	0.001195
1.53333	0.000735
1.55	-0.000594
1.56667	-0.002564
1.58333	-0.004844
1.6	-0.007067
1.61667	-0.009099
1.63333	-0.008372
1.65	5e-06
1.66667	0.007862
1.68333	0.01188
1.7	0.01062
1.71667	0.008822
1.73333	0.006604
1.75	0.000846
1.76667	-0.002312
1.78333	-1e-05
1.8	0.005518
1.81667	0.007839
1.83333	0.00893
1.85	0.00784
1.86667	0.007471
1.88333	0.005892
1.9	0.004181
1.91667	0.000842
1.93333	-0.003737
1.95	-0.015287
1.96667	-0.028776
1.98333	-0.032955
2	-0.028121
2.01667	-0.020658
2.03333	-0.011355
2.05	-0.003522
2.06667	0.006171
2.08333	0.014714
2.1	0.017636
2.11667	0.016143
2.13333	0.000889
2.15	0.004245
2.16667	0.031031
2.18333	0.052637
2.2	0.061336
2.21667	0.05384
2.23333	0.026304
2.25	-0.008771
2.26667	-0.027187
2.28333	-0.031743
2.3	-0.040929
2.31667	-0.04377
2.33333	-0.024261
2.35	-0.015782
2.36667	-0.014193
2.38333	-0.012093
2.4	-0.009237
2.41667	-0.006519
2.43333	-0.004471
2.45	-0.001354
2.46667	0.005604
2.48333	0.006182
2.5	0.004768
2.51667	0.004328
2.53333	0.004179
2.55	0.003669
2.56667	0.004019
2.58333	0.005109
2.6	-0.002626
2.61667	-0.008755
2.63333	0.004986
2.65	0.016008
2.66667	0.010019
2.68333	0.00342
2.7	0.00058
2.71667	-0.000913
2.73333	-0.001187
2.75	-0.00172
2.76667	-0.001254
2.78333	-0.001347
2.8	-0.001058
2.81667	-0.000694
2.83333	0.001921
2.85	0.002235
2.86667	-0.011401
2.88333	-0.011066
2.9	-0.010111
2.91667	-0.011231
2.93333	-0.01195
2.95	-0.01406
2.96667	-0.017199
2.98333	-0.013329
3	0.001539
3.01667	0.012626
3.03333	0.024523
3.05	0.025981
3.06667	0.031348
3.08333	0.033606
3.1	0.027232
3.11667	0.021312
3.13333	0.001892
3.15	-0.020488
3.16667	-0.016698
3.18333	-0.013628
3.2	-0.01422
3.21667	-0.015034
3.23333	-0.011937
3.25	-0.006971
3.26667	-0.002805
3.28333	-0.001589
3.3	-0.000632
3.31667	0.00095
3.33333	0.001132
3.35	0.001434
3.36667	0.002136
3.38333	0.002078
3.4	0.002405
3.41667	0.00242
3.43333	0.002304
3.45	0.003179
3.46667	0.004713
3.48333	0.005038
3.5	0.006168
3.51667	0.004465
3.53333	-0.008088
3.55	-0.036271
3.56667	-0.075464
3.58333	-0.124686
3.6	-0.174437
3.61667	-0.20165
3.63333	-0.213984
3.65	-0.215468
3.66667	-0.204972
3.68333	-0.187696
3.7	-0.16809
3.71667	-0.149899
3.73333	-0.133807
3.75	-0.111786
3.76667	-0.099255
3.78333	-0.085973
3.8	-0.079475
3.81667	-0.068222
3.83333	-0.052939
3.85	-0.040526
3.86667	-0.039053
3.88333	-0.03165
3.9	-0.031303
3.91667	-0.028232
3.93333	-0.025272
3.95	-0.022981
3.96667	-0.01856
3.98333	-0.010589
4	-0.006696
4.01667	-0.005131
4.03333	-0.002845
4.05	-0.001639
4.06667	-0.000483
4.08333	0.000622
4.1	0.000883
4.11667	0.001298
4.13333	0.002203
4.15	0.002578
4.16667	0.002923
4.18333	0.002487
4.2	0.000172
4.21667	-0.00219
4.23333	-0.006511
4.25	-0.009263
4.26667	-0.010924
4.28333	-0.010745
4.3	-0.006009
4.31667	0.001804
4.33333	0.001656
4.35	-0.004251
4.36667	-0.009078
4.38333	-0.004515
4.4	0.00473
4.41667	0.005478
4.43333	0.006267
4.45	0.004055
4.46667	0.003584
4.48333	0.003412
4.5	0.002677
4.51667	0.002384
4.53333	0.00235
4.55	0.001597
4.56667	0.001723
4.58333	0.00176
4.6	0.001598
4.61667	0.001412
4.63333	0.002416
4.65	0.003189
4.66667	0.003123
4.68333	0.003977
4.7	0.005089
4.71667	0.005529
4.73333	0.006089
4.75	0.00608
4.76667	0.00583
4.78333	0.00647
4.8	0.00784
4.81667	0.005157
4.83333	0.003114
4.85	0.002281
4.86667	0.009817
4.88333	0.011754
4.9	0.009714
4.91667	0.000401
4.93333	-0.004622
4.95	-0.012794
4.96667	-0.014107
4.98333	-0.00883
5	-0.005315
5.01667	-0.005914
5.03333	-0.000533
5.05	-0.000952
5.06667	-0.007091
5.08333	-0.0074
5.1	-0.007958
5.11667	-0.008117
5.13333	-0.008875
5.15	-0.007054
5.16667	-0.001393
5.18333	-0.000841
5.2	0.000533
5.21667	0.000538
5.23333	0.000203
5.25	0.000297
5.26667	0.000462
5.28333	0.000617
5.3	0.000815
5.31667	0.000936
5.33333	0.001158
5.35	0.001119
5.36667	0.001181
5.38333	0.001122
5.4	0.001005
5.41667	0.001124
5.43333	0.001133
5.45	0.001142
5.46667	0.001211
5.48333	0.001
5.5	0.000795
5.51667	0.000898
5.53333	0.001081
5.55	0.001113
5.56667	0.001046
5.58333	0.000969
5.6	0.000928
5.61667	0.000866
5.63333	0.000654
5.65	0.000531
5.66667	0.000149
5.68333	-0.000243
5.7	-0.000411
5.71667	-0.00034
5.73333	-0.00043
5.75	-0.00048
5.76667	-0.000369
5.78333	-0.000349
5.8	-0.000516
5.81667	-0.000895
5.83333	-0.000655
5.85	-0.000705
5.86667	-0.000764
5.88333	-0.000704
5.9	-0.0005
5.91667	-0.00019
5.93333	-0.00013
5.95	5.1e-05
5.96667	0.000341
5.98333	-0.000669
6	-0.002544
6.01667	-0.003262
6.03333	-0.01129
6.05	-0.045908
6.06667	-0.085366
6.08333	-0.134494
6.1	-0.179366
6.11667	-0.20125
6.13333	-0.207664
6.15	-0.201208
6.16667	-0.189562
6.18333	-0.171937
6.2	-0.153953
6.21667	-0.130832
6.23333	-0.11069
6.25	-0.093248
6.26667	-0.079306
6.28333	-0.068774
6.3	-0.056404
6.31667	-0.052674
6.33333	-0.045964
6.35	-0.039264
6.36667	-0.033994
6.38333	-0.029954
6.4	-0.022284
6.41667	-0.019574
6.43333	-0.018054
6.45	-0.016734
6.46667	-0.014924
6.48333	-0.012964
6.5	-0.011183
6.51667	-0.009401
6.53333	-0.008049
6.55	-0.007096
6.56667	-0.006284
6.58333	-0.005692
6.6	-0.004767
6.61667	-0.00395
6.63333	-0.002903
6.65	-0.002027
6.66667	-0.00151
6.68333	-0.000814
6.7	-0.000553
6.71667	-0.00022
6.73333	2.4e-05
6.75	8.7e-05
6.76667	-0.00016
6.78333	-0.000197
6.8	-2.7e-05
6.81667	0.000396
6.83333	0.000349
6.85	0.000161
6.86667	-0.000266
6.88333	-0.000653
6.9	-0.001391
6.91667	-0.001595
6.93333	-0.001329
6.95	-0.000633
6.96667	-4.7e-05
6.98333	-0.000141
7	-0.000152
7.01667	2.3e-05
7.03333	0.000698
7.05	0.000804
7.06667	0.000629
7.08333	0.000804
7.1	0.001215
7.11667	0.001836
7.13333	0.002167
7.15	0.002178
7.16667	0.001979
7.18333	0.00178
7.2	0.001447
7.21667	0.001195
7.23333	0.001163
7.25	0.001021
7.26667	0.000679
7.28333	0.000656
7.3	0.000868
7.31667	0.000918
7.33333	0.000807
7.35	0.000647
7.36667	0.000406
7.38333	0.000266
7.4	0.000223
7.41667	0.000416
7.43333	0.000388
7.45	0.00021
7.46667	0.000203
7.48333	0.000165
7.5	0.000178
7.51667	0.000132
7.53333	-7.4e-05
7.55	-0.00031
7.56667	-0.000646
7.58333	-0.001032
7.6	-0.001194
7.61667	-0.00119
7.63333	-0.001005
7.65	-0.001051
7.66667	-0.001017
7.68333	-0.001002
7.7	-0.001358
7.71667	-0.001751
7.73333	-0.001785
7.75	-0.001328
7.76667	-0.000791
7.78333	-0.000654
7.8	-0.000479
7.81667	0.000258
7.83333	0.000675
7.85	0.000852
7.86667	0.000749
7.88333	0.000446
7.9	8.1e-05
7.91667	-0.000122
7.93333	-0.000116
7.95	-0.000119
7.96667	-0.000653
7.98333	-0.000597
8	-0.000623
8.01667	-0.000668
8.03333	-0.000774
8.05	-0.000969
8.06667	-0.001244
8.08333	-0.000969
8.1	-0.000897
8.11667	-0.000882
8.13333	-0.000878
8.15	-0.000614
8.16667	-0.00028
8.18333	-1.6e-05
8.2	0.0002
8.21667	0.000308
8.23333	0.000366
8.25	0.000475
8.26667	0.000713
8.28333	0.000972
8.3	0.000814
8.31667	0.000371
8.33333	0.000119
8.35	-2.4e-05
8.36667	-0.000386
8.38333	-0.000529
8.4	-0.000515
8.41667	-0.001065
8.43333	-0.001945
8.45	-0.002505
8.46667	-0.002875
8.48333	-0.003125
8.5	-0.003876
8.51667	-0.003698
8.53333	-0.011059
8.55	-0.039491
8.56667	-0.075633
8.58333	-0.116414
8.6	-0.152943
8.61667	-0.178298
8.63333	-0.188904
8.65	-0.182039
8.66667	-0.170544
8.68333	-0.15905
8.7	-0.141108
8.71667	-0.122299
8.73333	-0.106161
8.75	-0.095312
8.76667	-0.082173
8.78333	-0.066885
8.8	-0.050994
8.81667	-0.042974
8.83333	-0.037203
8.85	-0.036063
8.86667	-0.036082
8.88333	-0.034942
8.9	-0.027545
8.91667	-0.024454
8.93333	-0.023534
8.95	-0.022774
8.96667	-0.021813
8.98333	-0.018823
9	-0.012452
9.01667	-0.013354
9.03333	-0.013105
9.05	-0.011857
9.06667	-0.010209
9.08333	-0.009001
9.1	-0.007928
9.11667	-0.005784
9.13333	-0.00358
9.15	-0.001226
9.16667	0.001378
9.18333	0.007172
9.2	0.010193
9.21667	0.010367
9.23333	0.010512
9.25	0.010447
9.26667	0.010052
9.28333	0.007256
9.3	0.002387
9.31667	-0.003447
9.33333	-0.003481
9.35	-0.005075
9.36667	-0.006499
9.38333	-0.009803
9.4	-0.009948
9.41667	0.001906
9.43333	0.01423
9.45	0.011644
9.46667	0.003748
9.48333	-0.004398
9.5	-0.009679
9.51667	-0.012044
9.53333	-0.014669
9.55	-0.010434
9.56667	-0.00247
9.58333	-0.001685
9.6	-0.002911
9.61667	-0.003697
9.63333	-0.003033
9.65	0.00195
9.66667	0.007374
9.68333	0.009288
9.7	0.013082
9.71667	0.007406
9.73333	-0.005609
9.75	-0.010675
9.76667	-0.009091
9.78333	-0.005016
9.8	-0.000714
9.81667	0.000736
9.83333	0.001996
9.85	0.003436
9.86667	0.004666
9.88333	0.006386
9.9	0.001803
9.91667	-0.009442
9.93333	-0.017518
9.95	-0.016043
9.96667	-0.009229
9.98333	-0.004294
10	0.000354
10.0167	-0.000825
10.0333	-0.003054
10.05	-0.006224
10.0667	-0.002743
10.0833	0.004528
10.1	0.009778
10.1167	0.010088
10.1333	0.008488
10.15	0.007327
10.1667	0.006967
10.1833	0.006667
10.2	0.006244
10.2167	0.00546
10.2333	0.005316
10.25	0.005662
10.2667	0.005568
10.2833	0.005694
10.3	0.000622
10.3167	-0.006466
10.3333	-0.005924
10.35	-0.004172
10.3667	-0.00284
10.3833	-0.010648
10.4	-0.013298
10.4167	-0.013162
10.4333	-0.011296
10.45	-0.005779
10.4667	-0.003703
10.4833	0.003323
10.5	0.008694
10.5167	0.010031
10.5333	0.008078
10.55	0.006525
10.5667	0.005052
10.5833	0.00389
10.6	0.003387
10.6167	0.003027
10.6333	0.002607
10.65	0.002377
10.6667	0.001907
10.6833	0.001327
10.7	0.000875
10.7167	0.000311
10.7333	3.8e-05
10.75	-0.000275
10.7667	-0.000619
10.7833	-0.000852
10.8	-0.000993
10.8167	-0.001082
10.8333	-0.001161
10.85	-0.00123
10.8667	-0.001418
10.8833	-0.001777
10.9	-0.002198
10.9167	-0.00237
10.9333	-0.002423
10.95	-0.002526
10.9667	-0.002529
10.9833	-0.001881
11	-0.001346
11.0167	0.000575
11.0333	-0.004313
11.05	-0.021412
11.0667	-0.05214
11.0833	-0.091248
11.1	-0.131159
11.1167	-0.154042
11.1333	-0.163504
11.15	-0.160617
11.1667	-0.1564
11.1833	-0.144443
11.2	-0.124217
11.2167	-0.103503
11.2333	-0.086309
11.25	-0.069995
11.2667	-0.061841
11.2833	-0.052527
11.3	-0.043164
11.3167	-0.037831
11.3333	-0.035889
11.35	-0.035127
11.3667	-0.029925
11.3833	-0.025752
11.4	-0.02026
11.4167	-0.018089
11.4333	-0.015997
11.45	-0.013625
11.4667	-0.011323
11.4833	-0.009392
11.5	-0.00898
11.5167	-0.008127
11.5333	-0.007444
11.55	-0.006582
11.5667	-0.005949
11.5833	-0.005617
11.6	-0.005023
11.6167	-0.004378
11.6333	-0.004114
11.65	-0.004079
11.6667	-0.003814
11.6833	-0.003349
11.7	-0.002933
11.7167	-0.002615
11.7333	-0.002357
11.75	-0.002008
11.7667	-0.00193
11.7833	-0.001942
11.8	-0.001622
11.8167	-0.001789
11.8333	-0.001826
11.85	-0.001343
11.8667	-0.00103
11.8833	-0.001017
11.9	-0.000511
11.9167	-0.000192
11.9333	-0.000113
11.95	-0.000113
11.9667	-0.000114
11.9833	5.5e-05
12	-0.000253
12.0167	-0.000295
12.0333	-0.000368
12.05	-0.00011
12.0667	0.000327
12.0833	0.000434
12.1	0.000415
12.1167	0.000603
12.1333	0.000751
12.15	0.000849
12.1667	0.000817
12.1833	0.000874
12.2	0.000926
12.2167	0.000915
12.2333	0.000534
12.25	0.000483
12.2667	0.000792
12.2833	0.000991
12.3	0.000972
12.3167	0.00092
12.3333	0.000647
12.35	0.000114
12.3667	-0.001029
12.3833	-0.000952
12.4	-0.001243
12.4167	-0.002012
12.4333	-0.002182
12.45	-0.002091
12.4667	-0.002121
12.4833	-0.00163
12.5	-0.001268
12.5167	-0.001425
12.5333	-0.001411
12.55	-0.001108
12.5667	-0.001174
12.5833	-0.00118
12.6	-0.000863
12.6167	-0.00062
12.6333	-0.000367
12.65	-0.000354
12.6667	-0.000331
12.6833	-0.000498
12.7	-0.000358
12.7167	-0.000115
12.7333	0.000448
12.75	0.000311
12.7667	0.000134
12.7833	0.000277
12.8	0.00071
12.8167	0.000985
12.8333	0.001359
12.85	0.002034
12.8667	0.002658
12.8833	0.003242
12.9	0.00155
12.9167	0.000673
12.9333	4.6e-05
12.95	0.000279
12.9667	0.000513
12.9833	0.000656
13	0.000223
13.0167	0.000607
13.0333	0.001081
13.05	0.001495
13.0667	0.001389
13.0833	0.001443
13.1	0.001759
13.1167	0.002252
13.1333	0.002644
13.15	0.002757
13.1667	0.002879
13.1833	0.002672
13.2	0.001753
13.2167	0.001225
13.2333	0.001256
13.25	0.000957
13.2667	0.001478
13.2833	0.001219
13.3	0.001303
13.3167	0.001454
13.3333	0.002685
13.35	0.004377
13.3667	0.006248
13.3833	0.000449
13.4	-0.003635
13.4167	-0.008
13.4333	-0.007936
13.45	-0.006901
13.4667	-0.004706
13.4833	-0.001581
13.5	-0.000118
13.5167	-0.00118
13.5333	-0.005863
13.55	-0.018785
13.5667	-0.041328
13.5833	-0.08021
13.6	-0.125468
13.6167	-0.145742
13.6333	-0.154027
13.65	-0.166061
13.6667	-0.154465
13.6833	-0.133619
13.7	-0.118023
13.7167	-0.106752
13.7333	-0.095542
13.75	-0.081712
13.7667	-0.069592
13.7833	-0.058712
13.8	-0.043935
13.8167	-0.036424
13.8333	-0.032934
13.85	-0.030463
13.8667	-0.026713
13.8833	-0.020002
13.9	-0.019578
13.9167	-0.020649
13.9333	-0.02121
13.95	-0.022121
13.9667	-0.016362
13.9833	-0.013713
14	-0.007553
14.0167	-0.004784
14.0333	-0.002515
14.05	-0.000155
14.0667	0.001924
14.0833	0.007944
14.1	0.0089
14.1167	0.008099
14.1333	0.008858
14.15	0.008257
14.1667	0.007766
14.1833	0.008165
14.2	0.006972
14.2167	0.00451
14.2333	0.004059
14.25	0.005637
14.2667	0.019065
14.2833	0.022024
14.3	0.003501
14.3167	-0.007046
14.3333	-0.004392
14.35	-0.003019
14.3667	-0.002116
14.3833	-0.002303
14.4	-0.001455
14.4167	-0.000753
14.4333	-0.001361
14.45	0.001012
14.4667	-0.001136
14.4833	-0.007544
14.5	-0.009349
14.5167	0.003893
14.5333	0.017415
14.55	0.015707
14.5667	0.007589
14.5833	-0.001359
14.6	-0.000298
14.6167	0.001858
14.6333	5.3e-05
14.65	-0.005671
14.6667	-0.007735
14.6833	-0.00788
14.7	-0.006741
14.7167	-0.006845
14.7333	-0.006848
14.75	-0.006541
14.7667	-0.006055
14.7833	-0.005078
14.8	-0.004278
14.8167	-0.00373
14.8333	-0.003322
14.85	-0.002754
14.8667	-0.001586
14.8833	-0.000428
14.9	0.000699
14.9167	0.001179
14.9333	0.001149
14.95	0.00131
14.9667	0.00157
14.9833	0.001521
15	0.001814
15.0167	0.00228
15.0333	0.002485
15.05	0.00248
15.0667	0.002166
15.0833	0.001731
15.1	0.001583
15.1167	0.001379
15.1333	0.001135
15.15	0.000681
15.1667	4.6e-05
15.1833	-0.000588
15.2	-0.000854
15.2167	-0.001109
15.2333	-0.002524
15.25	-0.001848
15.2667	0.001227
15.2833	0.002792
15.3	0.002347
15.3167	0.002581
15.3333	0.002555
15.35	0.002659
15.3667	0.002653
15.3833	0.002436
15.4	0.002291
15.4167	0.002367
15.4333	0.002262
15.45	0.002078
15.4667	0.002004
15.4833	0.00194
15.5	0.001774
15.5167	0.001815
15.5333	0.001755
15.55	0.001716
15.5667	0.001647
15.5833	0.001417
15.6	0.001223
15.6167	0.001143
15.6333	0.000723
15.65	0.000303
15.6667	0.000252
15.6833	-0.000288
15.7	-0.000697
15.7167	-0.001448
15.7333	-0.003149
15.75	-0.002851
15.7667	-0.002422
15.7833	-0.001814
15.8	-0.002157
15.8167	-0.002626
15.8333	-0.002465
15.85	-0.001684
15.8667	-0.001603
15.8833	-0.001972
15.9	-0.003993
15.9167	-0.003137
15.9333	0.002
15.95	0.004037
15.9667	0.003633
15.9833	0.00317
16	0.001904
16.0167	-0.000226
16.0333	-0.001326
16.05	-0.015476
16.0667	-0.041016
16.0833	-0.077336
16.1	-0.108969
16.1167	-0.12284
16.1333	-0.132041
16.15	-0.131952
16.1667	-0.120543
16.1833	-0.107444
16.2	-0.096299
16.2167	-0.078476
16.2333	-0.061733
16.25	-0.05599
16.2667	-0.044127
16.2833	-0.033733
16.3	-0.031565
16.3167	-0.029802
16.3333	-0.02634
16.35	-0.020367
16.3667	-0.018804
16.3833	-0.015172
16.4	-0.011214
16.4167	-0.008316
16.4333	-0.006178
16.45	-0.005579
16.4667	-0.005011
16.4833	-0.003953
16.5	-0.003079
16.5167	-0.002368
16.5333	-0.001266
16.55	-0.000455
16.5667	-1.4e-05
16.5833	0.001227
16.6	0.001897
16.6167	0.002231
16.6333	0.002514
16.65	0.002838
16.6667	0.002952
16.6833	0.003255
16.7	0.00319
16.7167	0.004101
16.7333	0.004162
16.75	0.004393
16.7667	0.004354
16.7833	0.004436
16.8	0.004488
16.8167	0.004006
16.8333	0.004194
16.85	0.000102
16.8667	-0.00541
16.8833	-0.010682
16.9	-0.007175
16.9167	-0.00421
16.9333	-0.000206
16.95	0.002239
16.9667	0.002953
16.9833	0.003417
17	0.003561
17.0167	0.002078
17.0333	0.004785
17.05	0.013912
17.0667	0.012209
17.0833	0.006846
17.1	0.00394
17.1167	1e-06
17.1333	-0.007059
17.15	-0.015598
17.1667	-0.016928
17.1833	-0.016337
17.2	-0.016181
17.2167	-0.016235
17.2333	-0.015808
17.25	-0.010082
17.2667	-0.000685
17.2833	0.001342
17.3	0.003556
17.3167	0.005888
17.3333	0.006449
17.35	0.00573
17.3667	0.005911
17.3833	0.005783
17.4	0.005025
17.4167	0.004153
17.4333	0.00366
17.45	0.003397
17.4667	0.002924
17.4833	0.002341
17.5	0.001611
17.5167	0.001026
17.5333	0.00098
17.55	0.001075
17.5667	0.00087
17.5833	0.000604
17.6	0.000422
17.6167	0.000156
17.6333	0.00021
17.65	8.4e-05
17.6667	-0.000332
17.6833	-0.000588
17.7	-0.000821
17.7167	-0.000808
17.7333	-0.000465
17.75	-0.000391
17.7667	-0.000248
17.7833	-7.5e-05
17.8	-0.000259
17.8167	-0.000585
17.8333	-0.000551
17.85	-0.000447
17.8667	-8.3e-05
17.8833	-0.000119
17.9	-8.2e-05
17.9167	0.000185
17.9333	0.000573
17.95	0.000881
17.9667	0.000838
17.9833	0.000556
18	0.000456
18.0167	0.00065
18.0333	0.000754
18.05	0.000838
18.0667	0.000832
18.0833	0.000786
18.1	0.000702
18.1167	0.000682
18.1333	0.000642
18.15	0.000582
18.1667	0.000422
18.1833	0.000332
18.2	0.000594
18.2167	0.000697
18.2333	0.00072
18.25	0.000833
18.2667	0.001016
18.2833	0.001189
18.3	0.001023
18.3167	0.000872
18.3333	0.000752
18.35	0.000732
18.3667	0.000731
18.3833	0.000921
18.4	0.001362
18.4167	0.001498
18.4333	0.001134
18.45	0.00132
18.4667	0.001607
18.4833	0.001033
18.5	0.001699
18.5167	0.003548
18.5333	0.002736
18.55	-0.006035
18.5667	-0.020996
18.5833	-0.048318
18.6	-0.07544
18.6167	-0.099264
18.6333	-0.116029
18.65	-0.118233
18.6667	-0.112038
18.6833	-0.102742
18.7	-0.089678
18.7167	-0.078971
18.7333	-0.065165
18.75	-0.053538
18.7667	-0.044411
18.7833	-0.033615
18.8	-0.031879
18.8167	-0.027767
18.8333	-0.023595
18.85	-0.017893
18.8667	-0.014681
18.8833	-0.011069
18.9	-0.009008
18.9167	-0.008663
18.9333	-0.008069
18.95	-0.006825
18.9667	-0.005621
18.9833	-0.004596
19	-0.003493
19.0167	-0.002932
19.0333	-0.002321
19.05	-0.00169
19.0667	-0.00111
19.0833	-0.000479
19.1	0.000242
19.1167	0.000861
19.1333	0.00111
19.15	0.001559
19.1667	0.001588
19.1833	0.001817
19.2	0.002296
19.2167	0.002605
19.2333	0.002865
19.25	0.002965
19.2667	0.002904
19.2833	0.002054
19.3	0.000443
19.3167	0.000228
19.3333	-0.004998
19.35	-0.015804
19.3667	-0.01494
19.3833	0.026715
19.4	0.050339
19.4167	0.033274
19.4333	0.00353
19.45	0.000276
19.4667	0.007441
19.4833	0.011917
19.5	0.009112
19.5167	0.001728
19.5333	-0.012836
19.55	-0.020411
19.5667	-0.026585
19.5833	-0.02905
19.6	-0.037454
19.6167	-0.021456
19.6333	-0.006008
19.65	0.000939
19.6667	0.002107
19.6833	0.002334
19.7	0.002652
19.7167	0.002838
19.7333	0.002363
19.75	0.002158
19.7667	0.001913
19.7833	0.001678
19.8	0.001424
19.8167	0.001708
19.8333	0.001652
19.85	0.001586
19.8667	0.00117
19.8833	0.000974
19.9	0.001119
19.9167	0.001065
19.9333	0.001641
19.95	0.002728
19.9667	0.003054
19.9833	0.002921
20	0.002718
20.0167	0.002171
20.0333	0.002326
20.05	0.002511
20.0667	0.002036
20.0833	0.001181
20.1	0.000785
20.1167	0.000833
20.1333	-7.8e-05
20.15	-0.000599
20.1667	-0.00145
20.1833	-0.001582
20.2	-0.001823
20.2167	-0.001689
20.2333	-0.001363
20.25	-0.000618
20.2667	-0.000172
20.2833	4.3e-05
20.3	-0.000101
20.3167	0.000185
20.3333	0.001213
20.35	0.001541
20.3667	0.001349
20.3833	0.001308
20.4	0.001126
20.4167	0.00122
20.4333	0.001416
20.45	0.001213
20.4667	0.000909
20.4833	0.000926
20.5	0.000883
20.5167	0.000755
20.5333	0.000531
20.55	0.000326
20.5667	0.000252
20.5833	0.000338
20.6	0.000243
20.6167	0.000362
20.6333	0.000344
20.65	0.000286
20.6667	0.000318
20.6833	0.00018
20.7	0.000112
20.7167	0.000243
20.7333	0.000406
20.75	0.00048
20.7667	0.000604
20.7833	0.000728
20.8	0.000912
20.8167	0.001109
20.8333	0.001219
20.85	0.001329
20.8667	0.001759
20.8833	0.002208
20.9	0.002348
20.9167	0.002722
20.9333	0.003327
20.95	0.003692
20.9667	0.004227
20.9833	0.005533
21	0.007798
21.0167	0.008538
21.0333	0.005199
21.05	-0.00945
21.0667	-0.02659
21.0833	-0.055469
21.1	-0.078578
21.1167	-0.099956
21.1333	-0.106975
21.15	-0.107214
21.1667	-0.100383
21.1833	-0.091652
21.2	-0.080871
21.2167	-0.067961
21.2333	-0.056716
21.25	-0.04662
21.2667	-0.043274
21.2833	-0.031669
21.3	-0.026923
21.3167	-0.02215
21.3333	-0.015465
21.35	-0.01401
21.3667	-0.013034
21.3833	-0.007619
21.4	-0.005043
21.4167	-0.003362
21.4333	-0.001251
21.45	-0.000989
21.4667	-0.001288
21.4833	-0.000866
21.5	-0.001274
21.5167	-0.001631
21.5333	-0.001177
21.55	-0.001103
21.5667	-0.001808
21.5833	-0.001954
21.6	-0.00212
21.6167	-0.002831
21.6333	-0.002689
21.65	-0.002078
21.6667	-0.001736
21.6833	-0.001765
21.7	-0.001763
21.7167	-0.002457
21.7333	-0.001815
21.75	-0.001183
21.7667	-0.001372
21.7833	0.00097
21.8	0.004381
21.8167	0.007614
21.8333	0.006635
21.85	0.003935
21.8667	0.001776
21.8833	0.001137
21.9	0.000958
21.9167	0.000686
21.9333	0.000286
21.95	2.6e-05
21.9667	0.000245
21.9833	0.000455
22	0.000324
22.0167	0.000262
22.0333	0.000322
22.05	0.000433
22.0667	0.000613
22.0833	0.000764
22.1	0.000574
22.1167	0.000361
22.1333	0.000432
22.15	0.000624
22.1667	0.001085
22.1833	0.001576
22.2	0.001648
22.2167	0.001581
22.2333	0.001491
22.25	0.00103
22.2667	0.00114
22.2833	0.002029
22.3	0.004059
22.3167	0.001332
22.3333	-0.002169
22.35	-0.00357
22.3667	-0.003751
22.3833	-0.003762
22.4	-0.003563
22.4167	-0.00305
22.4333	0.0005
22.45	0.0044
22.4667	0.00398
22.4833	0.00345
22.5	0.003359
22.5167	0.002946
22.5333	0.002401
22.55	0.002065
22.5667	0.00185
22.5833	0.000394
22.6	-0.003291
22.6167	-0.003653
22.6333	-0.004788
22.65	-0.005043
22.6667	-0.005547
22.6833	-0.006202
22.7	-0.005627
22.7167	-0.005315
22.7333	0.000364
22.75	0.005614
22.7667	0.011274
22.7833	0.014133
22.8	0.015703
22.8167	0.015544
22.8333	0.013014
22.85	0.012794
22.8667	0.012164
22.8833	0.014594
22.9	0.011913
22.9167	-0.000687
22.9333	-0.011996
22.95	-0.018765
22.9667	-0.019064
22.9833	-0.016452
23	-0.014641
23.0167	-0.012977
23.0333	-0.01086
23.05	-0.008792
23.0667	-0.007105
23.0833	-0.005188
23.1	-0.00382
23.1167	-0.002527
23.1333	-0.00181
23.15	-0.001883
23.1667	-0.001716
23.1833	-0.000779
23.2	8.8e-05
23.2167	0.000551
23.2333	0.000924
23.25	0.000777
23.2667	0.00104
23.2833	0.002742
23.3	0.004185
23.3167	0.004286
23.3333	0.004481
23.35	0.005696
23.3667	0.006441
23.3833	0.006197
23.4	0.005612
23.4167	0.007133
23.4333	0.008872
23.45	0.010041
23.4667	0.007169
23.4833	0.002768
23.5	0.003027
23.5167	0.005809
23.5333	0.011476
23.55	-0.001038
23.5667	-0.019731
23.5833	-0.040975
23.6	-0.064488
23.6167	-0.081379
23.6333	-0.092982
23.65	-0.099674
23.6667	-0.094457
23.6833	-0.08634
23.7	-0.076272
23.7167	-0.066193
23.7333	-0.050922
23.75	-0.038652
23.7667	-0.031931
23.7833	-0.02641
23.8	-0.021439
23.8167	-0.017997
23.8333	-0.01586
23.85	-0.008353
23.8667	-0.002006
23.8833	-0.002098
23.9	-0.001021
23.9167	-1e-05
23.9333	0.000761
23.95	0.002011
23.9667	0.002332
23.9833	0.000342
24	-0.008477
24.0167	-0.011045
24.0333	-0.008948
24.05	-0.007521
24.0667	-0.007645
24.0833	-0.007718
24.1	-0.007021
24.1167	-0.007199
24.1333	-0.008312
24.15	-0.008144
24.1667	-0.007577
24.1833	-0.00135
24.2	0.001237
24.2167	-0.003634
24.2333	-0.009691
24.25	-0.007418
24.2667	0.004725
24.2833	0.007148
24.3	0.004611
24.3167	0.004634
24.3333	0.004574
24.35	0.005113
24.3667	0.004973
24.3833	0.004392
24.4	0.003982
24.4167	0.003831
24.4333	0.003526
24.45	0.003242
24.4667	0.002538
24.4833	0.002453
24.5	0.002729
24.5167	0.00261
24.5333	0.002223
24.55	0.001596
24.5667	0.00178
24.5833	0.001523
24.6	0.001497
24.6167	0.001542
24.6333	0.001773
24.65	0.002095
24.6667	0.002116
24.6833	0.002258
24.7	0.002249
24.7167	0.002214
24.7333	0.002295
24.75	0.001896
24.7667	0.001578
24.7833	0.001589
24.8	0.0016
24.8167	0.001449
24.8333	0.001693
24.85	0.001728
24.8667	0.001542
24.8833	0.001316
24.9	0.00099
24.9167	0.000662
24.9333	-0.000115
24.95	-0.000593
24.9667	-0.00144
24.9833	-0.001447
25	-0.001634
25.0167	-0.001666
25.0333	-0.001671
25.05	-0.001866
25.0667	-0.001801
25.0833	-0.001836
25.1	-0.001951
25.1167	-0.002318
25.1333	-0.002302
25.15	-0.002075
25.1667	-0.002008
25.1833	-0.001742
25.2	-0.001635
25.2167	-0.001311
25.2333	-0.001215
25.25	-0.001138
25.2667	-0.000911
25.2833	-0.000875
25.3	-0.000288
25.3167	-0.000121
25.3333	2.1e-05
25.35	0.000213
25.3667	0.000794
25.3833	0.001076
25.4	0.001098
25.4167	0.001564
25.4333	0.001607
25.45	0.00224
25.4667	0.002204
25.4833	0.002277
25.5	0.00302
25.5167	0.000248
25.5333	-0.002756
25.55	-0.00184
25.5667	-0.001635
25.5833	-0.000739
25.6	-0.000193
25.6167	-0.000263
25.6333	0.000214
25.65	0.000341
25.6667	0.000337
25.6833	0.000744
25.7	0.000411
25.7167	0.000333
25.7333	0.000191
25.75	0.000299
25.7667	0.000648
25.7833	0.000996
25.8	0.001144
25.8167	0.000945
25.8333	0.000943
25.85	0.001281
25.8667	0.001389
25.8833	0.001447
25.9	0.001725
25.9167	0.001982
25.9333	0.002404
25.95	0.002755
25.9667	0.002637
25.9833	0.002188
26	0.00161
26.0167	0.002112
26.0333	0.002324
26.05	-0.005324
26.0667	-0.018682
26.0833	-0.03731
26.1	-0.060258
26.1167	-0.075206
26.1333	-0.08774
26.15	-0.090614
26.1667	-0.085488
26.1833	-0.078002
26.2	-0.071946
26.2167	-0.06015
26.2333	-0.051537
26.25	-0.044993
26.2667	-0.033719
26.2833	-0.030216
26.3	-0.024772
26.3167	-0.017869
26.3333	-0.013964
26.35	-0.011159
26.3667	-0.009804
26.3833	-0.008389
26.4	-0.007464
26.4167	-0.005702
26.4333	-0.004371
26.45	-0.003089
26.4667	-0.001758
26.4833	0.000804
26.5	0.002245
26.5167	0.002423
26.5333	0.001977
26.55	0.001591
26.5667	0.001696
26.5833	0.00218
26.6	0.002394
26.6167	0.002344
26.6333	0.002206
26.65	0.001898
26.6667	0.00162
26.6833	0.001442
26.7	0.001294
26.7167	0.001476
26.7333	0.001682
26.75	0.001229
26.7667	0.000855
26.7833	0.001012
26.8	0.000928
26.8167	0.000825
26.8333	0.000626
26.85	0.000257
26.8667	-0.000122
26.8833	2.9e-05
26.9	-3e-05
26.9167	-0.000641
26.9333	-0.001079
26.95	-0.001217
26.9667	-0.001535
26.9833	-0.001703
27	-0.001691
27.0167	-0.002001
27.0333	-0.00206
27.05	-0.002408
27.0667	-0.002687
27.0833	-0.002575
27.1	-0.002283
27.1167	-0.00172
27.1333	-0.001641
27.15	-0.001523
27.1667	-0.001235
27.1833	-0.000687
27.2	-0.000379
27.2167	0.00013
27.2333	0.00068
27.25	0.001339
27.2667	0.001169
27.2833	0.001068
27.3	0.001248
27.3167	0.001677
27.3333	0.001934
27.35	0.00256
27.3667	0.002737
27.3833	0.002543
27.4	0.00251
27.4167	0.003111
27.4333	0.004082
27.45	0.005014
27.4667	0.004355
27.4833	0.000437
27.5	-0.003102
27.5167	-0.005817
27.5333	-0.004683
27.55	-0.00092
27.5667	0.001324
27.5833	0.001008
27.6	0.000942
27.6167	0.000338
27.6333	0.000212
27.65	-4e-06
27.6667	0.00017
27.6833	0.000104
27.7	-2.2e-05
27.7167	-0.000327
27.7333	-0.000584
27.75	-0.000671
27.7667	-0.001098
27.7833	-0.001355
27.8	-0.001322
27.8167	-0.001099
27.8333	-0.000987
27.85	-0.001035
27.8667	-0.001003
27.8833	-0.000972
27.9	-0.0011
27.9167	-0.001415
27.9333	-0.00155
27.95	-0.001284
27.9667	-0.000949
27.9833	-0.000373
28	-0.000178
28.0167	6.5e-05
28.0333	0.000344
28.05	0.000902
28.0667	0.001371
28.0833	0.001509
28.1	0.001607
28.1167	0.001969
28.1333	0.002309
28.15	0.00212
28.1667	0.002311
28.1833	0.002411
28.2	0.002162
28.2167	0.002427
28.2333	0.002602
28.25	0.002337
28.2667	0.000442
28.2833	0.000597
28.3	0.001072
28.3167	0.001458
28.3333	0.00199
28.35	0.002553
28.3667	0.003496
28.3833	0.004359
28.4	0.005771
28.4167	0.009265
28.4333	0.007929
28.45	-0.007288
28.4667	-0.005664
28.4833	-0.002831
28.5	-0.001427
28.5167	-0.001168
28.5333	-0.000672
28.55	-0.004296
28.5667	-0.01537
28.5833	-0.033014
28.6	-0.050078
28.6167	-0.06523
28.6333	-0.07337
28.65	-0.07597
28.6667	-0.077219
28.6833	-0.070459
28.7	-0.062589
28.7167	-0.051941
28.7333	-0.039204
28.75	-0.031327
28.7667	-0.025521
28.7833	-0.020434
28.8	-0.018807
28.8167	-0.017255
28.8333	-0.016046
28.85	-0.014608
28.8667	-0.013459
28.8833	-0.011751
28.9	-0.009512
28.9167	-0.002935
28.9333	-0.000419
28.95	0.001447
28.9667	0.001343
28.9833	0.000609
29	0.001125
29.0167	0.001336
29.0333	0.001112
29.05	0.001549
29.0667	0.002975
29.0833	0.003051
29.1	0.002667
29.1167	0.002313
29.1333	0.001639
29.15	0.001314
29.1667	0.00128
29.1833	0.001385
29.2	0.001491
29.2167	0.001366
29.2333	0.000931
29.25	0.000566
29.2667	0.000291
29.2833	4.6e-05
29.3	1e-06
29.3167	5.3e-05
29.3333	0.000313
29.35	0.000392
29.3667	0.000502
29.3833	0.000842
29.4	0.000901
29.4167	0.000704
29.4333	0.000732
29.45	0.000969
29.4667	0.001957
29.4833	0.003284
29.5	0.003142
29.5167	-0.002023
29.5333	-0.006098
29.55	-0.003963
29.5667	0.002372
29.5833	0.002297
29.6	0.001402
29.6167	0.001168
29.6333	0.0014
29.65	0.001391
29.6667	0.001882
29.6833	0.002493
29.7	0.002464
29.7167	0.002399
29.7333	0.002521
29.75	0.002893
29.7667	0.002835
29.7833	0.003157
29.8	0.003369
29.8167	0.003802
29.8333	0.003688
29.85	0.002835
29.8667	0.002062
29.8833	0.002379
29.9	0.002456
29.9167	0.005724
29.9333	0.018415
29.95	0.015255
29.9667	0.008066
29.9833	0.006747
30	-0.001932
30.0167	-0.012331
30.0333	-0.017542
30.05	-0.014963
30.0667	-0.013864
30.0833	-0.012536
30.1	-0.011917
30.1167	-0.010911
30.1333	-0.007524
30.15	-0.000647
30.1667	0
30.1833	-0.001304
30.2	-0.002077
30.2167	-0.002169
30.2333	-0.001357
30.25	-0.001035
30.2667	-0.001293
30.2833	-0.001211
30.3	-0.001509
30.3167	-0.001759
30.3333	-0.001493
30.35	-0.001048
30.3667	-0.000782
30.3833	-0.000747
30.4	-0.000421
30.4167	1.3e-05
30.4333	0.000275
30.45	0.000428
30.4667	0.000221
30.4833	0.000223
30.5	0.000796
30.5167	0.000938
30.5333	0.000863
30.55	0.000788
30.5667	0.001113
30.5833	0.001438
30.6	0.001603
30.6167	0.001806
30.6333	0.001995
30.65	0.002163
30.6667	0.002062
30.6833	0.002021
30.7	0.0019
30.7167	0.001923
30.7333	0.001961
30.75	0.001969
30.7667	0.002196
30.7833	0.002574
30.8	0.003002
30.8167	0.003425
30.8333	0.003557
30.85	0.004129
30.8667	0.004251
30.8833	0.004493
30.9	0.004905
30.9167	0.005598
30.9333	0.006694
30.95	0.007521
30.9667	0.008587
30.9833	0.007374
31	-0.0002
31.0167	-0.002384
31.0333	-0.004404
31.05	-0.009103
31.0667	-0.018593
31.0833	-0.034292
31.1	-0.050722
31.1167	-0.061567
31.1333	-0.070262
31.15	-0.079677
31.1667	-0.080812
31.1833	-0.071057
31.2	-0.059152
31.2167	-0.044618
31.2333	-0.037078
31.25	-0.029748
31.2667	-0.026668
31.2833	-0.022198
31.3	-0.018228
31.3167	-0.016813
31.3333	-0.016864
31.35	-0.016496
31.3667	-0.016667
31.3833	-0.015809
31.4	-0.01103
31.4167	-0.003516
31.4333	-0.0016
31.45	-0.000634
31.4667	0.001341
31.4833	0.001417
31.5	0.001123
31.5167	0.001835
31.5333	0.001669
31.55	0.000742
31.5667	0.000555
31.5833	0.000429
31.6	0.000722
31.6167	0.001153
31.6333	0.001374
31.65	0.000944
31.6667	0.000974
31.6833	0.001315
31.7	0.001275
31.7167	0.000882
31.7333	0.000844
31.75	0.001046
31.7667	0.001279
31.7833	0.001421
31.8	0.001583
31.8167	0.001559
31.8333	0.001212
31.85	0.000806
31.8667	0.000829
31.8833	0.000883
31.9	0.000616
31.9167	0.000559
31.9333	0.000848
31.95	0.000688
31.9667	0.000937
31.9833	0.001186
32	0.001026
32.0167	0.000978
32.0333	0.000994
32.05	0.001179
32.0667	0.001415
32.0833	0.001831
32.1	0.001947
32.1167	0.001597
32.1333	0.004344
32.15	0.007851
32.1667	0.010399
32.1833	0.010486
32.2	0.002473
32.2167	-0.001209
32.2333	-0.00616
32.25	-0.006741
32.2667	-0.006233
32.2833	-0.004864
32.3	-0.004435
32.3167	-0.00381
32.3333	-0.003343
32.35	-0.002745
32.3667	-0.002577
32.3833	-0.00212
32.4	-0.001382
32.4167	-0.001048
32.4333	-0.000918
32.45	-0.000739
32.4667	-0.000549
32.4833	-0.00132
32.5	-0.00093
32.5167	0.001269
32.5333	0.014459
32.55	0.02047
32.5667	0.01622
32.5833	0.007981
32.6	-0.001499
32.6167	-0.009372
32.6333	-0.009701
32.65	-0.005779
32.6667	0.000682
32.6833	0.005763
32.7	0.004684
32.7167	0.002456
32.7333	0.000838
32.75	-1e-05
32.7667	-0.000348
32.7833	-0.001226
32.8	-0.002184
32.8167	-0.003398
32.8333	-0.004036
32.85	-0.004444
32.8667	-0.004832
32.8833	-0.006409
32.9	-0.007677
32.9167	-0.005444
32.9333	0.001999
32.95	0.004302
32.9667	0.004004
32.9833	-0.001753
33	-0.00679
33.0167	-0.007935
33.0333	-0.006988
33.05	-0.005821
33.0667	-0.003434
33.0833	-0.000967
33.1	0.001379
33.1167	0.002993
33.1333	0.005401
33.15	0.007788
33.1667	0.010575
33.1833	-0.001038
33.2	-0.008801
33.2167	-0.007232
33.2333	-0.001201
33.25	0.00371
33.2667	0.003752
33.2833	0.003323
33.3	0.003395
33.3167	0.00377
33.3333	0.003875
33.35	0.003361
33.3667	0.003116
[truncated: 309 more rows]
