# Supplementary material for: Small molecule disruption of RARα/NCoR1 interaction inhibits chaperone-mediated autophagy in cancer
Source: EMBO Mol Med. 2025 Jun 9;17(7):1716–55. doi: 10.1038/s44321-025-00254-y (PMC12254369; doi:10.1038/s44321-025-00254-y)
Supplement: Supplementary file 5 — Source data Fig. 3 [file 44321_2025_254_MOESM5_ESM.zip › Figure 3/Fig3D.xlsx]

## Sheet: Fig. 3D
Distance between T2050 to R394
Time (ns)	No compound				+ CIM7					Two-way ANOVA	Ordinary		Source of Variation	% of total variation	P value	P value summary	Significant?		ANOVA table	SS (Type III)	DF	MS	F (DFn, DFd)	P value
0	5.64091	5.25325	5.38982		5.81738	5.75657	6.02866	5.24174		Alpha	0.05		Row Factor	1.842	>0.9999	ns	No		Row Factor	6770	8001	0.8462	F (8001, 48006) = 0.1666	P>0.9999
0.250002	5.53203	5.43708	5.34888		7.02395	7.24342	7.44333	7.69285					Column Factor	31.81	<0.0001	****	Yes		Column Factor	116893	1	116893	F (1, 48006) = 23012	P<0.0001
0.500004	5.60619	5.77316	5.43937		7.17109	6.89156	6.6263	7.51178											Residual	243859	48006	5.08
0.750006	5.91776	5.78368	5.49407		7.69255	7.30302	6.76712	6.87975
1.00001	5.49616	5.61159	5.38901		7.54344	5.84079	6.90213	6.98144
1.25001	5.71974	5.39191	5.48698		6.70199	6.22609	7.62442	7.2874
1.50001	5.69662	5.86457	5.52757		7.68581	7.07095	8.17489	7.00785
1.75001	5.90216	5.78179	5.18132		7.41462	6.51422	7.36146	7.12505
2.00002	5.42621	5.59477	5.41298		6.49613	6.64019	7.54934	7.41834
2.25002	5.47042	5.83951	5.462		6.49437	7.21002	7.77986	7.04035
2.50002	5.26495	5.40026	5.35939		6.76492	7.20536	7.12944	6.91558
2.75002	5.79542	6.27396	5.59423		5.91646	7.27836	6.21692	7.23954
3.00002	6.11634	5.82298	5.80166		7.52449	7.29796	7.07915	7.14703
3.25003	5.60005	5.77399	5.38008		6.89107	6.89767	7.3601	7.15282
3.50003	5.17949	5.80148	5.19907		6.26126	7.2031	7.38249	7.07007
3.75003	5.4429	5.89127	6.13533		6.26167	7.34486	6.65023	7.0262
4.00003	5.70152	5.62612	5.71604		6.79024	7.12129	6.76664	6.52987
4.25003	5.75996	5.34439	5.97111		7.79647	7.03489	6.62943	7.09514
4.50004	5.8937	6.1475	6.14449		6.96977	6.84358	7.96626	8.13707
4.75004	5.34778	5.94322	5.99775		6.27911	7.30307	7.8677	6.05496
5.00004	6.01854	5.59989	5.4248		7.17975	6.25715	6.70001	7.50998
5.25004	5.7546	5.68316	6.02962		6.59164	6.32544	7.15329	7.25123
5.50004	5.69382	5.97776	5.74637		5.92465	6.13109	6.83181	6.90737
5.75005	5.70067	6.09114	5.76471		6.67535	7.36001	7.23203	5.85245
6.00005	5.94719	5.75796	5.50309		6.88314	6.04513	7.01177	5.59478
6.25005	5.67249	6.23765	5.99495		7.15257	5.91265	7.75785	6.28624
6.50005	5.78563	6.09035	5.92074		7.80407	6.97158	7.15709	6.43769
6.75005	5.80639	5.87863	5.73486		8.39264	7.23084	7.38466	6.9823
7.00006	5.8278	5.72585	5.90386		9.52555	6.22789	6.26959	6.8715
7.25006	5.74194	5.94735	5.74329		7.1718	8.2895	7.54676	7.04618
7.50006	6.09597	5.89198	5.73452		7.42437	7.06461	7.33468	6.20397
7.75006	5.82526	5.78411	5.6176		7.13429	7.60799	7.46921	5.77396
8.00006	5.66291	5.89748	5.77148		7.7771	6.82112	6.46118	5.66622
8.25007	5.50467	5.57806	5.62567		9.4337	6.59365	6.16092	5.24216
8.50007	5.69607	5.93026	5.61443		10.9658	7.58763	7.03266	5.50761
8.75007	5.38575	6.04508	5.77792		10.9443	6.22014	6.76889	5.74653
9.00007	5.8845	5.99831	6.15662		10.8821	6.93385	7.59314	5.47011
9.25007	5.7295	6.05568	5.80141		11.2452	7.55381	7.52279	5.26325
9.50008	5.86633	5.64663	6.16891		11.9708	7.66915	7.37338	5.67762
9.75008	5.75573	5.84751	5.97771		11.916	6.82779	6.41721	5.07573
10.0001	5.78132	5.68625	5.48178		10.8902	7.78607	7.53454	5.54045
10.2501	5.89554	5.9866	5.83593		10.4725	6.91463	7.09237	5.59866
10.5001	5.66753	6.26839	5.81485		11.2277	7.14686	7.28917	5.34748
10.7501	5.81001	5.65289	5.96004		11.382	7.03643	7.02095	5.53997
11.0001	5.95292	5.55109	5.99704		11.3407	6.99905	7.8534	5.64791
11.2501	5.88516	5.89248	5.2582		11.3601	6.70683	7.50599	5.48052
11.5001	5.8914	5.86971	5.58466		11.9781	6.7283	6.89209	5.46232
11.7501	5.93354	5.85824	5.63463		11.9657	7.47551	8.48844	5.51978
12.0001	5.8983	5.67762	5.39713		11.924	7.53391	7.683	5.28139
12.2501	5.7527	5.75591	5.6035		12.0901	6.31197	7.57946	5.57397
12.5001	5.83535	5.51008	5.52712		11.1308	6.57926	7.06433	5.49545
12.7501	5.77238	5.91992	5.67973		11.2575	6.44329	6.97565	5.19713
13.0001	5.72951	5.60414	5.65702		11.0879	6.47434	7.00941	5.53633
13.2501	5.88634	5.89826	5.89176		11.1827	6.21027	6.96704	5.9598
13.5001	5.68647	5.69902	5.90076		10.9552	7.40623	7.24284	5.92029
13.7501	5.6106	5.7354	5.40101		11.7831	6.28339	7.49678	5.75645
14.0001	5.76431	5.71336	5.65793		10.1982	6.86313	7.30486	5.51253
14.2501	5.74096	5.63868	5.64881		11.0055	6.48508	6.81453	5.54277
14.5001	5.55501	5.66935	5.45514		11.3972	7.74162	7.24746	5.45073
14.7501	5.81853	5.45348	5.2196		11.4952	7.22391	7.28975	5.57086
15.0001	5.6086	5.7956	5.71819		11.2329	6.97718	6.9177	5.41455
15.2501	6.33418	5.70188	5.62307		11.2761	7.5707	7.08681	5.76787
15.5001	5.66129	5.67711	5.67725		10.6917	7.68142	6.22155	5.52088
15.7501	5.67962	5.4418	5.51988		11.2095	8.19244	6.78662	5.24488
16.0001	5.7629	5.80042	5.46577		10.6077	7.72137	7.11504	5.48001
16.2501	5.83709	5.381	5.63898		10.6886	7.17236	7.65262	5.6311
16.5001	5.69229	5.87224	6.04228		10.892	6.31291	7.45375	5.64021
16.7501	6.04976	5.80817	5.53413		10.8413	6.22863	7.33144	5.43173
17.0001	5.73068	5.88042	5.72499		10.923	6.40185	7.03876	5.49157
17.2501	5.81534	6.00749	5.63584		11.1778	7.64051	7.17597	5.85007
17.5001	5.95004	5.74832	5.5504		10.7696	7.82948	7.02234	5.5144
17.7501	5.92928	5.60554	5.3814		9.07566	6.48928	7.9878	5.56447
18.0001	5.74016	5.66421	5.77488		11.0945	7.16814	7.35688	5.58512
18.2502	5.63325	5.77686	5.45771		10.457	6.87099	6.62163	5.37717
18.5002	5.66262	5.45272	5.82178		11.7273	6.78275	6.9958	5.42876
18.7502	5.79962	5.92363	5.63605		10.8624	7.03843	7.23773	5.669
19.0002	5.8504	5.49338	5.80408		11.6068	7.46804	7.11774	5.72539
19.2502	5.65207	5.30813	6.00519		10.4184	7.16149	7.19467	5.39952
19.5002	5.5609	5.80058	5.82229		11.5848	7.3395	7.78342	5.54487
19.7502	5.7852	5.26347	5.63979		11.8053	8.0976	6.86512	5.29289
20.0002	5.93527	5.66081	5.92886		12.2927	7.66273	7.29781	5.4532
20.2502	5.83477	5.60583	5.54918		11.1811	7.9685	7.54937	5.45906
20.5002	6.10646	6.03895	5.75694		11.6417	7.47637	7.38431	5.38087
20.7502	5.66376	6.07619	5.65513		11.0035	7.50374	6.73235	5.56002
21.0002	5.75211	5.51839	5.85906		11.3058	6.9099	7.22058	5.74967
21.2502	5.82978	5.89377	5.62359		10.8414	7.70723	6.65696	5.25559
21.5002	5.9341	5.80096	5.75021		11.4586	7.54227	7.11729	5.51019
21.7502	5.6165	5.9033	5.43821		10.0565	6.97025	7.01144	5.37473
22.0002	5.77226	5.65267	5.80663		10.4496	7.72588	7.03143	5.63274
22.2502	5.66097	5.94455	5.61385		11.7099	7.11252	6.78439	5.73891
22.5002	5.74442	5.80947	5.71462		12.3987	7.35677	7.60389	5.33697
22.7502	5.91693	5.59243	5.78439		12.1387	7.2139	7.06499	5.44197
23.0002	5.64546	5.59325	5.58753		12.1728	7.05924	6.06254	5.80664
23.2502	5.68879	5.61935	5.76869		12.2843	6.39548	6.96602	6.04701
23.5002	5.77658	5.54617	6.021		12.6624	6.28021	6.86248	5.93914
23.7502	5.90072	5.52529	5.70323		11.7907	7.2037	6.21345	5.83604
24.0002	5.90503	5.60832	5.96078		11.8758	6.41189	6.47537	7.28869
24.2502	5.64763	5.31104	6.00663		11.4971	6.60002	6.75464	7.62974
24.5002	6.05331	5.31386	5.50937		12.0541	7.00038	7.33269	6.60756
24.7502	5.87539	5.26528	5.77623		11.777	7.31061	7.20783	6.67683
25.0002	5.44724	5.28689	5.74356		11.9635	6.61103	6.30069	5.98898
25.2502	5.98743	5.51268	5.9438		12.4696	7.71466	6.60813	6.42851
25.5002	5.82742	5.65286	5.74905		12.1335	7.86609	7.05494	6.2773
25.7502	5.87489	5.58647	5.74188		12.4506	7.49179	7.1273	6.39252
26.0002	5.86798	5.59242	5.78468		12.8759	7.63373	7.52938	6.55173
26.2502	5.67244	5.47016	5.76991		11.7668	7.36344	6.51842	6.61393
26.5002	5.6728	5.39014	5.9654		11.8362	7.38015	6.68772	6.2217
26.7502	5.91912	5.11511	5.74952		12.3479	7.57165	6.21923	6.08369
27.0002	5.69873	5.43653	5.73871		12.194	7.67721	6.8716	7.72691
27.2502	5.89367	5.50186	5.9307		11.3758	7.49518	7.21195	6.58997
27.5002	5.59766	5.57495	5.62582		12.6226	6.95879	7.34388	6.72845
27.7502	5.80825	5.49616	5.46106		12.0938	7.81655	7.4177	7.56848
28.0002	5.76087	5.76175	5.29823		12.6067	7.82493	7.81482	7.54292
28.2502	5.53586	5.64891	5.37309		11.4488	8.22025	7.17634	7.43949
28.5002	5.92334	5.79278	5.86306		11.7028	7.84955	7.51132	6.451
28.7502	6.085	5.81748	5.23977		11.6717	7.94508	6.65871	6.44743
29.0002	5.95411	5.66954	5.55125		12.3243	7.94599	6.68993	6.32469
29.2502	5.8378	5.71649	5.91339		12.2234	7.81536	7.27368	5.93514
29.5002	5.95373	5.71572	5.57432		10.3244	7.07383	6.99822	5.91028
29.7502	5.65255	5.92258	5.33252		12.6486	7.6375	7.27445	6.19501
30.0002	5.62963	5.70602	5.68355		12.5734	7.42891	7.77231	6.14743
30.2502	5.78598	6.01465	5.34357		13.2932	7.27279	7.63294	6.99918
30.5002	5.76707	5.54077	5.43092		11.2695	7.56955	7.4607	6.42915
30.7503	5.55113	5.7778	5.48618		12.4133	7.47745	7.04759	6.27767
31.0003	5.6601	5.73369	5.7349		11.3186	7.75992	8.21993	7.70431
31.2503	5.95232	5.75079	5.33489		12.3894	7.24759	8.00099	7.59463
31.5003	5.75203	5.73122	5.18607		12.0207	7.47954	7.27804	6.01591
31.7503	5.42821	5.59893	5.6134		12.2808	6.99063	7.38049	5.81624
32.0003	5.87284	5.64821	5.44899		12.2642	7.19773	6.88332	5.74318
32.2503	5.47661	5.7592	5.97456		12.5131	6.70064	7.28894	6.0109
32.5003	5.30188	5.58052	5.80033		12.623	7.57885	7.22054	6.04887
32.7503	5.73375	5.95143	5.41598		12.2074	7.35982	7.56025	5.70699
33.0003	5.46902	5.80531	5.75134		13.2509	7.41729	7.91371	5.86481
33.2503	5.61169	5.89775	5.97235		12.0226	7.55067	7.55025	6.21913
33.5003	5.82497	5.79361	6.00931		11.9609	7.32754	7.25977	6.19541
33.7503	5.4452	5.8869	5.79993		12.0385	7.81536	7.71623	6.06261
34.0003	5.74699	5.77012	5.7697		12.395	7.5	7.99494	5.73386
34.2503	5.4688	5.81356	5.62859		12.2853	7.35244	7.63508	5.8896
34.5003	5.84334	5.71201	5.5779		11.6999	7.6717	7.90671	6.19768
34.7503	5.69496	5.82111	5.81542		11.5755	7.3316	7.54448	5.66228
35.0003	5.60115	5.66362	5.9364		12.6874	7.95841	7.90313	5.93758
35.2503	5.64379	6.06189	5.83569		12.3626	7.79012	7.94231	5.59627
35.5003	5.64302	6.04293	5.60057		11.7219	7.1559	7.59234	5.57174
35.7503	5.83231	5.96279	5.78366		11.3069	6.92019	7.74921	5.87605
36.0003	5.85629	5.83982	5.69367		12.4311	7.27877	7.54912	5.72166
36.2503	5.76923	5.82911	5.8527		11.8552	7.37547	7.3029	5.91028
36.5003	5.50278	5.82265	5.63638		12.0864	7.50239	7.37522	5.7756
36.7503	5.58741	5.69311	5.74442		11.7154	7.22978	7.91269	5.80464
37.0003	5.86508	5.85045	5.58244		11.8073	7.31202	8.16638	5.78327
37.2503	5.64512	5.69937	5.80333		11.7941	7.73829	7.53424	5.66875
37.5003	5.6616	6.00027	5.67755		11.8115	7.23348	7.85039	5.64134
37.7503	5.9949	6.21034	5.9538		11.73	7.08308	7.60937	5.70445
38.0003	5.93716	5.75412	5.65306		12.1708	7.49936	6.81833	5.95336
38.2503	5.70795	5.97278	5.84241		12.1528	6.99373	7.11748	5.72881
38.5003	5.64899	6.07403	5.59785		12.0617	7.22239	7.69651	5.67199
38.7503	5.64473	5.61915	5.74996		12.0089	7.5046	7.5803	5.69313
39.0003	5.7421	6.00785	5.33135		12.4171	6.83406	7.50942	5.67599
39.2503	5.68396	6.10833	5.72538		11.947	7.23314	7.95683	6.03044
39.5003	5.71971	5.79328	5.53041		11.9355	7.51566	7.73874	5.43519
39.7503	5.73928	6.05764	5.85433		12.553	7.0363	7.26704	6.13231
40.0003	5.7663	5.82425	6.01888		12.561	7.64573	7.11212	5.90674
40.2503	6.01003	6.2037	5.31902		12.1335	7.09035	7.13472	5.93166
40.5003	5.65799	5.70665	5.77267		11.7546	6.99722	7.81521	5.87569
40.7503	6.01994	5.6551	5.82704		12.262	7.30328	7.76095	5.71653
41.0003	5.70661	5.75188	5.79372		12.159	7.80639	7.77458	5.6475
41.2503	5.67986	6.11306	5.73716		12.561	7.65674	7.69981	5.59104
41.5003	5.67914	5.63136	5.65387		12.497	7.43686	6.94064	5.93313
41.7503	5.83135	5.74839	6.07974		12.3987	7.54632	7.72919	5.63394
42.0003	5.55562	5.51114	5.95603		12.5199	7.39282	7.03575	5.68168
42.2503	5.6499	6.00555	5.76348		12.2822	7.60571	7.47217	5.72689
42.5003	5.79467	5.44919	5.72976		12.0185	7.60837	7.04185	5.88023
42.7503	5.86898	6.08284	5.8955		12.2687	7.70235	7.17649	5.56575
43.0003	5.65922	5.88228	5.5792		12.4761	6.86548	7.26812	5.96153
43.2503	5.27926	5.99561	5.52272		12.0834	7.05156	7.44942	5.79444
43.5003	5.94468	5.75889	5.73162		12.1434	6.71557	7.29693	5.76502
43.7503	5.89999	5.93633	5.36547		12.0091	5.63445	7.99407	5.87861
44.0003	5.88795	5.96814	5.58202		11.6523	7.67755	7.4789	5.75491
44.2503	5.91819	5.5915	5.71311		11.9292	6.93869	7.08603	5.61264
44.5004	5.80351	5.9423	5.96503		11.8677	6.94914	7.48692	5.86279
44.7504	5.93047	5.91699	5.93302		13.2719	7.05523	7.56528	5.70463
45.0004	5.34357	5.76086	5.96787		12.1044	7.64596	7.21299	5.69776
45.2504	5.89422	6.08143	5.89638		12.3487	7.84656	7.46595	5.79324
45.5004	5.94254	5.70798	5.83637		12.5903	7.61318	7.79706	5.72999
45.7504	5.61448	5.58241	5.60407		12.2934	7.65511	7.45622	5.75629
46.0004	5.76412	5.54787	5.70874		13.1392	7.82169	7.16028	5.77149
46.2504	5.49246	5.87815	5.68876		11.6156	7.76278	7.68164	5.41743
46.5004	5.66247	5.74219	5.84987		12.1837	7.60595	7.10595	5.65168
46.7504	5.7199	5.91827	5.43027		12.3116	8.35019	7.46016	5.74026
47.0004	5.65364	5.74418	5.80166		12.8753	8.39442	6.558	5.73564
47.2504	5.43467	5.66124	5.52448		12.3481	7.90583	6.25817	5.82935
47.5004	5.50193	5.62331	5.81765		12.343	7.45723	6.89906	5.64589
47.7504	5.62986	5.98335	5.47192		12.4215	7.52041	6.58327	5.84607
48.0004	5.47603	5.76707	5.47973		12.6528	7.43108	6.21297	5.84172
48.2504	5.44902	5.93256	5.67708		12.1512	8.13653	7.17063	5.7898
48.5004	5.47297	5.61211	5.88357		12.5312	7.838	7.2149	5.75245
48.7504	5.69427	5.78564	5.8378		11.5427	7.39014	7.40324	5.89168
49.0004	5.33403	5.67341	5.73647		12.6416	7.84481	7.87917	6.04644
49.2504	5.52538	6.00634	5.78163		12.5254	6.17582	7.38848	5.81089
49.5004	5.38955	5.74976	5.54681		11.8172	6.78799	8.12352	5.62821
49.7504	5.27203	5.73997	5.66242		12.9208	6.78972	7.71237	5.59591
50.0004	5.52661	5.84677	5.58156		12.0747	7.43996	7.6579	5.69537
50.2504	5.5543	5.62745	5.99922		12.3318	6.81465	8.41629	5.56705
50.5004	5.34242	5.92477	5.72946		12.8447	7.20137	7.78703	5.65762
50.7504	5.49929	5.83923	5.66529		12.1298	7.54848	7.88596	5.83071
51.0004	5.55266	5.69361	5.69909		12.3754	7.09478	7.69228	5.72328
51.2504	5.67936	5.68685	5.68755		12.5939	7.32732	7.81868	6.01533
51.5004	5.97707	6.01408	5.69857		12.1085	7.49939	6.80374	5.91414
51.7504	5.5056	5.80861	5.77084		12.1275	6.28932	7.46122	5.52288
52.0004	5.44867	5.67579	5.62563		12.4548	7.75966	7.77252	5.85347
52.2504	5.3689	5.67873	6.1048		11.7916	7.07219	7.58167	6.01438
52.5004	5.68609	5.82631	5.65468		12.3362	7.48003	7.82231	5.78295
52.7504	5.6694	5.95477	5.76458		11.7676	6.51835	8.0615	5.67998
53.0004	6.12	5.84382	5.78337		12.4067	6.57317	6.48768	5.9474
53.2504	5.8784	5.39807	5.60649		11.7596	6.6678	7.47823	5.79828
53.5004	5.73989	5.69916	5.96672		12.199	7.19278	7.21481	6.02497
53.7504	6.11416	5.72456	5.78007		11.8314	6.62993	7.4864	5.76921
54.0004	6.48257	5.67894	5.82178		12.5009	7.37144	7.42639	5.60426
54.2504	6.08253	5.56704	5.96192		12.4245	6.88484	7.89356	6.1476
54.5004	5.87955	5.76478	5.76997		12.7156	6.59846	7.38167	5.75514
54.7504	5.32416	5.86843	5.64993		11.5596	7.50923	6.96593	5.47378
55.0004	5.517	5.58618	5.87204		12.1171	7.88137	7.27658	5.96603
55.2504	5.65357	5.86356	5.82069		11.5541	7.15523	7.56967	5.81098
55.5004	5.65233	5.95398	5.73575		12.4313	7.38878	7.12774	5.93563
55.7505	5.69429	5.74873	5.80604		12.4034	7.6994	7.70491	5.82912
56.0005	5.6233	5.96748	5.89759		11.8295	7.31867	8.00131	5.61028
56.2505	5.86429	5.79948	5.87637		11.5062	6.46739	7.78225	5.68943
56.5005	5.42906	6.19444	5.64578		12.579	7.37854	7.75534	5.95098
56.7505	5.60574	6.10896	5.30601		12.3444	6.18546	7.10215	6.02099
57.0005	5.47148	5.60678	5.62631		12.0224	6.68015	7.52283	5.85606
57.2505	5.84941	5.70978	5.88965		11.7889	6.59838	7.44641	5.93069
57.5005	5.49275	6.16412	5.82761		12.1543	6.75926	7.41243	5.88844
57.7505	5.49085	5.94374	5.78009		12.4043	7.92434	7.13918	5.6216
58.0005	5.46789	5.84376	5.77544		12.156	7.71196	7.34754	5.89052
58.2505	5.45623	5.6925	5.73404		12.0223	6.3644	7.62203	5.77465
58.5005	5.7311	5.71555	5.8807		12.6563	7.34246	7.47074	5.90524
58.7505	5.6511	6.04092	5.95156		12.1874	7.66956	7.73232	5.89321
59.0005	5.85849	6.00885	5.94151		12.6175	7.89834	7.09262	5.63692
59.2505	5.62911	5.7458	5.57846		12.7194	7.58747	7.03037	5.69536
59.5005	5.64166	5.70239	5.70401		12.2285	7.56145	7.60201	5.50621
59.7505	5.7151	6.18301	5.75952		12.4084	7.78898	7.20869	5.78269
60.0005	5.72895	5.83446	5.9402		11.7426	6.44367	7.03353	5.64263
60.2505	5.94844	6.22807	5.50016		11.8554	7.58195	6.74081	5.85031
60.5005	5.65704	6.02042	5.82405		12.1341	8.24604	7.45711	5.93907
60.7505	5.5032	5.62983	5.77201		12.2439	7.55826	7.52302	5.84203
61.0005	5.28732	5.32588	5.60903		12.9914	7.33706	7.01338	5.92614
61.2505	5.39037	5.80674	5.64105		11.7591	7.34418	6.71135	5.85931
61.5005	5.57717	5.58871	5.41024		12.241	7.24589	7.14591	5.76131
61.7505	5.90829	5.85979	5.44078		12.1769	6.94506	7.50679	6.30493
62.0005	5.52421	5.69767	5.43611		11.797	6.94231	6.97485	5.7065
62.2505	5.74487	5.7293	5.31305		11.9949	6.4506	6.76471	6.13976
62.5005	5.41321	5.48044	6.00346		12.7232	7.52625	6.47737	5.75622
62.7505	5.88289	5.73758	5.82638		11.3515	6.52176	7.22861	5.64946
63.0005	5.96682	5.88931	5.70749		12.5021	7.6202	6.80308	5.57037
63.2505	5.69957	5.652	5.78255		12.2406	7.21602	7.03655	5.83236
63.5005	5.48516	5.70894	5.58994		12.4837	6.43087	7.38619	5.90494
63.7505	5.79544	5.75552	5.26881		12.3284	7.43114	6.71392	5.59059
64.0005	6.27064	5.52899	5.3279		11.9097	7.00831	7.77358	6.2129
64.2505	5.81499	5.83757	5.56032		12.1826	7.69746	7.63426	5.86703
64.5005	5.99562	5.83772	5.76638		14.0526	7.42208	6.82716	5.75528
64.7505	6.0352	5.71118	5.40277		12.0394	7.91103	6.56819	5.91154
65.0005	5.4533	5.74094	5.67567		13.0074	7.43114	7.05825	5.78359
65.2505	5.65737	5.83221	5.42943		12.2512	7.4758	7.19657	5.61471
65.5005	5.67053	5.95711	5.73669		13.8047	7.80183	7.36444	5.93893
65.7505	6.04295	5.49921	6.09105		13.0898	6.58435	7.20347	5.97711
66.0005	5.66188	5.5308	5.801		13.6918	7.66943	7.31726	5.99852
66.2505	5.62987	5.72394	5.70895		13.8522	8.10577	7.26678	5.98797
66.5005	5.40312	5.87397	5.84219		13.4256	8.01795	7.63613	5.67558
66.7505	5.36001	5.48185	6.00578		14.5931	7.38694	7.74765	5.46487
67.0005	5.40139	5.44352	5.4984		13.4014	7.4911	7.04617	5.73482
67.2505	5.30209	5.5334	5.70057		13.142	7.27133	6.96722	5.84781
67.5005	5.2466	5.58029	5.7323		12.9675	7.33723	7.7948	6.01684
67.7505	5.43479	5.69213	5.6345		13.586	7.52596	6.71922	5.7784
68.0005	5.75001	5.76364	5.76568		13.4448	7.70056	7.26969	6.21472
68.2506	5.53018	5.78589	5.84114		12.9377	7.02689	7.16917	5.85405
68.5006	5.60518	5.65623	5.85429		12.7929	6.50423	7.25023	5.71015
68.7506	5.28158	5.73707	5.75274		12.9409	7.28966	6.99739	6.51597
69.0006	5.86066	5.74539	5.9734		12.4528	6.69346	7.42542	5.84921
69.2506	5.35085	5.62651	5.57927		12.9233	7.63577	6.99037	5.6901
69.5006	5.40736	5.79535	5.4974		12.1221	6.38088	7.35069	5.80967
69.7506	5.18906	5.86005	5.60336		13.4801	6.65273	7.64804	5.71796
70.0006	5.61019	5.83478	6.03975		12.283	6.90792	6.91111	5.64396
70.2506	5.48115	5.59606	5.79295		12.4855	6.07211	7.18361	6.25285
70.5006	5.25711	6.23902	5.80889		12.2453	6.9317	7.54465	5.56662
70.7506	5.39944	5.9497	5.54944		12.7854	6.78763	6.97864	5.85938
71.0006	5.71382	5.58256	5.61176		12.7881	7.27161	7.60541	5.5892
71.2506	5.50497	5.45264	5.84021		13.9697	7.46107	7.64031	5.77922
71.5006	5.62661	5.69336	5.5714		12.2348	7.15248	7.57034	5.94454
71.7506	5.37991	5.72328	5.82343		12.6926	6.64648	7.32244	5.54439
72.0006	5.58983	5.85455	5.70897		12.6643	7.08665	7.56663	5.52787
72.2506	5.41544	5.5318	5.82235		13.0655	7.0253	7.34736	5.53761
72.5006	5.33053	5.96571	5.86277		12.5124	7.55368	7.90258	5.33126
72.7506	5.66564	5.81511	5.74018		13.1302	7.22206	7.27144	5.77696
73.0006	5.28422	5.8348	5.93699		12.2299	7.13076	7.50747	5.69323
73.2506	5.65162	5.8266	6.06163		12.4444	6.74692	7.16703	5.53423
73.5006	5.65983	5.69592	6.16949		13.7524	7.5919	6.82223	5.60763
73.7506	5.3843	6.06725	5.79655		13.1207	7.61729	7.82424	5.68531
74.0006	6.0531	5.89456	5.85243		12.9269	7.16414	7.88846	5.57139
74.2506	5.33739	5.61258	5.40997		13.0552	6.49622	7.03309	5.18091
74.5006	5.29032	5.53593	5.552		13.5845	7.68976	8.17794	5.46272
74.7506	5.14468	5.88315	5.34746		13.093	7.58819	7.41923	6.16154
75.0006	5.33203	5.442	5.26827		13.8435	6.94842	6.98955	5.93036
75.2506	5.69661	5.61366	6.04402		13.9154	6.55057	7.41047	5.67864
75.5006	5.60714	5.56546	5.64178		13.2138	6.68073	8.63035	5.79017
75.7506	5.43245	5.88764	5.53799		13.5098	7.37736	8.30776	5.89972
76.0006	5.26065	5.47217	5.75499		14.7213	6.41166	8.30765	5.7633
76.2506	5.44289	5.51619	5.88248		13.5404	7.06234	8.97737	5.56951
76.5006	5.4103	5.77944	5.56282		14.208	6.86746	9.76381	5.89801
76.7506	5.14904	5.75654	5.99056		14.7101	7.38829	8.5975	5.51724
77.0006	5.43805	5.58682	5.51861		14.2672	7.65027	7.89331	5.49762
77.2506	5.92188	5.18136	5.76541		14.1273	7.36179	7.575	5.92522
77.5006	5.84281	5.42214	5.91146		13.6796	6.83054	9.17554	6.40523
77.7506	5.5217	5.40835	5.86198		14.9437	7.80178	8.11612	5.91394
78.0006	5.76308	5.58662	5.62081		12.8349	7.82994	9.19957	5.72583
78.2506	5.86994	5.69731	5.69178		12.2168	7.65423	7.80888	5.52689
78.5006	5.4704	5.39104	5.81896		12.0445	8.25924	7.45255	5.6241
78.7506	5.75349	5.69191	5.64615		12.6409	6.45422	7.87081	5.75758
79.0006	5.49808	5.706	5.7692		12.737	7.02919	8.09246	5.9408
79.2506	5.8114	5.52545	5.83923		12.4172	6.77223	10.275	6.08159
79.5006	5.43642	5.6473	5.76974		13.3797	7.63401	10.3192	5.72569
79.7506	5.06381	5.92892	5.74055		12.7972	7.8113	6.91468	5.94632
80.0006	5.18303	5.7765	5.87054		12.8125	7.02694	8.29211	5.63992
80.2506	5.60016	5.6831	5.48875		12.7605	7.32545	8.66387	5.58431
80.5006	5.60932	5.50712	5.34593		13.0863	7.92185	8.28521	5.592
80.7506	5.5539	5.74298	5.71603		12.7039	7.11646	8.18213	5.91573
81.0006	5.28611	5.47381	6.0018		12.9659	6.96273	8.25302	5.87997
81.2506	5.51504	5.80844	5.39673		13.3546	7.45621	8.67946	5.88667
81.5006	5.51654	5.68392	5.88433		13.2145	7.27194	7.50486	5.83101
81.7506	5.5995	5.84599	5.28569		13.5382	6.9317	8.3159	5.70151
82.0007	5.19782	5.73963	5.43695		13.1889	7.56846	8.29117	5.58031
82.2507	5.62521	5.81578	5.55958		12.6019	6.77789	8.09417	5.85047
82.5007	5.38398	5.65604	5.34483		13.0474	7.00675	8.16691	5.7904
82.7507	5.63418	5.49871	6.00409		12.9037	7.67876	7.73165	5.8372
83.0007	5.99596	5.58571	5.51348		13.026	6.39776	8.82156	5.65383
83.2507	5.76576	5.79457	6.05399		13.0204	7.50732	7.85529	5.52621
83.5007	5.89456	5.68296	5.73118		12.4682	6.7422	8.23407	5.59094
83.7507	5.64713	5.63604	5.7615		12.1374	7.38691	8.50052	6.09448
84.0007	5.81559	5.60817	5.32958		12.5779	7.37648	7.83363	5.63244
84.2507	5.7668	5.68407	5.70713		12.4753	6.59476	7.84481	5.60506
84.5007	5.65877	5.5907	5.98774		12.4042	7.11408	8.06015	5.53101
84.7507	5.80343	5.67714	5.48117		12.486	6.11885	8.21362	5.85787
85.0007	5.89566	5.79313	5.7458		12.0193	7.20548	7.79291	5.63784
85.2507	5.50457	6.11923	5.80598		12.3593	5.84348	7.09178	5.73864
85.5007	5.42998	5.43768	5.62126		13.3095	6.42934	7.7818	5.87594
85.7507	5.67729	5.74457	5.91967		14.1615	6.09133	7.34842	5.68499
86.0007	5.26191	5.6126	5.80953		13.9231	6.1706	7.31211	5.61367
86.2507	5.21885	5.79238	6.08045		13.8284	6.95992	7.92778	6.00717
86.5007	5.81191	5.74994	5.99536		13.4492	5.86442	7.42436	5.59736
86.7507	5.73211	5.84402	5.68271		13.904	6.35022	7.96183	5.58051
87.0007	5.62779	5.70634	5.52648		13.891	7.41383	7.85545	5.21042
87.2507	5.52306	5.86183	5.61702		14.0679	6.99546	8.31766	5.64408
87.5007	5.22966	5.97216	5.8018		14.4594	7.51926	8.3727	5.61093
87.7507	5.53248	5.61944	5.69945		14.1489	7.22363	8.6941	5.32205
88.0007	5.42057	5.67691	5.5865		14.0864	7.02285	8.26275	5.75689
88.2507	5.36965	5.63222	5.87149		13.5634	7.08402	8.18843	5.52505
88.5007	5.65985	5.67667	5.97942		13.4369	6.83125	8.15027	5.59925
88.7507	5.42288	5.84375	5.79922		14.0801	6.80376	8.49443	5.54757
89.0007	5.38862	5.86893	5.66508		13.597	6.92338	9.4463	5.74523
89.2507	5.54021	5.85815	5.83875		13.9656	6.20364	8.30208	5.85143
89.5007	6.02404	5.4245	5.94687		13.3106	7.505	7.75021	5.67931
89.7507	5.54857	5.63053	5.69402		12.7815	6.68455	8.0793	5.52622
90.0007	5.43526	5.65273	5.82545		14.0836	6.4992	7.73469	6.11919
90.2507	5.58248	5.90125	5.7499		12.6532	6.90078	7.95312	5.61999
90.5007	5.32484	5.67277	5.78649		13.2444	7.28069	8.27322	5.50461
90.7507	5.96555	5.62161	5.59043		14.3839	7.58328	7.79463	5.82345
91.0007	5.60899	5.61074	5.61046		14.4436	7.61468	7.71254	6.01877
91.2507	5.72021	5.8079	5.71738		15.9528	7.7009	9.38046	5.52804
91.5007	5.52575	5.89917	5.59617		14.9389	7.17296	7.84469	5.754
91.7507	5.41165	5.85329	5.35765		16.0439	7.24121	8.51926	5.82764
92.0007	6.03678	5.647	5.52696		14.3214	6.77025	7.85178	6.09587
92.2507	5.77726	5.50014	5.59756		14.7727	7.01316	7.87662	5.81779
92.5007	5.27209	5.82295	5.36944		16.0238	6.51309	8.95527	5.95438
92.7507	5.29018	5.60824	5.32674		15.1816	6.34313	7.93989	5.84126
93.0007	5.51985	5.69438	5.69175		14.3595	6.32179	8.18644	5.79036
93.2507	5.87634	6.03625	5.46757		15.1594	7.58739	8.12167	5.81575
93.5007	5.81276	5.76764	5.50853		15.3446	6.16825	7.72575	5.81356
93.7507	5.29505	5.82058	5.62435		14.5568	6.425	7.53034	5.52556
94.0007	5.45211	5.54035	5.30064		14.8628	6.18898	8.00824	5.73197
94.2507	5.48487	5.81367	5.5712		15.1783	6.55592	8.03608	5.73201
94.5008	5.45293	5.49275	5.70695		15.8157	6.92874	7.81918	5.83005
94.7508	5.50788	5.49633	5.42047		14.0155	7.47629	7.95422	5.92885
95.0008	5.45139	5.50199	5.41667		14.4675	7.44719	7.14291	6.15032
95.2508	5.58385	5.76565	5.53954		14.9721	7.48751	7.88924	5.85343
95.5008	5.4525	5.70808	5.17202		13.9686	7.09941	7.11025	5.80245
95.7508	5.47447	5.48197	5.22143		14.0811	7.18854	7.46487	6.08399
96.0008	5.39305	5.85173	5.45884		14.2594	6.36272	7.04943	6.0743
96.2508	5.39647	5.88851	5.58329		14.7191	6.82273	5.70422	6.34572
96.5008	5.40735	5.63255	5.4841		14.9916	7.26519	5.72944	5.67553
96.7508	5.54676	5.56622	5.47543		14.0794	7.05903	5.71617	5.27672
97.0008	5.4469	5.64466	5.54546		14.2752	6.94409	5.985	6.02069
97.2508	5.63752	5.84875	5.26511		14.0518	6.03313	5.91039	5.81595
97.5008	5.4905	5.71177	5.42011		13.6387	7.14183	5.69002	5.82028
97.7508	5.51872	5.78323	5.36275		14.0822	7.7956	5.69041	5.81542
98.0008	5.52606	6.09464	5.33475		14.3869	7.33344	5.76152	5.82969
98.2508	5.77297	5.64503	5.45862		13.219	6.52323	5.58397	5.56264
98.5008	5.64918	5.62166	5.90205		13.5954	7.38036	5.98406	5.69992
98.7508	5.70883	6.10917	5.4978		13.1105	7.59853	5.68799	6.05864
99.0008	5.57043	5.69219	5.39318		13.4898	6.36963	6.10962	5.60744
99.2508	5.36289	5.79319	5.57307		13.21	5.92502	5.82473	5.7027
99.5008	5.74168	5.91856	5.63623		12.9581	6.61032	5.79879	5.74028
99.7508	5.48193	5.60345	5.64312		13.237	6.31645	5.69019	5.84721
100.001	5.34177	5.95226	5.60413		12.9637	7.00346	5.80223	5.85572
100.251	5.65334	5.93822	5.39193		13.1657	6.4422	5.77338	5.47621
100.501	5.34659	5.64398	5.90579		13.1149	7.18437	5.68753	5.47951
100.751	5.32005	5.54081	5.81027		13.1484	7.26388	5.663	5.51873
101.001	5.06163	5.33243	5.54518		13.3034	7.38539	6.09248	5.74091
101.251	5.60013	5.70227	5.91286		13.0322	7.78544	5.81023	5.93806
101.501	5.54823	5.6339	5.87743		13.4391	6.77395	5.92626	5.75761
101.751	5.70001	5.78684	5.59737		14.2219	6.9931	5.43691	5.71764
102.001	5.66657	5.68089	5.53119		13.4261	7.23701	5.78884	5.51985
102.251	5.63602	5.91009	5.31531		13.3542	7.8653	5.89008	5.5125
102.501	5.54186	5.65115	5.59063		14.2273	7.40793	6.26411	5.59895
102.751	5.53454	5.40124	5.70402		13.136	7.46896	5.71422	5.43588
103.001	5.48593	6.0641	6.14633		13.2318	7.64466	5.74668	5.58147
103.251	5.76311	5.67452	5.54945		12.9542	7.84743	5.6403	5.82899
103.501	5.54683	5.55588	5.73047		13.2779	7.58561	5.2831	5.71663
103.751	5.98431	5.73993	5.96687		12.7309	7.94507	5.6709	5.54164
104.001	5.59502	5.6179	5.89316		12.8664	7.46444	5.73557	5.52415
104.251	5.61716	5.54601	5.28581		13.496	7.72107	5.70184	5.72902
104.501	5.41458	5.64215	5.46169		12.2056	7.69465	5.83811	5.58304
104.751	5.41022	5.61784	5.6153		12.8244	7.81556	5.87538	5.47857
105.001	5.58045	5.77861	5.47982		13.1821	7.02558	5.77108	5.86523
105.251	5.23829	5.65495	5.29673		12.5451	7.64668	5.91153	5.94805
105.501	5.53038	5.50336	5.28298		12.9968	7.48997	5.79867	5.99976
105.751	5.29922	5.63456	5.6599		13.6279	7.46807	5.92679	6.08175
106.001	5.53471	5.46222	5.65406		13.4165	7.23145	5.60248	5.90996
106.251	5.4502	5.71585	5.71001		13.5509	7.18356	5.8722	5.68316
106.501	5.89037	5.58916	5.60363		12.6375	7.06201	6.03426	6.02578
106.751	5.27939	5.82088	5.79665		13.0305	6.93856	5.78088	5.97299
107.001	5.35654	5.55107	5.80894		12.4957	7.02337	5.82619	5.93702
107.251	5.89673	5.72973	5.72597		13.8763	6.97252	6.07615	5.90313
107.501	5.64052	6.24367	5.63304		13.5398	7.5721	5.86911	5.80299
107.751	5.50852	5.4159	5.734		13.1593	7.03667	5.7988	5.55763
108.001	5.42142	5.84635	5.66243		13.7428	7.68198	6.02821	5.76433
108.251	5.15302	5.74802	5.73274		12.9029	7.43127	5.91572	5.71153
108.501	5.21503	5.94631	5.49382		12.8844	7.45605	5.77866	5.92813
108.751	5.39581	5.56452	4.95747		13.4048	7.58545	5.78685	5.91351
109.001	5.38651	5.7228	5.33184		13.447	8.05239	5.68098	5.77581
109.251	5.25018	5.89303	5.92877		12.4022	7.33942	5.96244	5.69246
109.501	5.4743	5.67583	5.70367		12.9914	7.51539	5.80584	5.8083
109.751	5.69574	5.59528	5.72691		13.5345	7.29602	5.75634	5.83697
110.001	5.20508	5.74082	5.51933		12.9985	6.93809	5.73855	5.875
110.251	5.32786	5.8451	5.4986		12.6301	6.66784	6.24578	6.23605
110.501	5.26881	5.52984	5.58297		12.8717	7.41607	5.76404	6.03763
110.751	5.07822	5.51511	5.81092		13.3275	6.22177	5.80479	6.1303
111.001	5.24894	5.64825	5.61923		14.3304	7.07675	5.83462	5.67441
111.251	5.52764	5.81645	5.16312		13.2037	7.05707	5.85177	5.9828
111.501	5.23797	5.5253	5.70099		13.4503	6.03466	5.77316	5.51679
111.751	5.5401	5.66408	5.56681		13.5633	6.70051	5.72702	5.84198
112.001	5.07926	5.54455	5.55314		13.8954	6.20918	5.99856	5.54613
112.251	5.00565	5.7983	5.55328		12.7571	6.72446	5.42523	5.68754
112.501	5.62794	5.54699	5.53299		13.0932	7.11922	6.12877	5.77048
112.751	5.15395	5.39877	5.7354		13.0074	6.57067	5.35535	6.24514
113.001	5.27356	5.60828	5.62607		13.3648	6.51809	5.3382	6.0535
113.251	5.5212	5.61148	5.99063		12.7184	6.08141	5.7933	5.96326
113.501	5.33885	5.61571	5.45996		12.6541	6.96173	6.08198	5.90541
113.751	5.07314	5.40925	5.78626		12.9043	6.26231	5.79907	6.89813
114.001	5.32326	5.82062	5.65643		12.6047	6.45167	5.56726	5.87662
114.251	5.42335	5.5934	5.81426		12.8474	6.52459	5.74075	5.94344
114.501	5.30331	5.50914	5.89635		12.7484	6.6054	5.557	5.60839
114.751	5.0192	5.52869	5.65217		12.8293	7.74634	5.98541	6.17162
115.001	5.41406	5.44513	5.82043		12.4932	6.77849	5.56225	5.97035
115.251	5.3507	5.59911	6.01234		10.9634	7.33206	5.88765	5.52678
115.501	5.18622	5.71857	5.70553		12.0195	6.80475	5.608	5.79079
115.751	5.48515	5.7816	5.61338		13.1235	7.54013	5.6971	6.29981
116.001	5.61851	6.05947	5.65062		13.0892	6.70473	5.96685	6.05511
116.251	5.54034	5.79608	6.07011		13.7269	6.30396	5.41031	6.17483
116.501	5.22961	5.74771	5.83488		13.6177	6.29698	5.67374	5.78403
116.751	5.16454	5.73689	5.94307		13.596	7.86749	5.54501	6.02527
117.001	5.45029	5.79547	5.90856		13.2847	7.0527	5.87902	6.00343
117.251	5.31335	5.44346	5.77393		13.3785	7.12678	5.63494	6.05595
117.501	5.23761	5.7459	5.52317		12.2272	6.95681	5.80303	5.70736
117.751	5.16783	5.67927	5.68601		13.2891	7.25593	5.58205	6.04687
118.001	5.27726	5.97275	5.48364		13.0675	6.73586	5.53871	5.97844
118.251	5.23335	5.81485	5.65275		13.538	6.99334	5.80828	5.88077
118.501	5.34031	5.54004	6.26585		13.0657	7.23757	5.89297	6.09606
118.751	5.43461	5.80485	5.4085		12.9739	7.62977	5.8752	5.80668
119.001	4.77233	5.79236	5.85716		12.7615	7.06832	5.58766	5.80656
119.251	5.30285	5.91944	5.90156		12.9583	6.98265	5.69475	6.09566
119.501	5.5377	5.50193	5.76537		13.1359	6.9527	5.75222	6.22315
119.751	5.14623	5.82517	5.7443		14.112	7.22807	5.80142	6.20091
120.001	5.07083	5.88086	5.47927		13.3055	5.99965	5.81957	6.55054
120.251	5.06117	5.9273	5.50336		12.3187	6.96628	5.85256	6.99965
120.501	5.43361	5.88687	5.13167		13.0047	5.7919	5.68649	6.75287
120.751	5.31518	5.91227	5.52042		14.6497	7.76272	5.8407	6.82833
121.001	5.15568	6.00171	5.71031		14.7514	6.78655	6.01662	6.13053
121.251	5.31508	5.81505	5.36872		13.7847	8.24842	6.09335	6.45461
121.501	5.53885	5.81743	5.31793		13.3781	8.06819	5.58308	6.55238
121.751	5.39683	5.72136	5.54447		12.1055	7.3636	5.9237	7.53683
122.001	5.66883	5.66844	5.2331		13.771	7.50435	5.88786	7.19419
122.251	5.04981	5.6907	5.53427		11.9425	6.78183	5.90669	6.75255
122.501	5.70376	5.71908	5.57147		11.731	7.19199	6.29692	6.08127
122.751	5.44312	5.72309	5.61749		12.1908	7.77547	5.68293	5.57788
123.001	5.4788	5.74121	5.23008		12.5365	7.9567	6.17098	6.19737
123.251	5.1903	5.81971	5.32012		13.2548	7.16439	5.68393	5.99842
123.501	5.43805	5.79351	5.61692		14.3691	7.16406	5.6486	5.77285
123.751	5.12417	5.90865	5.58596		12.6309	7.03457	6.15634	6.14919
124.001	5.43902	5.9291	5.45343		12.7133	7.21838	5.66567	6.36993
124.251	5.26514	5.84417	5.21684		12.1404	6.92335	5.57641	5.90799
124.501	5.60911	5.66043	5.61219		11.9876	6.67673	5.80856	5.70142
124.751	5.15048	5.51302	5.46907		12.3754	6.42721	5.81597	6.22685
125.001	5.39384	5.75413	5.39901		12.8299	6.53985	5.94844	5.89462
125.251	5.69021	5.5172	5.2762		12.2673	6.59432	5.73545	5.88984
125.501	5.2633	5.94133	5.62755		13.2558	6.69367	5.9283	5.65317
125.751	5.20372	5.45916	5.45724		12.9109	6.98934	5.75385	5.81378
126.001	5.41282	5.67545	5.30148		12.6647	6.62949	5.9116	6.14413
126.251	5.24839	5.57518	5.62869		13.5487	6.96952	5.79652	5.6263
126.501	5.16418	5.34668	5.26232		13.3914	7.78752	5.90326	5.67517
126.751	5.56992	5.17072	5.20735		14.1072	8.13969	5.74373	5.73587
127.001	5.28577	5.4417	5.44867		13.6014	7.38312	5.7276	5.74065
127.251	5.1479	5.32593	5.53368		13.583	8.07774	5.8767	5.97492
127.501	5.30378	5.63962	5.34359		13.6779	7.78929	5.63218	6.04256
127.751	5.56562	5.5118	5.29674		13.0269	6.45747	5.70011	6.04722
128.001	5.25656	5.86936	5.58347		14.2187	6.33309	5.85716	5.53711
128.251	5.13548	5.41825	5.07111		14.9093	8.00656	5.82787	5.5627
128.501	5.49632	5.50076	5.52912		13.2898	7.46098	5.88407	5.58966
128.751	5.22434	5.64787	5.1326		14.3583	7.58181	5.68165	5.6306
129.001	5.36566	5.6554	5.32151		13.0663	7.28983	5.8348	6.10688
129.251	5.56268	5.27381	5.37033		13.3689	7.36039	5.84315	5.79408
129.501	5.55269	5.28501	5.2834		13.3782	6.88323	5.55683	5.88291
129.751	5.53046	5.3843	5.14731		13.7804	7.11895	5.89737	5.66728
130.001	5.49898	6.07017	5.43983		14.1573	7.4939	5.9393	5.61459
130.251	5.27298	5.72498	5.21006		12.8808	7.40993	5.70432	5.74991
130.501	5.37863	5.87425	5.5789		13.6204	7.48756	5.46702	5.5447
130.751	5.32475	5.78595	5.09215		13.1893	7.52627	5.4497	5.61651
131.001	5.88191	5.73527	5.36804		13.0554	7.04325	6.05936	6.16861
131.251	6.08482	5.78001	5.25635		12.4759	7.83493	5.81477	5.7224
131.501	5.22418	5.82916	5.54596		13.7788	7.59488	5.69697	5.76613
131.751	5.35601	5.84218	5.27527		13.2066	7.19297	5.77228	5.77018
132.001	5.74185	6.11511	5.26749		13.0827	8.20192	5.93966	6.09507
132.251	5.51214	5.84491	5.47933		13.7729	7.29752	5.87002	5.7998
132.501	5.84738	5.81628	5.62352		14.5772	7.71533	6.01536	5.82944
132.751	5.36688	6.13437	5.20695		13.8287	7.62271	5.95195	5.72661
133.001	5.42851	5.39626	5.21426		14.2235	6.99133	5.90418	5.77269
133.251	5.55782	5.74417	5.24136		13.9412	7.58613	5.4593	5.53125
133.501	5.14166	5.6546	5.15328		14.0541	7.79167	5.90153	5.5713
133.751	5.68404	5.78738	5.3459		14.5861	6.21267	5.60923	5.80019
134.001	5.49915	5.61383	5.35612		13.9637	6.3051	5.82261	5.69073
134.251	5.68394	5.71831	5.13736		13.7776	7.23271	5.81078	5.50055
134.501	5.38364	5.88018	5.75707		14.3639	7.07667	5.76155	5.82192
134.751	5.21313	5.54109	5.59158		13.8436	7.04089	5.79965	5.79955
135.001	5.06593	5.70983	5.38454		14.6583	7.33447	5.71891	5.52698
135.251	5.3718	5.80626	5.62292		14.7105	6.93841	5.87538	5.66869
135.501	5.5248	5.89907	5.26374		13.7719	6.8298	5.95961	5.57423
135.751	5.51629	5.5464	5.24425		14.9474	7.39144	5.44301	5.77752
136.001	5.39844	5.67447	5.32521		15.2394	6.85953	5.88082	5.50281
136.251	5.31558	5.54768	5.46947		14.8543	6.33778	5.94105	5.72073
136.501	5.25138	5.69622	5.29942		13.9985	6.32947	5.43666	5.68621
136.751	5.3083	5.90705	5.24187		13.7542	7.53871	5.77044	5.89797
137.001	5.19777	6.14488	5.2843		13.4946	6.86261	5.87065	5.75149
137.251	5.1909	5.77848	5.30646		14.3665	6.69297	5.69119	5.7137
137.501	5.19543	5.75028	5.30478		14.6265	6.99447	5.61812	5.81519
137.751	5.27794	5.60444	5.45579		14.5747	7.67974	5.53389	5.90621
138.001	5.75031	5.53583	5.4849		14.3158	7.1427	5.76511	5.9945
138.251	5.69744	6.07932	5.8388		14.2305	6.46136	5.61867	5.67314
138.501	5.26819	5.67238	5.24655		14.269	6.30274	5.83227	5.29355
138.751	5.36583	5.7809	5.23763		13.7807	6.94308	5.50584	5.56174
139.001	5.27138	5.9418	5.32779		14.1798	6.78211	6.07017	5.28475
139.251	5.45314	5.77204	4.9894		14.4869	6.87139	5.66751	5.33686
139.501	5.65502	5.9066	5.35021		14.5282	6.27294	5.81062	5.32969
139.751	5.05438	5.85262	5.37137		14.2816	6.43458	5.77792	6.10768
140.001	5.27455	5.92884	5.4896		13.8584	7.19198	5.85631	5.46382
140.251	5.76609	5.63899	5.38272		14.2425	7.15175	5.65805	5.59759
140.501	5.59765	5.93914	5.43852		14.0764	7.23488	5.54147	5.60352
140.751	5.68635	6.12167	5.35611		13.7094	7.62803	5.90857	5.49259
141.001	5.37636	6.07389	5.3813		13.7832	7.32049	5.92665	5.54717
141.251	5.60088	5.86009	5.44681		14.1011	7.02287	6.05011	5.76927
141.501	5.63214	6.15334	5.322		13.8404	6.70148	5.54666	5.70123
141.751	5.10026	6.20076	5.74013		13.4915	6.16308	6.11884	5.76673
142.001	5.21603	5.69395	5.25061		12.5483	7.3038	5.97646	6.04207
142.251	5.26261	5.73465	5.18685		14.4966	7.46861	6.07425	6.19629
142.501	5.41911	5.99448	5.40465		13.3126	6.22922	5.72876	5.57206
142.751	5.26777	5.96792	5.90901		14.0646	8.0146	5.65708	5.82949
143.001	5.54707	5.92482	5.51794		13.8373	6.94013	5.59885	5.63252
143.251	5.781	5.98357	5.91277		14.4308	6.57897	6.20473	5.35608
143.501	5.76641	5.59542	5.58287		14.9169	6.69255	5.96477	5.66122
143.751	5.46396	6.11198	5.22328		14.9884	6.25957	5.8132	5.89248
144.001	5.52859	5.49411	5.37187		14.2637	6.75813	5.85831	6.10793
144.251	5.44529	5.93715	5.35574		15.0125	6.58835	6.0225	5.85404
144.501	5.63553	5.93505	5.12524		15.0286	7.37397	5.86626	5.82051
144.751	5.51801	5.72464	5.09613		15.6196	6.75747	5.67631	5.9091
145.001	5.69788	5.71868	5.37231		15.2385	7.41488	5.92837	5.86484
145.251	5.58872	5.95086	5.3002		15.2539	6.87812	5.72666	5.84559
145.501	5.92297	5.97139	5.29645		15.4895	7.44354	5.90583	5.80032
145.751	5.94498	6.09513	5.04512		14.8381	6.95901	5.76332	5.74289
146.001	5.64609	5.68425	5.20621		15.1671	6.98453	5.69216	5.50489
146.251	5.41885	5.87826	5.30162		14.333	7.303	5.64041	5.49085
146.501	6.00235	5.66362	5.14655		15.5895	7.45813	5.79029	5.66713
146.751	5.95587	5.99803	5.70673		15.1441	6.59776	5.71795	5.82857
147.001	5.72231	5.98513	5.36728		14.0974	6.47871	5.70199	5.72574
147.251	5.50387	5.80103	5.29732		14.9906	7.12732	5.90102	5.53015
147.501	5.79877	6.07313	5.76666		14.4917	7.77031	5.83489	5.57913
147.751	5.62106	5.57988	5.41219		15.2262	7.36817	5.79988	5.97123
148.001	5.23872	5.53701	5.45535		16.0241	6.87167	5.98062	5.72631
148.251	5.407	5.889	5.44491		14.1914	7.87219	6.20757	5.45528
148.501	5.47446	5.86314	5.4108		14.3178	7.20727	6.15608	5.75985
148.751	5.27308	5.81714	5.33821		15.1161	7.34339	5.68331	5.71273
149.001	5.60233	5.81886	5.5574		14.8102	7.95128	5.9044	5.31252
149.251	5.27248	5.98721	5.21428		14.9187	7.5895	5.58125	5.56911
149.501	5.23464	5.54508	5.22195		14.0687	6.98065	5.83689	5.83919
149.751	5.09963	5.97675	5.70643		12.613	7.97222	5.71096	5.68052
150.001	5.34608	5.87427	5.69284		13.5838	6.46567	5.81936	5.93851
150.251	5.65006	5.57873	5.55812		13.2823	5.97217	5.78015	6.41413
150.501	5.24835	5.52194	5.66535		14.1393	5.93696	5.62713	5.99488
150.751	5.16528	5.58258	5.50369		12.899	7.13973	5.68188	5.55088
151.001	5.45021	5.27827	5.96998		14.4141	7.50173	5.52467	5.59199
151.251	5.65077	5.98541	5.72477		13.0174	7.12814	5.89172	5.66104
151.501	5.22596	5.73422	5.24502		13.9797	7.05732	5.88336	5.6559
151.751	5.37385	6.20663	5.35419		14.3366	6.9032	5.6539	5.75836
152.001	5.35265	5.83197	5.22287		12.853	7.31866	5.8433	5.86955
152.251	5.07582	5.70951	5.20547		13.0203	8.03294	5.87104	6.0827
152.501	5.23291	5.96495	5.31083		12.147	6.84997	5.66563	6.17766
152.751	5.21625	5.52214	5.38834		11.538	7.41246	5.69587	5.97711
153.001	5.22496	5.57294	5.44866		11.9255	7.24817	5.89596	5.94611
153.251	5.56266	5.52271	5.25851		14.5252	7.36201	5.87343	6.09257
153.501	5.25736	5.71512	5.18096		12.2533	7.69821	5.61042	5.71038
153.751	4.93517	5.57311	5.36933		11.0273	7.31923	6.00189	7.4795
154.001	4.99856	5.73292	5.46142		12.3426	7.89522	5.6244	7.83389
154.251	5.63765	5.72108	5.40734		12.6388	8.02678	5.84598	7.14377
154.501	5.29821	6.03954	5.05558		12.3154	7.84746	5.69234	7.00929
154.751	5.45447	5.61661	5.28781		12.8911	7.40563	5.68417	6.59187
155.001	5.20505	5.93408	5.32112		12.0406	7.22974	5.75442	5.96179
155.251	5.52602	5.85175	5.24296		11.919	6.61282	6.26972	6.22608
155.501	5.09318	5.57381	5.61931		11.5113	6.68493	5.75327	5.60343
155.751	5.03291	5.56917	5.30625		11.1804	6.61942	5.82057	5.50421
156.001	5.25453	5.86612	5.56854		11.9688	6.88443	5.60289	5.59086
156.251	5.14805	5.77586	5.33715		12.0006	6.20845	5.4793	5.82278
156.501	5.48378	5.65371	5.43153		12.0861	7.08275	5.71079	5.81147
156.751	5.19179	5.5952	5.40451		11.7508	6.38085	5.47003	5.45087
157.001	5.39575	5.65421	5.3389		11.78	7.03503	5.7041	5.82358
157.251	5.41565	5.43919	5.13255		11.5888	6.54138	5.95474	5.49488
157.501	5.40811	5.79509	5.27399		11.3918	6.75778	5.71007	5.58475
157.751	5.52082	6.02044	5.18282		11.7367	6.90681	5.73691	5.63025
158.001	5.04713	5.73621	5.47767		12.0998	6.09772	5.71208	5.60726
158.251	5.25499	5.80853	5.37336		11.9784	6.55822	5.48852	5.72688
158.501	5.21346	5.74677	5.49447		11.4893	7.29619	5.53933	5.73746
158.751	5.35544	5.83912	5.52384		11.471	6.85058	5.68839	5.35277
159.001	5.583	5.6887	5.47403		12.3431	7.28359	5.62747	5.53929
159.251	5.50509	5.65334	5.2159		11.6703	7.09422	5.7898	5.68385
159.501	5.28917	5.79971	5.10882		12.025	7.42882	5.48428	5.80958
159.751	5.07704	5.64084	5.65615		11.5621	7.4768	5.68542	5.73686
160.001	5.33029	5.81285	5.13304		12.3933	7.81224	5.41511	5.54177
160.251	5.30273	5.71683	5.52352		11.3062	7.12848	5.73177	5.54028
160.501	5.24615	5.42114	5.80981		12.2835	7.15649	5.82621	5.66621
160.751	5.32695	5.72729	5.27126		11.7646	6.20697	5.61906	5.70563
161.001	5.80815	5.39839	5.50738		11.6079	7.58412	5.69703	5.40742
161.251	5.17895	5.64414	5.02215		11.8933	7.54043	5.91134	5.70767
161.501	5.46697	5.63632	5.36148		12.4881	7.11617	5.63031	5.57814
161.751	4.96878	6.10853	5.08267		12.4089	7.43926	6.32822	5.66047
162.001	5.66075	6.18165	5.39907		12.7262	7.04078	5.53589	6.43966
162.251	5.47805	5.42204	5.29544		11.9678	7.39287	5.62083	5.91167
162.501	5.58543	5.81548	5.46591		11.6507	7.34154	5.56196	5.7252
162.751	5.34712	5.85458	5.21963		12.1944	7.43681	5.82559	5.92511
163.001	5.51449	5.81656	5.2527		12.1562	7.19775	5.76063	6.16594
163.251	5.91467	5.79196	5.57868		12.723	7.28797	5.66824	5.71634
163.501	5.52295	5.95962	5.47417		12.3652	7.20689	5.7874	5.6707
163.751	5.52006	5.93324	5.34889		11.8734	6.8456	5.89692	5.88135
164.001	5.50254	5.78547	5.25124		11.9665	7.85676	6.20122	6.28522
164.251	5.19746	5.6937	5.27928		12.7967	7.33359	5.63101	5.95659
164.501	5.25456	5.93863	5.1543		13.2408	7.69528	5.8646	6.05971
164.751	5.25084	5.95947	5.24514		12.0755	6.9771	5.79623	5.78964
165.001	5.4485	5.65809	5.12997		12.6554	7.25117	5.80103	5.86911
165.251	5.62952	5.50252	5.48786		12.17	7.29046	5.61254	5.68456
165.501	5.19642	5.4621	5.47454		12.3489	6.94417	6.07225	5.97089
165.751	5.27485	5.42971	5.3097		12.4048	7.21324	5.70262	5.96954
166.001	5.77571	5.50733	5.29957		12.3292	7.07401	5.57303	5.71808
166.251	5.44694	5.66377	5.11756		12.4521	7.1179	5.4518	6.16007
166.501	5.85396	5.75865	5.41186		12.304	7.13214	5.69104	5.82185
166.751	5.56022	6.16567	5.56777		12.0563	6.47471	5.84496	6.04395
167.001	5.34251	5.69952	5.70613		12.0956	5.83059	5.99856	6.01037
167.251	5.31816	5.7392	5.49776		11.6049	7.58939	5.98571	6.06831
167.501	5.37744	5.82489	5.66659		11.2352	7.31585	5.79021	5.80915
167.751	5.53784	5.96514	5.6755		11.8539	6.37169	5.83391	5.97032
168.001	5.26542	5.90137	5.58899		11.2193	7.23124	6.02179	6.38626
168.251	5.45563	5.74914	5.40799		12.7471	7.32752	5.97573	5.73714
168.501	5.29601	5.90684	5.50542		12.261	7.59047	5.94789	5.94268
168.751	5.60916	5.6424	5.33471		11.8048	6.68366	5.97797	5.96113
169.001	5.53128	5.86235	5.04981		12.3237	7.12369	6.14187	5.93861
169.251	5.25073	6.0607	5.32771		12.7131	6.60754	6.12635	6.0193
169.501	5.75225	5.74966	5.20564		10.7734	6.67324	5.90419	5.83076
169.751	5.42032	5.70964	5.7034		13.0714	7.24372	5.97526	5.78449
170.001	5.58973	5.75168	5.62957		12.7566	7.52809	5.93549	5.84195
170.251	5.48594	5.95108	5.37844		13.1473	7.00122	5.82921	5.74339
170.501	5.49855	5.48185	5.64708		13.608	6.97516	5.68979	5.70714
170.751	5.49172	6.04942	5.1298		13.4221	6.08441	5.79754	5.76404
171.001	5.12986	5.88042	5.64281		13.3357	5.9455	5.77877	6.16925
171.251	5.3191	5.64427	5.36983		13.9515	7.62539	5.70544	6.04225
171.501	5.27024	5.53501	5.30311		14.0236	7.1908	5.87325	6.18003
171.751	5.12757	5.58199	5.39402		14.0513	7.23415	5.83884	6.01595
172.001	5.64007	5.78542	5.36169		13.3766	7.28676	5.82767	5.84964
172.251	5.64907	5.90286	5.00265		12.7496	7.49968	5.73935	5.9135
172.501	5.32664	5.53967	5.00728		13.6597	7.1216	5.8656	5.68714
172.751	5.61316	5.49296	5.30127		14.2696	6.37445	5.89989	5.72881
173.001	5.29315	5.6611	4.9113		13.7016	7.16144	6.18234	5.73659
173.251	5.21373	5.45445	5.20243		13.3264	7.63724	5.80537	5.82223
173.501	5.57278	5.53795	5.18526		13.4781	7.59383	5.61102	5.87517
173.751	5.3977	5.79019	4.99396		13.1596	7.45707	5.87693	5.74696
174.001	5.35791	5.24909	5.74248		13.5591	6.75822	6.03604	6.09215
174.251	5.23213	5.9936	5.53906		14.0517	7.36922	5.66752	6.26799
174.501	5.37813	5.80517	5.37194		13.578	7.8327	5.91019	5.7729
174.751	5.12099	5.93618	5.23727		13.5487	7.33513	5.99314	6.10899
175.001	5.39456	6.17826	5.0496		12.9262	6.91881	5.97875	5.54555
175.251	5.50115	5.75724	5.24151		12.8179	7.28889	5.91615	5.97631
175.501	5.07423	5.57761	4.96819		13.2621	7.68963	5.65246	6.00582
175.751	5.25309	5.84026	5.64928		12.7713	6.88626	5.67699	6.13315
176.001	5.35217	5.95879	5.1664		12.1339	7.57745	5.80597	6.07542
176.251	5.33648	5.81261	5.3579		12.3943	7.39372	5.8963	5.94239
176.501	5.30262	5.55408	5.39089		12.2511	7.05209	5.83369	6.20096
176.751	5.52239	5.47538	5.16744		12.5936	7.27301	6.06722	6.07782
177.001	5.19919	5.57134	5.06525		12.5919	6.2189	5.90391	6.01349
177.251	5.5817	5.5408	4.9324		12.805	8.0796	5.78516	6.17545
177.501	5.51061	5.46447	5.15353		12.3784	6.83151	5.99198	5.79166
177.751	5.36796	5.96811	5.31815		13.0558	7.11875	5.66739	5.85372
178.001	5.62744	5.89142	5.1001		13.6915	7.4047	5.73001	5.96766
178.251	5.29325	5.92589	5.20441		13.1542	6.54902	5.87515	5.99209
178.501	5.49657	5.84166	5.73613		13.988	6.19175	5.91015	6.04608
178.751	5.27429	5.68001	5.48341		13.4367	6.65855	5.76194	5.90512
179.001	5.7677	5.3276	5.36598		13.6611	5.88751	5.67913	5.99897
179.251	5.55179	5.6481	5.06387		12.4168	6.85775	5.65471	6.0694
179.501	5.64724	5.82543	5.12552		13.5894	6.90639	6.09095	5.57433
179.751	5.48502	5.73722	5.25899		15.0389	6.30948	5.91118	5.8054
180.001	5.43828	5.88147	5.04049		14.1798	7.4204	5.8693	5.94338
180.251	5.14427	5.80627	5.21021		12.7379	7.28357	5.82576	5.81716
180.501	5.31286	5.81137	5.56937		13.3483	6.86238	5.65064	5.93984
180.751	5.44542	5.56962	5.61155		14.1069	6.32993	5.84394	5.90693
181.001	5.24644	5.65412	5.77794		13.5743	7.09108	5.85943	5.8237
181.251	5.403	5.80979	5.8177		13.4293	6.45664	5.63326	5.94786
181.501	5.50122	5.85899	5.31675		13.1035	7.69457	6.09022	5.70501
181.751	5.30546	5.91858	5.24143		13.529	7.50337	5.96642	5.57834
182.001	5.59136	5.7705	5.54902		13.6755	7.06474	5.94552	6.01648
182.251	5.52754	5.69062	5.39889		13.4237	6.39434	6.02767	5.68401
182.501	5.46485	5.93391	5.12253		13.2596	7.3561	5.69846	5.86404
182.751	5.2593	6.05849	5.4174		14.4868	7.33873	6.14608	6.1099
183.001	5.82303	5.51665	5.36817		13.3955	6.08933	5.90196	6.1609
183.251	5.13035	6.12137	4.93874		12.9896	6.5126	5.83808	5.89187
183.501	5.40028	5.72729	5.48412		13.544	6.89821	5.75431	6.02197
183.751	5.53053	5.69361	5.5838		14.1239	6.65731	5.80539	6.15322
184.001	5.62325	5.37826	5.61381		13.8806	6.97323	5.69672	6.55658
184.251	5.25044	5.71198	5.43069		12.7867	7.09647	5.91213	6.14971
184.501	5.45765	5.65114	5.24565		12.5874	7.43104	5.88372	6.12943
184.751	5.53525	5.85033	5.26406		13.4406	7.35836	5.79786	6.01575
185.001	5.24369	6.0288	4.97058		13.195	6.63913	5.90263	6.04956
185.251	5.24529	5.86349	5.36546		12.7794	7.57434	5.85525	5.89752
185.501	5.02882	5.68283	5.67234		12.7678	6.45075	6.04657	6.40698
185.751	5.40218	5.93616	5.36296		13.8408	7.37415	5.93435	7.06223
186.001	5.35284	5.89273	5.20492		13.5156	7.37904	5.6142	5.62256
186.251	5.26844	5.65879	5.65223		13.4467	7.25261	5.86555	5.85353
186.501	5.68503	5.93115	5.27911		12.7792	8.17133	5.80525	6.12665
186.751	5.4654	5.9367	5.32164		12.8956	7.03525	5.76114	5.93704
187.001	5.62585	5.97118	5.56249		12.6704	7.35359	5.8424	6.11244
187.251	5.55715	5.60082	5.31735		13.9048	6.54345	5.69019	6.27245
187.501	5.69086	5.86665	5.45466		12.6428	7.64951	5.63566	6.16909
187.751	5.47488	6.2155	5.5019		12.3962	7.34929	5.68149	5.99585
188.001	5.43376	5.77556	5.81699		12.5087	7.72407	5.70213	5.98381
188.251	5.49212	5.91716	5.52774		13.552	7.96832	5.8487	5.91678
188.501	5.2182	6.04696	5.30645		13.1337	7.58756	5.77731	5.93472
188.751	5.55557	6.00387	5.26154		13.8848	7.98374	6.13988	5.7229
189.001	5.40442	5.33295	5.34852		13.7783	7.58734	5.77538	6.11157
189.251	5.5276	5.68229	5.24417		14.2857	7.53495	5.92381	6.27509
189.501	5.81208	6.08725	5.733		13.3775	6.84976	5.91235	5.69014
189.751	5.33021	5.91886	5.6087		13.8598	7.61359	5.65379	6.07397
190.001	5.30522	5.55594	4.53103		14.0465	7.48522	5.78799	5.81332
190.251	5.49461	5.65587	5.45953		12.8159	7.81919	5.72247	5.77841
190.501	5.59164	5.64422	5.51147		12.9226	7.70613	5.9439	5.71539
190.751	5.55212	5.78318	5.45291		13.3181	7.27186	5.86173	6.11946
191.001	5.0649	5.72993	5.31371		13.4963	6.84716	5.64909	5.69074
191.251	5.3576	5.62431	5.27565		13.6582	7.05909	5.63568	5.99307
191.501	5.08959	5.69346	5.64379		14.3039	8.01604	5.64419	5.86675
191.751	5.32076	6.09102	5.51185		13.4045	6.34347	5.41877	5.70339
192.001	5.22202	6.33094	5.7028		14.4086	7.34542	5.70534	5.86837
192.251	5.43695	5.87611	5.67143		13.862	7.36856	5.6973	5.7637
192.501	5.59226	5.73179	5.41831		13.6016	6.88968	5.57508	6.22431
192.751	5.13887	5.83741	5.55778		13.5491	7.30573	5.84336	5.98224
193.001	5.00579	5.75476	5.42359		13.5884	7.72449	5.91539	6.36306
193.251	5.49833	5.65009	5.38151		12.6095	6.33428	5.38102	6.17046
193.501	5.52466	5.82003	5.53547		13.6573	6.69301	5.48762	5.75181
193.752	5.53183	5.98321	5.18888		13.2072	5.94414	5.55206	6.02747
194.002	5.91046	5.3875	5.61389		13.7547	7.63233	5.61203	6.13994
194.252	5.52401	5.79236	5.3243		13.0477	7.85296	5.47843	5.83882
194.502	5.51772	5.71291	5.49633		13.4175	6.51975	5.73228	6.32446
194.752	5.5045	5.76427	5.46607		13.3553	7.75918	5.83312	6.18189
195.002	5.42342	5.74004	5.74209		12.9216	8.03329	5.96355	5.72248
195.252	5.47511	5.54052	5.46089		12.622	7.17154	6.04292	6.0544
195.502	5.69172	5.83057	5.6945		14.1117	7.4139	5.87561	6.20442
195.752	5.74415	5.65987	5.19711		12.7002	7.13105	5.63504	6.44218
196.002	5.56796	5.67814	5.28352		12.5009	7.12293	6.0143	5.59356
196.252	5.4877	5.47845	5.48914		12.329	6.21991	5.7855	5.75282
196.502	5.62037	5.51579	5.45874		13.0896	6.39511	5.74696	5.62929
196.752	5.20702	5.65952	5.5108		12.7147	7.10659	5.88228	6.1667
197.002	5.66178	5.73274	5.41454		12.8425	6.53822	5.75583	5.62011
197.252	5.54311	5.76572	5.43371		13.1959	7.45344	5.88445	5.7748
197.502	5.71796	5.87293	5.6808		13.2842	6.90221	5.82818	5.92006
197.752	5.77027	5.6309	5.33588		13.368	6.40672	6.03257	5.97698
198.002	5.53584	5.89018	5.68896		13.3709	6.82704	5.26567	5.80865
198.252	5.32858	5.72863	4.97203		12.7924	7.12681	5.66479	5.69052
198.502	5.58721	5.63837	5.47932		13.1845	7.24864	5.60575	6.14072
198.752	5.60735	5.53032	5.35653		12.8261	6.37193	5.74013	5.7183
199.002	5.59952	5.58018	5.38866		13.1892	6.51897	5.8319	5.91332
199.252	5.57031	5.60728	5.45012		13.268	6.33047	5.91719	6.14348
199.502	5.76748	5.97525	5.70642		12.9749	6.4465	5.8974	5.99054
199.752	5.69152	6.03557	5.25007		13.5288	7.28266	5.51069	5.69687
200.002	5.53937	6.48896	5.43972		13.9243	6.73708	5.63754	6.06334
200.252	5.61529	5.71219	5.35743		12.683	7.45627	5.55675	5.72588
200.502	5.79258	5.76373	5.26032		12.7818	6.85072	5.62811	5.8157
200.752	5.23537	5.57953	5.72688		12.6463	6.68276	5.64206	5.78896
201.002	5.54492	5.81246	5.3129		13.0486	7.04927	5.92507	5.92243
201.252	4.98239	5.38481	5.54529		13.3062	7.23291	5.62352	5.9348
201.502	5.03392	5.61256	5.55816		12.8245	6.67919	6.0019	5.67174
201.752	5.30214	6.02641	5.19373		13.1391	7.05065	5.65497	6.1187
202.002	5.26642	5.55113	5.73801		14.5163	7.51133	5.56284	6.42142
202.252	5.46411	5.81653	5.55536		14.1822	6.43107	5.70468	5.81834
202.502	5.26518	5.68717	5.50199		12.785	6.46733	5.6765	5.81604
202.752	5.16188	5.86753	5.44174		12.394	7.02497	5.56677	5.82431
203.002	5.19418	5.94996	5.2934		13.2232	7.53057	5.87723	5.54811
203.252	5.21116	5.82286	5.39534		13.3527	7.57437	5.89085	6.02977
203.502	4.75004	5.83587	5.53547		13.8244	7.03284	6.08104	5.9566
203.752	5.12209	5.69043	5.25355		14.3702	7.45033	6.17985	6.23825
204.002	4.99687	5.72253	5.45567		13.7115	7.62624	5.72221	6.15867
204.252	5.44442	5.71432	5.31158		13.2352	7.96102	5.70847	5.9727
204.502	5.17441	5.77152	5.27211		12.9959	7.87378	5.91797	5.9232
204.752	5.64417	5.48629	5.43243		13.6521	7.60333	5.84025	5.96608
205.002	5.15637	5.78643	5.23393		13.1616	7.08441	5.70838	5.84956
205.252	5.41608	5.58542	5.44565		13.0565	7.60479	5.66831	5.93746
205.502	5.39981	5.8418	5.43733		13.3665	7.53227	5.77172	6.11371
205.752	5.73802	5.6614	5.7034		13.0798	6.3075	5.72424	5.90118
206.002	4.90949	5.49842	5.50252		13.4447	6.71242	5.54458	6.16588
206.252	5.32459	5.65224	5.67416		12.8029	6.04358	5.57865	5.95221
206.502	5.3454	6.14259	5.20145		13.5241	7.50016	5.83901	5.82228
206.752	5.27375	6.35874	5.57104		13.6122	7.26485	5.94921	5.72039
207.002	5.46905	6.01373	5.22844		12.9783	6.4028	5.72295	6.03152
207.252	5.33503	5.43065	5.3653		13.8212	6.67496	5.78666	6.03254
207.502	5.09324	5.89953	5.40677		12.6822	6.05487	5.79955	6.21028
207.752	5.44766	5.67175	5.51384		14.1564	7.32511	5.82698	5.68529
208.002	5.31815	5.68506	5.51235		13.3609	7.61513	5.82482	5.74899
208.252	5.53559	5.81793	5.36023		12.7667	6.92759	5.64098	6.59885
208.502	5.1505	5.32349	5.56903		12.9793	5.98729	5.75634	6.17909
208.752	5.33399	5.61923	5.56461		13.2819	6.83031	5.77706	5.92128
209.002	5.27151	5.63168	5.39485		13.5539	6.87792	5.56637	6.04626
209.252	5.19384	5.40182	5.44135		13.6138	6.96143	5.7496	6.03119
209.502	5.52687	5.94771	5.59296		13.9797	5.86994	5.6744	5.85118
209.752	5.51085	5.36734	5.22849		12.9678	7.11807	5.58178	5.96968
210.002	5.32234	5.5139	5.62079		13.1333	6.90535	5.55934	5.97546
210.252	5.62157	5.75544	5.44118		12.8858	6.17215	5.57906	5.88048
210.502	5.31721	6.02362	5.46586		12.7143	6.94865	5.89303	5.74435
210.752	5.18102	5.89509	5.57613		12.5012	6.3959	5.65814	5.80348
211.002	5.30384	5.79158	5.48318		12.5211	7.05766	5.8145	5.71582
211.252	4.94812	5.73606	5.49261		12.5424	7.5236	5.88825	5.83765
211.502	5.38398	6.05396	5.26811		12.4076	7.4683	5.62349	5.82879
211.752	5.2691	5.81101	5.24599		12.1804	7.39004	5.71024	5.84395
212.002	5.6155	6.05015	5.22357		11.7056	7.37811	5.54548	6.6255
212.252	5.62372	5.59947	5.35518		12.957	7.37133	5.5458	6.02518
212.502	5.42874	5.77318	5.45133		11.6629	7.30932	5.70158	5.74306
212.752	5.39009	5.55997	5.15047		11.5586	7.89913	5.38401	5.94651
213.002	5.48229	5.69456	5.64022		12.1069	7.69098	5.59362	5.74178
213.252	5.58745	6.23563	5.4364		13.5355	6.91832	5.65808	6.24957
213.502	5.5564	5.70354	5.33542		12.6522	7.85698	5.81901	6.074
213.752	5.4475	5.74962	5.62384		12.5784	6.99634	5.69923	5.76722
214.002	5.22066	5.57366	5.49192		12.5787	6.13353	5.5827	5.90641
214.252	4.98623	5.77658	5.38642		11.7553	7.41259	5.54962	5.81977
214.502	5.55313	5.85887	5.50393		12.8865	7.34458	5.55804	5.86954
214.752	5.32258	5.68664	5.75228		12.936	6.97419	5.33375	5.92104
215.002	5.04146	5.62942	5.38192		12.1601	6.95134	5.50067	6.08133
215.252	5.379	5.75649	5.89764		11.733	6.47717	5.63544	5.88175
215.502	5.12943	5.679	5.33405		12.8378	6.17789	5.56005	5.86529
215.752	5.23057	5.64489	5.75299		11.9488	7.04047	5.52165	5.82885
216.002	5.07695	6.40605	5.10478		11.6619	7.23362	5.76494	5.76937
216.252	5.21101	6.08998	5.27386		12.4102	7.22347	5.76697	5.87736
216.502	5.54423	5.91149	5.35637		11.6435	7.46145	5.71843	6.10191
216.752	5.80034	5.70189	5.53014		13.4423	7.34572	5.77559	5.93748
217.002	5.16341	5.71821	5.56723		12.1751	7.22428	5.53416	6.14101
217.252	5.47152	5.55972	5.71832		11.9296	7.20755	5.4712	6.41456
217.502	5.09052	5.69565	5.30562		12.5756	7.00099	5.80289	5.70451
217.752	5.11371	5.98874	5.39606		12.3268	6.56765	5.80614	6.46182
218.002	5.17396	5.88413	5.33685		12.5358	7.18384	5.80694	5.93491
218.252	5.71989	5.78842	5.60603		12.2229	6.88576	5.77685	6.085
218.502	5.46927	5.77371	5.10835		12.1812	5.71093	6.02522	6.25152
218.752	5.94681	5.81833	5.56248		12.0343	6.95553	5.99104	5.85452
219.002	5.39169	5.83779	5.40326		11.9263	6.40961	6.01079	6.22411
219.252	5.65698	5.83982	5.27197		12.5508	5.76013	5.91582	5.99748
219.502	5.61154	5.33298	5.4031		12.1911	5.73684	5.89979	6.25848
219.752	5.75913	5.70388	5.56196		12.352	7.16291	6.35707	5.98741
220.002	5.53701	5.63036	5.57649		11.7318	7.36207	5.91939	6.4926
220.252	5.71062	5.41411	5.3443		12.756	7.31098	5.86684	6.08247
220.502	5.28613	6.08825	5.22381		13.2347	7.12763	5.7093	6.0888
220.752	5.23849	6.07162	5.29862		13.0693	7.46587	5.77029	6.35071
221.002	5.35247	5.91353	5.41956		12.3539	7.78476	5.89557	5.79242
221.252	5.21162	5.69551	5.40006		11.9542	6.98498	5.96035	5.65906
221.502	5.28951	5.5104	5.17271		13.6317	7.58655	5.78065	6.00584
221.752	5.64704	5.9471	5.17626		13.1555	7.1298	6.06644	6.14771
222.002	5.69147	5.67769	5.22486		13.3023	7.13164	6.08312	6.16361
222.252	5.22802	5.94868	4.90929		13.3565	7.4033	5.66688	5.93249
222.502	5.56585	5.85974	5.45939		13.1974	7.1114	5.78417	6.39588
222.752	5.36102	5.65628	5.19812		13.4458	6.90685	5.69889	6.10556
223.002	5.12386	5.82441	5.32122		14.0371	7.12316	6.13132	6.06075
223.252	5.06116	5.30495	5.09025		13.0384	7.12885	5.90638	5.67642
223.502	5.42618	5.77643	4.92007		13.0581	7.89432	5.71576	6.07778
223.752	5.44681	6.20989	5.27306		12.4747	7.63804	5.87605	5.79134
224.002	5.55234	5.87913	5.44052		13.0952	7.57849	5.61088	5.8096
224.252	4.65974	5.89883	5.52837		13.4788	6.92125	5.77311	5.62559
224.502	5.29249	5.69101	5.46633		13.0952	7.54078	5.51918	5.74936
224.752	5.51696	5.82775	5.49014		12.8834	6.83117	5.79925	5.97406
225.002	5.57469	5.66103	5.50094		12.3908	7.20675	5.59553	5.85152
225.252	5.26687	5.58069	5.09773		12.3957	7.13861	5.67643	5.66186
225.502	5.27959	5.49745	5.37101		13.7168	7.13789	5.81504	5.95556
225.752	5.56149	5.78279	5.40953		12.9282	6.8796	5.39449	5.60813
226.002	5.45355	5.96893	5.38123		13.9143	7.38207	5.48108	5.90154
226.252	5.38988	6.21895	5.71889		13.5647	7.6469	5.46995	5.86109
226.502	5.39705	5.77866	5.56118		13.8588	7.40151	5.93273	6.06937
226.752	5.20859	5.57942	5.53005		12.9361	7.20538	5.64855	5.81625
227.002	5.23246	5.61361	5.42774		13.3792	7.35157	5.78885	6.02045
227.252	4.99925	5.78154	5.74369		13.913	8.12231	5.73919	5.7426
227.502	5.11577	5.85934	5.13515		13.5472	7.92959	5.71458	5.94292
227.752	4.98919	5.68381	5.46691		14.5672	7.75415	5.91833	5.82557
228.002	5.0713	5.72209	5.60409		14.8531	7.07472	5.58204	5.68457
228.252	5.31922	5.80956	5.36713		14.1164	10.4592	5.88801	5.9751
228.502	5.10976	5.96555	5.55368		14.1663	11.4843	5.81368	6.04358
228.752	5.19381	5.8316	5.32931		13.8577	11.3288	5.81998	6.15465
229.002	5.35625	5.58957	5.56645		15.0579	12.418	5.93197	5.88831
229.252	5.14612	5.61337	5.38208		13.8647	12.5238	5.76296	5.96134
229.502	5.36234	5.50612	5.54706		14.2573	11.2745	6.12655	5.80643
229.752	5.53556	5.75043	5.58699		13.6661	12.9643	5.73364	5.88915
230.002	4.96594	5.76844	5.72826		14.3609	12.2355	5.67588	5.86566
230.252	5.0949	5.94375	5.5883		13.0637	12.6067	5.74346	6.02425
230.502	5.27215	5.77713	5.71692		13.2881	11.9928	5.65943	5.97016
230.752	5.51406	5.81564	5.73354		13.1938	13.0155	5.7954	6.02156
231.002	5.40281	5.61537	5.85487		12.8104	12.0607	5.70783	6.17321
231.252	5.36772	5.64427	5.30366		12.3382	11.8775	5.74808	6.21705
231.502	5.14564	6.03164	5.5922		12.0531	11.3841	5.6031	6.23001
231.752	5.30901	5.97733	5.64911		12.1819	12.4763	5.89029	6.60835
232.002	5.51121	5.77502	5.37583		12.6405	12.5772	5.84574	5.84748
232.252	5.2659	5.69674	5.54955		11.7398	12.4204	5.56408	5.8806
232.502	5.27375	5.44545	5.51846		11.6858	11.9171	5.80454	7.35968
232.752	5.52937	5.64868	5.30618		12.5657	11.8257	6.52263	7.51805
233.002	5.34535	5.80931	6.32557		12.9663	12.1992	5.77432	7.38474
233.252	5.32471	5.64318	5.42697		12.5714	12.6784	5.92534	5.82993
233.502	5.43873	5.8741	5.63819		12.5657	12.8685	5.91304	5.9856
233.752	5.40979	5.77558	5.65477		11.4789	13.1096	5.48621	5.84247
234.002	5.34942	5.66773	5.66301		12.014	11.8269	5.79775	5.86483
234.252	5.04541	5.92668	5.77284		12.2614	12.9816	5.83747	6.01994
234.502	5.2772	5.63359	5.65783		12.2786	12.154	5.84272	5.8357
234.752	5.14725	5.73802	5.56079		12.553	12.3176	5.80756	5.8165
235.002	5.2482	5.67463	5.51904		12.5206	12.5982	5.80216	6.05616
235.252	5.27121	5.69313	5.66707		12.3625	12.7375	5.73354	6.15641
235.502	5.1728	5.91712	5.37042		12.0413	12.4421	5.86321	6.19466
235.752	5.00632	5.70307	5.80632		11.8244	12.3516	5.96205	6.12266
236.002	5.43603	5.45756	5.66179		12.6781	12.2643	6.03329	5.59185
236.252	5.28994	5.49537	5.41544		12.5402	12.913	5.56831	6.29324
236.502	5.04696	5.53566	5.53182		12.665	12.2411	5.78117	5.80364
236.752	5.50512	5.65014	5.61806		12.3697	12.3234	5.85007	5.8118
237.002	5.35837	5.57966	5.16945		12.5096	11.2257	5.84106	5.87545
237.252	5.38043	5.81968	5.27382		12.1479	12.9394	5.83276	6.04932
237.502	5.2518	5.65529	5.41173		11.7554	12.9927	5.50346	6.30307
237.752	4.91948	5.56422	5.23059		12.188	12.2769	5.72479	6.75511
238.002	5.50838	5.32654	5.73936		13.0837	13.0048	5.85985	5.90817
238.252	5.10208	5.68337	5.38148		12.5247	12.0556	5.76436	6.10467
238.502	5.24424	5.07714	5.60005		12.7569	12.3952	5.83765	6.7301
238.752	5.52765	5.72177	5.33375		12.0564	13.101	5.68551	5.74649
239.002	5.42508	5.14234	5.3835		11.971	12.7338	5.88303	6.26677
239.252	4.93405	5.47931	5.87645		12.3623	12.3614	6.09007	6.09449
239.502	5.19427	5.81099	5.25193		12.7369	12.5203	5.8982	5.98181
239.752	5.07414	5.49841	5.58036		12.338	12.6473	5.86235	6.24645
240.002	5.16777	5.38285	5.51228		12.1611	12.4044	5.75864	5.92882
240.252	5.06572	5.41124	5.4757		12.8067	12.528	5.59259	6.30662
240.502	5.10277	5.32367	5.35756		13.2222	11.9658	5.88424	5.79421
240.752	5.31556	5.65558	5.46592		12.9291	12.891	5.86386	6.10967
241.002	5.27561	5.77544	5.29909		12.5368	13.2627	5.77037	5.79669
241.252	5.75743	5.18466	5.57601		13.401	10.9002	6.01458	5.8475
241.502	5.39052	5.48923	5.62603		12.8351	12.482	5.92675	5.95711
241.752	5.30418	5.76089	5.33865		12.2226	12.0747	5.84565	5.98233
242.002	5.12526	5.53928	5.42589		11.9207	12.3803	5.83227	5.92333
242.252	5.06161	5.43696	5.28973		12.2864	12.7209	5.95771	5.73153
242.502	5.63209	6.01268	5.2814		12.0851	12.7371	5.77413	5.86048
242.752	4.91175	5.80105	5.10469		12.5947	11.7726	6.05696	6.03765
243.002	5.26682	5.92895	5.20391		12.8907	12.2388	6.05931	5.52703
243.252	5.24412	5.63904	5.28119		12.522	11.5204	6.11102	5.83627
243.502	5.17394	6.23815	5.4141		12.691	12.6808	5.9708	5.98734
243.752	5.36397	5.93658	5.81044		12.7009	11.9243	5.76439	5.93537
244.002	5.51232	5.94266	5.11569		12.0137	11.0266	5.7189	5.74496
244.252	5.53216	5.62961	5.5671		12.6357	12.4717	5.86035	6.23142
244.502	5.50985	5.86708	5.24657		13.8508	12.4052	6.01497	6.00453
244.752	5.33102	5.97933	5.42965		12.4516	13.5585	5.78499	6.87301
245.002	5.91375	5.52059	5.52563		12.4341	12.9163	6.07468	6.11536
245.252	5.18414	5.74002	5.35666		12.6924	12.4856	5.7886	6.04842
245.502	4.84855	5.57958	5.63733		14.0333	12.3818	5.8098	5.44904
245.752	5.0966	5.64432	5.25964		12.3795	12.1072	5.95734	5.98671
246.002	5.33406	6.00262	5.87825		12.2171	13.275	5.96086	6.21622
246.252	5.33628	5.3566	5.75119		13.0957	12.9474	6.11589	6.36051
246.502	5.50046	5.81323	5.52733		12.3829	11.992	5.71029	5.8792
246.752	5.41799	5.66754	5.74776		12.487	12.2673	5.7672	6.53889
247.002	5.20529	5.62856	5.62708		12.6954	12.9235	5.61495	6.0503
247.252	5.31709	5.55362	5.51572		13.65	12.0189	5.98682	6.08167
247.502	5.34111	5.53825	5.6869		13.4471	12.8209	5.61413	5.82572
247.752	5.48738	5.86304	5.273		12.8137	11.4437	5.81522	5.98022
248.002	5.64097	5.58202	5.78121		12.7335	13.1184	6.01387	6.37355
248.252	5.33004	5.62952	5.66192		12.3581	12.6489	5.73298	6.08656
248.502	5.73237	5.75575	5.70507		12.823	13.0965	5.4965	6.04817
248.752	4.96545	6.22764	5.67367		12.7872	13.28	6.06105	6.11426
249.002	5.44649	5.95413	5.90944		12.9142	13.5244	6.057	5.89153
249.252	5.15729	5.4574	5.55218		13.251	12.1903	5.95231	6.02236
249.502	5.20673	5.89352	5.26821		14.081	12.6255	5.74419	5.94449
249.752	5.64524	5.94988	5.61631		13.7722	13.0981	6.11908	5.94855
250.002	5.01186	5.84528	5.65642		13.6296	12.652	5.90547	5.81163
250.252	5.32987	5.21914	5.77863		12.4063	12.725	5.92088	5.97329
250.502	5.55509	5.74617	5.32051		12.7537	12.7205	5.82223	6.24434
250.752	5.67297	5.84221	5.46593		12.9028	12.7577	5.70456	6.32354
251.002	4.9956	5.93602	5.55108		13.0646	13.5579	5.74318	6.20885
251.252	5.40786	5.50161	5.31977		13.5048	13.0088	5.83838	5.75428
251.502	5.20188	5.54028	5.58523		13.1642	12.9805	5.51368	6.239
251.752	5.91837	5.55154	5.67155		13.3301	13.3541	6.1014	6.04772
252.002	5.60233	5.67942	5.33742		12.9438	11.9211	5.53193	5.95727
252.252	5.12391	5.69219	5.55681		13.9002	11.9845	6.09804	6.06654
252.502	5.1202	5.42585	5.38478		13.5589	13.3242	6.06734	5.94109
252.752	5.34822	5.62905	5.45014		13.3346	13.0145	6.00274	6.08993
253.002	5.38522	5.6917	5.32247		12.8465	13.0504	5.79838	5.94062
253.252	5.73474	5.89859	5.40631		12.6628	11.763	5.80287	5.85549
253.502	5.50691	5.73597	5.02727		12.7044	12.2297	5.7597	6.05887
253.752	5.47333	5.67402	5.30856		12.7514	12.5991	5.90474	6.03704
254.002	5.55716	5.62516	5.23829		12.4914	12.682	5.84137	5.96259
254.252	5.43206	5.53794	5.61078		12.7175	11.3715	5.69315	5.69849
254.502	5.39631	5.70139	5.32444		12.2638	12.5262	6.16165	5.99891
254.752	5.41346	5.59127	5.83985		12.9228	11.0393	6.10697	6.61182
255.002	5.38464	6.00123	4.8766		12.5855	11.5337	5.95359	6.07047
255.252	5.57631	5.81763	5.61311		12.5557	11.2565	5.78855	5.856
255.502	5.42066	5.54336	5.21926		12.3033	12.3869	5.60834	6.06052
255.752	5.18694	5.73842	5.30269		12.3857	13.2185	6.25633	5.77438
256.002	5.52531	5.66745	5.3843		12.7738	12.8238	5.60817	5.94499
256.252	5.17926	5.56296	5.50468		12.7863	12.1417	5.83462	6.03907
256.502	5.631	5.2751	5.47006		13.4305	10.9253	5.80488	5.67555
256.752	5.34057	5.73242	5.36356		12.8526	12.7276	5.58017	5.59412
257.002	5.539	5.54176	5.42312		12.6175	11.7726	5.79582	5.61524
257.252	5.25019	5.47448	5.5173		12.6566	11.8015	5.71562	5.40423
257.502	5.63363	5.53376	5.32069		13.6719	12.0059	5.54102	5.57131
257.752	4.95219	5.75026	5.31956		11.4054	12.1289	5.86052	5.61334
258.002	5.57858	5.50954	5.42407		12.1137	11.1559	5.6026	6.50372
258.252	5.45083	5.70498	5.2363		12.6763	12.7549	5.92526	5.903
258.502	5.14569	5.7176	5.66877		11.9845	12.0052	5.70732	5.94382
258.752	5.9169	5.93071	5.63473		11.5511	12.9024	5.52782	5.77347
259.002	5.35118	5.62866	5.28166		12.1063	12.0588	5.8201	5.84597
259.252	5.51999	5.68965	5.57322		11.709	12.7249	5.9369	5.98816
259.502	5.59707	5.7679	5.43722		12.3501	12.9295	5.63411	5.60345
259.752	5.56386	5.66784	5.24954		12.0583	13.5856	5.35848	5.77108
260.002	5.47903	5.51732	5.51371		12.2808	12.7825	5.8782	5.80232
260.252	5.44575	5.79995	5.58004		12.5012	11.6936	6.13086	5.93022
260.502	5.41267	5.32369	5.34118		11.8152	12.5749	5.75751	6.01566
260.752	5.2593	5.29649	5.4722		12.022	12.9567	5.63238	5.64472
261.002	5.13504	5.8218	5.44785		11.7934	11.7632	5.80808	5.61748
261.252	5.49831	5.46664	5.27368		12.6264	11.7373	5.91163	5.89147
261.502	5.33348	5.65962	5.54349		12.2643	12.6205	5.85091	6.23295
261.752	4.92724	5.66598	5.79773		12.2483	12.0907	6.07025	5.68475
262.002	5.61802	5.67266	5.51785		11.7687	12.3755	5.83672	5.77059
262.252	5.52922	5.73254	5.20057		12.9646	12.0359	6.15008	6.01878
262.502	5.44488	5.62795	5.24033		13.5672	12.9004	5.64628	5.77728
262.752	5.54191	5.99008	5.65063		12.7808	12.3437	5.94052	5.82529
263.002	5.68516	5.83619	5.85959		12.6484	12.0877	5.70769	6.12058
263.252	5.82878	5.62356	5.56088		11.7524	12.5327	5.47914	5.69335
263.502	5.63026	5.63572	5.56262		12.7854	12.2639	5.72427	5.74745
263.752	5.26153	5.97606	5.45289		11.5297	11.6915	5.73847	5.81246
264.002	5.46005	5.56067	5.4917		12.7503	11.7407	5.75467	5.6689
264.252	5.35634	5.88724	5.6762		12.2698	11.7704	5.81357	5.91904
264.502	5.2176	5.80514	5.6376		12.4441	12.3262	5.6522	6.14036
264.752	5.22693	5.65338	5.5681		12.2613	12.48	5.34187	5.67401
265.002	5.12771	5.7383	5.34973		12.1256	12.1559	5.51825	5.65137
265.252	5.49652	6.0526	5.31746		12.2982	12.9543	5.67707	5.75924
265.502	5.38218	5.67685	5.49313		13.4324	12.3975	6.17806	5.6685
265.752	5.60871	5.55992	5.50099		12.3237	11.3272	5.79769	5.59889
266.002	4.74906	5.91598	5.16428		12.7693	10.9564	5.6459	5.72464
266.252	5.15491	5.58535	5.65919		12.1821	11.4208	5.63741	5.88633
266.502	5.26659	5.52468	5.3752		12.2238	12.5498	5.68582	5.93508
266.752	5.47085	5.4322	5.74041		11.9435	12.0997	5.6291	5.89069
267.002	5.42299	5.81574	5.7206		12.1151	12.3924	5.5841	5.54151
267.252	5.42765	5.88557	5.51553		12.9011	12.3432	5.84483	5.95018
267.502	5.79091	5.55906	5.79358		12.1461	12.4468	5.86161	5.92887
267.752	5.37156	5.86869	5.57273		12.6806	12.1911	5.81596	5.92326
268.002	5.34958	5.9939	5.41157		11.467	12.3856	5.74429	5.64194
268.252	5.47067	5.70144	5.52947		11.3855	13.5484	6.15636	5.90999
268.502	5.22391	5.71226	5.45826		12.0209	12.6566	5.81904	5.53849
268.752	5.20594	5.63055	5.59983		11.6709	12.0179	5.5628	5.69692
269.002	5.55793	5.76601	5.28899		11.7894	11.8936	5.8236	5.65769
269.252	5.68937	5.68021	5.53715		12.6851	12.3297	5.70637	5.70358
269.502	5.11068	5.90169	5.36083		11.5496	12.6271	5.55606	5.93213
269.752	5.34327	5.90067	5.52382		12.1377	12.5194	6.13458	5.68074
270.002	5.1972	5.83504	5.4493		12.2143	12.6829	5.71866	5.72116
270.252	5.27304	5.83385	5.63118		11.7793	12.0982	5.49378	5.7286
270.502	5.4163	5.9473	5.49294		12.7168	11.9584	6.05419	6.20798
270.752	5.31723	5.77691	5.15984		12.8686	12.215	5.85786	5.68004
271.002	5.43631	5.83705	5.49355		12.0641	12.0287	5.62422	6.27286
271.252	5.40369	5.67918	4.71735		11.8324	12.376	5.86036	5.97257
271.502	5.4605	5.65801	5.54799		12.6452	12.454	5.8161	6.23906
271.752	5.22549	5.81297	5.63369		11.3361	14.2995	5.9237	6.5713
272.002	5.37527	5.89712	5.58949		11.9416	14.2468	5.65099	5.6884
272.252	5.33113	5.71406	5.23777		11.9462	14.482	6.04918	6.2365
272.502	5.44717	5.8291	5.61526		11.6236	14.3262	6.05404	5.55009
272.752	5.32293	5.79483	5.28817		12.6784	14.748	5.83076	6.09791
273.002	5.41732	5.56516	5.29087		12.6962	13.6992	5.81975	5.78156
273.252	5.2386	6.17534	5.10548		12.7084	13.1978	5.59985	6.17499
273.502	5.28128	5.68562	5.55792		13.0124	13.5768	5.54881	6.10912
273.752	5.30395	6.01625	5.75447		12.8245	12.3523	5.70066	7.08821
274.002	5.27938	5.56784	5.62805		13.3791	13.777	5.71825	7.25766
274.252	5.28452	5.82333	5.55491		13.514	13.6835	5.98329	7.73261
274.502	5.4503	5.62603	5.71217		12.226	13.6079	6.17893	5.89102
274.752	5.66808	5.97008	5.44188		12.276	13.2545	5.76647	5.59471
275.002	5.72604	5.91348	5.71071		12.5419	13.3691	5.77557	5.77915
275.252	5.18601	5.93657	5.59792		12.72	12.8662	5.61489	6.08921
275.502	5.0627	6.01574	5.69594		11.8872	13.596	5.84819	5.88055
275.752	5.18576	6.0074	5.5853		13.1224	13.6128	5.97306	5.97386
276.002	5.32971	5.57635	5.86355		13.1004	13.7689	5.76725	5.6992
276.252	5.03588	5.57862	5.57131		12.9364	13.3209	5.55808	5.92774
276.502	5.48433	6.13684	5.1899		13.0014	13.2122	5.86491	6.12919
276.752	5.44954	5.51681	5.27732		12.6299	13.5159	5.77716	5.77326
277.002	5.72746	5.81735	5.50755		12.5614	13.3746	6.15723	5.88457
277.252	5.34071	5.85549	5.56746		12.3266	13.2222	5.65635	6.03326
277.502	5.21122	5.72805	5.61602		12.416	13.7009	5.58627	5.99477
277.752	5.22808	5.52981	5.41913		11.9068	13.4558	5.67486	5.88745
278.002	5.1314	5.68719	5.30363		13.0737	13.3273	5.94128	5.93458
278.252	5.71808	5.59419	5.57171		12.6848	13.1562	5.94564	6.35251
278.502	5.5833	5.83764	5.70295		13.1646	13.0457	5.96849	6.13367
278.752	5.60837	5.95848	5.05026		12.0801	13.4065	5.7205	6.6376
279.002	5.45405	5.57236	5.26704		13.2059	13.5371	6.0893	6.42499
279.252	5.3474	5.59191	5.48709		12.7505	13.9644	5.6295	6.64603
279.502	5.36814	5.73022	5.45423		12.7203	13.6117	5.88507	5.98368
279.752	5.63718	5.88516	6.10994		12.2586	13.9255	5.60302	6.17131
280.002	4.90066	5.86329	5.70382		12.5849	13.7197	6.02696	6.13798
280.252	5.51855	5.80924	5.10008		12.6536	14.4168	5.73835	6.16025
280.502	5.57707	5.81895	5.59299		11.9556	14.5329	5.81734	6.06742
280.752	5.49637	6.04912	5.66701		12.1568	13.879	6.00569	5.8035
281.002	5.45591	6.017	5.39054		12.3955	14.0456	5.52317	5.66909
281.252	5.16037	5.89156	5.91596		12.2046	13.7767	5.76819	5.73929
281.502	4.86201	5.65578	5.66134		12.7226	14.3883	5.76522	6.13559
281.752	5.13118	5.66611	5.46448		12.4565	13.7286	5.67117	5.8649
282.002	5.30249	6.16055	5.4467		12.9215	13.4173	5.93879	5.93504
282.252	5.38852	5.71949	5.49896		12.1211	13.8682	5.69216	5.71739
282.502	5.35821	5.63568	5.11525		12.4433	13.8434	5.64785	5.78468
282.752	5.27753	5.6385	5.39178		11.68	14.2526	5.84871	6.11055
283.002	5.28012	5.71765	5.5559		13.1137	14.1579	5.5293	5.85812
283.252	5.15566	5.84605	5.51055		12.6912	14.3883	5.78469	6.19639
283.502	5.53976	5.61118	5.74952		12.5806	14.2512	5.79337	6.46463
283.752	5.11967	5.75369	5.71256		12.7853	14.5791	5.88754	5.59879
284.002	5.32269	5.81258	5.44705		12.3078	14.4277	5.70391	6.03766
284.252	5.46768	5.68988	5.67936		12.0111	14.1732	5.53439	5.57924
284.502	5.28266	5.83938	5.42823		11.1469	14.1123	5.77757	5.72297
284.752	5.34056	5.46237	5.52823		11.9167	14.2478	6.29135	5.56966
285.002	5.11823	6.00439	5.63242		12.6611	15.0701	6.14438	5.72653
285.252	5.48146	5.92901	5.45348		11.8696	13.8523	5.83576	5.91456
285.502	5.36964	5.95988	5.31961		12.6517	14.6493	5.89704	5.87462
285.752	5.21768	5.87169	5.41279		12.8438	14.1239	5.97103	5.85769
286.002	4.97766	5.56554	5.75347		12.9123	13.9912	5.86261	6.60916
286.252	5.58371	5.92167	5.42428		12.562	14.161	6.05734	5.76787
286.502	5.26931	5.97202	5.09151		12.2613	14.0301	5.75275	5.93198
286.752	5.0879	6.30847	5.40734		12.8808	13.6364	5.65201	5.96493
287.002	5.08482	5.74215	5.93557		13.2119	14.4238	5.61341	5.86513
287.252	5.30072	5.72556	5.25302		13.2145	13.6088	5.8809	6.00628
287.502	5.06313	6.20656	5.08542		11.7801	13.8443	5.64574	5.9009
287.752	5.05581	5.66432	5.7057		11.4506	14.002	5.62531	5.94726
288.002	5.4266	5.34959	5.40005		11.8922	13.8413	5.95854	6.01467
288.252	5.1326	5.60088	5.27678		12.1304	13.4677	5.73722	5.63941
288.502	5.10235	5.76544	5.33629		11.8091	13.625	5.85508	5.61557
288.752	5.22966	5.99098	5.16489		12.3093	14.0378	5.65429	6.15644
289.002	5.32407	6.17279	5.35533		12.8225	14.039	5.59299	5.84965
289.252	5.17698	5.57542	5.85452		11.2195	13.472	5.75115	5.64623
289.502	5.17176	5.73939	5.10622		11.2247	13.4068	5.74144	5.79568
289.752	5.27775	5.66228	5.71432		11.3611	14.5115	5.84405	5.87281
290.002	5.02404	5.92503	5.83417		11.7185	14.1135	5.85861	5.85137
290.252	5.71753	6.0735	5.51923		11.2812	13.7037	5.85001	5.84388
290.502	5.10284	5.96375	5.35437		12.2771	14.0387	5.73482	6.66107
290.752	5.43868	5.58687	5.3546		11.2314	13.9135	6.004	6.07916
291.002	5.46859	5.44683	5.43016		10.0942	13.9039	5.92357	5.82888
291.252	5.38562	5.94946	5.27598		10.6594	14.2691	5.76159	5.80117
291.502	5.64703	6.10727	5.39833		11.4748	14.2566	5.72926	5.66125
291.752	5.42519	5.80601	5.35527		11.4047	14.1912	5.83865	5.65895
292.002	5.89895	5.59202	5.16086		11.7353	14.5548	5.77545	5.76521
292.252	5.28839	5.57477	5.31794		11.4545	13.9578	5.83034	5.82352
292.502	5.6184	5.87369	5.58827		11.5387	13.6897	5.27337	5.71734
292.752	5.72703	5.58165	5.41383		11.3076	13.8023	5.87149	5.819
293.002	5.11449	5.56612	5.70617		11.382	14.0043	6.02492	5.64996
293.252	5.27664	5.88303	5.37016		12.0766	13.9611	5.93039	5.88919
293.502	4.94628	5.68692	5.41578		11.8676	13.5163	5.85843	5.65758
293.752	5.36266	5.54201	5.28868		12.3062	14.2036	5.50471	5.99165
294.002	5.38062	5.67725	5.22716		12.5628	12.7828	5.90607	5.92327
294.252	5.43705	5.98369	5.27362		12.6796	13.7594	5.64031	5.89356
294.502	5.66244	5.76827	5.59504		12.7532	13.6853	5.67356	5.6414
294.752	5.23325	6.37157	5.54479		12.0071	13.8873	5.73002	5.65562
295.002	5.27119	5.69819	5.4025		11.8071	13.8697	5.67019	5.85624
295.252	5.54481	5.42786	5.14386		11.2089	13.4835	5.95343	5.75543
295.502	5.42899	5.72478	5.45515		12.7644	14.3652	5.77331	5.67174
295.752	5.26522	6.07501	5.40919		12.3417	14.1608	5.77595	6.08492
296.002	5.35357	5.86344	5.23227		12.8894	13.3114	6.01237	5.55326
296.252	5.51233	5.86413	5.3873		11.914	12.926	5.79846	5.76344
296.502	5.3355	5.86846	5.26568		12.5683	14.5166	5.80051	5.76374
296.752	5.15492	5.93219	5.48073		12.7839	13.7263	5.85147	5.83398
297.002	5.26088	5.51315	5.28857		12.2438	14.2884	5.84552	5.96379
297.252	5.48944	5.60338	5.39766		12.4424	13.0928	5.73491	6.20605
297.502	5.56072	5.78615	5.86567		12.3685	13.7062	5.85541	5.97313
297.752	5.26805	5.65042	5.88528		12.0631	14.1746	5.97177	5.49795
298.002	5.07884	5.63353	5.85486		12.7098	14.0094	5.88333	5.94394
298.252	5.33291	5.89292	5.67859		12.1804	13.9914	5.85245	6.02096
298.502	5.5146	5.73403	6.41378		12.309	13.9022	5.76691	5.77194
298.752	5.63004	6.08493	6.48498		12.4283	13.2448	5.9185	5.9023
299.002	5.32005	5.55788	6.61775		12.4171	13.3458	5.65324	5.59787
299.252	5.37188	5.67434	6.08721		12.1202	15.29	5.60341	5.92471
299.502	5.60527	5.71773	6.07928		11.4066	15.5115	5.771	6.19032
299.752	5.42046	5.57112	5.80609		12.5172	14.6317	6.03183	5.80048
300.002	5.00874	5.58325	5.79398		12.6348	15.0146	5.43076	6.13033
300.252	5.63444	5.63943	6.42923		11.9304	15.062	5.598	6.09832
300.502	5.62995	5.96626	6.09627		12.1532	14.815	5.86179	6.18771
300.752	5.75491	5.87491	5.79622		11.9253	14.3789	6.00797	6.09692
301.002	6.06342	5.53787	6.60783		11.7613	13.9664	5.9477	5.88624
301.252	5.18362	5.85551	6.18861		12.3433	13.4796	6.07399	5.84427
301.502	5.4193	5.9258	5.68688		12.7056	14.2515	5.72735	5.76338
301.752	5.36441	5.61446	6.06022		12.5565	13.9982	5.86298	5.95251
302.002	5.33475	5.72198	6.16781		12.1278	13.8741	7.13161	5.99223
302.252	5.2737	6.11661	5.45705		12.3527	13.5797	5.81724	6.24848
302.502	5.16641	5.64252	5.48666		12.9476	13.366	6.55809	6.22453
302.752	5.14596	5.73844	5.36206		12.8296	14.0039	6.23484	5.86625
303.002	5.38392	5.8682	5.76756		12.3707	13.5556	6.79783	5.80767
303.252	5.08935	5.52621	6.04556		12.3213	14.0552	6.94088	5.60557
303.502	5.82095	5.91463	5.65803		12.4206	13.9615	6.55638	5.88197
303.752	5.29921	5.6821	6.02489		12.4253	14.1787	6.44897	6.61898
304.002	5.33771	5.58806	5.38366		13.0974	13.9558	7.28167	5.96101
304.252	5.42818	5.75869	5.28642		12.4729	13.9526	6.50991	5.98356
304.502	5.71231	5.66724	5.56159		12.9105	13.7253	6.50264	5.77947
304.752	6.08062	5.80216	5.40142		12.7451	13.9481	6.45967	5.80628
305.002	6.26049	5.49395	5.81503		12.0553	14.0298	7.54771	5.66706
305.252	6.27426	5.72365	5.89255		12.304	13.8352	6.64285	5.87522
305.502	6.11393	5.8132	5.36321		12.7592	14.7958	6.67353	5.83083
305.752	5.30837	5.84473	5.52308		12.7103	14.3131	6.17001	5.86856
306.002	5.52565	5.81532	5.38093		12.71	14.6217	5.81535	5.41922
306.252	5.66664	5.75059	5.53967		11.5733	14.2303	5.5527	5.77149
306.502	5.02508	5.88519	5.5389		12.6059	15.1311	5.68688	5.9195
306.752	4.95897	5.9367	5.3108		12.7217	14.0893	6.07198	5.7797
307.002	5.36315	6.0269	5.47957		12.2381	14.0299	5.8334	5.85816
307.252	5.1574	5.99848	5.28723		14.5927	13.7547	5.94541	5.72999
307.502	5.36098	5.81554	5.54697		13.1288	13.8252	5.71082	5.88443
307.752	5.22056	5.70113	5.33706		13.7681	14.1207	5.47461	6.095
308.002	5.26266	6.17015	5.21553		13.5029	14.0579	6.10646	5.94685
308.252	5.23483	5.73432	5.08632		12.9985	15.0891	5.65743	5.95221
308.502	5.70856	5.75231	5.41076		13.2036	14.2256	5.56933	5.71266
308.752	5.37348	5.71506	5.2407		13.1997	13.8682	6.22208	6.1953
309.002	5.3801	6.03382	5.66402		13.196	12.3007	5.9014	5.87206
309.252	5.57534	5.85145	5.28606		14.0046	13.368	5.73434	5.98143
309.502	5.66774	5.80378	5.60481		12.7921	13.1542	5.88324	5.84383
309.752	5.91877	5.92263	5.28203		12.6859	13.7379	6.331	5.80655
310.002	5.58775	5.73133	5.38194		12.6616	13.3089	6.94369	6.2405
310.252	5.16318	5.87523	5.42951		12.6758	14.0839	6.03514	5.95834
310.502	5.19353	5.84885	5.57839		12.7615	14.1327	6.12755	5.67809
310.752	5.18103	6.14094	5.98149		12.745	14.5076	6.06709	5.56968
311.002	5.55123	5.5641	5.82341		13.7055	13.7466	5.86601	6.11029
311.252	5.5382	5.7395	5.27198		13.0238	13.8776	5.87302	5.92133
311.502	5.36101	5.64172	5.44966		13.0879	13.7944	5.75753	5.95181
311.752	5.31751	5.86416	5.32768		13.5584	14.4463	7.18973	5.64602
312.002	5.03807	5.78685	5.94606		13.4638	13.669	6.99038	5.86045
312.252	5.28182	5.47283	5.49516		12.0664	14.6213	6.66267	5.97171
312.502	5.37672	5.92378	5.6845		13.0032	13.7074	6.19994	5.82544
312.752	5.36678	5.97111	5.87719		12.4402	13.8786	5.76352	5.85044
313.002	5.50405	5.99644	5.54563		12.7168	13.6433	6.34789	6.5232
313.252	5.50863	5.66185	5.63836		12.2815	13.8109	6.29557	5.60144
313.502	5.33787	5.72738	5.80501		11.8979	13.4073	7.31317	5.94873
313.752	5.20459	5.7763	5.66237		12.2986	14.3951	5.85634	5.79353
314.002	5.25382	5.75835	5.35305		12.4321	13.6775	5.82538	5.67199
314.252	5.51505	5.38666	5.72146		12.4584	14.2813	6.09505	5.76588
314.502	5.19687	5.81429	5.4552		13.0211	13.7396	6.75351	5.91868
314.752	5.27738	5.99136	5.6197		12.0973	13.6388	6.13786	5.94569
315.002	5.57996	5.6243	5.40327		12.8314	13.6204	6.05603	5.94673
315.252	5.65896	6.26078	5.57041		12.6614	13.8373	6.64158	6.14743
315.502	5.5687	6.11469	5.63352		12.3784	13.3446	6.77672	5.91333
315.752	5.17586	5.82364	5.4996		12.6508	13.8754	6.02837	5.98355
316.002	5.30576	5.88506	5.66505		12.4212	13.9431	5.92554	5.78527
316.252	5.63566	6.10788	5.74178		12.481	13.0038	6.0698	5.85411
316.502	5.46287	5.98153	5.48424		12.205	14.1182	7.51587	5.69208
316.752	5.38817	5.53774	5.66393		11.6376	13.9626	7.35159	5.74344
317.002	5.28245	5.663	5.90402		12.6828	13.9104	6.2149	5.57394
317.252	5.27821	6.3147	5.83103		12.902	14.0747	6.09353	5.80044
317.502	5.07598	5.92504	5.6585		13.0358	14.0808	6.70018	5.55242
317.752	5.30656	5.59453	5.70586		13.044	13.6052	7.29169	5.95094
318.002	5.40836	5.49238	5.53844		12.0747	14.2163	6.06937	5.90134
318.252	5.08098	5.86983	5.68964		12.6097	14.0165	6.00522	5.85159
318.502	5.28375	5.87651	5.75154		12.1579	13.8616	6.18843	5.55079
318.753	5.00284	5.44646	5.70564		12.7157	14.0471	6.7201	5.92827
319.003	5.06458	6.08501	5.224		12.5288	13.531	6.56696	5.81921
319.253	4.93956	5.76675	5.88188		12.6384	14.3139	7.11559	5.8284
319.503	5.20479	5.64371	5.541		11.9608	14.0724	6.77305	5.91799
319.753	5.32517	5.8373	5.38569		12.5242	13.4438	7.14883	6.07697
320.003	5.22785	5.71836	5.58906		11.531	13.0161	6.57688	5.91812
320.253	5.17549	5.56404	5.53928		12.9664	14.0691	6.41328	5.90492
320.503	5.49225	5.88187	5.61987		12.4191	14.232	7.51782	6.0776
320.753	5.4179	5.75239	5.41706		11.7761	15.3483	7.42993	6.07998
321.003	5.12861	5.70602	5.41935		13.0981	13.6915	6.82897	5.88618
321.253	5.3109	5.75409	5.50431		13.1782	15.1236	6.57943	6.07958
321.503	5.49754	5.63672	5.57975		12.722	14.3542	6.36894	5.75396
321.753	5.17059	5.51449	5.39788		12.3323	14.3905	7.15242	5.98444
322.003	5.62642	5.49632	5.50766		12.2487	14.967	6.88903	5.74021
322.253	5.19797	5.57825	5.6889		12.483	14.5822	6.43669	5.82472
322.503	5.87128	5.66971	5.67001		12.6632	14.0274	6.85916	5.6694
322.753	5.04236	5.55985	5.54161		12.729	14.5779	6.02059	5.78545
323.003	5.51381	5.63727	5.83608		12.2491	14.8026	6.34053	5.74233
323.253	5.32278	5.86766	5.71638		12.3654	14.6643	6.8485	5.87854
323.503	5.55364	5.90126	5.87832		12.3206	13.604	6.89396	5.8043
323.753	5.41195	5.67549	5.30856		12.3672	14.492	6.48596	5.33147
324.003	5.41726	5.90231	5.46801		12.1359	15.421	6.85304	5.70351
324.253	5.38639	5.71839	5.42197		12.767	14.3269	6.6104	5.86951
324.503	5.48004	5.62284	5.74483		11.723	14.0222	6.79427	6.25451
324.753	5.14338	5.49943	5.4892		12.9578	13.8383	6.6155	5.6134
325.003	5.31382	5.60754	5.54887		12.5664	14.1098	5.95969	5.69993
325.253	5.41778	5.81559	5.67663		11.7375	14.5027	6.3591	5.85327
325.503	5.20222	5.78777	5.51935		12.1983	14.1505	7.44312	5.34384
325.753	5.34194	5.71085	5.43378		11.8528	14.6418	6.48272	5.83826
326.003	5.12713	5.77081	5.4306		12.123	13.7823	7.68921	6.01523
326.253	5.06695	5.51125	5.36418		12.5042	14.6515	6.21679	5.79047
326.503	5.42785	5.84292	5.75585		13.5122	13.7615	6.45502	5.98323
326.753	5.74621	5.52473	5.51172		12.7192	13.8482	6.01177	5.65765
327.003	5.44006	5.72731	5.6869		11.8961	14.1879	7.52632	6.01956
327.253	4.99242	5.74641	5.35148		12.2506	13.8878	7.22593	5.67571
327.503	5.63331	5.64757	5.4324		12.7903	12.8286	6.7515	6.13638
327.753	5.3325	5.56828	5.8238		12.1825	12.9716	6.53471	5.56051
328.003	5.47172	5.79667	5.54349		11.7377	13.5369	7.39792	5.80908
328.253	5.32384	5.7093	5.42577		12.3025	13.99	7.41788	5.64507
328.503	5.31672	5.6127	5.42528		13.0008	13.3981	6.4193	5.75678
328.753	5.56699	5.8369	5.31252		11.9601	13.8317	6.66117	6.35536
329.003	5.21164	5.62308	5.22732		12.9121	14.1342	6.97066	5.98692
329.253	5.6478	5.63001	5.34411		12.2024	12.6964	6.28643	5.59265
329.503	5.34559	5.82295	5.74367		12.6819	13.3477	6.86566	5.87139
329.753	5.55256	6.15138	5.66913		12.5799	13.7232	6.8112	5.84008
330.003	5.33074	5.47716	5.77582		12.3676	13.4923	6.82287	6.34339
330.253	5.20831	5.9768	5.78341		12.6171	13.4291	7.36472	5.63124
330.503	5.13689	5.64849	5.50715		13.61	12.8567	6.68827	5.93361
330.753	5.42217	5.63399	5.44767		13.0977	13.5882	6.63187	5.89553
331.003	5.3884	5.56001	5.35423		13.0304	12.5811	6.47774	5.97916
331.253	5.42308	5.70807	5.28467		12.711	13.0085	6.70723	7.01666
331.503	5.40675	5.34652	5.83885		13.2607	12.9413	6.57101	6.01769
331.753	5.17981	5.73183	5.65707		12.8134	13.0382	6.48169	6.09027
332.003	5.39871	5.4569	5.4292		13.0123	13.732	6.30783	6.33334
332.253	5.29232	5.54131	5.60528		13.3293	12.8905	6.87011	6.25459
332.503	5.52291	5.5648	5.15622		13.0154	13.0233	7.11493	5.94161
332.753	5.36052	5.25544	5.36348		12.5576	13.9523	6.6525	6.08314
333.003	5.58133	5.44879	5.64279		13.0231	13.2084	7.28397	6.29229
333.253	5.40404	5.61742	5.46292		12.0704	13.164	5.91492	6.59806
333.503	5.02783	5.66378	5.51532		12.2408	12.7768	7.26205	6.22518
333.753	5.15792	5.41524	5.07729		11.6921	14.0411	6.25555	6.05941
334.003	5.25089	5.49031	5.37051		12.2259	13.6631	7.17266	5.76255
334.253	5.21512	5.45463	5.72791		12.4614	13.8455	6.2757	5.98769
334.503	5.65493	5.63564	5.39086		11.9755	13.3024	6.64807	6.08727
334.753	5.44419	5.65817	5.39631		12.209	12.9777	6.47911	6.38294
335.003	5.28463	5.57307	5.4554		12.307	13.9309	6.32785	6.08369
335.253	5.40429	5.74686	5.61733		11.8913	13.6517	6.37422	6.88384
335.503	5.44186	5.55573	5.16528		11.7659	13.8935	5.92922	5.75011
335.753	5.40556	5.41285	5.97057		11.9919	13.9991	6.48449	5.86039
336.003	5.37016	5.67646	5.94006		12.5489	14.0911	5.89241	5.89385
336.253	5.6349	5.71582	5.50011		11.751	13.9399	6.82824	6.05279
336.503	6.10967	5.59575	5.18411		12.3364	13.9348	6.66058	5.78064
336.753	5.49583	5.42963	5.25199		12.2242	14.2844	5.76289	5.76743
337.003	5.6357	5.69249	5.27114		11.4123	14.0642	6.59587	5.96879
337.253	5.50649	5.62865	5.24885		12.2883	13.1088	6.30536	5.80538
337.503	5.48	6.12995	5.28217		11.7284	13.9936	6.37017	6.01441
337.753	5.55077	5.3818	5.48699		11.6998	13.0652	6.83858	6.07537
338.003	5.38151	5.88936	5.22135		11.6419	13.6261	7.56909	5.68258
338.253	5.53897	5.66339	5.10577		11.8048	14.1277	6.88839	5.78907
338.503	5.27549	5.61908	5.45706		11.6844	13.7904	6.0974	5.99437
338.753	5.49664	5.61581	5.23672		12.078	13.3795	7.04083	5.80524
339.003	5.62219	5.92913	5.55202		11.9868	13.1056	6.96364	6.25897
339.253	5.57861	5.42897	5.20268		11.9146	13.222	6.31956	5.95275
339.503	5.48924	5.48883	5.41631		11.8136	12.9958	6.13425	5.8017
339.753	5.43251	5.61141	5.29461		11.9661	13.9744	6.92198	5.9644
340.003	5.34616	5.78841	5.39512		12.6838	13.4885	6.63991	5.93392
340.253	5.67975	5.33248	5.22518		11.6904	13.4321	6.3194	5.87355
340.503	5.30059	5.66987	5.34056		11.9838	13.3611	6.51752	6.21583
340.753	5.37915	5.52179	5.29114		12.3816	14.0335	6.04269	6.14306
341.003	5.6557	5.76443	5.33724		11.7549	13.3577	7.1413	6.20236
341.253	5.48598	5.61228	5.48981		12.2705	13.9856	6.08129	5.98113
341.503	5.17356	5.7283	5.4265		12.1597	13.0559	5.83705	6.12882
341.753	5.48526	5.84572	5.37035		12.0187	13.2311	6.04771	6.26115
342.003	5.33356	5.64563	5.46506		11.818	14.6568	6.24853	6.23225
342.253	5.03862	5.46724	5.19163		12.0961	12.8639	6.4294	5.98955
342.503	5.33602	5.57106	5.53216		11.7035	12.9299	6.85033	6.18084
342.753	5.17715	5.33803	5.66728		12.2904	13.5536	6.31999	6.1416
343.003	5.53038	5.37998	5.47798		11.5619	12.6809	6.76902	5.84984
343.253	5.09405	5.8099	5.65451		12.2103	13.4514	6.03988	6.00477
343.503	5.03562	6.06693	5.47837		12.0001	13.2379	6.55117	5.61098
343.753	5.46396	5.92362	5.32755		12.4919	14.2808	6.44585	6.08331
344.003	5.30323	5.69709	5.31431		11.501	13.287	5.97642	6.28883
344.253	5.29372	5.62096	5.41053		12.0408	12.827	7.2718	5.90142
344.503	5.48149	5.55356	5.69614		12.171	13.393	6.16197	5.87422
344.753	5.8329	5.86406	5.97489		12.3308	12.5656	7.23318	6.25808
345.003	5.37092	5.95904	5.63927		12.2264	14.121	7.22472	5.83197
345.253	5.46661	5.48814	5.36611		12.2095	13.5669	5.97852	6.04208
345.503	5.3962	6.10436	5.64861		11.9959	14.1966	6.13697	6.03585
345.753	5.02535	5.68308	5.22006		11.811	13.0183	7.35097	5.78987
346.003	5.387	5.79863	5.66785		12.0556	13.7275	6.54328	5.80078
346.253	5.37122	5.99022	5.32553		12.574	14.2426	6.82254	5.62922
346.503	4.74272	5.66142	5.04647		11.7585	14.4259	6.72929	6.06294
346.753	5.3513	5.90956	5.43874		12.1358	13.4602	6.39007	6.09958
347.003	5.32972	5.57868	5.59238		11.9603	13.565	7.22305	6.1083
347.253	5.29649	5.83734	5.43849		12.3337	13.0061	7.60423	5.97057
347.503	5.46721	5.63814	5.4061		12.01	14.3729	6.22327	5.89035
347.753	5.4735	5.68796	5.1711		12.0908	13.8785	7.30391	6.02776
348.003	5.08352	5.56634	5.58947		12.3752	13.8692	7.16141	6.16028
348.253	5.18764	5.8685	5.46614		11.7414	13.4188	6.30414	6.16128
348.503	5.55721	5.6365	5.4532		12.1998	13.4024	5.49623	5.75664
348.753	5.54086	5.37094	5.19107		11.4536	13.1813	5.83892	5.88708
349.003	5.55552	5.71104	5.17938		12.379	14.2934	5.7478	6.2964
349.253	5.88621	5.65201	5.51937		12.1159	14.9527	5.74211	5.82046
349.503	5.43507	6.03715	5.68357		12.2822	13.8055	5.87351	5.8638
349.753	5.57516	6.02951	5.18009		11.8747	14.4239	5.66905	5.98842
350.003	5.45376	6.05458	5.24519		12.0776	14.4089	5.93427	5.70674
350.253	5.59103	6.01982	5.60941		12.0324	13.115	5.88894	5.71939
350.503	5.45662	5.87298	5.20067		12.1561	13.7942	6.89904	6.0961
350.753	5.34992	5.79812	5.16577		12.2578	13.8714	7.30299	6.56309
351.003	5.46892	5.96788	5.33162		11.6486	14.1608	6.434	6.46522
351.253	5.24689	5.63823	5.26461		11.1934	14.4883	7.65239	5.96741
351.503	5.31785	5.75603	5.49037		12.035	14.546	7.15319	5.8885
351.753	5.42652	5.66572	5.08882		12.0348	14.7695	6.96777	5.79462
352.003	5.40394	5.73702	5.46701		11.3741	14.7357	8.19238	5.9803
352.253	5.61078	5.77381	5.31922		12.946	14.3607	7.21758	5.7938
352.503	5.28204	5.85771	5.45618		11.7666	14.6578	7.35794	6.0268
352.753	4.97804	5.77033	5.18221		13.0062	14.2325	7.31678	5.72128
353.003	5.19131	5.85943	5.76264		11.5452	14.7516	7.20618	6.29904
353.253	5.09589	5.74307	5.44492		11.5619	14.2071	7.52909	5.90074
353.503	5.52247	5.79628	5.44528		11.59	14.0165	7.38285	5.70275
353.753	5.31067	5.80976	5.27334		12.1135	14.1973	6.98318	6.05129
354.003	5.33968	5.5521	5.41092		11.9141	15.0596	7.16759	6.24659
354.253	5.46235	5.59175	5.42742		11.0827	14.6034	6.58623	6.12587
354.503	5.41069	5.82132	5.19825		11.7008	14.348	7.13317	5.80334
354.753	5.05774	5.87856	5.39884		11.6307	14.8517	7.13433	6.07805
355.003	5.27794	5.58804	5.25621		11.6168	14.4807	7.17748	6.07179
355.253	5.43733	5.59084	5.33252		11.506	14.3242	6.9891	6.11834
355.503	5.72582	5.48403	5.50588		11.8383	14.5235	8.30018	5.64273
355.753	5.15414	5.59276	5.64736		11.2805	14.6791	7.13871	5.83108
356.003	5.39045	5.7557	5.62576		11.5685	14.2928	7.69513	5.82709
356.253	5.49175	5.9379	5.06198		11.8065	14.5867	7.25913	5.88452
356.503	5.45501	5.55447	5.73342		11.6329	14.25	6.61712	5.85703
356.753	5.54895	5.36202	5.2583		11.4308	14.0717	7.34362	6.2803
357.003	5.48886	5.71233	5.29687		11.8868	14.2119	7.15817	5.89744
357.253	5.39668	5.22781	5.64459		11.6652	13.9898	7.13486	5.8094
357.503	5.21314	5.40083	5.19971		11.6482	13.9057	7.35396	5.59306
357.753	5.30476	5.55049	5.40553		11.5401	14.4819	7.06259	5.7507
358.003	5.31718	5.69156	5.54624		11.6554	14.1325	6.99069	5.59341
358.253	5.19877	5.49308	5.53293		11.9576	14.1009	6.89436	5.796
358.503	5.14222	5.45004	5.4897		11.6125	14.2474	6.75026	5.85124
358.753	5.07884	5.53869	5.20031		11.8274	13.6408	6.62908	5.91483
359.003	5.60183	5.32539	5.57311		11.3811	14.0215	7.8949	6.15421
359.253	5.33618	5.48247	5.15946		11.8203	14.4593	8.23318	5.7418
359.503	5.44337	5.26738	5.97492		11.4614	14.2966	7.54337	5.75993
359.753	4.95676	5.47104	5.68978		11.7049	14.1232	7.87805	5.71929
360.003	5.44499	5.55155	5.61496		12.2515	14.1232	6.77432	5.73761
360.253	5.77162	5.45082	5.37481		11.7811	14.3771	6.55654	5.81966
360.503	5.59059	5.81591	5.34699		12.8326	14.2308	7.53722	5.8677
360.753	5.30007	5.73966	5.49735		11.9145	13.9812	8.14098	5.73905
361.003	5.50153	5.88232	5.69458		13.0675	13.9835	7.13892	5.87376
361.253	5.50698	5.79111	5.58626		12.3061	13.8791	7.345	5.68135
361.503	5.45224	5.30152	5.96972		12.7345	14.1776	7.30988	5.57777
361.753	5.07913	5.76907	5.68559		12.3492	13.669	7.38323	6.25682
362.003	5.46024	5.92033	5.31002		11.7337	14.558	6.5631	5.8848
362.253	5.86519	5.72901	5.3901		12.3145	13.7183	7.33612	6.06004
362.503	5.19784	5.41685	5.63159		11.8659	13.6615	7.28246	5.86163
362.753	5.18513	5.35202	4.86723		12.4108	14.495	6.41377	5.69441
363.003	5.61584	5.51747	5.35973		11.8677	14.2027	7.13904	5.70032
363.253	5.43093	5.56934	5.26156		11.7945	14.3884	7.80401	5.83575
363.503	5.51025	5.60449	5.31803		11.6956	14.0546	6.97843	5.76312
363.753	5.44069	5.59487	5.63678		12.0776	14.5285	6.95371	5.75966
364.003	5.92359	5.5045	5.37853		12.7221	14.2168	7.54792	5.56312
364.253	5.26301	5.73116	5.73556		11.7232	14.041	7.1505	5.76596
364.503	5.32728	5.42739	5.36462		11.8003	13.4985	7.74278	5.79716
364.753	5.27933	5.69843	5.4973		12.6301	14.1915	7.46558	5.5938
365.003	5.35867	5.42916	5.62564		11.8339	14.1769	7.43082	5.6264
365.253	5.88818	5.38598	5.87751		12.4777	14.8917	7.20451	6.10146
365.503	5.19047	5.71981	5.49055		11.6356	15.1078	7.01621	5.5746
365.753	5.73392	6.22344	5.23472		11.7457	14.2862	7.55159	5.70999
366.003	5.46093	5.72189	5.20114		12.2099	14.1654	7.45838	5.60299
366.253	5.52031	5.86437	5.47879		12.6047	14.4852	8.1467	5.85952
366.503	5.35493	5.87473	5.78254		12.5892	13.6038	7.61871	5.61843
366.753	5.6715	5.64881	5.49329		12.6852	14.0362	7.06356	5.97876
367.003	5.71959	5.92686	5.3103		12.3637	13.9753	5.98223	5.69768
367.253	5.27125	5.78107	5.39412		11.5851	14.526	6.69121	5.75227
367.503	5.7185	5.81989	5.67814		12.389	13.5909	7.07349	6.03124
367.753	5.53833	5.66447	5.67691		12.5442	14.1738	6.60429	5.91115
368.003	5.22061	5.55288	5.2925		12.9277	14.184	7.36426	5.87391
368.253	5.3161	5.66766	5.44322		13.4589	14.5208	6.38786	5.62653
368.503	5.86315	5.77049	6.63811		12.2407	14.6825	6.56032	5.57565
368.753	5.32064	5.68931	5.59321		11.9919	14.5534	7.16956	5.83709
369.003	5.27833	5.96514	5.38133		13.2333	14.3059	6.93196	5.72051
369.253	5.45541	5.75145	5.3683		13.4341	14.0852	7.01971	5.74153
369.503	5.21096	5.43155	5.34157		13.3054	14.3756	6.10956	6.02386
369.753	5.44399	5.6939	5.41494		11.9744	14.2918	6.39991	5.72742
370.003	5.35322	5.54399	5.43526		13.4195	14.6609	6.8328	5.86193
370.253	5.56634	5.82024	5.48296		12.8594	14.1705	6.63049	5.71048
370.503	5.3942	5.62934	5.27932		12.7431	14.141	6.17015	5.95441
370.753	5.34324	5.62021	5.54153		12.227	14.206	6.42839	5.45496
371.003	5.41669	5.49512	5.5858		12.7562	13.8663	6.16749	5.58009
371.253	5.33409	5.92031	5.29748		12.9475	14.1882	6.33183	5.71371
371.503	5.43911	5.70832	5.58917		12.818	14.533	6.17493	5.4927
371.753	5.5118	5.41883	5.14562		12.2755	13.8197	5.76623	5.74831
372.003	5.1954	5.32759	5.52364		12.2124	14.5947	6.09823	5.85885
372.253	5.43381	5.2835	5.04782		13.0599	14.2067	6.33542	6.03397
372.503	5.57759	5.42752	5.90679		11.7921	14.2597	6.34218	5.70995
372.753	5.3869	5.82809	5.57737		12.0932	14.1254	5.84468	5.84376
373.003	5.66963	5.89424	5.58831		12.0856	14.0121	5.70692	5.70008
373.253	5.42603	5.75357	5.52132		13.1103	13.5031	5.94405	5.54097
373.503	5.57992	5.9647	5.57116		13.3252	14.3024	6.12863	5.80669
373.753	5.25265	5.74096	5.30368		14.3382	14.5668	6.02706	5.3406
374.003	5.38466	5.72008	5.54169		13.4162	14.3829	5.87583	5.92436
374.253	5.29073	5.70539	5.59153		13.4362	13.8532	5.75453	5.75932
374.503	5.56917	5.5946	5.30296		12.9958	13.2085	6.02523	5.89106
374.753	5.22336	5.47476	5.54527		12.7203	13.9312	6.1345	5.64893
375.003	5.14774	5.36972	5.41396		12.8181	14.5734	6.41714	5.34785
375.253	5.5075	5.60001	5.39595		12.3586	13.2902	5.99586	5.89469
375.503	5.76006	5.6341	5.50055		12.9481	13.0642	6.03968	5.86057
375.753	5.29617	5.6174	5.60195		12.9024	14.8924	6.27023	5.54089
376.003	5.13734	5.30969	5.17924		13.3645	14.4771	5.86785	5.89099
376.253	5.47183	5.57496	5.61069		12.4867	14.3143	6.1601	5.68247
376.503	5.1615	5.03898	5.54405		12.6208	14.0311	6.09756	5.75887
376.753	5.24452	5.36631	5.47475		12.2503	14.0539	6.76809	6.1709
377.003	5.51197	5.32646	5.29428		12.8273	14.236	6.51298	5.94526
377.253	5.14716	5.75371	5.32696		12.7278	13.8449	6.54105	5.68705
377.503	5.37188	5.84386	5.4699		12.6588	14.6066	6.2522	5.72749
377.753	5.81844	5.38774	5.50168		13.3964	14.5045	6.48517	5.85206
378.003	5.31165	5.53377	5.35402		12.6633	14.2513	6.3907	5.4356
378.253	5.43124	5.30654	5.25937		12.5565	14.0515	6.27654	5.95105
378.503	5.25876	5.51655	5.48801		12.5395	14.5294	6.26108	5.91943
378.753	5.43277	5.25697	5.79639		12.8204	15.232	6.38651	5.79098
379.003	5.49353	5.95204	5.39457		12.7747	15.1	6.03687	5.57115
379.253	5.53262	5.77214	5.43034		12.5689	15.247	7.41935	5.8537
379.503	5.35035	5.76213	5.53962		13.0154	15.308	6.24287	5.57365
379.753	5.30719	5.80037	5.49753		13.068	14.4055	6.5316	5.88354
380.003	5.46769	5.60159	5.54684		13.024	14.696	5.83009	5.69335
380.253	5.39864	5.70549	5.39041		12.5785	15.2062	7.54584	5.70057
380.503	5.12666	5.86266	5.30069		12.5445	15.5505	7.31691	5.86652
380.753	5.25512	5.95628	5.2288		12.7764	15.6077	6.13637	5.58983
381.003	5.45267	6.17426	5.45345		13.4772	15.2569	5.97176	5.3693
381.253	5.31769	5.95856	5.60575		12.5778	15.2125	5.82627	5.51567
381.503	5.42565	5.61453	5.70895		13.3494	15.2533	6.18462	5.63804
381.753	5.50635	5.58802	5.38667		13.1782	15.2044	6.06625	5.57176
382.003	5.36103	5.51616	5.30229		12.5574	15.2043	5.7051	5.88531
382.253	5.24333	5.62981	5.43599		13.8418	15.4247	6.74379	5.79443
382.503	5.37235	5.61593	5.45539		12.9736	14.8252	5.51504	5.62725
382.753	5.1351	5.65914	5.05627		12.8514	15.2807	5.81328	5.94988
383.003	5.46912	6.02032	5.4934		12.7598	15.8896	6.00769	5.59798
383.253	5.32168	5.80655	5.31269		13.3317	15.3328	5.87534	5.75837
383.503	5.41451	5.65618	5.02886		13.119	15.2379	5.96221	5.6913
383.753	4.95035	5.68689	5.89467		12.6732	15.366	6.02065	5.52086
384.003	5.4219	5.98072	5.37607		12.3704	15.808	6.43292	5.87755
384.253	5.28434	5.78662	5.38338		12.7811	14.7518	6.15579	5.31384
384.503	5.4685	5.57554	5.28297		12.8481	14.7556	6.04069	5.61398
384.753	5.53512	5.77115	5.611		12.6797	14.9319	5.92138	5.8363
385.003	5.4714	5.5411	5.46046		12.9802	14.4237	6.15768	5.69994
385.253	5.46009	5.85784	5.38881		12.9587	15.1243	6.13855	5.44748
385.503	5.27278	6.23261	5.1651		12.9965	15.3008	6.28219	5.50927
385.753	5.16384	5.86883	5.46403		13.8254	15.3624	5.95507	5.42248
386.003	5.70165	5.9123	5.49203		12.6506	15.1465	6.15381	5.58369
386.253	5.33004	5.61307	5.50015		13.0026	15.1633	5.9594	5.45928
386.503	5.13746	5.43871	5.0001		12.8964	15.186	6.25845	5.52109
386.753	5.47726	5.67395	5.59013		12.593	15.3255	5.92946	5.67062
387.003	5.08353	5.86662	5.61855		12.7409	15.3141	6.49552	5.40118
387.253	5.45501	6.01505	5.21285		12.8025	15.6194	6.12272	6.08798
387.503	5.3466	5.81647	5.0612		12.9367	15.435	6.01956	5.40517
387.753	5.28988	5.72795	5.76352		13.8029	15.8699	6.4051	5.52727
388.003	5.24866	5.83163	5.25787		13.018	15.6815	6.67237	5.68476
388.253	5.6641	5.82748	5.25877		13.1219	15.5648	6.13282	5.58786
388.503	5.64352	5.83183	5.37765		12.9524	15.7112	5.9551	5.60299
388.753	5.54008	5.48383	5.58823		12.6951	15.9286	6.29809	6.87838
389.003	5.45639	5.86463	5.48154		12.7455	15.3081	7.26381	5.61472
389.253	5.215	5.95127	5.30302		12.7951	15.5788	6.0828	5.43105
389.503	5.33046	5.58296	5.16276		12.9022	15.2538	6.27328	5.13726
389.753	5.29139	5.60343	5.2437		13.2219	15.5304	5.86713	5.93383
390.003	5.03592	5.72825	5.6222		12.8117	15.3681	6.35722	5.64494
390.253	5.34977	6.08186	5.48935		12.5772	15.2072	5.94211	5.57353
390.503	5.65749	6.1955	5.62381		12.5833	14.9191	6.08373	5.86055
390.753	5.63058	5.77371	5.51514		13.0344	15.1149	5.84559	5.95305
391.003	5.27416	5.72553	5.37726		12.8703	15.5839	6.12938	5.57709
391.253	5.51991	6.03884	5.59507		13.3411	15.3434	5.76202	5.53327
391.503	5.41407	5.60177	5.48763		12.5757	15.6955	5.97762	5.67819
391.753	5.2468	5.71348	5.55572		12.4131	15.7439	5.98329	5.60565
392.003	5.40523	5.837	5.10299		12.4282	15.8117	6.26074	5.65591
392.253	5.38194	6.08064	5.38231		12.4066	14.823	5.64347	5.74826
392.503	5.47762	5.77009	5.35799		12.7696	14.8944	6.50066	6.0289
392.753	5.42609	6.13815	5.48615		13.6799	15.4707	5.97859	5.67059
393.003	5.38352	5.88127	5.33471		12.8252	15.8925	6.03888	5.75514
393.253	5.4795	6.0445	5.39544		12.8647	15.5002	5.8609	5.51443
393.503	5.65252	5.45527	5.11725		12.5913	15.4387	6.21864	5.69519
393.753	5.48409	5.77912	5.39993		12.9659	15.6612	5.99585	5.77415
394.003	5.47785	5.4251	5.43443		12.984	15.4373	6.36947	5.63963
394.253	5.5193	5.64862	5.49107		12.7094	15.566	5.73638	5.69814
394.503	5.39461	5.54688	5.93671		13.0747	15.9827	5.98517	5.7161
394.753	5.07715	6.0316	5.57986		12.8752	15.8826	6.23022	5.54072
395.003	5.31758	5.63069	5.48068		13.161	15.7044	6.16231	5.59821
395.253	5.1818	5.86026	5.34669		13.3744	15.2976	6.14051	5.8247
395.503	5.24858	5.8255	5.18336		13.0445	15.6228	5.7373	5.86877
395.753	5.28316	5.68557	5.36699		12.9748	15.5423	5.91019	5.64344
396.003	5.54958	5.78994	5.59759		12.8338	15.856	6.35859	5.42438
396.253	5.51365	5.55558	5.5714		12.9614	15.6024	7.0025	5.79857
396.503	5.20635	5.77409	5.4628		12.9122	15.8543	7.36278	5.5272
396.753	5.53204	5.67311	5.24729		13.1078	15.0446	6.05841	5.64143
397.003	5.38604	5.8189	5.57369		12.7494	15.8047	6.09923	5.87018
397.253	5.66775	5.88414	5.60179		12.7506	16.2225	6.0903	6.15174
397.503	5.97836	5.76384	5.27221		12.8296	16.1444	6.71095	5.86767
397.753	5.62183	5.91665	5.33106		12.7545	15.4744	6.22226	5.95537
398.003	5.74342	5.63478	5.21139		13.0642	15.4808	6.45277	5.93195
398.253	5.26051	5.73266	5.37556		12.8109	15.1888	6.43658	5.8667
398.503	5.57873	5.97943	5.88425		12.5058	15.3601	6.62012	5.78033
398.753	5.0641	5.65002	5.3498		12.9089	15.1424	5.84912	5.78981
399.003	5.62625	5.81438	5.52977		12.2757	15.2239	5.592	5.79265
399.253	5.63043	5.69195	5.48711		13.3691	15.199	5.65429	5.57717
399.503	5.44389	5.68227	5.09782		13.4999	15.2287	5.7676	5.99401
399.753	5.46616	5.7878	5.3962		12.7812	15.1903	5.70215	5.55996
400.003	5.11118	5.36037	5.9639		13.3643	15.2347	5.56537	5.64367
400.253	5.25077	5.96604	5.25841		13.1544	15.6785	5.65465	5.84282
400.503	5.36265	5.59538	5.466		12.8661	15.7147	5.70288	5.63213
400.753	5.55597	5.7251	5.32774		13.0268	15.6337	5.54921	6.36041
401.003	5.35648	5.83206	5.42538		13.2111	15.4093	5.70962	5.92765
401.253	5.3221	5.69613	5.34123		13.5611	15.3734	5.8878	5.38414
401.503	5.35949	5.59585	5.64246		13.4531	15.5057	5.88532	5.77473
401.753	5.45762	5.9984	5.3018		13.4818	15.1546	6.29173	5.79855
402.003	5.41039	6.05621	5.64476		12.5455	15.4566	5.89614	5.54211
402.253	5.58157	5.91114	5.37193		12.6505	15.1944	5.58282	5.7475
402.503	5.42942	5.62613	5.40268		13.2333	15.3004	6.13158	5.9044
402.753	5.58957	5.47195	5.68556		13.3445	15.3358	5.57252	5.59435
403.003	5.37641	6.11052	5.55342		13.3379	15.0002	5.49943	5.77313
403.253	5.61868	5.53751	5.49565		13.0604	15.6257	5.8879	5.62021
403.503	5.26182	5.78198	5.32051		13.0281	15.2831	5.68661	5.58256
403.753	5.35015	5.75162	5.59973		12.4747	16.0089	5.56201	5.81457
404.003	5.10678	5.49894	6.18254		12.7066	15.3822	5.64563	5.76714
404.253	5.50692	6.02824	5.44971		12.517	15.2435	6.16117	6.07489
404.503	5.32212	5.61483	5.37706		12.6335	15.1762	6.29867	6.15976
404.753	5.56803	5.89259	5.27382		13.207	15.8506	6.34431	5.76661
405.003	5.11547	5.5625	5.48614		12.3455	15.2571	5.93951	6.18811
405.253	5.60865	5.64234	5.27743		13.2409	15.165	5.90914	5.77117
405.503	5.70429	5.81821	5.39972		14.027	15.5873	6.52825	5.78109
405.753	5.44316	5.70451	5.78899		13.0174	15.2374	5.91415	6.07894
406.003	5.31134	5.73959	5.41017		12.8121	14.6151	6.11571	5.73421
406.253	5.37529	5.77901	5.8079		13.583	14.9743	6.16389	5.72405
406.503	5.53199	5.73716	5.51568		13.3793	15.1557	5.97647	6.12904
406.753	5.3784	5.92979	4.98771		12.8416	15.0894	5.83353	6.1016
407.003	5.3662	5.53771	5.21453		13.3291	15.8256	6.21597	5.79695
407.253	5.42134	5.8419	5.04553		12.9509	15.9703	6.2069	6.12047
407.503	5.36917	5.71197	5.41558		12.4464	15.552	5.95837	5.58562
407.753	5.30996	5.73656	5.53686		12.0205	15.2261	6.22162	5.89698
408.003	5.65008	6.10913	5.5396		12.6778	15.7217	6.15722	5.91651
408.253	5.39598	5.84838	5.35125		12.8664	15.2196	6.17775	5.92233
408.503	5.47197	5.81031	5.72085		13.5993	15.1705	6.09401	5.92675
408.753	5.11382	5.93365	5.38604		13.1367	15.4124	6.04748	5.88005
409.003	5.5798	5.87246	5.35233		13.3232	15.2146	6.1076	5.91117
409.253	5.28914	5.78615	5.44657		12.3661	15.3304	5.75879	5.86977
409.503	5.41735	5.84818	5.32367		13.1383	15.4941	5.60744	5.62558
409.753	5.26367	5.88634	5.41531		13.3052	15.4044	6.05493	5.76335
410.003	5.36082	5.65427	5.14465		13.0133	15.7073	5.86179	5.87443
410.253	5.4846	5.46725	5.55012		13.2495	15.4358	5.39902	5.85628
410.503	5.85474	5.76458	5.69916		13.144	15.5554	5.92284	5.62097
410.753	5.24631	5.67542	5.09612		13.6617	15.8448	5.57727	5.82561
411.003	5.26069	5.77339	5.23007		14.1474	15.7188	5.82271	5.51222
411.253	5.25706	5.59726	5.39016		12.5873	15.5791	5.63953	5.74753
411.503	5.24816	5.95652	5.12577		12.8264	16.4665	5.81894	6.03353
411.753	5.3734	6.03563	5.38325		12.9344	16.0196	5.89038	5.86337
412.003	5.82478	5.80925	5.55585		12.704	15.74	6.03096	5.74378
412.253	5.41868	5.94164	5.56122		12.3698	15.7575	6.01574	5.97357
412.503	5.49972	5.4427	5.56579		12.6596	15.4904	5.61934	5.70957
412.753	5.02178	5.85267	5.42367		12.6153	15.803	5.76751	5.72722
413.003	5.64094	5.68756	5.49061		12.7891	15.8358	5.8942	5.66886
413.253	5.46133	5.95607	5.08378		12.8478	15.62	5.51919	6.27665
413.503	5.28308	5.69647	5.39277		12.6623	15.6542	5.81867	5.48332
413.753	5.17885	5.51833	5.26691		12.4482	15.5904	5.96152	5.75499
414.003	5.49636	5.9967	5.21436		13.0509	15.5683	5.9449	5.631
414.253	5.45085	5.81932	5.33291		12.9236	15.3638	5.98389	5.52849
414.503	5.56403	5.91278	5.80934		12.7652	15.4526	5.85282	6.07504
414.753	5.3626	5.59311	5.20132		12.9234	15.3847	6.13393	5.55254
415.003	5.38087	5.79728	5.35299		13.277	16.4273	5.76259	5.52738
415.253	5.12626	5.6492	5.45919		12.7384	15.6989	5.5807	5.76234
415.503	5.19863	5.71511	5.53233		12.9962	15.4042	5.58199	6.01203
415.753	5.50973	6.02934	5.35815		13.4551	15.2455	5.79855	5.68378
416.003	4.87684	6.08563	5.26833		12.533	16.0856	5.45283	5.7477
416.253	5.50082	5.81183	5.43748		12.5315	15.5836	5.51506	6.06303
416.503	5.41494	5.61356	5.37379		13.0985	15.4349	5.70301	5.76047
416.753	5.38251	5.62487	5.61071		13.2763	15.2096	5.63025	5.678
417.003	5.56691	5.7938	5.51712		12.4076	14.6961	5.19197	5.94734
417.253	5.31123	5.99516	5.26811		12.7425	14.8278	5.21645	5.9668
417.503	5.46624	5.86446	5.72913		13.2526	16.2413	5.66451	5.54749
417.753	5.68163	5.91525	5.56316		13.5082	13.9111	5.61811	5.54377
418.003	5.30729	5.4993	6.04514		13.0193	14.0084	5.41127	5.61984
418.253	5.61932	5.66968	5.54773		12.7406	14.324	5.44873	5.58397
418.503	5.35464	5.7623	5.42457		12.6243	13.1964	5.57811	5.86717
418.753	5.21726	5.92043	5.53068		12.5768	12.7528	5.83599	6.01534
419.003	5.35485	5.52817	5.81817		13.2613	13.4708	5.79425	5.81048
419.253	5.56108	5.95916	5.55774		13.5509	13.9623	5.49125	5.92195
419.503	5.6819	5.81428	5.36464		12.3297	13.9521	5.56621	5.76707
419.753	5.50354	5.95447	5.14969		12.5721	13.6272	5.36574	5.91015
420.003	5.1332	6.04295	5.78228		12.388	13.8375	5.81428	5.8299
420.253	5.44714	5.83617	5.31759		12.582	14.4828	5.94307	5.67199
420.503	5.62673	5.68666	5.87438		12.2662	13.5799	5.92502	5.68491
420.753	5.53258	5.68858	5.49107		12.3568	13.6597	5.47227	5.84577
421.003	5.37365	6.02049	5.40073		12.2057	12.7804	5.74379	5.32666
421.253	5.36138	5.6511	5.61408		12.4505	13.861	5.72193	5.7128
421.503	5.37922	5.66025	5.39307		12.3859	14.4627	5.89319	5.89998
421.753	5.51265	5.79088	5.57114		12.6919	14.2467	5.98854	5.58729
422.003	5.49696	5.63448	5.61284		12.9143	13.7813	6.08935	5.86
422.253	5.16024	5.61152	5.50658		12.2457	13.9149	5.76629	5.78181
422.503	5.12223	5.7428	5.65552		12.2398	14.0786	5.94886	5.66161
422.753	5.59289	5.79179	5.49031		12.5905	13.9988	5.8368	5.57154
423.003	5.44529	5.85347	5.40964		12.9118	13.9841	5.89511	5.44181
423.253	5.24814	5.48913	5.40013		12.3302	13.3698	5.75349	5.655
423.503	5.31402	5.57994	5.39871		12.2178	14.1248	6.11944	6.07343
423.753	5.71688	5.71408	5.33738		12.4097	14.5635	5.97815	6.11966
424.003	5.38851	5.65343	5.49202		12.5993	13.5608	5.69997	5.82974
424.253	5.50738	5.86095	5.63352		12.8641	13.6353	5.79099	5.82409
424.503	5.5374	5.9176	5.53864		12.4967	13.4186	5.95324	5.68297
424.753	5.59596	5.73671	5.47125		12.39	13.1264	6.37252	5.68183
425.003	5.40425	6.27774	5.36439		12.425	13.3191	5.95453	5.92755
425.253	5.4243	5.64959	5.31218		12.7382	13.6159	6.05153	5.91178
425.503	5.23822	5.9264	5.93809		12.8007	13.5933	5.97435	5.87579
425.753	5.27836	5.96612	5.75736		12.2544	14.3099	5.87841	5.84303
426.003	5.83368	5.72124	5.13834		12.3511	13.6909	6.08413	5.67992
426.253	5.35197	5.71957	5.4363		12.5614	14.1629	6.01531	5.54114
426.503	5.26689	5.51107	5.58239		12.1322	14.504	5.88148	5.57522
426.753	5.41232	5.35016	5.508		12.1419	14.243	6.24328	5.65858
427.003	5.51936	5.79579	5.16174		12.2879	13.9536	6.11752	5.78168
427.253	5.5225	5.75508	5.59676		12.1422	13.7576	6.39219	5.89444
427.503	5.46676	5.69086	5.55461		12.1777	13.8651	6.04526	5.68273
427.753	5.42227	5.44595	5.47742		12.5111	13.8912	5.72627	5.78769
428.003	5.49564	5.63548	5.52129		12.7239	13.9007	6.23717	5.86918
428.253	5.4252	5.63468	5.59275		12.1504	13.5659	5.63599	6.04504
428.503	5.48775	5.6344	5.60776		12.3164	13.7033	6.16106	5.57939
428.753	5.22768	5.54692	5.1256		12.153	13.3512	5.65142	5.6251
429.003	5.53576	5.81587	5.26374		12.061	13.7142	5.64842	5.77137
429.253	5.84969	5.51551	5.2564		12.1909	13.6178	5.53795	5.66033
429.503	5.64728	5.74747	5.55259		12.4756	13.5315	5.25439	5.57052
429.753	5.55127	5.74734	5.53695		12.637	13.9317	5.54199	5.75973
430.003	5.43287	5.747	5.49467		13.1997	14.0239	5.16618	5.30442
430.253	5.55549	5.45128	5.25695		12.9294	13.5149	5.44128	5.48727
430.503	5.69835	5.51825	5.0887		12.8448	13.893	5.38306	5.72749
430.753	5.04533	5.50097	5.58192		12.3501	14.0185	5.20328	5.79788
431.003	5.55739	5.67002	5.32017		12.5667	12.892	5.25616	5.70137
431.253	5.35077	5.69273	5.32903		12.4622	13.5997	5.87114	5.63112
431.503	5.36295	5.5339	5.23227		12.9335	13.5878	5.38647	5.67815
431.753	5.243	5.66045	5.54739		12.6463	13.6267	5.64167	5.62271
432.003	5.34923	5.7279	5.34281		12.3367	13.5899	5.35923	5.72409
432.253	5.13671	5.41731	5.6274		12.655	13.4217	5.51649	5.94749
432.503	5.56718	5.70945	5.7774		12.9633	14.3146	5.67896	5.49162
432.753	5.62352	5.70757	5.52039		13.1517	13.9157	5.48293	5.49395
433.003	5.27305	5.67887	5.68179		13.299	14.1335	5.61112	5.65641
433.253	5.66765	5.81687	5.48441		12.6277	14.2299	5.50961	5.7591
433.503	5.43642	5.90897	5.56178		12.2309	13.7361	5.24864	5.84829
433.753	5.39861	5.79251	5.72962		12.6203	13.9993	5.77698	5.96941
434.003	5.52325	5.66719	5.29131		12.2963	13.8168	5.83508	5.87368
434.253	5.52129	5.48001	4.97799		12.2394	13.8509	5.47923	5.60413
434.503	5.48345	6.03428	5.35318		12.6681	13.9847	5.60935	5.89694
434.753	5.47102	5.71572	5.29007		12.6223	14.3175	5.38052	5.79013
435.003	5.89033	5.90818	5.59105		12.4876	14.6397	5.08482	6.19956
435.253	5.55685	5.82106	5.60741		12.4797	14.5235	5.64478	6.15607
435.503	5.30892	5.70636	5.27411		11.899	13.7969	5.53441	5.72003
435.753	5.63831	5.58801	5.48047		12.8476	14.1376	5.71268	5.66457
436.003	5.64076	5.38805	5.51843		12.5258	14.1712	5.43106	5.73639
436.253	5.62787	6.13573	5.93928		12.5689	13.9997	5.59223	5.40255
436.503	5.58411	5.62034	5.63089		12.5726	13.9558	5.43847	5.61787
436.753	5.42739	5.5131	5.32622		12.5259	14.2469	5.92603	5.70704
437.003	4.89445	5.74864	5.23833		12.3348	14.3673	5.41427	5.6247
437.253	5.33097	5.79489	5.67106		12.5166	14.9709	5.58517	5.52215
437.503	5.49791	5.65355	5.44073		12.2191	14.7016	5.55087	5.25079
437.753	5.81239	5.76013	5.4156		12.6615	13.6794	5.84431	5.6405
438.003	5.67576	5.47701	5.35968		12.3404	14.2438	5.58366	5.49434
438.253	5.45788	5.7188	5.63087		12.4566	13.6927	5.3118	5.88724
438.503	5.65446	5.91801	5.62546		12.3328	13.7757	5.1459	5.4685
438.753	5.60329	5.6352	5.56782		12.6629	13.9448	5.30954	5.49488
439.003	5.60758	5.70846	5.5172		12.5362	13.61	4.9123	5.72435
439.253	5.37516	5.42203	5.51827		12.3934	13.4701	5.87436	5.70399
439.503	5.2132	5.46323	5.67193		12.4773	13.5622	5.5909	5.46308
439.753	5.23772	5.64878	5.42527		12.3742	14.0001	5.35362	5.51003
440.003	5.25447	5.87939	5.78408		12.26	13.9495	5.82251	5.68809
440.253	5.61695	5.5115	5.75624		12.1661	14.2727	5.69683	5.53219
440.503	5.53472	6.02526	5.46533		12.3774	13.8297	5.74185	5.70242
440.753	5.37465	5.53281	5.56369		12.0691	13.5989	5.58572	5.47656
441.003	5.4231	5.67383	5.26455		12.1731	14.0022	5.89904	5.66217
441.253	5.36275	5.72445	6.41245		12.186	14.1164	6.20022	5.38406
441.503	5.51126	5.78319	5.62269		12.601	13.681	5.69348	5.58005
441.753	5.89155	5.46503	5.45182		12.3775	14.2777	5.87288	5.88163
442.003	5.33921	5.50252	5.00502		12.3276	13.6629	5.84718	5.66025
442.253	5.6085	5.46287	5.33926		12.1023	14.1614	6.04033	5.73992
442.503	5.61629	5.69084	5.12449		12.8005	13.8354	5.6756	5.40996
442.753	5.78073	5.39036	4.90009		12.3869	13.9598	5.77305	5.41473
443.003	5.42416	5.94345	5.56434		12.5235	13.1606	5.92042	5.57156
443.253	5.83471	5.55105	5.26539		12.1755	14.4767	5.65927	5.33673
443.503	5.79874	5.68104	5.56442		12.9912	14.4023	5.77757	5.52966
443.754	5.8468	5.78045	5.67635		12.226	14.2453	5.80321	5.69492
444.004	5.82936	5.72916	5.34255		12.3836	13.8348	6.08519	5.81811
444.254	5.42939	5.76145	5.67559		13.0188	13.5968	5.92148	5.5261
444.504	5.88607	5.53442	5.81691		12.8299	13.8762	5.7382	5.64071
444.754	5.92546	5.38301	5.44764		12.2995	13.9522	6.27138	5.59633
445.004	6.19131	5.84297	5.56369		12.3684	14.0231	5.99945	5.72874
445.254	6.06751	5.66987	5.27928		12.6602	14.3931	5.93608	5.54346
445.504	6.53807	5.91182	5.44295		13.252	13.4424	5.65095	5.69535
445.754	6.04307	6.2195	5.28636		13.0489	13.9996	6.15235	5.53177
446.004	5.32294	5.26579	5.13875		13.2005	13.8985	5.67134	5.43604
446.254	5.41643	5.77617	5.24168		12.7541	13.709	5.68583	5.59755
446.504	5.55716	5.05775	5.58441		12.6066	14.092	5.71111	5.85262
446.754	5.3579	5.76424	5.49455		12.8073	13.4095	5.75002	5.42653
447.004	5.69326	5.50799	5.76109		12.9669	13.4966	5.8982	5.56965
447.254	5.51873	5.8593	5.49462		12.936	13.5998	5.93302	5.42338
447.504	5.7009	5.47246	5.29883		12.1241	13.3301	5.95846	5.18152
447.754	5.34517	5.38738	5.57895		13.3682	13.374	6.39117	5.31483
448.004	5.27351	5.73024	5.55403		13.0948	12.7454	6.45262	5.53236
448.254	5.54831	5.4101	5.67096		12.7274	13.6837	6.1379	5.57296
448.504	5.17398	5.60167	5.95906		13.4069	12.6773	5.97212	5.22083
448.754	5.26559	5.54855	5.47175		13.5881	13.9644	6.02009	5.36593
449.004	5.76618	5.44143	5.58541		13.5716	12.6937	5.75995	5.27227
449.254	5.46321	5.52483	5.27477		13.78	13.5704	6.17984	5.23337
449.504	5.14719	5.6154	5.63876		13.4413	13.1556	5.58618	7.0362
449.754	5.2255	5.66284	5.51374		13.5748	13.8409	5.73877	7.78783
450.004	5.60789	5.8065	5.23535		13.1754	13.2806	5.78558	6.40313
450.254	5.51243	5.66382	5.23187		13.2918	13.4362	5.63781	7.5913
450.504	5.59354	5.77884	5.28486		12.9419	13.5933	5.58913	5.72804
450.754	5.50884	5.57898	5.30043		12.9119	14.2566	5.5928	5.61721
451.004	5.45832	5.75091	5.59393		13.06	12.5227	5.93765	5.4063
451.254	5.63005	5.57862	5.37147		12.6679	13.031	6.12469	5.5344
451.504	5.60317	5.86348	5.44808		13.4951	11.6813	5.94265	5.44479
451.754	5.5081	5.5729	5.16112		12.5787	10.1545	5.89395	5.55609
452.004	5.55055	5.80361	5.62181		13.0814	10.0695	6.19407	5.54658
452.254	5.34379	5.68109	5.4694		12.7922	10.4489	5.96533	5.56307
452.504	5.29504	5.50903	5.74153		13.7181	10.441	5.55167	5.56753
452.754	5.49882	6.12672	5.7301		13.0849	10.9891	6.06815	5.36697
453.004	5.12608	5.61352	5.24386		12.5433	9.37946	5.72967	5.26232
453.254	5.54002	5.41137	5.42063		12.2831	9.83167	5.74537	5.49906
453.504	5.50022	5.71256	5.36773		12.125	9.89975	6.18258	5.61098
453.754	5.49813	5.62853	5.31976		12.7988	10.0145	5.97849	5.60289
454.004	5.45995	5.86115	5.48837		12.2475	9.73204	5.60209	5.37889
454.254	5.4972	5.49097	5.47375		12.6227	10.6203	5.79124	5.46451
454.504	5.65837	5.68408	5.24471		13.2791	9.7294	5.64657	5.54601
454.754	5.65785	5.48038	5.54079		12.6846	10.3317	5.67525	5.35751
455.004	5.31985	5.66442	5.34847		12.9266	9.15304	5.72367	5.28336
455.254	5.47796	6.00112	5.67464		12.7507	9.45414	5.97091	5.36969
455.504	5.67962	5.87993	5.08661		13.1627	9.52708	5.9807	5.43893
455.754	5.48107	5.65539	5.65183		13.0075	8.83682	6.06898	5.29833
456.004	5.63876	5.73599	5.59927		12.5318	9.40914	5.64432	6.16988
456.254	5.61413	5.73553	5.24071		11.8906	9.25872	5.80082	6.33907
456.504	5.44664	5.80913	5.45334		12.87	9.02831	5.72253	5.61317
456.754	5.60149	5.41581	5.5205		12.7114	9.46504	5.83949	5.32235
457.004	5.58201	5.81134	5.63615		12.6289	9.47709	5.8606	5.42345
457.254	5.60437	5.76382	5.49596		13.9167	9.75628	5.71268	5.61577
457.504	5.72257	5.81946	5.48		14.0398	9.466	5.82994	5.34421
457.754	5.56859	5.50754	5.3965		12.9773	9.19813	5.81847	5.62048
458.004	5.93606	5.64183	5.51044		12.962	9.30219	5.83031	5.64991
458.254	5.44607	5.68371	5.17472		12.8246	9.08795	5.5856	5.4692
458.504	5.48508	5.89077	5.63739		13.2368	9.66561	5.51808	5.93999
458.754	5.18215	5.35347	5.42849		14.5473	9.0678	5.91294	5.70856
459.004	5.38169	6.13339	5.75976		14.739	9.38257	5.62809	5.71996
459.254	5.28142	6.19483	5.54385		13.4624	10.0795	5.65847	6.10029
459.504	5.49178	5.78812	5.49628		14.0671	9.64878	5.89884	5.63348
459.754	5.33818	5.63706	5.45364		13.5716	9.07178	5.87626	5.80176
460.004	5.36299	5.85945	5.61967		14.6263	9.4875	5.99119	5.63807
460.254	5.38057	5.65775	5.4743		13.1921	9.8821	5.82721	5.97453
460.504	5.3305	5.55678	5.81973		14.1614	9.77368	5.64094	5.91947
460.754	5.27268	5.54848	5.73399		13.281	10.0139	5.82788	5.98305
461.004	5.52426	5.3086	5.29322		14.0373	9.53575	5.82695	5.81999
461.254	5.35501	5.41251	5.22602		13.7821	9.2541	5.49389	5.67969
461.504	4.96097	5.57392	5.85857		13.6455	8.9311	5.7408	5.53776
461.754	5.44133	5.5041	5.61012		13.9987	9.02702	5.50047	5.65204
462.004	5.43499	5.74976	5.9533		13.3476	8.44217	5.93168	5.87843
462.254	5.22941	6.11395	5.38749		13.6822	9.04511	5.67334	6.08359
462.504	5.40319	5.86763	5.63177		13.8811	9.84017	5.85366	5.85269
462.754	5.32957	5.89201	5.10292		13.4131	10.0523	5.65007	6.19495
463.004	5.30929	5.86285	5.41215		12.6105	9.71382	5.72138	6.39859
463.254	5.2947	5.57014	5.46009		13.5312	10.0673	5.742	5.86824
463.504	5.16363	5.75673	5.55144		13.9852	9.37248	6.0923	5.63607
463.754	5.3325	5.75554	5.1857		14.1132	10.6045	5.82403	5.86293
464.004	5.19859	5.65928	5.57375		14.0451	9.43636	6.2007	5.58706
464.254	5.3568	5.70692	5.64258		14.3186	8.76375	5.92125	5.51114
464.504	5.8247	5.82251	5.59043		14.353	9.80327	5.92019	5.66223
464.754	5.37774	5.68533	5.49897		14.1462	8.57618	5.7854	5.5248
465.004	5.20814	5.91045	5.57309		14.2461	8.97635	5.83934	6.04324
465.254	5.21301	5.68223	5.50903		14.0159	8.84314	5.82822	6.09229
465.504	5.23593	5.61075	5.21309		14.5524	8.37093	5.8093	5.90975
465.754	5.12832	5.76029	5.77728		13.7582	9.25612	5.73259	5.93189
466.004	5.35953	5.69813	5.52733		14.1926	9.80423	5.79434	5.66664
466.254	5.38482	6.0212	5.44811		15.0417	9.02821	6.17069	5.67283
466.504	5.10338	5.80374	5.48513		14.7023	9.82299	5.69687	5.69945
466.754	5.0196	5.88177	5.60364		13.4764	9.24155	5.81162	5.70914
467.004	5.18933	5.62262	5.36365		14.1394	9.54933	5.77633	5.52117
467.254	5.00176	5.86525	5.79528		14.5439	8.59478	5.96235	5.92244
467.504	5.70035	5.75204	5.65406		14.2315	9.1992	5.80245	5.54231
467.754	5.46547	5.55372	5.88278		14.6632	9.29287	5.72339	5.43696
468.004	5.36655	5.73186	5.59919		13.5795	9.0938	5.86655	5.42328
468.254	5.55372	5.67668	5.57366		13.3868	9.38273	5.80736	5.51507
468.504	5.12468	5.66649	5.6507		13.8898	9.45551	5.65521	5.6272
468.754	5.29985	5.86014	5.58753		13.9413	9.55717	5.66396	5.77058
469.004	5.15078	5.89733	5.03271		14.5379	9.48783	5.69712	5.93534
469.254	5.21043	5.86129	5.32279		14.7649	9.03064	6.40092	5.86583
469.504	5.60199	5.53993	5.48242		14.3739	10.7115	5.97043	5.98746
469.754	5.36688	5.99281	5.52914		13.6395	10.9198	5.76452	6.07551
470.004	5.22667	5.96075	5.54138		13.5894	11.1698	5.72257	6.05497
470.254	5.3252	5.53122	5.30854		14.264	10.2585	5.69178	6.3248
470.504	5.44029	5.67701	5.20313		13.8172	9.71489	5.79782	5.888
470.754	5.39629	5.27029	5.68587		14.4499	9.18969	5.57158	5.94902
471.004	5.36703	5.78599	5.14641		13.7826	9.74725	6.24487	5.94872
471.254	5.39175	5.68651	5.5936		14.9885	9.87973	5.95344	5.66718
471.504	5.08537	5.64115	5.59585		13.7383	9.3763	5.39022	5.9778
471.754	5.33592	5.56365	5.34728		14.1361	10.091	5.62314	5.17323
472.004	5.41379	5.71961	5.63163		14.9226	9.20564	6.12252	5.59251
472.254	5.08541	6.05285	5.42449		13.6923	9.38507	5.6483	5.62795
472.504	5.14984	5.51514	5.69489		14.0062	9.76328	5.96284	5.68868
472.754	5.31835	5.59616	5.47373		14.5331	9.83018	5.89507	6.1293
473.004	5.06933	5.52781	5.58042		13.7638	9.14088	5.70343	5.74631
473.254	5.39864	5.70712	5.717		13.6327	9.04644	5.78437	6.06494
473.504	5.24429	5.32471	5.80093		14.3406	10.1168	5.55236	5.74506
473.754	5.33407	5.86026	5.40394		14.838	10.0864	5.85122	6.02683
474.004	5.29126	6.11479	5.53053		14.3296	8.63954	5.9354	6.19398
474.254	5.06615	5.83257	5.2956		13.671	8.91271	5.97997	5.81175
474.504	5.07833	5.94435	5.50565		13.8455	9.19445	5.85891	5.89653
474.754	5.12653	5.64655	5.42983		13.7766	8.86128	5.80183	5.87398
475.004	5.04215	5.51248	5.70268		15.0733	8.79791	5.92273	5.67839
475.254	5.43242	5.68526	5.52746		14.865	9.61839	5.91682	6.2073
475.504	5.31934	5.99314	5.91132		14.3974	9.01307	6.0424	5.69014
475.754	5.4093	5.75264	5.4869		13.9454	7.81702	5.66972	6.1711
476.004	5.46392	5.71462	5.49998		14.2612	8.52032	5.72797	5.86641
476.254	5.33165	5.68434	5.42686		16.3779	8.47258	5.70691	5.93197
476.504	5.57595	5.55211	5.32205		14.6116	8.56344	5.7569	5.64832
476.754	5.1417	5.85741	5.54767		13.975	8.18812	5.73387	6.11766
477.004	5.57371	5.71144	5.35788		14.8705	8.29507	5.8441	5.63398
477.254	5.40752	5.84461	5.43785		14.0259	8.70341	6.07542	5.87023
477.504	5.14532	5.86813	5.61509		14.2233	8.34135	5.70816	5.60091
477.754	5.1724	5.41907	5.42127		13.9139	8.27918	6.07706	5.84263
478.004	5.34218	5.82597	5.51095		14.3289	8.16987	5.39707	5.7789
478.254	5.46156	5.78788	6.14894		13.9796	8.70762	5.82744	5.79849
478.504	5.23877	5.90334	5.15922		14.5311	8.01751	5.7097	6.0724
478.754	5.14361	5.63342	5.75553		14.0302	8.71706	6.17269	5.79164
479.004	4.92363	5.78228	5.34929		13.7055	8.59312	5.6302	5.72749
479.254	5.30521	5.90465	5.40414		13.353	8.99449	5.84981	6.07548
479.504	5.27135	5.76841	5.78211		13.6743	8.34698	5.46519	5.91667
479.754	5.14583	5.83492	5.30022		13.4397	8.23837	5.94921	6.03203
480.004	5.46312	5.67462	5.28024		12.8762	8.49876	5.80438	5.82548
480.254	5.77245	5.73599	5.56816		13.6543	8.6869	5.74011	5.84118
480.504	5.81284	5.73762	5.85642		13.0405	8.52962	5.66525	5.83117
480.754	5.0734	5.99838	5.7342		12.65	9.5159	5.73562	5.70991
481.004	5.39093	5.88048	5.69112		13.9912	8.52987	5.72976	6.18925
481.254	5.1056	5.81772	5.54878		13.5518	8.44309	5.71863	6.05286
481.504	5.33466	5.87142	5.52016		13.7862	8.59532	5.75083	5.95305
481.754	5.2549	5.7317	5.714		13.3067	8.20679	5.84842	5.77162
482.004	5.57587	5.84118	5.62626		13.7061	8.57631	5.92326	5.82309
482.254	5.55447	5.96262	5.56982		13.6923	9.29653	5.80406	5.67471
482.504	5.71053	5.68064	5.61663		13.5154	8.67044	5.73518	5.79441
482.754	5.28652	5.75353	5.41619		13.0085	9.50015	5.81162	5.58957
483.004	5.68692	5.93206	5.8165		14.1502	9.0131	5.51858	5.74568
483.254	5.40073	5.75485	5.56424		12.9549	10.2137	5.92271	5.91802
483.504	5.34633	5.78875	5.31622		13.92	9.88558	6.01733	5.81032
483.754	5.40246	5.9347	5.48679		13.7811	9.72629	5.97961	6.13908
484.004	5.0086	5.8813	5.42482		13.6433	10.2541	6.02446	5.98633
484.254	4.99965	5.75514	5.59883		12.8361	9.80997	6.10266	5.78884
484.504	5.43453	5.84256	5.66639		14.6112	9.07064	5.92063	5.66892
484.754	5.4453	5.73432	5.39576		14.0554	9.29623	5.65938	6.03571
485.004	5.46941	5.58583	5.69695		13.8682	9.71327	5.75088	6.07746
485.254	5.38719	5.93013	5.48714		13.9285	9.6904	5.74571	5.87601
485.504	5.59343	5.51406	5.76566		14.1701	10.1988	5.75046	5.73393
485.754	5.17407	5.72046	5.12639		13.2561	9.35345	5.76809	5.87912
486.004	5.5328	5.77956	5.65571		14.3255	9.002	5.80476	5.83496
486.254	5.42496	5.95488	5.26137		13.9301	9.20928	6.02038	5.70303
486.504	5.47619	5.49413	5.40313		14.03	8.76087	5.76937	5.75841
486.754	5.43262	5.98174	5.46139		14.9939	9.23884	6.10929	6.14866
487.004	5.4328	6.10999	5.50878		14.0184	9.31969	6.2539	6.02285
487.254	5.352	5.70863	5.68581		13.3312	8.10511	6.17955	5.6289
487.504	5.28258	5.70059	5.55884		13.8123	8.98045	5.79091	5.69025
487.754	5.54522	5.67487	5.56209		13.3673	8.22404	5.67366	5.58261
488.004	5.28431	5.70052	5.62877		13.1468	8.43028	6.18062	5.6239
488.254	5.49104	5.96781	5.68738		14.317	8.6764	5.55673	5.6651
488.504	5.5918	5.6952	5.83577		14.2464	8.45474	5.74502	5.75089
488.754	5.48136	5.80209	5.25185		14.2177	8.88532	5.79049	6.03938
489.004	5.39917	5.67845	5.6629		14.4356	8.87735	5.8714	5.81046
489.254	5.24327	5.74111	5.60257		14.0078	9.21374	5.76331	5.96472
489.504	5.3436	5.86547	5.27627		14.6352	8.80519	6.1185	5.67865
489.754	5.23337	5.69811	5.39679		14.3976	8.27708	6.00169	5.70375
490.004	5.21976	5.8532	5.71907		14.0617	8.91807	5.60735	6.02567
490.254	5.36354	5.92385	5.74819		14.1853	8.88001	6.40566	5.71135
490.504	5.35661	5.92274	5.21039		14.1883	10.0019	5.99812	5.99945
490.754	5.36394	5.76554	5.3974		14.5991	9.51742	5.84328	5.63522
491.004	5.68471	5.83839	5.45455		14.4161	8.6891	6.17074	5.65259
491.254	5.51051	5.72456	5.46393		15.4172	9.06497	5.83673	5.9442
491.504	5.38293	5.90757	5.45357		14.5821	10.2807	5.95809	5.4272
491.754	5.1902	5.65262	5.24585		14.8554	9.10774	5.81628	5.83289
492.004	5.5543	5.74663	5.71461		14.4668	8.63208	6.1248	6.01257
492.254	5.1484	5.74563	5.71834		13.9343	8.69403	5.7221	5.68387
492.504	5.27017	5.87526	5.27255		14.1542	8.78965	5.75785	5.93316
492.754	5.47969	5.41582	5.39948		14.1701	8.44722	5.71318	5.73713
493.004	5.26088	5.63475	5.57788		14.4725	8.30246	5.71463	6.00966
493.254	5.18502	5.72656	5.68596		14.0422	8.84485	5.78436	5.82222
493.504	5.35863	5.85333	5.65221		14.2337	8.8159	5.74931	5.8895
493.754	4.97607	5.84342	5.67481		14.1435	9.0349	5.74638	6.21378
494.004	5.38968	5.70957	5.5189		13.9045	8.44379	5.96226	6.05126
494.254	5.47982	5.70446	5.68402		14.2252	8.6715	5.91498	5.96671
494.504	5.35077	5.80791	5.45298		14.3198	8.79709	5.59908	5.88839
494.754	5.34786	5.68555	5.18584		14.2811	8.82633	5.78289	6.04522
495.004	5.43376	5.90566	5.93244		14.2338	8.59381	5.70145	5.84494
495.254	5.17555	5.78739	5.89866		14.4197	9.75739	5.57109	6.21118
495.504	5.54134	5.75751	5.55637		13.9754	8.68066	5.73099	5.86578
495.754	5.24812	5.96055	5.729		14.2201	8.46611	5.49086	6.15581
496.004	5.33035	5.75179	5.52441		14.3025	9.38548	6.12915	6.09197
496.254	5.50266	5.83867	5.58846		13.7499	9.46043	5.82305	6.17266
496.504	5.61432	6.01943	5.53512		14.1275	8.93769	5.9732	6.22246
496.754	5.55642	5.97788	5.6433		13.9628	8.74972	5.75332	5.8571
497.004	5.40409	5.90752	5.6916		14.4854	8.98855	5.44445	5.78277
497.254	5.50219	5.76122	5.69527		14.4742	8.85956	5.8269	5.97408
497.504	5.3592	5.60739	5.81003		14.3028	8.82017	5.90314	5.84831
497.754	5.5316	5.66847	5.54192		14.2765	9.13702	5.52852	5.8549
498.004	5.38237	5.55204	5.63471		14.2574	8.59769	5.63317	5.79398
498.254	5.27486	5.55877	5.57262		14.4211	8.62258	5.81533	5.75302
498.504	5.40976	5.74144	5.70074		14.0679	8.93798	5.75069	5.78367
498.754	5.37034	5.66611	5.69646		13.5794	8.62735	5.68362	5.60156
499.004	5.41213	5.8689	5.29058		14.251	8.69201	6.03239	6.02707
499.254	5.3812	5.69539	5.56696		14.555	8.36803	5.74315	5.91875
[truncated: 6,004 more rows]
