# Supplementary material for: Small molecule disruption of RARα/NCoR1 interaction inhibits chaperone-mediated autophagy in cancer
Source: EMBO Mol Med. 2025 Jun 9;17(7):1716–55. doi: 10.1038/s44321-025-00254-y (PMC12254369; doi:10.1038/s44321-025-00254-y)
Supplement: Supplementary file 5 — Source data Fig. 3 [file 44321_2025_254_MOESM5_ESM.zip › Figure 3/Fig3E.xlsx]

## Sheet: Fig. 3E
DFPA
RARa (uM)	DMSO		25 µM CIM7				[Agonist] vs. response (three parameters)				Two-way ANOVA	Ordinary		Source of Variation	% of total variation	P value	P value summary	Significant?		ANOVA table	SS (Type III)	DF	MS	F (DFn, DFd)	P value
50	155	115	91	72	83		Best-fit values	DMSO	25 µM CIM7		Alpha	0.05		Interaction	5.149	0.4145	ns	No		Interaction	4762	9	529.1	F (9, 30) = 1.067	P=0.4145
25	151	108	102	83	69		Bottom	= 0.000	= 0.000					RARa Concentration	60.9	<0.0001	****	Yes		RARa Concentration	56325	9	6258	F (9, 30) = 12.62	P<0.0001
12.5	104	61	63	29	84		Top	121.3	99.58					Treatment	19.3	<0.0001	****	Yes		Treatment	17849	1	17849	F (1, 30) = 35.98	P<0.0001
6.25	131	69	49	34	44		EC50	1.177	7.693											Residual	14883	30	496.1
3.125	94	68	18	19	44		logEC50	0.0707	0.8861
1.5625	96	48	45	-11	7		Span	121.3	99.58
0.78125	67	20	17	-1	37
0.390625	44	7	9	1	25
0.195313	68	48	29	-23	5
0.097656	0	0	0	0	0
