# Supplementary material for: Small molecule disruption of RARα/NCoR1 interaction inhibits chaperone-mediated autophagy in cancer
Source: EMBO Mol Med. 2025 Jun 9;17(7):1716–55. doi: 10.1038/s44321-025-00254-y (PMC12254369; doi:10.1038/s44321-025-00254-y)
Supplement: Supplementary file 5 — Source data Fig. 3 [file 44321_2025_254_MOESM5_ESM.zip › Figure 3/Fig3F.xlsx]

## Sheet: Fig. 3F
DFPA
RARa (uM)	DMSO			10 μM ATRA			[Agonist] vs. response (three parameters)
50	193	168	172	138	154		Best-fit values	DMSO	10 μM ATRA
25	173	149	141	133	137		Bottom	11.83	13.04
12.5	145	129	124	117	130		Top	179.8	147
6.25	132	107	94	104	112		EC50	3.802	2.333
3.125	114	83	75	77	97		logEC50	0.58	0.3679
1.5625	77	58	40	57	75		Span	168	134
0.78125	75	43	37	41	44
0.390625	53	23	26	51	44
0.195313	39	12	10	25	34
0	0	0	0	0	0
