# Supplementary material for: Small molecule disruption of RARα/NCoR1 interaction inhibits chaperone-mediated autophagy in cancer
Source: EMBO Mol Med. 2025 Jun 9;17(7):1716–55. doi: 10.1038/s44321-025-00254-y (PMC12254369; doi:10.1038/s44321-025-00254-y)
Supplement: Supplementary file 5 — Source data Fig. 3 [file 44321_2025_254_MOESM5_ESM.zip › Figure 3/Fig3G.xlsx]

## Sheet: Fig. 3G
TR-FRET Ratio
Concentration(log M)	CIM7					Sigmoidal dose-response (variable slope)
-4.30103	86.226	85.1956	90.3888	86.1058		Best-fit values
-4.52288	81.4183	87.4596	84.4983	89.7198		Bottom	88.9
-4.69897	89.9856	89.759	95.4338	91.7448		Top	87.29
-5	87.1119	84.345	88.7995	96.7953		LogEC50	-7.89
-5.30103	90.2043	87.0761	89.7983	89.0285		HillSlope	Unstable
-5.60206	87.0482	83.6846	93.2697	91.779
-5.90309	88.9876	91.8686	90.2078	93.4908
-6.30103	89.0089	89.3915	81.9287	86.535
-7	87.7197	86.008	87.8902	93.5438
-7.34679	89.2775	93.0244	85.4448	91.4933
-7.60206	89.8553	86.4335	89.998	92.7232
-7.90309	87.5665	82.4611	92.3602	88.2888
-8.30103	90.2585	86.6762	87.5419	80.7669
-8.60206	91.9117	85.9097	90.317	87.3605
-9.30103	83.7587	79.4564	81.5989	90.2795
-11	90.3598	84.531	88.9089	96.9959
