# Supplementary material for: Small molecule disruption of RARα/NCoR1 interaction inhibits chaperone-mediated autophagy in cancer
Source: EMBO Mol Med. 2025 Jun 9;17(7):1716–55. doi: 10.1038/s44321-025-00254-y (PMC12254369; doi:10.1038/s44321-025-00254-y)
Supplement: Supplementary file 5 — Source data Fig. 3 [file 44321_2025_254_MOESM5_ESM.zip › Figure 3/Fig3H.xlsx]

## Sheet: Fig. 3H
TR-FRET Ratio
Concentration(log M)	ATRA					Sigmoidal dose-response (variable slope)
-4.69897	201.231	203.612	195.096			Best-fit values
-5	260.863	241.347	234.726			Bottom	139.1
-5.30103	262.116	253.709	272.761			Top	246.6
-5.60206	270.739	261.363	262.362			LogEC50	-8.525
-5.90309	265.446	265.111	265.067			HillSlope	1.369
-6.30103	252.993	233.555	262.084			EC50	2.987e-09
-7	235.756	229.659	249.049
-7.34679	243.921	263.052	234.474
-7.60206	217.296	249.418	239.854
-7.90309	238.672	232.108	224.546
-8.30103	214.094	229.555	203.194
-8.60206	186.232	192.303	173.379
-9.30103	144.687	149.832	148.804
-10	137.122	141.249	126.704
-11	146.788	137.927	148.095
