# Supplementary material for: Small molecule disruption of RARα/NCoR1 interaction inhibits chaperone-mediated autophagy in cancer
Source: EMBO Mol Med. 2025 Jun 9;17(7):1716–55. doi: 10.1038/s44321-025-00254-y (PMC12254369; doi:10.1038/s44321-025-00254-y)
Supplement: Supplementary file 6 — Source data Fig. 4 [file 44321_2025_254_MOESM6_ESM.zip]

Archive with 38 entries (34 files):
- Figure 4/4A/
- Figure 4/4A/A549-CTsi_DAPI.tif
- Figure 4/4A/A549-CTsi_Rhodamine.tif
- Figure 4/4A/A549-CTsi-5CIM7_DAPI.tif
- Figure 4/4A/A549-CTsi-5CIM7_Rhodamine.tif
- Figure 4/4A/A549-NCoRsi_DAPI.tif
- Figure 4/4A/A549-NCoRsi_Rhodamine.tif
- Figure 4/4A/A549-NCoRsi-5uMCIM7_DAPI.tif
- Figure 4/4A/A549-NCoRsi-5uMCIM7_Rhodamine.tif
- Figure 4/4A/A549-RARsi_DAPI.tif
- Figure 4/4A/A549-RARsi_Rhodamine.tif
- Figure 4/4A/A549-RARsi-5uMCIM7_DMSO.tif
- Figure 4/4A/A549-RARsi-5uMCIM7_Rhodamine.tif
- Figure 4/4A/Fig4A.xlsx
- Figure 4/4A/README.txt
- Figure 4/4B/
- Figure 4/4B/5uMCIM7_DAPI.tif
- Figure 4/4B/5uMCIM7_Rhodamine_NCoRRAR.tif
- Figure 4/4B/DMSO_DAPI.tif
- Figure 4/4B/DMSO_Rhodamine_NCoRRAR.tif
- Figure 4/4B/Fig4B.xlsx
- Figure 4/4C/
- Figure 4/4C/Annoted-Blots.png
- Figure 4/4C/Figure4C_LICOR-Raw.zip
- Figure 4/4C/RARa.tif.tif
- Figure 4/4C/RARa-Flowthrough.tif
- Figure 4/4C/RARa-ladder.tif
- Figure 4/4C/RARa-Pulldown.tif
- Figure 4/4C/README.txt
- Figure 4/4D/
- Figure 4/4D/AnnotatedBlots.png
- Figure 4/4D/RARa overexpression_marker.tif.tif
- Figure 4/4D/RARa-highexposure_LICOR_raw.zip
- Figure 4/4D/RARa-LowExposure.tif
- Figure 4/4D/RARa-lowexposure_LICOR_raw.zip
- Figure 4/4D/RARa-withLadder_LICOR_raw.zip
- Figure 4/4D/README.txt
- Figure 4/Fig4E.xlsx
