# Supplementary material for: Small molecule disruption of RARα/NCoR1 interaction inhibits chaperone-mediated autophagy in cancer
Source: EMBO Mol Med. 2025 Jun 9;17(7):1716–55. doi: 10.1038/s44321-025-00254-y (PMC12254369; doi:10.1038/s44321-025-00254-y)
Supplement: Supplementary file 6 — Source data Fig. 4 [file 44321_2025_254_MOESM6_ESM.zip › Figure 4/4A/Fig4A.xlsx]

## Sheet: Fig. 4A
Relative puncta/cell (Folds DMSO)							Relative puncta/cell (Folds DMSO)
Ctrl siRNA + 5 uM CIM7	RARα siRNA +5 uM CIM7		Unpaired t test				Ctrl siRNA + 5 uM CIM7	NCoR1 siRNA + 5 uM CIM7		Unpaired t test
0.208134	0.484429		P value	0.0023			0.208134	0.363636		P value	<0.0001
0.34689	0.605536		P value summary	**			0.34689	0.818182		P value summary	****
0.138756	2.05882		Significantly different (P < 0.05)?	Yes			0.138756	0.636364		Significantly different (P < 0.05)?	Yes
0.416268	0.605536		One- or two-tailed P value?	Two-tailed			0.416268	0.363636		One- or two-tailed P value?	Two-tailed
0.069378	0.605536		t, df	t=3.078, df=244			0.069378	0.727273		t, df	t=6.136, df=274
0.277512	1.21107						0.277512	0.363636
0.69378	0.484429						0.69378	0.545455
0.34689	0.121107						0.34689	1.45454
1.11005	0.484429						1.11005	1.27273
0.34689	0.121107						0.34689	0.909091
0.971292	0.363322						0.971292	0.727273
0.485646	0.121107						0.485646	1.27273
0.416268	0.242215						0.416268	0.545455
0.555024	0.121107						0.555024	0.181818
0.208134	0.121107						0.208134	0.363636
0.763158	0.363322						0.763158	0.454545
0.555024	0.242215						0.555024	0.363636
0.277512	0.363322						0.277512	0.454545
0.971292	0.363322						0.971292	0.363636
0.555024	0.121107						0.555024	0.454545
0.971292	0.363322						0.971292	0.545455
0.763158	0.242215						0.763158	0.727273
0.555024	0.242215						0.555024	1.27273
0.34689	0.484429						0.34689	0.636364
1.45694	0.363322						1.45694	0.636364
0.138756	0.363322						0.138756	0.363636
0.138756	0.121107						0.138756	0.454545
0.208134	0.242215						0.208134	0.454545
0.138756	0.363322						0.138756	0.818182
0.208134	0.121107						0.208134	1.09091
0.624402	0.242215						0.624402	1.09091
0.34689	0.242215						0.34689	1.54546
1.04067	0.363322						1.04067	1.27273
0.34689	0.121107						0.34689	0.363636
1.17943	0.484429						1.17943	0.727273
0.555024	0.121107						0.555024	0.818182
0.416268	0.726644						0.416268	0.363636
2.15072	0.242215						2.15072	0.818182
0.277512	0.363322						0.277512	1.63636
0.277512	0.363322						0.277512	0.545455
0.208847	0.605536						0.208847	0.454545
0.234953	0.363322						0.234953	0.818182
0.208847	0.605536						0.208847	1.54546
0.4438	2.05882						0.4438	1.81818
0.522117	0.605536						0.522117	0.272727
0.469906	0.363322						0.469906	1.45454
0.182741	0.242215						0.182741	0.363636
0.182741	0.605536						0.182741	0.636364
0.156635	0.484429						0.156635	0.545455
0.182741	0.484429						0.182741	0.181818
0.234953	0.605536						0.234953	0.454545
0.078318	0.363322						0.078318	0.356796
0.130529	0.968858						0.130529	0.356796
0.130529	0.847751						0.130529	0.59466
0.208847	1.23128						0.208847	0.237864
0.156635	1.78536						0.156635	0.237864
0.234953	0.30782						0.234953	0.356796
0.156635	0.769551						0.156635	0.118932
0.156635	0						0.156635	0.59466
0.130529	0.246256						0.130529	0.713592
0.287165	0.277038						0.287165	0.59466
0.130529	0.400166						0.130529	0.475728
0.234953	0.30782						0.234953	0.237864
0.208847	0.123128						0.208847	0.59466
0.574329	0.215474						0.574329	0.356796
0.130529	0.30782						0.130529	0.237864
0.287165	0.369384						0.287165	0.118932
0.156635	0.369384						0.156635	3.3301
0.4438	0.215474						0.4438	1.07039
0.730964	0.123128						0.730964	1.18932
0.339376	2.46256						0.339376	1.42718
0.548223	0.15391						0.548223	1.30825
0.104423	1.38519						0.104423	1.42718
0.261059	0.092346						0.261059	1.78398
0.287165	0.092346						0.287165	2.14078
0.208847	1.29285						0.208847	3.3301
0.261059	3.29368						0.261059	1.18932
0.31327	0.523295						0.31327	1.07039
0.75707	0.430948						0.75707	4.51942
1.74909	1.16972						1.74909	8.20631
0.078318	0.184692						0.078318	6.66019
0.208847	0.523295						0.208847	6.18447
0.026106	0.061564						0.026106	0.713592
0.078318	0.092346						0.078318	1.42718
0.026106	0.615641						0.026106	0.237864
0.182741	0.523295						0.182741	1.30825
0.208847	11.4817						0.208847	1.18932
0.234953	0.769551						0.234953	3.80583
0.261059	3.17055						0.261059	0.832524
0.31327	5.91015						0.31327	0.475728
0.626541	0.15391						0.626541	0.356796
0.208847	0.369384						0.208847	0.713592
0.182741	0.15391						0.182741	0.356796
0.182741	0.215474						0.182741	0.356796
0.078318	0.492512						0.078318	1.07039
0.026106	0.215474						0.026106	0.356796
0.153518	0.184692						0.153518	0.951456
0.179104	1.07471						0.179104	1.30825
0.204691	0.302734						0.204691	1.18932
0.358209	1.87695						0.358209	0.951456
0.588486	2.3916						0.588486	0.475728
0.793177	3.19385						0.793177	0.713592
0.28145	0.363281						0.28145	0.59466
0.307036	0.575195						0.307036	0.475728
0.383795	0.847656						0.383795	1.42718
0.358209	1.39258						0.358209	0.832524
0.204691	0.847656						0.204691	1.42718
0.153518	0.438965						0.153518	6.89806
1.10021	1.21094						1.10021	0.356796
0.076759	0.105957						0.076759	0.59466
0.076759	1.98291						0.076759	0.59466
0.102345	0.105957						0.102345	0.713592
0.742004	0.272461						0.742004	0.356796
0.767591	0.96875						0.767591	0.356796
0.742004	0.075684						0.742004	0.419492
0.486141							0.486141	4.05509
0.28145							0.28145	6.4322
0.383795							0.383795	5.73305
0.230277							0.230277	3.2161
0.179104							0.179104	9.36864
0.102345							0.102345	0.978814
0.102345							0.102345	2.09746
0.179104							0.179104	1.53814
0.102345							0.102345	0.279661
0.127932							0.127932	0.699153
0.153518							0.153518	1.3983
0.102345							0.102345	0.419492
1.1258							1.1258	6.15254
0.588486							0.588486	0.699153
0.511727							0.511727	1.95763
0.434968							0.434968	1.95763
								0.419492
								1.95763
								0.978814
								1.8178
								3.77542
								0.559322
								0.838983
								0.559322
								0.699153
								0.139831
								0.419492
								0.559322
								1.11864
								0
