# Supplementary material for: Small molecule disruption of RARα/NCoR1 interaction inhibits chaperone-mediated autophagy in cancer
Source: EMBO Mol Med. 2025 Jun 9;17(7):1716–55. doi: 10.1038/s44321-025-00254-y (PMC12254369; doi:10.1038/s44321-025-00254-y)
Supplement: Supplementary file 6 — Source data Fig. 4 [file 44321_2025_254_MOESM6_ESM.zip › Figure 4/4B/Fig4B.xlsx]

## Sheet: Fig. 4B
MFI
DMSO	5 μM CIM7		Unpaired t test
25233955	13912840		P value	<0.0001
23746669	6682491		P value summary	****
18470005	14762511		Significantly different (P < 0.05)?	Yes
17590997	10088949		One- or two-tailed P value?	Two-tailed
12765072	14878279		t, df	t=6.492, df=220
21624053	10916280
25515695	22262552
19247061	14611112
27485383	11084506
21178787	9879825
13085984	11581353
17614801	13043994
23708480	24277505
24086910	8670478
19111822	13645785
29734998	10436327
21827044	10472657
18571656	9565984
27312261	8097558
18613816	9880058
13906351	9041224
24188974	10581660
19055960	9778971
16749740	12189277
18491703	10281935
27847832	10073033
21679334	14385833
16926240	11279070
13796131	12553376
16644010	10251576
23001270	10912477
24023372	8673947
14328198	8886155
19538234	9828035
23062797	14605607
18560560	13150781
21290809	14953658
21164140	11871722
21244472	12222574
17653858	9427149
23799503	15725619
12541536	10642398
16985958	9375439
12999862	10977576
11559702	13428733
22648252	17023814
20842498	9460796
18996515	9472482
20554919	11723682
19012872	11529779
19054340	10832970
14394812	9101342
32260814	13141383
17755233	16240636
19867468	7573527
29577133	8916281
17463403	12009951
26065953	11972683
12852778	16068006
25106873	7641355
24872118	10089806
32306614	9901172
32838813	9563165
14005225	8836351
25033100	13093561
14014876	9783443
12776193	15227621
15871624	10341156
16887938	11698730
11341255	8620901
12070048	7262826
8693935	11699135
9816353	8174696
10335138	11533882
10696687	15924636
15495990	22900745
15060808	19093796
13538900	19336586
7905057	23847947
7259139	23565193
11827690	11997424
10066973	13302796
10255663	17948664
9489963	16976521
8083532	15357524
10489184	18996537
8307092	13322132
12828424	12288897
14106276	15528154
12137443	13023193
7870077	10841303
9994483	9715320
11687763	22475785
10831472	16606044
12738126	16313158
9772555	13531978
12872343	16329516
15026055	17405061
	23663977
	20786895
	13926865
	13974722
	14285307
	11030554
	15921355
	18274379
	12310697
	14713812
	16879682
	20722642
	8331094
	13236566
	11436784
	18886386
	12696252
	14804255
	15897413
	13973279
	15704253
	14508452
	10910058
	10645710
	14180975
	9314985
