# Supplementary material for: Small molecule disruption of RARα/NCoR1 interaction inhibits chaperone-mediated autophagy in cancer
Source: EMBO Mol Med. 2025 Jun 9;17(7):1716–55. doi: 10.1038/s44321-025-00254-y (PMC12254369; doi:10.1038/s44321-025-00254-y)
Supplement: Supplementary file 6 — Source data Fig. 4 [file 44321_2025_254_MOESM6_ESM.zip › Figure 4/4C/README.txt]

Exposure time was increased to visualize all lanes.
Blots were flipped horizontally for figure creation (as in Annotated blots)
The raw zip contains the original blot and two other exposure times and can be opened with the LICOR ImageStudio software
