# Supplementary material for: Small molecule disruption of RARα/NCoR1 interaction inhibits chaperone-mediated autophagy in cancer
Source: EMBO Mol Med. 2025 Jun 9;17(7):1716–55. doi: 10.1038/s44321-025-00254-y (PMC12254369; doi:10.1038/s44321-025-00254-y)
Supplement: Supplementary file 6 — Source data Fig. 4 [file 44321_2025_254_MOESM6_ESM.zip › Figure 4/4D/README.txt]

Exposure time was increased to visualize all lanes.
The raw zip contains the original blot and two other exposure times and can be opened with the LICOR ImageStudio software
