# Supplementary material for: Small molecule disruption of RARα/NCoR1 interaction inhibits chaperone-mediated autophagy in cancer
Source: EMBO Mol Med. 2025 Jun 9;17(7):1716–55. doi: 10.1038/s44321-025-00254-y (PMC12254369; doi:10.1038/s44321-025-00254-y)
Supplement: Supplementary file 6 — Source data Fig. 4 [file 44321_2025_254_MOESM6_ESM.zip › Figure 4/Fig4E.xlsx]

## Sheet: Fig. 4E
Expression z-score														Table 1. Genes changing in WT with CIM7 (p<0.05 >1.5 folds <0.5 folds)
	WT+DMSO			WT+CIM7			AHT +DMSO			AHT+CIM7				gene_name	gene_id	WT_DMSO 1	WT_DMSO 2	WT_DMSO 3	WT_C7 1	WT_C7 2	WT_C7 3	WTC7 vs WT	WTC7 vs WT	pval
AL132800.1	0.458722	0.253805	0.121352	-0.79436	-0.79436	-0.79436	-0.79436	-0.79436	-0.79436	1.61414	0.255755	2.0624		AL132800.1	ENSG00000258744	1.38064	1.15486	1.00893	0	0	0		-3	0.00827169
NPIPB15	0.104224	0.183589	-0.24879	-0.58414	-0.58414	-0.58414	-0.58414	-0.15018	-0.58414	0.738942	2.87708	-0.58414		AC006946.1	ENSG00000235328	0.69032	1.15486	1.00893	0	0	0		-3	0.0201576
AC006946.1	-0.0202	0.491867	0.331	-0.78115	-0.78115	-0.78115	-0.78115	-0.78115	0.20831	2.14402	-0.78115	1.53191		ARL2BPP4	ENSG00000249312	0.69032	1.15486	1.00893	0	0	0		-3	0.0201576
FAM9B	0.545897	0.213715	-0.001	-0.8066	-0.95329	-0.81429	-0.72719	0.435447	-0.82509	-0.50935	1.06803	2.37373		NOXO1	ENSG00000196408	0.69032	1.15486	1.00893	0	0	0		-3	0.0201576
CU639417.4	1.19122	0.483697	0.779156	-0.3539	-0.93443	0.107244	-1.30865	0.042179	-1.30865	0.064183	-0.71009	1.94802		KIF25	ENSG00000125337	0.69032	1.15486	1.00893	0	0	0		-3	0.0201576
AC097263.1	0.308072	0.4725	0.966301	-1.1181	-0.12181	-0.48984	-1.1181	-0.21901	-0.49995	2.53681	-0.32132	-0.39557		KRT8P42	ENSG00000220378	2.07096	1.15486	2.01785	0	0	0		-3	0.0276633
AC018521.6	0.950704	1.0559	0.329463	-0.58565	-0.1478	-0.97557	-0.9261	-1.35675	0.143443	-0.24799	-0.3899	2.15025		ACTG1P24	ENSG00000226359	1.38064	1.15486	2.01785	0	0	0		-3	0.02778
AC099520.1	1.73603	1.04289	0.350074	-0.96658	-0.65192	-0.17288	-0.51822	-0.96658	-0.96658	0.764946	-0.96658	1.31541		FGF14	ENSG00000102466	1.38064	2.30973	3.02678	0	0	0		-3	0.0424302
SUSD3	1.92529	0.850097	0.595224	-0.24414	-1.17112	-0.7	-1.45038	-0.57358	-0.30353	0.292645	1.22072	-0.44123		RNA5SP195	ENSG00000199545	2.07096	2.30973	1.00893	0	0	0		-3	0.0461225
RN7SL368P	0.366331	1.26326	0.494487	-0.52111	0.080966	-0.96652	-0.96652	-0.96652	-0.09996	2.23575	-0.96652	0.046352		NPIPB15	ENSG00000196436	2.07096	2.30973	1.00893	0	0	0		-3	0.0461225
LYPD6	0.079778	0.556586	0.061609	-0.31306	-0.62877	-0.62877	-0.27613	-0.62877	-0.32166	-0.62877	-0.23291	2.96086		AC011676.1	ENSG00000253307	7.59352	9.23891	6.05356	2.76828	0.723361	0.912303		-2.6203	0.00732893
MIR2116	1.24307	0.50985	0.970284	-0.97327	-0.50879	0.198344	-0.97327	-0.97327	-0.39689	-0.12128	1.99849	-0.97327		CCDC170	ENSG00000120262	10.3548	10.3938	12.1071	0.922761	1.44672	4.56151		-2.58044	0.006764
AL110118.2	1.88667	0.675913	0.418338	-1.3624	-0.51126	-0.28894	-1.3624	0.173803	-0.83431	-0.58179	0.679704	1.10666		SPDYE6	ENSG00000260097	8.97415	4.61945	6.05356	1.84552	0.723361	0.912303		-2.56229	0.0440636
LIFR-AS1	0.656761	1.82422	0.600651	-0.55642	-0.76711	-0.56748	-0.98689	-0.15195	-1.0572	-0.47996	-0.30892	1.7943		AC018638.6	ENSG00000271344	10.3548	9.23891	5.04464	0.922761	1.44672	2.73691		-2.34844	0.0450167
AC099522.2	0.773586	0.892866	1.02517	-0.09415	-1.15748	-0.54621	1.08709	-1.22435	-1.84291	0.042989	0.897955	0.145442		SRMS	ENSG00000125508	7.59352	4.61945	9.08035	0.922761	3.61681	0.912303		-2.2363	0.0352424
AC010320.4	-0.14195	0.70019	0.435633	-0.55697	-0.73771	-1.39338	0.47512	-1.39338	0.23386	2.21461	-0.34465	0.508618		AC021321.1	ENSG00000271966	2.76128	4.61945	5.04464	0.922761	0	0.912303		-2.1268	0.0233792
C9orf50	1.2661	0.410476	0.647925	-0.64632	-0.72922	-0.27137	-0.17291	-1.02997	-0.65677	2.27992	-0.06789	-1.02997		AP001020.2	ENSG00000264635	6.21288	3.46459	4.03571	1.84552	0.723361	0.912303		-2.05212	0.0401066
SERBP1P6	0.265306	-0.25337	0.23524	-0.90724	-0.49768	-0.39071	-0.90724	0.571149	-0.39902	2.84894	-0.25216	-0.31321		C9orf50	ENSG00000179058	5.52256	3.46459	4.03571	0.922761	0.723361	1.82461		-1.99548	0.0183812
AC106038.1	0.884484	-0.20327	0.381089	-0.98526	-0.98526	-0.36751	-0.98526	-0.10122	0.230356	2.6085	-0.20181	-0.27483		AC099520.1	ENSG00000251574	6.21288	4.61945	3.02678	0	0.723361	1.82461		-1.94674	0.0343371
AC009032.1	0.852514	1.30555	1.02354	-0.92616	0.005744	-0.92616	-0.26223	-0.92616	-0.92616	-0.07148	-0.92616	1.77717		AL731563.3	ENSG00000272630	5.52256	5.77432	4.03571	1.84552	1.44672	0.912303		-1.9078	0.00933554
AC009119.2	0.718089	1.532	0.162086	-0.88697	-0.62573	-1.34706	-0.83315	0.6058	-0.8995	-0.02395	-0.19329	1.79167		ARPC3P1	ENSG00000226284	2.07096	2.30973	4.03571	0	0.723361	0		-1.89083	0.0396563
RPL4P5	-0.06949	0.534865	1.0013	-0.96758	-0.96758	-0.37414	1.0438	-0.96758	-0.96758	1.62168	-0.96758	1.07986		ACTA2-AS1	ENSG00000180139	2.76128	4.61945	6.05356	1.84552	0.723361	0		-1.88187	0.0421639
KRT8P42	1.37946	0.485012	1.32761	-0.64256	-0.64256	-0.64256	-0.64256	-0.64256	-0.64256	1.9484	-0.64256	-0.64256		AC073332.1	ENSG00000237773	7.59352	4.61945	5.04464	2.76828	1.44672	0.912303		-1.86596	0.0288883
RHPN1-AS1	1.26825	1.91517	0.840984	-0.50352	-0.63563	-1.26282	-0.40882	-0.84006	-0.8531	0.685367	-0.68284	0.477003		AC009119.2	ENSG00000260300	4.14192	5.77432	3.02678	0.922761	1.44672	0		-1.85084	0.0291212
AC087742.1	0.36354	0.444878	0.535094	-0.82441	-0.48585	-1.42064	1.2433	-0.99885	-0.84065	2.00867	-0.29925	0.274173		AC138649.2	ENSG00000277435	3.4516	2.30973	2.01785	0	0.723361	0		-1.80315	0.0166881
TPTE2P1	0.609827	0.559795	1.56726	-1.23355	-0.19661	-0.09386	0.342158	-1.13769	-1.01506	1.52579	0.27382	-1.20189		HM13-AS1	ENSG00000230613	3.4516	5.77432	3.02678	1.84552	0.723361	0		-1.76316	0.0419507
OFD1P2Y	-0.042	0.18296	0.042922	-0.63007	-0.46248	-0.34161	0.063823	0.327576	-0.92523	2.89441	-0.18506	-0.92523		AC002310.1	ENSG00000235560	4.83224	5.77432	5.04464	1.84552	2.17008	0.912303		-1.75591	0.00217007
AC009407.1	0.556558	1.41153	1.76191	-0.14785	-0.71395	-0.71395	-0.71395	-0.71395	-0.71395	-0.71395	1.41549	-0.71395		DSG2-AS1	ENSG00000264859	6.21288	6.92918	9.08035	0	2.17008	0		-1.75248	0.00441713
C7orf25	0.141262	1.37749	0.94301	-1.27581	-1.13777	-0.50869	0.350303	-1.78309	0.611643	0.19653	1.13784	-0.0527		AC012651.1	ENSG00000258461	2.07096	3.46459	2.01785	0	0.723361	0		-1.75248	0.0238318
AC004877.2	0.440947	1.27555	1.91969	0.029632	-0.14949	-0.79929	-0.79929	-0.79929	-0.79929	-0.79929	1.27941	-0.79929		AC009407.1	ENSG00000261829	2.07096	3.46459	4.03571	0.922761	0	0		-1.73457	0.0216805
NOXO1	0.251906	0.885004	0.686117	-0.68889	-0.68889	-0.68889	-0.68889	-0.68889	0.534429	-0.68889	2.46475	-0.68889		C16orf86	ENSG00000159761	5.52256	5.77432	8.07142	0	2.17008	1.82461		-1.6766	0.00898923
AC133644.2	0.984619	0.570553	1.09591	-1.06391	0.158226	-0.83037	-1.00735	1.189	-1.54743	1.23357	-0.3349	-0.4479		TPTE2P1	ENSG00000253771	8.28384	8.08404	12.1071	0.922761	5.06353	5.47382		-1.66215	0.0447175
AC126323.1	1.25261	1.48892	0.201481	-0.79709	-0.08115	-0.79709	-0.79709	-0.79709	0.091321	1.82934	-0.79709	-0.79709		AC004112.1	ENSG00000226851	5.52256	4.61945	6.05356	0.922761	2.89345	1.82461		-1.66215	0.00947961
AC012065.5	0.206515	0.118884	-0.12152	-1.02351	-0.59194	-1.03213	-0.9346	0.904822	0.434468	-0.14426	-0.35407	2.53734		FAM90A25P	ENSG00000251402	3.4516	2.30973	2.01785	0.922761	0.723361	0		-1.62753	0.0231288
EDDM13	0.687816	-0.28972	1.02848	-1.48995	-0.72785	-1.21763	1.09502	-0.45837	-0.40843	-0.43238	0.420486	1.79252		AADACL2-AS1	ENSG00000242908	17.258	17.323	11.0982	7.38209	2.17008	7.29842		-1.6089	0.0245596
LINC01060	0.761859	0.356774	1.30174	-0.61153	-0.63373	-0.35124	-1.40706	1.40799	-1.17844	0.268558	-1.02331	1.10839		WFDC5	ENSG00000175121	2.07096	3.46459	2.01785	0	0.723361	0.912303		-1.58508	0.0327363
AC004884.2	0.55442	0.076703	0.276194	-0.81115	-0.37547	-0.49614	-1.13347	1.60273	-0.81993	-0.20655	2.09967	-0.76699		AC018521.6	ENSG00000266601	5.52256	5.77432	4.03571	1.84552	2.89345	0.912303		-1.57447	0.0150276
AC007991.4	0.444476	0.451665	0.209446	-0.95461	-0.66473	-0.45566	1.95632	-0.74282	-1.46513	-0.73105	1.09535	0.856734		AC010536.2	ENSG00000260671	7.59352	5.77432	7.06249	0.922761	3.61681	3.64921		-1.55609	0.0260435
WFDC5	0.970681	2.281	0.920751	-0.97647	-0.29636	-0.11871	-0.97647	-0.97647	-0.13251	0.271043	-0.97647	0.009993		AC008740.1	ENSG00000257403	2.76128	2.30973	2.01785	0	0.723361	0.912303		-1.52844	0.00784104
CCDC170	0.688701	0.697486	1.08368	-1.43732	-1.31922	-0.61713	-1.18066	1.00321	-0.02669	-0.14994	1.48423	-0.22637		AC133644.2	ENSG00000273445	9.66447	8.08404	10.0893	1.84552	6.51025	2.73691		-1.52774	0.0437123
RAMACL	0.839935	1.67569	0.874408	-1.47423	-0.19475	-0.59254	-0.06575	0.04579	-1.19916	1.3725	-0.57094	-0.71095		EDDM13	ENSG00000267710	8.97415	5.77432	10.0893	1.84552	4.34017	2.73691		-1.52528	0.0345095
AADACL2-AS1	1.26527	1.27682	0.169653	-0.49131	-1.41835	-0.5062	0.945579	-0.41104	-1.32536	0.083653	1.28255	-0.87126		FNDC8	ENSG00000073598	4.14192	6.92918	6.05356	1.84552	2.17008	1.82461		-1.5238	0.0424614
AC002310.1	0.68307	1.19018	0.797403	-0.92465	-0.74994	-1.42699	-0.80843	0.893025	-0.46853	1.65304	-0.04965	-0.78854		LIFR-AS1	ENSG00000244968	8.28384	12.7035	8.07142	3.69104	2.89345	3.64921		-1.48196	0.0496516
AC018638.6	2.13251	1.79463	0.524672	-0.72337	-0.56472	-0.17407	-1.00277	-0.60746	-0.45919	-0.60102	0.048209	-0.36741		DGCR10	ENSG00000273164	2.76128	2.30973	4.03571	0.922761	0.723361	1.82461		-1.46716	0.0465519
TBR1	0.922862	0.617812	1.78381	-0.31917	0.034802	-0.94254	-0.94254	-0.94254	0.270252	-0.94254	1.40234	-0.94254		FAM9B	ENSG00000177138	2.76128	2.30973	2.01785	0.922761	0.723361	0.912303		-1.46716	0.0139434
FAM90A25P	2.21844	1.16137	0.891177	-0.12259	-0.30718	-0.97682	-0.02266	-0.97682	-0.97682	-0.97682	0.094265	-0.00555		C7orf25	ENSG00000136197	10.3548	16.1681	14.125	3.69104	4.34017	7.29842		-1.44604	0.0193686
AP000974.1	1.05459	2.00116	0.407967	-1.34716	-0.0888	-0.28913	-0.15181	-1.34716	0.214345	0.960998	-0.67625	-0.73877		AC007879.3	ENSG00000234902	3.4516	3.46459	2.01785	0.922761	0.723361	1.82461		-1.43612	0.0418314
MYCT1	1.14276	0.490304	0.251279	-0.64553	-1.40121	-1.40121	0.286955	-0.33204	0.436527	0.228676	1.9151	-0.9716		RAMACL	ENSG00000235272	8.97415	11.5486	9.08035	1.84552	5.78689	4.56151		-1.42395	0.0188127
AC012640.1	-0.05049	0.640109	1.1731	-0.39083	-0.53904	-1.07672	1.22167	-1.07672	-0.40951	1.88201	-1.07672	-0.29686		AC004884.2	ENSG00000242154	4.83224	3.46459	4.03571	0.922761	2.17008	1.82461		-1.40294	0.0105453
RF00012	0.15886	0.992982	0.730943	-0.25222	-1.08066	-1.08066	-1.08066	1.26358	-0.27478	-1.08066	-0.04191	1.74518		CU639417.4	ENSG00000280179	4.83224	3.46459	4.03571	1.84552	0.723361	2.73691		-1.40294	0.0353682
LRIT3	1.49573	1.07152	0.797315	-1.09837	0.260761	-0.2413	-0.13007	-1.09837	-0.25509	1.39464	-1.09837	-1.09837		LYPD6	ENSG00000187123	2.07096	3.46459	2.01785	0.922761	0	0		-1.40124	0.0231535
AC006111.2	0.048772	0.054396	0.738288	-0.64639	-0.819	-0.65544	1.67767	-0.315	-1.05666	2.00058	-0.94439	-0.08282		MYCT1	ENSG00000120279	6.21288	4.61945	4.03571	1.84552	0	0		-1.40124	0.00841843
AC126564.1	2.01721	0.66252	1.03847	-0.70697	-0.18961	0.183513	-0.60038	0.100723	-1.32266	-0.74469	-1.23729	0.799153		ZNF474	ENSG00000164185	8.97415	12.7035	9.08035	5.53657	5.78689	1.82461		-1.3821	0.0297227
C16orf86	0.473242	0.546479	1.2147	-1.13327	-0.50199	-0.60249	-0.83343	-1.13327	1.73904	1.18259	-0.12354	-0.82806		AC004877.2	ENSG00000280149	1.38064	2.30973	3.02678	0.922761	0.723361	0		-1.38187	0.0498949
HM13-AS1	0.152057	1.03692	-0.00978	-0.45979	-0.88729	-1.16286	0.800429	0.826614	-1.16286	1.86996	0.159462	-1.16286		AC012640.1	ENSG00000248968	1.38064	2.30973	3.02678	0.922761	0.723361	0		-1.38187	0.0498949
NLRC4	0.793872	1.03195	1.27067	-1.10022	-1.48734	-0.89913	0.109877	-1.30753	1.24715	0.006257	-0.08388	0.418304		HSPA8P15	ENSG00000219395	2.76128	1.15486	2.01785	0	0.723361	0		-1.36251	0.0448968
TAL2	1.26706	2.15088	1.19181	-0.35995	-0.6425	0.056146	-0.69383	-0.43417	-0.81955	-0.41408	-1.12101	-0.1808		TBR1	ENSG00000136535	2.76128	2.30973	4.03571	0.922761	1.44672	0		-1.35355	0.0299303
SRMS	1.16002	0.037085	1.72141	-1.35869	-0.34149	-1.36264	-0.92877	1.25059	-0.35142	0.296814	-0.39653	0.273629		MIR2116	ENSG00000253030	3.4516	2.30973	3.02678	0	0.723361	1.82461		-1.33074	0.0380103
AC074050.4	1.30087	0.8371	0.537327	-1.53514	-0.04926	-0.78555	-1.53514	1.14667	0.308696	0.645254	-1.05981	0.188993		B3GAT2	ENSG00000112309	2.76128	3.46459	3.02678	0.922761	2.17008	0.912303		-1.32881	0.034615
AC011676.1	1.4617	2.09271	0.87113	-0.38878	-1.17301	-1.10055	-0.26458	0.051643	-0.4177	0.07611	-0.56299	-0.64569		AC009812.3	ENSG00000254162	4.14192	4.61945	4.03571	1.84552	1.44672	1.82461		-1.32881	0.000532769
RCAN2	0.554905	0.326474	1.19962	-0.84198	-0.1101	-0.84198	-0.84198	1.79988	-0.84198	-0.84198	-0.84198	1.28109		AC006449.3	ENSG00000275665	4.14192	4.61945	3.02678	0.922761	1.44672	2.73691		-1.32881	0.0367628
AC046185.3	0.827702	0.624123	1.69044	-1.19963	-0.04161	-2.05632	-0.62095	0.973912	0.027069	-0.20857	0.092023	-0.10819		AC015849.4	ENSG00000270894	2.07096	2.30973	2.01785	0.922761	0.723361	0.912303		-1.32881	0.000532769
AL049869.3	1.93107	1.21599	0.909801	-0.23899	-0.44817	0.707076	-0.84659	-1.207	0.362399	-0.74304	-0.80242	-0.84012		AC087742.1	ENSG00000274363	5.52256	5.77432	6.05356	1.84552	2.89345	0		-1.32252	0.034604
RN7SL751P	0.821277	0.391568	1.39398	-0.6356	-0.88861	-0.07009	0.15527	1.50668	-1.80643	-0.12289	0.395657	-1.14081		TMEM56-RWDD3	ENSG00000271092	7.59352	5.77432	4.03571	1.84552	0	2.73691		-1.32079	0.0332712
AC015849.4	1.31075	1.60788	1.24466	-0.11812	-0.36626	-0.13113	0.016216	-1.26644	-0.1494	0.384728	-1.26644	-1.26644		AC007991.4	ENSG00000254287	3.4516	3.46459	3.02678	0.922761	1.44672	1.82461		-1.29778	0.00686577
DSG2-AS1	0.996319	1.23872	1.9667	-1.10617	-0.3718	-1.10617	-0.75737	0.219276	0.108884	0.240867	-0.32309	-1.10617		TAL2	ENSG00000186051	6.21288	8.08404	6.05356	2.76828	2.17008	3.64921		-1.2646	0.0106985
RNA5SP195	1.24118	1.49677	0.104332	-0.97567	-0.97567	-0.97567	0.127648	0.421871	-0.01481	-0.97567	1.50137	-0.97567		RN7SL368P	ENSG00000239948	2.76128	4.61945	3.02678	0.922761	2.17008	0		-1.25606	0.0467564
AC009812.3	0.913434	1.16739	0.856953	-0.30779	-0.51987	-0.31891	-0.19298	-1.28924	1.09755	-1.28924	1.17196	-1.28924		AL110118.2	ENSG00000259066	5.52256	3.46459	3.02678	0	1.44672	1.82461		-1.25175	0.0422456
AP001020.2	2.03019	0.642164	0.930609	-0.17555	-0.7423	-0.64687	-0.06651	-1.10763	0.705754	-1.10763	0.645419	-1.10763		IL12B	ENSG00000113302	4.14192	2.30973	3.02678	1.84552	0	0.912303		-1.2428	0.0410437
ZNF474	0.851688	2.08885	0.886916	-0.28869	-0.20564	-1.52008	-0.07382	-0.82605	0.554606	-0.80489	-0.9739	0.31101		AC099522.2	ENSG00000272525	5.52256	5.77432	6.05356	3.69104	1.44672	2.73691		-1.24114	0.0340685
AC138649.2	1.81583	0.951155	0.730136	-0.79787	-0.25011	-0.79787	1.54362	-0.79787	-0.79787	-0.79787	-0.79787	-0.00338		AC046185.3	ENSG00000279369	6.21288	5.77432	8.07142	1.84552	4.34017	0		-1.22502	0.0459415
AL024497.2	1.72009	0.585535	1.65433	-0.84473	0.051131	0.28513	-0.84473	0.77218	-0.84473	-0.84473	-0.84473	-0.84473		AC126323.1	ENSG00000166104	2.07096	2.30973	1.00893	0	0.723361	0		-1.22416	0.0390525
FNDC8	0.582846	1.92006	1.49998	-0.51887	-0.36316	-0.52891	-0.41529	-0.77792	0.748941	-1.40428	-0.84919	0.105795		RPL4P5	ENSG00000230207	1.38064	2.30973	3.02678	0	0	0.912303		-1.2227	0.0344747
HSPA8P15	1.99188	0.28495	1.20194	-0.94218	-0.17355	-0.94218	0.153026	-0.94218	0.965406	-0.94218	0.287233	-0.94218		NPPA	ENSG00000175206	2.07096	2.30973	2.01785	0.922761	0	0.912303		-1.21447	0.0299768
AC006449.3	1.44775	1.74777	0.747168	-0.57469	-0.24551	0.565055	-1.15441	-0.33419	0.537389	-1.15441	-0.42752	-1.15441		AC006111.2	ENSG00000263235	3.4516	3.46459	5.04464	1.84552	1.44672	1.82461		-1.2101	0.0430211
AC007879.3	1.41412	1.42368	0.359472	-0.44607	-0.59274	0.21732	-1.12484	-0.16448	1.51629	-1.12484	-1.12484	-0.35307		NLRC4	ENSG00000091106	15.187	16.1681	17.1518	7.38209	5.78689	8.21073		-1.19527	0.00073007
NPPA	1.1941	1.44459	1.1384	-0.01045	-0.9785	-0.02142	1.1841	-0.9785	-0.03682	-0.9785	-0.9785	-0.9785		OFD1P2Y	ENSG00000226611	2.76128	3.46459	3.02678	0.922761	1.44672	1.82461		-1.19047	0.00822505
C11orf65	0.953168	1.39934	1.39457	-1.65514	-0.28856	-0.27632	-0.48681	0.811346	0.379814	-0.15114	-1.21797	-0.86229		AC074050.4	ENSG00000276867	6.9032	5.77432	5.04464	0	3.61681	1.82461		-1.1894	0.0399968
AC021321.1	0.288442	1.23926	1.45682	-0.65231	-1.12448	-0.65766	-0.59708	0.211617	1.17205	0.912312	-1.12448	-1.12448		AL512622.1	ENSG00000235010	1.38064	2.30973	2.01785	0.922761	0.723361	0		-1.18688	0.0260192
PRSS30P	1.10739	0.761342	0.537665	-1.00872	0.099977	-0.30958	2.15082	-1.00872	-0.32083	0.008101	-1.00872	-1.00872		AC010320.4	ENSG00000269535	1.38064	2.30973	2.01785	0.922761	0.723361	0		-1.18688	0.0260192
TMEM56-RWDD3	0.958172	0.321401	-0.28716	-1.05379	-1.69977	-0.74178	0.825668	0.128171	-0.1288	-0.77091	1.94511	0.503698		AL049869.3	ENSG00000259116	8.97415	6.92918	6.05356	2.76828	2.17008	5.47382		-1.17232	0.0462457
AC012651.1	0.64661	1.78715	0.60315	-1.04825	-0.45625	-1.04825	1.48233	-1.04825	0.420971	-1.04825	-0.10136	-0.1896		METTL15P1	ENSG00000174912	11.7354	8.08404	9.08035	4.61381	3.61681	4.56151		-1.16681	0.0304225
FGF14-AS2	0.260012	1.549	1.14406	-0.05518	-0.90276	-0.38974	-1.29795	1.06151	1.14656	-0.73504	-0.85284	-0.92764		FGF14-AS2	ENSG00000272143	5.52256	9.23891	8.07142	4.61381	2.17008	3.64921		-1.16486	0.0422976
ACTA2-AS1	0.054482	0.906482	1.56404	-0.36541	-0.87993	-1.2116	1.62397	-0.61298	0.023117	-0.60323	-1.2116	0.712667		BTG4	ENSG00000137707	2.76128	4.61945	5.04464	0	0	1.82461		-1.13502	0.0196863
AL591895.1	0.20125	0.355111	-0.21701	-0.98729	-1.168	-1.57193	1.32816	0.72997	-0.84291	-0.04221	0.600279	1.61458		RPL22P24	ENSG00000231084	16.5677	23.0973	21.1875	8.30485	11.5738	8.21073		-1.12028	0.014259
IL12B	1.07156	-0.05552	0.385576	-0.34108	-1.47637	-0.91516	-0.84232	0.93302	1.28453	0.972266	-1.47637	0.459875		RN7SL751P	ENSG00000240964	4.14192	3.46459	5.04464	1.84552	1.44672	2.73691		-1.10279	0.0219472
AC010536.2	1.0782	0.339647	0.862619	-1.62998	-0.53626	-0.5231	-0.33082	0.11553	1.63956	-0.92727	-1.06516	0.977033		RHPN1-AS1	ENSG00000254389	24.8515	28.8716	22.1964	13.8414	13.0205	9.12303		-1.09198	0.00666891
AC013652.1	0.357562	0.364606	0.127247	-1.51373	-0.72938	-0.52451	1.83907	-0.80591	0.432866	-0.79438	1.62265	-0.37609		AC009032.1	ENSG00000274093	2.76128	3.46459	3.02678	0	1.44672	0		-1.08581	0.0200398
AC008740.1	0.259869	0.017657	-0.1389	-1.22128	-0.83327	-0.73192	-1.22128	1.57995	1.18615	-0.50957	0.019961	1.59264		YBX3P1	ENSG00000261614	2.76128	3.46459	3.02678	0	1.44672	0		-1.08581	0.0200398
YBX3P1	-0.20627	0.053692	-0.10813	-1.22689	-0.69215	-1.22689	1.4399	0.220803	0.10023	-0.24604	-0.37158	2.26331		AC097263.1	ENSG00000228519	2.07096	2.30973	3.02678	0	1.44672	0.912303		-1.08508	0.0362832
SPDYE6	1.30049	-0.07612	0.377231	-0.95301	-1.30775	-1.24802	1.72185	-0.29827	0.449878	0.980214	-0.0734	-0.87308		LINC01060	ENSG00000249378	8.28384	6.92918	10.0893	3.69104	3.61681	4.56151		-1.08316	0.0294013
ARL2BPP4	-0.13301	0.126893	0.045243	-0.51924	-0.51924	-0.51924	2.94078	-0.51924	-0.51924	-0.51924	-0.51924	0.654776		C11orf65	ENSG00000166323	6.9032	8.08404	8.07142	0	3.61681	3.64921		-1.07724	0.0385999
BTG4	-0.31317	0.315397	0.459224	-1.24722	-1.24722	-0.63002	1.19338	1.84422	-0.94359	-0.34957	1.10107	-0.1825		AC126564.1	ENSG00000280217	11.0451	6.92918	8.07142	2.76828	4.34017	5.47382		-1.07718	0.0457559
METTL15P1	0.776332	0.011481	0.220175	-0.71543	-0.92427	-0.72638	2.42025	0.232458	-0.55373	0.819501	-1.19716	-0.36324		AC012065.5	ENSG00000279307	4.83224	4.61945	4.03571	1.84552	2.89345	1.82461		-1.06961	0.00810541
AC073332.1	0.772091	-0.17695	-0.04127	-0.76767	-1.18939	-1.35992	1.3091	0.015415	0.92689	1.73616	-0.91263	-0.31184		AL591895.1	ENSG00000242861	13.1161	13.8584	11.0982	7.38209	6.51025	4.56151		-1.06732	0.00507064
AC004112.1	0.494211	0.112106	0.718881	-1.45197	-0.61817	-1.0704	1.64637	-0.18523	0.816113	-0.15823	1.09481	-1.39848		AP000974.1	ENSG00000279742	4.14192	5.77432	3.02678	0	2.17008	1.82461		-1.06658	0.0475914
ACTG1P24	0.073443	-0.07291	0.486511	-0.82154	-0.82154	-0.82154	-0.82154	1.71742	1.50596	-0.82154	-0.82154	1.21883		SUSD3	ENSG00000157303	27.6128	20.7875	19.1696	13.8414	7.95698	10.9476		-1.06332	0.0258988
AL731563.3	0.997612	1.12969	0.217613	-0.93136	-1.14057	-1.42092	0.26332	0.840086	1.39674	0.188654	-1.29255	-0.24831		AL024497.2	ENSG00000234567	2.07096	1.15486	2.01785	0	0.723361	0.912303		-1.05676	0.0419123
KIF25	-0.24099	0.091566	-0.01291	-0.73518	-0.73518	-0.73518	2.21629	-0.73518	1.1926	1.16454	-0.73518	-0.73518		SERBP1P6	ENSG00000248873	2.07096	1.15486	2.01785	0	0.723361	0.912303		-1.05676	0.0419123
RPL22P24	0.14149	0.952452	0.715259	-0.88473	-0.47874	-0.89642	-0.50805	2.13754	1.09386	-0.76265	-0.76659	-0.74342		RCAN2	ENSG00000172348	1.38064	1.15486	2.01785	0	0.723361	0		-1.02917	0.022693
B3GAT2	-0.06328	0.211525	0.040457	-0.78166	-0.29429	-0.78575	-1.14221	1.91858	2.01439	-0.10533	-0.69013	-0.3223		LRIT3	ENSG00000183423	2.76128	2.30973	2.01785	0	1.44672	0.912303		-1.02844	0.04538
DGCR10	0.40136	0.057119	1.37293	-1.00024	-1.15225	-0.31271	0.653583	1.28221	1.03352	-0.69219	0.060394	-1.70371		PRSS30P	ENSG00000172460	2.76128	2.30973	2.01785	0	1.44672	0.912303		-1.02844	0.04538
AL512622.1	-0.25595	0.137043	0.013584	-0.44963	-0.53397	-0.83995	-0.83995	2.4735	1.43817	-0.83995	-0.35054	0.047643		AC106038.1	ENSG00000246792	2.76128	1.15486	2.01785	0	0	0.912303		-1.02771	0.0475572
FGF14	-0.25343	0.109709	0.389977	-0.79307	-0.79307	-0.79307	-0.39021	2.2687	1.66285	-0.27446	-0.34084	-0.79307		AC013652.1	ENSG00000259345	3.4516	3.46459	3.02678	0	1.44672	1.82461		-1.02572	0.0494855
ARPC3P1	-0.40554	-0.32801	0.232456	-1.07803	-0.84314	-1.07803	0.595443	1.46566	2.12824	-0.64718	-0.32661	0.28475		RF00012	ENSG00000221044	1.38064	2.30973	2.01785	0.922761	0	0		-1.01126	0.0184286
HYDIN	-0.70461	-0.2746	-0.87665	1.21887	0.999933	0.345348	0.564554	1.0734	1.14906	-1.3436	-0.80811	-1.3436		AC068768.1	ENSG00000235423	19.3289	20.7875	23.2053	30.4511	29.6578	31.9306		0.54297	0.00408292
DACT1	-0.83879	-0.14901	-0.70308	0.439353	1.02395	0.032945	0.184248	0.535472	2.30821	-0.56767	-1.13282	-1.13282		CTBP2P4	ENSG00000251102	9.66447	8.08404	10.0893	15.6869	13.7439	11.8599		0.565905	0.0357551
FTCD	-0.44863	-0.95475	-0.8197	0.508954	1.02441	0.185957	1.834	0.895497	0.429112	-0.31481	-0.58452	-1.75553		SYT7	ENSG00000011347	29.6837	28.8716	38.3392	42.447	56.4222	44.7028		0.568049	0.0484875
TMPRSS5	-0.57578	-0.47127	-1.04067	0.133378	-0.21575	0.514409	1.6759	1.94662	0.089366	-1.4823	-0.46939	-0.10452		SNRPEP4	ENSG00000233270	37.2773	31.1813	47.4196	49.8291	59.3156	62.9489		0.585041	0.0397882
AOC4P	-0.37544	-0.84806	-0.15731	0.415457	0.142424	0.401137	-0.14239	2.72731	0.381038	-0.84806	-0.84806	-0.84806		ZNF575	ENSG00000176472	11.7354	10.3938	14.125	17.5325	20.2541	17.3338		0.61233	0.0126124
EXTL3-AS1	-0.55668	-0.92907	-0.03716	0.725142	0.204911	0.697857	-0.33778	0.872331	2.12324	-1.24962	-0.17301	-1.34016		MOXD1	ENSG00000079931	11.0451	10.3938	15.1339	19.378	18.084	18.2461		0.626603	0.0419087
PCDHGA12	-0.08212	-0.76771	-0.76771	0.148724	0.669094	0.138338	-0.76771	1.82553	1.9067	-0.76771	-0.76771	-0.76771		AC245140.2	ENSG00000280195	13.1161	21.9424	19.1696	26.7601	24.5943	31.0183		0.629215	0.0486355
C1orf143	-1.18078	-1.18078	-0.51814	0.637372	1.19467	0.017583	0.850066	1.39163	0.587844	0.562097	-1.18078	-1.18078		PNPLA1	ENSG00000180316	0.69032	0	0	0.922761	1.44672	0.912303		0.629465	0.0442737
INKA2-AS1	-1.29329	-0.66549	-0.74483	0.211574	1.06606	0.690454	0.387618	0.126149	2.1224	-0.57201	-0.03536	-1.29329		PCDHGA12	ENSG00000253159	0.69032	0	0	0.922761	1.44672	0.912303		0.629465	0.0442737
CDC37L1-DT	-0.561	-1.24465	-0.24548	1.49687	0.904456	0.562317	0.79684	1.34125	-0.3557	-1.24465	-1.24465	-0.2056		LINC01615	ENSG00000223485	0.69032	0	0	0.922761	1.44672	0.912303		0.629465	0.0442737
C13orf46	-1.1309	-0.66758	-0.81313	0.481429	-0.37648	0.455353	1.77858	1.43593	-0.02888	0.827285	-0.66543	-1.29619		ADAMTS15	ENSG00000166106	52.4643	41.5751	55.491	88.5851	68.7193	78.458		0.660131	0.0185079
CLLU1OS	-0.64858	-0.4299	-0.4986	0.329603	0.388522	-0.11463	0.48205	2.71398	-0.551	0.27565	-0.97355	-0.97355		ATP5ME	ENSG00000169020	103.548	68.1369	86.7678	144.873	126.588	135.021		0.672027	0.0233859
FRZB	-1.17151	-1.2419	-0.43373	-0.02276	0.101456	0.2479	0.639591	2.41261	0.199343	-0.57542	-0.85631	0.700719		AC046185.2	ENSG00000270587	6.9032	4.61945	5.04464	8.30485	8.68034	9.12303		0.67716	0.0345245
PMS2P5	-1.31239	-0.61681	-0.64184	0.400975	0.436808	0.804919	-0.28552	-0.01435	2.45881	0.019214	-1.16199	-0.08782		TTC6	ENSG00000139865	24.8515	19.6327	23.2053	38.756	37.6148	31.9306		0.679871	0.00838814
AC023491.1	-1.09835	-0.45699	-0.97216	0.820994	0.347164	0.434827	0.26109	-0.33761	2.18327	0.730211	-1.37175	-0.54069		AC011481.3	ENSG00000280087	1.38064	0	0	2.76828	1.44672	2.73691		0.686106	0.0429173
SNORD3A	-1.25565	-0.35602	-0.51817	1.43658	0.370098	1.40172	0.651212	0.536702	-0.14318	0.572144	-1.63915	-1.05629		FRZB	ENSG00000162998	4.83224	4.61945	7.06249	8.30485	8.68034	9.12303		0.686876	0.0450103
ACP7	-0.53846	-1.15176	-1.15176	0.487869	1.41888	0.469286	-0.23604	0.008154	2.03817	0.027048	-1.15176	-0.21963		LINC01012	ENSG00000281706	8.97415	13.8584	12.1071	18.4552	16.6373	20.983		0.69907	0.0214405
LINC01615	-0.0768	-0.83873	-0.83873	0.179749	0.758063	0.168206	2.57415	-0.83873	0.152005	-0.83873	0.438299	-0.83873		KRTAP9-12P	ENSG00000248807	6.21288	6.92918	6.05356	11.9959	9.4037	10.0353		0.706327	0.0247536
ADAMTS15	-1.02901	-1.50948	-0.89546	0.56478	-0.31177	0.117936	1.20395	0.11247	1.72572	1.10549	-0.8424	-0.24222		ZNF813	ENSG00000198346	12.4258	15.0132	15.1339	27.6828	23.8709	19.1584		0.721623	0.0496283
TESK2	-0.40179	0.109877	-0.98225	1.11575	0.68994	0.897019	1.70678	-0.36903	-0.57978	-0.33945	-1.95543	0.108372		ISCA1P1	ENSG00000217416	11.0451	9.23891	9.08035	17.5325	13.0205	18.2461		0.722792	0.0441573
NOP56P3	-1.00266	-1.00266	-1.00266	0.087752	-0.14788	0.075394	0.824302	2.08289	0.058049	1.3492	-0.31905	-1.00266		MICD	ENSG00000229390	20.7096	12.7035	22.1964	32.2966	26.7644	31.0183		0.732989	0.0394155
EIF4EP1	0.177043	-0.94598	-0.12531	0.555182	1.99595	1.28024	0.730793	0.115981	-0.94598	-0.94598	-0.94598	-0.94598		NHSL2	ENSG00000204131	6.21288	6.92918	7.06249	10.1504	13.0205	10.9476		0.750199	0.0242196
ZNF582	-1.37435	-0.72489	-0.69383	0.455707	0.694451	0.211452	-0.17797	-0.20998	2.47112	-0.79363	-0.45229	0.594198		AC241952.1	ENSG00000275131	7.59352	12.7035	12.1071	20.3007	15.914	17.3338		0.753829	0.0290666
RIBC1	-0.98768	-0.50986	-0.60363	1.11988	1.24596	0.648456	0.895967	0.777138	-0.81363	0.830637	-1.41572	-1.18751		EXPH5	ENSG00000110723	27.6128	41.5751	23.2053	58.134	51.3587	43.7905		0.765032	0.0468166
CTBP2P4	-0.72668	-1.11004	-0.62364	0.734151	0.262832	-0.19414	1.17928	-0.53746	1.50142	-1.78357	0.296858	1.00099		AC092803.2	ENSG00000260805	6.9032	6.92918	6.05356	11.0731	10.1271	12.7722		0.76878	0.0166255
ALPL	-0.45853	0.029073	-0.47711	1.39972	1.09468	0.412863	-0.46187	-1.18311	1.95748	-0.71888	-0.7783	-0.81603		HERC2P5	ENSG00000260644	3.4516	2.30973	3.02678	4.61381	5.06353	5.47382		0.801959	0.00857326
AC072061.1	-1.00227	-1.44788	-0.46039	0.768449	0.656477	1.44147	-1.01163	1.3212	1.01716	-0.43051	-0.08261	-0.76947		AC145285.3	ENSG00000260796	0	0	2.01785	3.69104	4.34017	2.73691		0.805287	0.028504
RF02247	-0.9447	-0.76444	-0.42956	0.935842	1.59437	0.557482	-1.21257	0.813885	1.22563	-0.6977	0.134332	-1.21257		RPL21P28	ENSG00000220749	10.3548	16.1681	11.0982	20.3007	18.8074	26.4568		0.814232	0.0378132
AC106795.2	-0.89359	-1.37531	-1.37531	1.20037	0.643793	0.534558	0.063188	1.35784	0.503829	0.476474	0.239461	-1.37531		FTCD	ENSG00000160282	6.21288	4.61945	5.04464	9.22761	10.8504	8.21073		0.835137	0.0154779
KRT78	-0.64059	-0.64059	-0.64059	1.62349	1.13424	0.478621	1.88835	-0.64059	-0.64059	-0.64059	-0.64059	-0.64059		AP001062.1	ENSG00000184441	5.52256	6.92918	4.03571	7.38209	10.8504	10.9476		0.835137	0.0481175
LINC02454	-0.88257	-1.06506	-0.53163	-0.33325	-0.10894	-0.10038	-1.06506	2.04112	1.78242	0.337954	0.158381	-0.23299		TESK2	ENSG00000070759	8.97415	11.5486	6.05356	16.6097	14.4672	15.5091		0.856836	0.0383843
FYB2	-0.92068	-0.92068	-0.92068	0.085193	0.656348	0.073793	0.202864	1.92564	0.057793	-0.92068	1.60177	-0.92068		NFE2L3P1	ENSG00000267497	2.07096	2.30973	3.02678	4.61381	4.34017	4.56151		0.885805	0.0137005
AP000442.1	0.015746	-0.61506	-0.48397	0.70771	0.748126	0.474307	2.13836	-1.41028	0.031927	0.416992	-0.61358	-1.41028		PCDHA10	ENSG00000250120	4.83224	3.46459	4.03571	7.38209	7.95698	7.29842		0.888545	0.00451302
RSPH14	-0.22475	-0.695	-1.23069	1.39391	0.439078	0.232338	-0.79725	1.04211	0.941434	-1.09977	1.2127	-1.21411		ATP1A1-AS1	ENSG00000203865	6.21288	6.92918	8.07142	15.6869	11.5738	12.7722		0.912817	0.0220119
RF00019	-0.98856	-1.33654	-0.31936	0.52407	1.21592	0.043102	1.78086	0.637824	-0.88406	-1.33654	0.413166	0.250108		TMIE	ENSG00000181585	1.38064	1.15486	1.00893	1.84552	2.17008	2.73691		0.922815	0.039342
PCDHA7	-0.83375	-0.464	-2.28543	0.140178	1.13719	1.55156	0.423934	0.460068	0.546008	-0.19276	0.147665	-0.63067		MIR1244-3	ENSG00000283429	3.4516	4.61945	4.03571	8.30485	7.23361	7.29842		0.922815	0.00178862
AC024940.2	-1.18224	-1.50947	-0.07471	1.11498	1.23364	1.51768	-0.04374	0.347132	0.192501	0.377374	-0.96102	-1.01213		PJVK	ENSG00000204311	10.3548	6.92918	8.07142	16.6097	17.3607	13.6845		0.922815	0.00809625
SYT7	-0.92596	-1.00748	-0.0571	0.355247	1.75811	0.581692	0.957169	0.288112	-0.57177	0.356425	0.275485	-2.00992		AC127521.1	ENSG00000262823	1.38064	0	0	1.84552	3.61681	2.73691		0.931761	0.0303147
NHSL2	-1.19837	-0.98631	-0.94684	-0.03268	0.817018	0.203348	0.318855	0.827435	0.948422	-1.46645	1.75776	-0.24219		PROX1	ENSG00000117707	2.76128	3.46459	3.02678	7.38209	5.06353	5.47382		0.940305	0.0469624
C1QTNF12	-0.7436	-0.73973	0.031008	0.701221	0.813004	0.401605	-0.23693	-0.99381	1.96999	0.993862	-0.73782	-1.4588		ANKRD30B	ENSG00000180777	0	0	1.00893	2.76828	1.44672	1.82461		0.943633	0.0327111
MICD	-0.69352	-1.55484	-0.53356	0.553063	-0.04212	0.415534	0.626871	1.57313	-0.31415	0.504373	-1.67678	1.14199		KCNJ5	ENSG00000120457	0	0	1.00893	2.76828	1.44672	1.82461		0.943633	0.0327111
AP001065.2	-0.94065	-0.63618	-1.39309	0.421269	0.503302	0.998639	1.30906	-1.39309	1.54847	-0.52347	0.123543	-0.0178		DNM1P46	ENSG00000182397	0	0	1.00893	1.84552	1.44672	2.73691		0.943633	0.0308905
PTCH2	-0.76154	-1.22597	-1.09708	0.907564	-0.04891	1.08041	0.318204	0.054594	1.03072	0.38762	1.12545	-1.77106		OTUD4P1	ENSG00000118976	0	1.15486	0	1.84552	2.17008	2.73691		0.94372	0.0205386
AC012254.5	-0.93902	-0.93902	-0.93902	0.903342	0.505226	0.882461	1.11887	-0.93902	0.853154	-0.93902	1.37104	-0.93902		HAR1A	ENSG00000225978	2.76128	3.46459	5.04464	7.38209	6.51025	7.29842		0.953852	0.0259817
AC005520.1	-0.673	-0.673	-0.673	0.798667	2.21113	1.50948	0.148915	-0.673	0.04279	-0.673	-0.673	-0.673		C1QTNF12	ENSG00000184163	3.4516	3.46459	6.05356	8.30485	8.68034	7.29842		0.953852	0.0317911
Z82217.1	-0.87856	-0.4499	-0.87856	-0.19355	0.195415	0.137312	-0.11341	-0.87856	2.78638	-0.38607	-0.01965	0.67917		ARHGAP6	ENSG00000047648	2.07096	3.46459	2.01785	4.61381	5.06353	4.56151		0.959936	0.0318453
AC090541.1	-1.44526	-0.67119	-0.56957	0.871229	0.126474	1.27731	-1.52889	1.03303	1.44273	0.12744	-0.39261	-0.2707		CCT7P1	ENSG00000217733	0.69032	0	0	0.922761	1.44672	1.82461		0.962798	0.0291901
AL449212.1	-0.09753	-1.11754	-0.99666	0.297526	1.2112	2.011	-0.10561	-1.02185	1.18893	-0.44669	-0.6264	-0.29638		AC012213.1	ENSG00000253477	0.69032	0	0	0.922761	1.44672	1.82461		0.962798	0.0291901
AL136126.1	-0.06832	-0.8124	0.275103	2.17149	0.746997	1.15431	-0.8124	0.594849	-0.8124	-0.8124	-0.8124	-0.8124		RNU6-37P	ENSG00000199562	0.69032	0	0	1.84552	1.44672	0.912303		0.962798	0.0310871
AC010931.3	-0.73462	-0.73462	-0.73462	1.26342	0.831664	0.253078	-0.73462	2.09231	-0.73462	0.701869	-0.73462	-0.73462		PCDHA7	ENSG00000204963	2.76128	3.46459	0	4.61381	6.51025	7.29842		0.963075	0.0410623
AC004233.4	-0.74954	-0.74954	-0.74954	1.69687	1.16823	1.06447	1.29991	-0.74954	-0.74954	-0.74954	0.017321	-0.74954		RIBC1	ENSG00000158423	9.66447	12.7035	12.1071	23.069	23.8709	20.0707		0.964818	0.00221641
AC106820.5	-0.48059	-1.11928	-1.11928	1.44195	1.55776	0.568856	0.787957	-1.11928	0.541695	0.108316	-0.04881	-1.11928		AC074194.1	ENSG00000248206	3.4516	2.30973	4.03571	5.53657	7.95698	5.47382		0.96865	0.0432364
HSD17B6	-0.59308	-1.49772	-0.64552	1.91795	0.933425	0.514979	1.43312	-0.70428	-0.42215	-0.01766	-0.35306	-0.56601		AC020904.2	ENSG00000273654	15.187	10.3938	16.1428	25.8373	24.5943	30.106		0.969459	0.00613776
ZNF737	-0.19428	-0.91843	-0.91843	1.01753	2.11681	0.995593	-0.91843	0.451121	0.023185	-0.91843	-0.91843	0.182175		AC072061.1	ENSG00000259826	10.3548	8.08404	13.1161	19.378	18.8074	22.8076		0.973483	0.0073311
AC074194.1	-0.30773	-0.86995	-0.02013	0.718843	1.91057	0.687947	0.022769	-0.72154	0.202623	-2.00718	0.841192	-0.45742		EXTL3-AS1	ENSG00000246339	3.4516	2.30973	5.04464	7.38209	5.78689	7.29842		0.984888	0.034402
AC022973.4	-1.00898	-1.00898	-1.00898	0.621206	0.26894	0.60273	1.72235	-1.00898	0.576799	1.33506	-1.00898	-0.08221		PHACTR1	ENSG00000112137	2.76128	4.61945	5.04464	6.45933	8.68034	9.12303		0.996946	0.0228085
AC145285.3	-0.96392	-0.96392	-0.19019	0.451381	0.700282	0.085526	-0.96392	2.54035	-0.61973	0.562373	-0.07662	-0.56162		CYP4F2	ENSG00000186115	2.76128	2.30973	2.01785	5.53657	5.06353	3.64921		0.996946	0.0385986
AL157791.2	-0.73984	-0.73984	-0.73984	0.746794	0.425546	0.729945	-0.73984	-0.73984	2.15244	-0.73984	1.12419	-0.73984		AP006621.2	ENSG00000255142	2.76128	3.46459	4.03571	7.38209	5.78689	7.29842		1.00452	0.00783099
AC245140.2	-1.47627	-0.33931	-0.69649	0.281268	0.002285	0.829787	-1.17426	1.03859	1.34363	-0.26025	1.45441	-1.0034		AP000442.1	ENSG00000255008	6.21288	3.46459	4.03571	9.22761	9.4037	8.21073		1.01198	0.0210356
OTUD4P1	-1.3089	0.033025	-1.3089	0.835553	1.21269	1.87132	-0.11124	0.208141	-0.26588	0.232853	-1.3089	-0.08977		AOC4P	ENSG00000260105	0.69032	0	1.00893	1.84552	1.44672	1.82461		1.02239	0.0454603
NFE2L3P1	-1.3885	-1.17393	-0.52957	0.896584	0.650685	0.849593	1.38161	0.27015	-0.82963	0.327482	0.909382	-1.36386		ABCC6P2	ENSG00000255277	2.07096	3.46459	3.02678	4.61381	7.23361	5.47382		1.02415	0.0432091
STX16-NPEPL1	0.161195	-0.52087	-0.62953	0.680381	1.31214	1.33627	-0.61331	-1.38072	1.29255	-1.38072	0.342167	-0.59955		ZNF582	ENSG00000018869	4.14192	6.92918	7.06249	11.9959	13.0205	10.9476		1.02552	0.0098105
AC002059.2	-1.18279	-1.25587	-1.20934	0.242095	0.674744	1.88638	0.873378	-0.69522	0.623787	-0.22824	-0.48291	0.753978		BAIAP3	ENSG00000007516	9.66447	18.4778	22.1964	32.2966	31.1045	34.6675		1.04507	0.0419209
PROX1	-0.75648	-0.43131	-0.63373	1.3799	0.307942	0.497634	0.826097	0.984954	-1.61812	1.03411	-1.4982	-0.09281		HGFAC	ENSG00000109758	1.38064	1.15486	2.01785	3.69104	2.89345	2.73691		1.06116	0.016037
H2AFVP1	-0.80161	-1.29895	-1.65205	0.578902	0.233989	1.29345	-0.527	0.200449	1.48531	0.235085	-0.66965	0.922086		AC108134.1	ENSG00000205890	2.07096	1.15486	2.01785	2.76828	4.34017	3.64921		1.06116	0.0348821
AC022960.2	-0.0041	-0.86967	-0.23714	1.44437	0.944332	1.99011	0.422703	-0.86967	-0.86967	-0.86967	-0.86967	-0.2119		HMGN2P5	ENSG00000234664	13.8064	10.3938	11.0982	22.1463	24.5943	27.3691		1.07552	0.00328155
RBM15-AS1	-0.8851	-1.36075	-1.36075	0.546702	2.12822	0.525083	-0.29546	-0.01137	0.80399	-0.44651	0.632312	-0.27636		C13orf46	ENSG00000283199	1.38064	2.30973	2.01785	4.61381	2.89345	4.56151		1.08079	0.0456206
AP001062.1	-1.11976	-0.6476	-1.61885	-0.49558	0.668626	0.701258	0.832223	0.970627	-0.26178	-1.192	0.910205	1.25263		RN7SL431P	ENSG00000264384	0	0	1.00893	1.84552	2.89345	1.82461		1.08198	0.0192096
BAIAP3	-1.95968	-0.96589	-0.54659	0.592308	0.457888	0.859646	-0.95744	1.2198	0.796751	-0.05718	1.1254	-0.56502		Z82217.1	ENSG00000279652	0	1.15486	0	1.84552	2.89345	2.73691		1.08207	0.0147658
KRT18P7	-0.43985	-0.75199	-1.14548	0.112164	0.579809	1.03045	-0.79429	0.633899	0.689597	2.01916	-1.14548	-0.78799		ACE	ENSG00000159640	2.07096	0	3.02678	3.69104	6.51025	6.38612		1.09652	0.0404986
ZNF649	-1.44406	-0.62923	-1.28375	0.065806	0.756398	0.044757	-0.75417	0.836275	1.37018	-0.45617	1.70162	-0.20766		TMPRSS5	ENSG00000166682	2.07096	2.30973	1.00893	3.69104	2.89345	4.56151		1.11183	0.0391563
TMEM25	-1.05297	-0.81687	-0.37827	1.41006	0.434371	1.84183	-0.87997	-0.07674	0.421	-1.40381	-0.22775	0.729117		AL138921.2	ENSG00000236308	2.76128	0	0	4.61381	7.23361	6.38612		1.1132	0.0135587
AC011481.3	-0.32677	-1.18938	-1.18938	0.540213	-0.28549	0.52061	-1.18938	1.25774	1.05392	-0.36039	1.70218	-0.53386		LINC00284	ENSG00000233725	0	3.46459	5.04464	7.38209	9.4037	10.9476		1.12622	0.0291849
ABCC6P2	-0.82934	-0.21693	-0.40932	0.288072	1.4393	0.665989	0.072323	0.555454	-0.9505	-1.15633	1.81962	-1.27834		PCDHB15	ENSG00000113248	2.76128	1.15486	2.01785	3.69104	5.06353	3.64921		1.13529	0.0303937
HERC2P5	-0.43649	-0.97966	-0.63857	0.116345	0.330271	0.525436	1.84395	-2.07835	0.910525	-0.1849	0.673488	-0.08204		AL162742.1	ENSG00000228261	0	0	1.00893	2.76828	2.17008	1.82461		1.13862	0.0126147
AC005225.4	-1.14756	-0.62571	-0.22296	2.22329	0.51473	1.15147	-0.76518	0.276884	-0.41051	0.312718	0.026561	-1.33373		HSD17B6	ENSG00000025423	4.14192	2.30973	4.03571	9.22761	7.23361	6.38612		1.15492	0.0199044
ZNF575	-0.917	-1.11656	-0.56158	-0.05476	0.350055	-0.08432	1.32345	-1.3032	1.20932	-0.49165	1.81189	-0.16564		HRH4	ENSG00000134489	0.69032	0	0	0.922761	2.17008	1.82461		1.15779	0.0417354
ATP5ME	-0.11415	-1.76262	-0.89531	1.80967	0.958444	1.351	0.295488	-0.68014	-0.25446	0.192145	-0.41017	-0.48991		GRAMD2A	ENSG00000175318	0.69032	0	0	1.84552	2.17008	0.912303		1.15779	0.0430812
SATB1	-0.67197	-0.78638	-0.86033	0.498823	1.19433	0.477624	-0.32699	-0.04842	0.447871	-0.69923	2.14627	-1.3716		EIF4EP1	ENSG00000233578	1.38064	0	1.00893	1.84552	3.61681	2.73691		1.15802	0.0444117
AC068768.1	-1.77715	-1.47491	-0.97392	0.527479	0.363099	0.834043	-0.01582	0.710352	0.541592	1.64091	-0.02843	-0.34724		PMS2P5	ENSG00000123965	4.83224	9.23891	9.08035	15.6869	15.914	18.2461		1.16335	0.0110429
AC127521.1	-0.03543	-1.10964	-1.10964	0.326271	1.70442	1.01982	-0.3077	-1.10964	0.985555	0.955054	-0.20943	-1.10964		MYH11	ENSG00000133392	6.21288	3.46459	5.04464	9.22761	10.1271	13.6845		1.18596	0.0267326
MYH11	-0.24585	-1.10392	-0.6106	0.695408	0.976233	2.08695	-0.8984	-0.96276	0.897181	-0.52857	-0.74066	0.434983		SLC22A15	ENSG00000163393	6.21288	5.77432	6.05356	12.9187	12.2971	16.4215		1.19548	0.024667
AC241952.1	-1.63056	-0.44678	-0.58493	1.31321	0.296961	0.625875	-0.76316	1.75196	-0.89435	0.298833	-0.70934	0.74227		AC009171.2	ENSG00000263105	2.07096	2.30973	3.02678	5.53657	5.78689	5.47382		1.19951	0.00450881
ANKRD30B	-1.33979	-1.33979	-0.56175	0.794987	-0.22414	0.067263	1.83956	0.673804	-1.33979	0.706603	0.444681	0.278382		LINC01942	ENSG00000253428	3.4516	5.77432	3.02678	10.1504	7.95698	9.12303		1.2035	0.0113359
LINC01942	-0.92289	0.014154	-1.09428	1.77957	0.894698	1.36512	0.59535	-1.26196	-0.50473	-0.17424	-0.91505	0.224262		AL136126.1	ENSG00000241255	0.69032	0	1.00893	2.76828	1.44672	1.82461		1.21738	0.0465061
PJVK	-0.50218	-1.33994	-1.0606	1.0275	1.21116	0.312134	-0.26178	1.1162	-0.83932	0.859329	-1.33679	0.814277		CBLN2	ENSG00000141668	1.38064	2.30973	0	5.53657	5.06353	2.73691		1.2507	0.0457982
DNM1P46	-0.83392	-0.83392	0.256101	1.15993	0.729083	2.12296	-0.83392	-0.83392	0.135852	0.599561	-0.83392	-0.83392		AP002833.2	ENSG00000255317	0.69032	1.15486	1.00893	1.84552	2.17008	2.73691		1.25615	0.0211317
AC092803.2	-0.73001	-0.72239	-0.97933	0.493643	0.216021	0.992241	-0.94098	1.45853	-0.38509	1.91654	-0.7186	-0.60057		STX16-NPEPL1	ENSG00000254995	2.07096	1.15486	1.00893	2.76828	3.61681	3.64921		1.30682	0.0122801
CCDC187	-0.42699	-0.55509	-1.21032	1.93093	0.431319	0.860113	-0.62553	-0.46958	0.317521	-0.45752	1.41547	-1.21032		ALPL	ENSG00000162551	2.07096	3.46459	2.01785	7.38209	6.51025	4.56151		1.30682	0.0292912
AC119674.1	-0.72769	-0.72769	-0.72769	0.133793	-0.05236	0.12403	2.1591	-0.72769	-0.72769	1.74976	-0.72769	0.251824		C1orf143	ENSG00000228208	0	0	1.00893	2.76828	3.61681	1.82461		1.38428	0.023578
HAR1A	-0.84297	-0.61099	-0.08982	0.681171	0.393602	0.653575	-1.07382	-0.03123	0.614842	-0.00317	2.06257	-1.75376		CLLU1OS	ENSG00000205057	0.69032	1.15486	1.00893	2.76828	2.89345	1.82461		1.39449	0.0307708
ALG1L15P	-0.52395	-0.77507	-0.77507	0.903279	0.014336	0.552393	1.09962	-0.77507	-0.44854	-0.77507	-0.77507	2.2782		AC005225.4	ENSG00000279026	1.38064	2.30973	3.02678	7.38209	4.34017	5.47382		1.39449	0.0391082
EXPH5	-1.48815	-0.17482	-1.90273	1.38275	0.745451	0.033573	-0.11048	-0.52413	0.896062	0.033107	1.24727	-0.13791		CDC37L1-DT	ENSG00000273061	0.69032	0	1.00893	2.76828	2.17008	1.82461		1.41236	0.0143228
AP006621.2	-0.45608	-0.13745	0.121295	1.63735	0.914656	1.59945	-1.70706	-0.5241	-0.0804	0.096286	-1.18288	-0.28107		AL358777.1	ENSG00000285763	1.38064	2.30973	3.02678	5.53657	7.23361	4.56151		1.41413	0.0256106
MOXD1	-1.73595	-1.93156	-0.508	0.766581	0.377983	0.426641	0.51875	0.436225	-0.20067	1.32259	0.854039	-0.32663		AC138956.2	ENSG00000251414	7.59352	5.77432	5.04464	14.7642	20.9775	13.6845		1.42004	0.0344665
LINC01012	-1.19566	-0.2881	-0.61351	0.566068	0.228272	1.03576	-1.33102	1.26092	-0.36131	-0.64428	1.8666	-0.52373		PTCH2	ENSG00000117425	5.52256	3.46459	4.03571	12.9187	8.68034	13.6845		1.43759	0.0284153
ATP1A1-AS1	-1.47274	-1.26717	-0.93935	1.24625	0.065803	0.409752	1.47711	0.116411	-1.1949	0.171341	0.72886	0.658632		RSPH14	ENSG00000100218	3.4516	2.30973	1.00893	7.38209	5.06353	4.56151		1.46863	0.0401783
SNRPEP4	-1.45017	-2.10774	-0.35611	-0.09619	0.927127	1.31905	-0.13449	0.162016	0.241523	-0.1756	1.14352	0.527068		LINC02454	ENSG00000256268	0.69032	0	2.01785	2.76828	3.61681	3.64921		1.49135	0.0361334
AC020904.2	-0.67294	-1.16831	-0.57417	0.427724	0.299263	0.868878	0.740093	-1.02814	0.076687	-0.87123	2.30131	-0.39916		AC106782.6	ENSG00000274653	1.38064	1.15486	1.00893	2.76828	3.61681	3.64921		1.5018	0.00986526
RPL21P28	-0.82325	0.298364	-0.67981	1.09571	0.807588	2.28345	-0.83245	-0.05024	-1.26241	-0.26111	-0.58876	0.012918		AL449212.1	ENSG00000244932	8.28384	3.46459	4.03571	10.1504	14.4672	18.2461		1.51063	0.0395939
ARHGAP6	-0.19052	0.591379	-0.22031	1.23615	1.48846	1.20681	-0.77415	-0.61994	-1.35243	-0.60801	0.594995	-1.35243		AC008760.2	ENSG00000276980	3.4516	2.30973	2.01785	9.22761	7.95698	5.47382		1.54764	0.0324551
RN7SL431P	-0.98983	-0.98983	-0.17679	0.497371	1.34183	0.480516	-0.98983	-0.98983	1.1802	0.079393	-0.98983	1.54661		AC007490.1	ENSG00000279427	1.38064	0	0	2.76828	4.34017	5.47382		1.54776	0.022657
SEC1P	-0.8215	-0.8215	-0.8215	-0.19235	-0.32831	-0.19948	-0.8215	0.068651	1.62655	0.083151	2.33396	-0.10615		CCDC187	ENSG00000260220	1.38064	1.15486	0	5.53657	2.89345	3.64921		1.61993	0.0362085
AP000577.1	-0.52933	-1.01756	-1.01756	0.940334	0.517252	0.272909	0.440397	-1.01756	0.252146	-0.07914	2.25567	-1.01756		AC002059.2	ENSG00000285697	6.21288	5.77432	6.05356	14.7642	17.3607	24.6322		1.62052	0.0483398
AC138956.2	-0.72267	-0.98887	-1.09565	0.326629	1.23583	0.168644	-0.47641	-1.45175	1.71264	0.884376	0.705774	-0.29854		ACP7	ENSG00000183760	0.69032	0	0	1.84552	2.89345	1.82461		1.62946	0.0137893
AC008676.3	-0.40802	-1.11909	-1.11909	0.78189	1.1162	1.70006	1.00427	-1.11909	-1.11909	0.247618	0.072692	-0.03837		ZNF737	ENSG00000237440	0.69032	0	0	1.84552	2.89345	1.82461		1.62946	0.0137893
PCDHB15	-0.60208	-1.10035	-0.83267	-0.31369	0.112016	-0.32667	-0.49946	1.78107	-0.6233	1.83384	1.05357	-0.48227		AC022960.2	ENSG00000276282	1.38064	0	1.00893	3.69104	2.89345	4.56151		1.6297	0.0105789
PCDHA10	-0.46347	-0.77568	-0.6453	0.11863	0.249869	0.09953	-1.09601	0.81775	0.072723	0.55369	2.39535	-1.32709		RF00019	ENSG00000199362	0.69032	0	2.01785	3.69104	5.06353	2.73691		1.65316	0.0318567
LINC01117	-0.51812	-0.99096	-0.99096	0.905181	0.495444	2.13346	-0.99096	-0.09671	-0.37613	0.826677	0.594035	-0.99096		DACT1	ENSG00000165617	0.69032	2.30973	1.00893	3.69104	5.06353	2.73691		1.66361	0.0455081
HGFAC	-0.27727	-0.4658	0.254814	1.65196	0.98595	0.855238	-1.43013	-0.33996	-0.6806	-0.3222	-1.43013	1.19814		HYDIN	ENSG00000157423	1.38064	2.30973	1.00893	5.53657	5.06353	3.64921		1.66361	0.0130761
TTC6	-0.28372	-0.97992	-0.50332	1.57116	1.41893	0.660647	-0.71148	0.581015	-1.80278	0.295098	0.414082	-0.65972		KRT18P7	ENSG00000258951	2.07096	1.15486	0	3.69104	5.06353	6.38612		1.67069	0.0176311
AC009171.2	-0.90753	-0.78991	-0.43668	0.79967	0.922983	0.768759	1.11873	-1.28457	-1.04334	-0.62048	-0.21783	1.69019		AP000577.1	ENSG00000280269	0.69032	0	0	2.76828	2.17008	1.82461		1.68611	0.00535162
RNU6-37P	-0.01541	-1.03161	-1.03161	1.68514	1.09808	0.31137	0.485673	-1.03161	-1.03161	0.921594	0.6716	-1.03161		AC008676.3	ENSG00000285868	0.69032	0	0	1.84552	2.17008	2.73691		1.68611	0.00456356
KRTAP9-12P	-1.02439	-0.82815	-1.06804	0.559935	-0.15023	0.022815	0.097267	1.20796	-1.25099	-0.54547	1.39422	1.58508		SNORD3A	ENSG00000263934	0.69032	2.30973	2.01785	5.53657	3.61681	5.47382		1.69679	0.0180058
AP002833.2	-0.95795	-0.35378	-0.54358	0.54446	0.966572	1.70376	-0.51525	-1.85575	0.479077	-0.13012	1.15377	-0.49122		MANEA-DT	ENSG00000261366	0.69032	1.15486	0	3.69104	3.61681	1.82461		1.69891	0.0376567
AL358777.1	-1.63458	-1.06158	-0.61935	0.928513	1.97514	0.327167	-0.57905	-0.87569	0.281903	0.787144	0.3682	0.102205		INKA2-AS1	ENSG00000227811	0	1.15486	1.00893	2.76828	4.34017	3.64921		1.70784	0.00894847
MANEA-DT	-0.83251	-0.54116	-1.26545	1.04943	1.00287	-0.12113	0.027391	0.372154	-1.26545	2.06311	-0.53982	0.050569		AC090541.1	ENSG00000253270	1.38064	4.61945	5.04464	11.0731	7.95698	12.7722		1.70945	0.0205658
MIR1244-3	-0.92555	-0.58462	-0.75503	0.491263	0.178536	0.197456	0.473987	-1.55204	0.425219	2.32761	0.431193	-0.70802		AP001065.2	ENSG00000277352	0.69032	1.15486	0	2.76828	2.89345	3.64921		1.78659	0.00513012
AC008760.2	-0.09829	-0.40841	-0.48768	1.47044	1.12535	0.450936	-1.03572	-0.32655	-1.03572	1.84716	-1.03572	-0.46581		SATB1	ENSG00000182568	1.38064	1.15486	1.00893	3.69104	5.06353	3.64921		1.80196	0.019467
OACYLP	-0.74734	-0.74734	-0.74734	0.475563	0.690629	-0.14282	-0.74734	0.117771	-0.15255	-0.74734	0.019332	2.7288		ZNF649	ENSG00000198093	0.69032	2.30973	1.00893	3.69104	5.06353	3.64921		1.80196	0.0147302
AC108134.1	-0.56587	-1.09465	-0.59652	-0.16337	0.743925	0.345101	-0.57138	-1.00766	0.829324	1.30218	-1.09341	1.87233		AC106820.5	ENSG00000260874	0.69032	0	0	2.76828	2.89345	1.82461		1.82445	0.00740575
PSME2P2	-0.58391	-1.32789	-0.96543	0.329598	1.01089	0.310813	-0.21706	0.07917	-0.68295	0.102089	-0.49659	2.44126		PSME2P2	ENSG00000225131	2.07096	0	1.00893	4.61381	6.51025	4.56151		1.8345	0.00879467
AL138921.2	-0.41071	-1.30015	-1.30015	0.18601	1.02988	0.756893	-1.30015	0.802545	-0.43274	1.69157	0.563284	-0.28628		AC024940.2	ENSG00000243517	0.69032	0	3.02678	5.53657	5.78689	6.38612		2.02735	0.0292431
ACE	-0.80558	-1.40258	-0.53003	-0.33854	0.474169	0.438384	0.974449	-1.02622	-0.36753	0.509894	2.26635	-0.19276		AC023491.1	ENSG00000278066	0.69032	2.30973	1.00893	5.53657	4.34017	4.56151		2.03012	0.00618787
AL592071.1	-0.59038	-0.59038	-0.59038	0.020006	-0.11189	0.013088	-0.59038	-0.59038	0.59714	2.92032	-0.59038	0.103635		TMEM25	ENSG00000149582	0.69032	1.15486	2.01785	5.53657	3.61681	6.38612		2.10426	0.0256205
AC046185.2	-0.35693	-1.40462	-1.20957	0.286093	0.458352	0.661441	1.20464	-1.72702	-0.22949	0.737055	1.25328	0.326762		LINC01117	ENSG00000224577	0.69032	0	0	2.76828	2.17008	4.56151		2.12675	0.04427
CCT7P1	-0.08175	-0.98036	-0.98036	0.220829	0.902888	1.39479	-0.98036	-0.98036	0.188108	-0.98036	0.525761	1.75117		AC106795.2	ENSG00000249684	0.69032	0	0	3.69104	2.89345	2.73691		2.15779	0.00194793
AL162742.1	-0.8725	-0.8725	-0.1014	1.24324	0.786047	0.522005	-0.8725	-0.8725	-0.18647	2.16972	-0.8725	-0.07063		H2AFVP1	ENSG00000258741	4.14192	2.30973	1.00893	9.22761	7.95698	11.8599		2.16512	0.00910834
RPSAP70	-1.03947	-1.03947	-1.03947	0.091049	0.437571	0.078236	0.644225	0.026874	-1.03947	0.5861	-0.09446	2.38829		ALG1L15P	ENSG00000242017	0.69032	0	0	4.61381	2.17008	3.64921		2.26509	0.0345674
LINC00284	-1.42999	-0.62436	-0.25696	0.286574	0.75666	1.11567	-0.23163	0.087936	-1.42999	0.112662	2.06754	-0.45412		RF02247	ENSG00000277311	0.69032	1.15486	2.01785	5.53657	7.23361	4.56151		2.27578	0.0149933
HMGN2P5	-0.57586	-0.84969	-0.79316	0.093327	0.289755	0.512403	-0.52583	-0.32182	-0.17115	2.8943	-0.38395	-0.16833		RBM15-AS1	ENSG00000227963	1.38064	0	0	5.53657	10.1271	5.47382		2.28856	0.0412429
HRH4	-0.21287	-1.14701	-1.14701	0.101672	1.78955	1.32205	0.247747	-1.14701	-1.14701	0.648466	0.41866	0.272753		SIX3	ENSG00000138083	5.52256	1.15486	1.00893	12.9187	10.8504	7.29842		2.43759	0.0247435
AC007490.1	-0.59709	-1.31597	-1.31597	0.125425	0.943875	1.53414	0.294044	-1.31597	-0.38121	0.065749	1.09377	0.8692		LDLRAD2	ENSG00000187942	0.69032	1.15486	0	8.30485	5.78689	6.38612		2.91736	0.00661507
AC012213.1	-0.20509	-0.77426	-0.77426	-0.01345	0.418551	0.730111	0.075553	-0.77426	-0.77426	-0.77426	0.179688	2.68592		AC022973.4	ENSG00000254317	0	0	0	1.84552	1.44672	1.82461		4	0.00572301
KCNJ5	-0.81881	-0.81881	-0.22616	0.8073	0.031008	0.252978	-0.81881	-0.81881	0.235734	-0.81881	2.57937	0.413792		NOP56P3	ENSG00000257956	0	0	0	1.84552	1.44672	1.82461		4	0.00572301
ISCA1P1	-0.26284	-0.56466	-0.59115	0.821175	0.067238	0.940415	-1.24731	0.945747	-1.80847	1.43892	0.791551	-0.53061		SEC1P	ENSG00000232871	0	0	0	0.922761	0.723361	0.912303		4	0.00572301
CBLN2	-0.69011	-0.33377	-1.21964	0.90386	0.722431	-0.16993	-0.82432	-1.21964	0.501738	-0.71075	1.44293	1.59721		AC119674.1	ENSG00000260971	0	0	0	0.922761	0.723361	0.912303		4	0.00572301
TMIE	-0.47062	-0.57399	-0.6408	-0.25777	-0.10917	0.150348	-0.63083	-0.50499	0.130186	1.93471	2.07567	-1.10274		AL592071.1	ENSG00000273980	0	0	0	0.922761	0.723361	0.912303		4	0.00572301
CYP4F2	-0.25351	-0.5269	-0.7036	1.42672	1.14033	0.284064	-1.92526	-1.13484	0.248517	1.28794	0.176192	-0.01965		AC012254.5	ENSG00000280212	0	0	0	0.922761	0.723361	0.912303		4	0.00572301
LDLRAD2	-1.14714	-1.006	-1.35687	1.16625	0.401264	0.583317	-0.1043	-0.56357	-0.81145	0.255571	0.752222	1.8307		AL157791.2	ENSG00000271424	0	0	0	0.922761	0.723361	0.912303		4	0.00572301
GRAMD2A	-0.55245	-1.08084	-1.08084	0.331772	0.580201	-0.38254	-0.29191	-1.08084	0.293291	1.96595	1.57599	-0.27777		RPSAP70	ENSG00000250327	0	0	0	2.76828	3.61681	2.73691		4	0.0088651
AC106782.6	-0.81846	-0.90474	-0.96051	-0.28816	0.036116	0.048499	-0.1644	-1.34608	0.712132	2.20336	0.42257	1.05966		AC004233.4	ENSG00000274367	0	0	0	3.69104	2.89345	2.73691		4	0.00891979
SLC22A15	-0.95994	-1.06944	-0.99972	0.714298	0.559124	1.58885	-0.19507	-1.53323	-0.49412	0.801608	0.955352	0.632304		FYB2	ENSG00000187889	0	0	0	0.922761	1.44672	0.912303		4	0.0250368
SIX3	-0.3229	-1.32101	-1.35436	1.36726	0.894629	0.082921	-0.64277	-0.98822	-0.35417	0.840758	0.265889	1.53198		AC005520.1	ENSG00000258653	0	0	0	1.84552	3.61681	2.73691		4	0.0332656
PHACTR1	-1.13272	-0.51466	-0.37323	0.09732	0.836071	0.983318	-1.70834	-1.18266	0.337361	0.155479	1.41242	1.08964		AC010931.3	ENSG00000261543	0	0	0	1.84552	1.44672	0.912303		4	0.0352523
ZNF813	-0.92355	-0.60576	-0.59094	0.95028	0.482113	-0.09667	-1.18376	-0.52549	-1.01648	1.29839	1.95548	0.256377		KRT78	ENSG00000170423	0	0	0	1.84552	1.44672	0.912303		4	0.0352523
PNPLA1	-0.31939	-1.04388	-1.04388	-0.07545	0.474447	-0.08642	-1.04388	-1.04388	-0.10183	1.74113	1.38467	1.15835		OACYLP	ENSG00000224367	0	0	0	1.84552	2.17008	0.912303		4	0.0488459
														FYB2	ENSG00000187889	0	0	0	0.922761	1.44672	0.912303		4	0.0250368
