# Supplementary material for: Small molecule disruption of RARα/NCoR1 interaction inhibits chaperone-mediated autophagy in cancer
Source: EMBO Mol Med. 2025 Jun 9;17(7):1716–55. doi: 10.1038/s44321-025-00254-y (PMC12254369; doi:10.1038/s44321-025-00254-y)
Supplement: Supplementary file 7 — Source data Fig. 5 [file 44321_2025_254_MOESM7_ESM.zip]

Archive with 3 entries (3 files):
- Figure 5/Fig5A.xlsx
- Figure 5/Fig5B.xlsx
- Figure 5/Fig5D.xlsx
