# Supplementary material for: Small molecule disruption of RARα/NCoR1 interaction inhibits chaperone-mediated autophagy in cancer
Source: EMBO Mol Med. 2025 Jun 9;17(7):1716–55. doi: 10.1038/s44321-025-00254-y (PMC12254369; doi:10.1038/s44321-025-00254-y)
Supplement: Supplementary file 7 — Source data Fig. 5 [file 44321_2025_254_MOESM7_ESM.zip › Figure 5/Fig5A.xlsx]

## Sheet: Fig. 5A
Protein levels z-score
	WT			WT+NL			LAMP2A KD			LAMP2A KD+NL			WT+CIM7			WT+CIM7+NL
P17936	0.257004	-0.339356	0.509389	0.254246	0.602729	1.44068	-2.78112	-1.61035	0.0379789	-0.00359494	0.00732847	1.14531	-0.193388	0.0214154	0.655764	-1.85234	0.268871	-0.102261
P06396	1.26772	-0.839003	0.166674	1.25641	0.511325	1.46644	-2.81777	-0.849871	-1.04166	-0.434621	-0.514709	0.553935	0.718755	0.605537	0.305299	-1.41879	0.159104	-0.632921
Q92817	1.67278	-2.24166	-0.261669	1.00283	0.539625	1.25575	-2.1639	0.00877577	-1.03743	-0.192748	0.205199	-0.775534	0.294434	0.313809	-0.271576	-0.710913	-0.582818	0.34873
P09172	1.39182	0.241482	-1.97776	0.668115	0.580537	1.73453	-1.30898	-1.53734	-0.101587	-0.287036	-0.249327	0.388887	0.359025	0.125376	-0.480991	-0.581264	0.561098	0.0273144
P01008	0.445026	-0.56275	-0.279785	0.696647	1.68276	0.845079	-2.51406	-0.959091	0.0848115	-0.470196	-0.448829	0.717699	-0.891028	0.290561	0.905303	-2.33639	0.804504	-0.253925
P02675	1.35861	-1.2857	-0.0433847	1.11124	0.839254	1.0978	-2.81	0.213892	-0.930521	-0.667788	-0.329936	0.895605	-0.814875	0.788103	0.330967	-1.52081	-0.0336224	-0.0403253
P02671	1.34556	-1.05402	-0.0557156	0.998269	0.765755	1.42484	-2.65252	-0.0263992	-0.672508	-0.78941	-0.81285	0.726977	-0.783399	0.803492	0.526932	-1.60573	-0.000323635	-0.122342
Q9Y6V0	-0.104946	-0.947342	0.0121551	0.914949	0.766423	-0.37528	-2.17907	0.3267	-0.675146	-1.04999	0.0678868	0.655928	0.143522	1.06299	0.900722	-2.75803	0.802217	0.571807
P01024	0.0575389	-1.39398	-0.296144	0.786221	0.678008	0.180411	-2.20423	-0.15756	-0.709284	-1.16306	0.1291	1.17626	0.177288	0.928104	1.01744	-2.15368	0.223126	-0.0775283
P05452	1.32628	-1.25708	-1.32959	0.0940957	0.414742	1.66632	-2.09186	-0.929764	0.545274	0.535709	0.404716	-0.529287	1.27156	-0.73864	0.414859	-1.82739	-0.318856	0.197806
P04217	0.073473	-1.16147	-0.34992	0.715533	0.662918	0.835051	-1.76586	-0.720027	-0.149388	-1.09378	-0.194168	1.3038	0.104857	0.567767	0.76868	-2.68703	0.381516	-0.170556
P02649	0.557012	-0.988456	-0.766978	0.438259	0.515995	1.19621	-1.62373	0.0790801	-1.15721	-1.36669	-0.593182	1.55025	-0.118444	0.601207	0.584761	-2.20928	0.922116	-0.538447
P15169	0.268562	-1.01339	-0.450789	0.4239	0.654632	0.886379	-2.63775	-1.14703	-0.617985	-1.17592	0.263323	0.908047	-0.0295196	0.461544	0.910092	-2.07267	0.161806	0.352715
P07357	1.18613	-1.28765	-0.439746	0.568292	0.632653	1.06207	-2.51742	-0.906276	-0.217221	-0.202009	-0.171337	1.00535	-0.0180309	0.634174	0.438393	-2.09855	0.360817	0.303829
P19823	-0.447547	-0.859434	-0.52382	0.179193	1.02692	1.02305	-2.64307	-0.521711	-0.198647	-0.710613	0.419951	1.08808	-0.785426	0.289349	0.906929	-1.9111	0.453824	-0.455276
Q14624	0.510366	-1.26471	-1.01542	0.608424	0.691891	1.51435	-2.06645	-0.535085	-0.392516	-0.775265	-0.234342	1.04506	-0.655037	0.586293	0.398934	-2.08354	0.456589	-0.201289
O00187	-0.0247147	-2.06608	0.509669	0.985127	1.26208	0.895922	-1.73119	-0.111543	-2.19558	0.882203	-0.647827	0.412178	-0.251716	0.399461	0.230163	-1.803	-0.165713	0.12895
Q147U7	0.00598738	-1.10451	-0.680672	1.05939	0.946949	1.23438	-2.51411	-0.538138	-0.72616	-0.749571	0.0465547	0.659544	0.35411	0.0317372	0.463653	-2.21241	0.26301	-0.296968
P05141	-0.0367545	-1.14724	-0.730048	1.07305	0.954229	1.27246	-2.43123	-0.539327	-0.737092	-0.768747	0.0325822	0.660946	0.330064	0.00402397	0.447868	-2.1847	0.269441	-0.316013
P02647	0.0381848	-1.57039	-0.91452	0.719251	1.36836	0.97166	-2.35724	-0.610796	-0.412533	-0.750569	0.332778	0.74007	0.146432	-0.133219	0.63153	-2.0859	0.127779	-0.25864
P05155	-0.388482	-0.794908	-0.822928	0.907059	1.5335	0.760416	-2.33279	-0.791428	-0.296135	-0.0878916	0.0554661	0.81381	-0.36864	0.456109	1.15141	-2.3891	0.00860706	-0.350853
P08571	-0.322185	-1.4037	-1.14868	1.07179	1.12632	-0.230358	-2.66525	-0.700913	0.342208	0.420937	0.233858	0.963661	0.236485	0.478814	0.640674	-2.22557	0.035089	0.668274
P01031	-1.01257	-1.11877	-0.384649	0.63837	0.963471	0.088226	-2.62441	-0.899399	-0.13183	-0.132601	0.434043	1.24864	-0.140451	0.624317	1.14485	-1.97832	0.409894	-0.103774
P10909	-0.473295	-0.952603	-0.756623	1.20143	1.22863	-0.151931	-2.34543	-0.28498	-0.282838	-0.716003	0.290618	1.31229	-0.234406	0.854753	0.930156	-1.8762	0.558488	-0.103032
P49908	-0.412572	-0.605511	-0.360038	1.20918	1.15338	0.274327	-3.4222	-0.0915037	-0.506519	0.0954601	0.206457	1.58217	-0.198676	0.473845	0.444467	-1.41962	0.585465	-0.497239
Q709C8	0.135199	-1.43116	-0.178416	1.10248	0.459781	0.682903	-2.72652	-0.491526	-0.557497	-0.169616	0.5431	0.802392	0.476624	0.698884	1.20375	-2.21256	-0.272334	-0.249986
P00740	0.229328	-1.67791	-0.16168	0.721526	0.61318	0.708856	-2.6585	-0.82084	-0.231045	-0.017072	0.752021	0.971662	0.222926	0.990196	1.10177	-1.73527	-0.131601	-0.924388
P08185	0.915826	-1.44287	-0.933275	1.09831	0.63104	0.899571	-2.4947	-0.682522	-1.27267	-0.0329888	0.841081	0.332904	0.775759	0.32457	0.735831	-1.41703	-0.331143	-0.794911
A0A0A0MRZ8	-1.32954	-0.549332	0.548797	1.11017	-0.551881	0.519378	-3.08259	-0.977988	0.327361	0.688855	0.155415	0.518048	0.614442	1.46842	0.17977	-1.79482	-0.590897	0.245521
P04433	-1.21343	-0.553798	0.512428	1.0368	-0.556273	0.429259	-3.01346	-0.970001	0.366365	0.574193	0.0878983	0.604395	0.530691	1.53184	0.118105	-1.84424	-0.648469	0.332639
Q04756	-0.70197	-2.0324	0.124379	0.688452	0.72183	0.738453	-1.70013	-1.45832	-0.176933	0.570855	0.784255	0.884446	0.306597	-0.0663053	0.907767	-2.03187	-1.3534	-0.0121384
P02768	-0.89539	-1.10176	-0.825528	0.334627	0.437934	0.639346	-2.66292	-0.477547	-0.514689	0.304193	0.83268	1.26184	-0.524834	0.632863	0.153429	-1.62718	0.263408	-0.306745
O95568	0.606812	-1.62662	-0.392787	1.02756	0.882708	0.58729	-2.71925	-0.306846	-0.418502	-0.499432	0.194852	0.235275	0.487864	0.838587	1.60103	-2.14322	-0.183135	0.0549911
P35542	-0.0110702	-1.29905	0.170081	0.736537	0.618409	1.11193	-1.95214	-0.0573352	-0.571681	-1.16709	-0.074354	1.05968	0.0748778	1.19414	1.05067	-2.62146	0.0389672	-0.3808
P01619	-0.946785	-1.23461	0.275498	0.474655	-0.00849436	1.10361	-1.64561	-1.39794	0.306731	0.26943	-0.591466	0.0149841	1.07657	1.64127	0.749253	-2.44042	-0.79016	-0.0302461
A0A0C4DH55	-1.33881	-1.14331	0.546625	1.0629	0.0656113	1.17346	-1.5076	-0.789524	0.175276	0.161267	-0.229975	0.893475	0.441744	1.58317	0.884892	-2.9022	-0.656179	-0.368942
A0A075B6H7	-1.44851	-1.11002	0.549461	1.02235	0.0329871	1.15348	-1.59884	-0.882055	0.130838	0.119722	-0.200252	1.04946	0.414976	1.59013	0.851057	-2.75112	-0.71391	-0.253515
A0A0B4J1U3	-1.33914	-0.761477	0.609909	0.463253	-1.32525	1.44569	-0.577684	-0.702791	-0.929704	1.07503	-1.0515	0.914211	0.399398	1.51157	0.276062	-0.624167	-0.971047	-0.987773
P80108	-1.41804	0.00705615	0.521386	0.945621	-0.296502	0.536823	-1.28895	-1.39689	1.03102	-0.348694	-0.582212	0.994127	-0.118341	1.36126	1.38199	-2.15374	0.141357	-0.928719
A0A0J9YXX1	-0.246512	-0.794084	0.844845	1.1015	-0.34031	-0.0120318	-0.88533	-0.21274	-1.41439	-0.307195	0.632965	0.640347	1.68196	-0.600283	1.11647	-3.02775	0.0544711	-0.454725
P19827	0.389998	-0.590839	0.0582377	1.15469	-0.177209	1.77872	-2.22072	-1.41712	-0.495748	0.0974596	0.0654178	0.702799	1.32208	1.56551	1.47504	-0.804994	-0.921805	-0.916044
Q9NZ56	-0.15419	-0.552198	-0.369026	0.567779	0.558028	0.371624	-0.256731	-0.206478	-0.432856	-0.178909	0.885595	0.479625	0.850702	0.522017	1.16734	-0.926624	-0.318722	-4.00425
A0A0C4DH24	-0.475412	0.687868	0.91231	0.960114	-0.68338	-0.232064	-0.909328	-0.14492	-0.251335	0.535682	0.769168	0.618368	1.24349	0.194173	0.500903	-1.74837	-2.26151	1.31356
P11168	0.108072	-2.45364	-0.709557	0.700274	0.533181	-0.284632	-1.31082	-0.541025	-0.74298	0.00812445	1.18231	0.376245	1.06786	0.630424	1.00675	-2.40328	-0.569881	-0.119108
P05546	-1.80018	-1.42305	-0.512564	0.614601	0.864204	-0.100434	-1.92876	-0.342634	-0.288629	-0.236553	0.806898	0.580447	0.321141	0.875321	1.97794	-1.8204	-0.265233	0.180707
Q5BJF6	-0.904521	-1.668	-0.326007	0.611251	0.955077	0.39474	-2.27917	-0.0277066	-0.560162	-0.651499	1.21102	0.00343027	1.30362	1.05794	1.79657	-1.52898	-0.0892164	-0.0126383
P20742	-1.07221	-0.533579	-0.655722	-0.715347	-1.02415	1.8973	-0.206878	-0.0849447	-0.564038	-0.573198	1.90519	-0.936039	1.59068	0.698494	1.72014	-0.314671	-0.580041	0.150901
A0A0C4DH31	-0.970939	-0.599206	0.758937	0.800323	0.097238	0.152558	-2.00222	-1.34652	-0.694266	0.946804	1.20176	-2.41531	1.76562	0.638704	0.847078	-0.0240697	-0.69545	0.445892
A0A0B4J1V0	-1.56207	-0.622084	0.790207	0.710835	-0.737354	0.682687	-2.00371	-1.56198	-0.265746	-0.257867	-0.322773	0.378581	1.63326	1.421	0.083366	-1.84532	0.208979	0.627358
P01705	0.237028	-1.01423	0.377653	0.228634	-0.742	1.41336	-1.80703	-0.421407	-1.97349	0.821551	1.34099	-1.85199	1.30228	0.87054	0.313851	-0.461238	-0.399022	-0.355964
A0A075B6I9	0.594277	-1.36173	0.00269721	-0.293823	0.132565	1.12176	-2.43848	-0.912835	-0.788577	-0.990504	-0.0656544	0.729761	1.60346	1.24451	0.772298	-1.43886	-0.47061	0.0179498
Q86XI8	-0.0100633	-0.677364	-0.678579	0.444548	-0.648396	0.0282285	-1.46986	-0.797702	-0.872059	0.113116	1.37319	-0.720716	1.73392	1.09395	1.21128	-0.360864	-1.33988	0.840216
A0A075B6I0	-0.704926	-0.3602	0.102657	-0.347516	-0.0610559	1.29622	-1.59013	-2.70099	-0.896873	0.545723	-0.121935	-0.289709	1.58629	0.99987	0.374796	0.209489	-0.825847	0.961987
P0DOY3	0.0750969	-1.14029	0.0457999	0.727268	0.219549	0.16827	-2.92462	-1.1328	-1.03045	-0.743018	1.15987	0.886503	1.33878	0.84509	0.881534	-1.27202	0.0227777	0.653007
Q9UPN9	0.511765	-1.41588	0.308977	1.46503	0.620852	0.514444	-3.00285	0.473571	-1.33833	-0.0712361	0.558028	-0.052543	0.575785	1.35694	0.702127	-0.0215609	-0.668251	0.556018
P04211	0.842621	-1.83999	0.350251	0.980995	-0.0338578	1.0384	-1.56855	-0.328838	-1.89252	0.339181	-0.13418	0.0680252	2.20348	-0.0885387	0.0475641	-0.104586	0.171302	0.370233
Q8TDJ6	-2.68119	-0.36037	0.582435	0.540449	0.675979	-1.73574	-1.14694	-0.514079	-0.0906511	0.456379	0.876928	0.731693	0.979744	0.829462	1.15749	-0.690246	0.308306	-0.124006
P08697	-2.09522	-0.597048	0.00874591	0.301826	0.579657	-1.75993	-1.91754	-0.294445	0.318807	0.644305	1.6514	0.112468	1.04212	0.652188	1.01244	-1.07146	-0.470738	0.302264
A0A0B4J1U7	-1.76487	-0.294158	0.0435426	0.450226	-0.586371	0.53793	-1.90196	-1.47832	-0.170665	1.21786	0.9899	0.965082	1.42133	0.937974	-0.0518752	-1.22446	-1.21189	1.3122
P01876	-1.41293	-0.380495	0.194262	0.769848	1.01871	-1.20476	-1.53423	-0.954398	0.170334	-0.444342	0.590366	1.6932	0.698492	0.531013	0.983018	-1.51591	1.28169	0.066702
P01860	-1.79412	-0.258537	0.997827	1.6857	-0.0442	-0.645079	-2.62251	-1.06139	0.660392	-0.0973735	0.302175	1.05711	0.96766	0.958112	0.798197	-1.19954	-0.183958	0.924595
P27169	-1.9119	-0.0115965	-0.428693	0.23877	1.9081	-0.995023	-1.82941	-0.493353	-0.270315	-0.675095	0.314784	1.83598	0.257393	0.010986	1.64249	-1.2158	-0.00345332	-0.101263
P01009	-0.976486	-1.3523	-0.317166	0.343256	0.0872103	0.599203	-2.9743	-0.996237	0.948392	0.487657	0.484657	-0.256719	0.992181	0.594675	0.389283	-1.30979	-0.355955	0.884884
Q8NF91	-0.406955	-1.18866	-0.117144	0.811219	0.817211	-1.00198	-2.25712	0.266922	-0.735231	-0.775717	0.415944	0.997576	0.0829284	1.07407	1.01478	-2.10322	0.436293	0.388378
A0A0B4J1V1	0.0613373	-1.47978	-0.525178	0.0462772	-1.28321	0.214157	-2.74422	-0.728937	0.0613944	0.656362	0.466001	0.999014	2.06715	1.07947	0.342976	-1.12807	0.0831024	1.04428
P01763	0.0613373	-1.47978	-0.525178	0.0462772	-1.28321	0.214157	-2.74422	-0.728937	0.0613944	0.656362	0.466001	0.999014	2.06715	1.07947	0.342976	-1.12807	0.0831024	1.04428
P01762	0.0613373	-1.47978	-0.525178	0.0462772	-1.28321	0.214157	-2.74422	-0.728937	0.0613944	0.656362	0.466001	0.999014	2.06715	1.07947	0.342976	-1.12807	0.0831024	1.04428
A0A0C4DH32	0.0613373	-1.47978	-0.525178	0.0462772	-1.28321	0.214157	-2.74422	-0.728937	0.0613944	0.656362	0.466001	0.999014	2.06715	1.07947	0.342976	-1.12807	0.0831024	1.04428
P01780	0.116083	-1.32888	-0.524242	-0.0617672	-1.34363	0.41664	-2.76718	-1.08706	-0.231723	0.755257	0.532494	0.690205	2.2545	1.20208	0.28297	-0.348385	-0.124743	1.06679
P01602	-0.113198	-1.02358	-0.482198	-0.510251	-0.415202	-0.174853	-1.38472	-1.65966	0.17649	0.91491	1.6723	-1.07621	1.9928	1.23717	0.658343	-0.188984	-0.125898	1.19029
P31749	-2.09734	-0.554786	0.177886	0.115391	-0.780947	-0.637139	-2.01646	-1.86712	0.00997111	0.458104	0.00938234	1.42268	1.06425	1.25662	0.2632	-0.720959	-0.10954	0.684587
P31751	-2.09734	-0.554786	0.177886	0.115391	-0.780947	-0.637139	-2.01646	-1.86712	0.00997111	0.458104	0.00938234	1.42268	1.06425	1.25662	0.2632	-0.720959	-0.10954	0.684587
Q9Y243	-2.09734	-0.554786	0.177886	0.115391	-0.780947	-0.637139	-2.01646	-1.86712	0.00997111	0.458104	0.00938234	1.42268	1.06425	1.25662	0.2632	-0.720959	-0.10954	0.684587
A0A075B6K5	-1.65178	-0.701326	0.839538	1.02714	-0.521008	-0.543299	-2.19589	-0.972476	-0.808316	1.05323	-0.241583	-0.0732296	1.48513	0.759048	-0.0577216	-0.639791	0.603362	0.999052
O43866	-0.885768	-0.737152	1.24693	-0.645972	0.431618	-0.407497	-2.44631	-1.45707	-0.301251	-0.284067	0.196693	0.486486	0.759314	1.30028	0.680577	-1.24872	0.160711	0.88564
A0A075B6K2	-1.57608	-0.26237	0.970421	1.14728	-0.17322	-2.042	-1.50089	-0.471918	-0.648363	0.853253	-0.595577	0.334426	1.27862	0.902233	0.403898	-0.668511	0.75466	0.762022
P01871	-1.28021	-1.01958	0.963842	-0.797294	0.334616	-0.862549	-2.16328	-1.21411	-0.196	-0.0990703	0.590266	0.168832	0.761773	1.30661	0.601376	-0.717943	0.329889	1.13029
P01703	-0.27764	-0.578268	-0.404926	-0.213567	0.0844913	1.48098	-2.88061	-1.91324	-0.283451	0.568498	-0.774984	1.38072	0.130625	0.210951	-0.268215	-0.626463	0.226248	-0.158832
P35858	-1.59124	-0.0576439	0.949196	-0.326486	0.493154	0.305939	-1.99355	-2.46357	-0.122101	0.893945	0.646481	-0.220329	0.0851912	-0.469667	0.590216	-0.859823	0.807722	0.854197
A0A075B6H9	0.456759	-1.10109	-0.983729	-0.0910166	0.133991	0.577429	-1.83668	-2.20958	-1.34276	0.493471	0.846462	0.366719	1.31429	0.470512	0.466914	0.676687	0.216761	1.04895
P01857	-1.98355	0.0481201	1.07136	0.49981	0.659882	-0.581038	-2.62778	-0.132317	-0.778067	0.785427	0.803987	0.902391	0.314282	0.374993	0.489729	-0.386207	-0.813212	2.00911
P0DOX5	-1.98355	0.0481201	1.07136	0.49981	0.659882	-0.581038	-2.62778	-0.132317	-0.778067	0.785427	0.803987	0.902391	0.314282	0.374993	0.489729	-0.386207	-0.813212	2.00911
P01718	-0.0881303	-1.29219	0.830167	0.811076	0.166402	-0.653431	-2.63695	-0.42195	-1.44836	0.530041	1.68046	0.819896	1.70532	-0.311882	0.296374	-0.337179	0.376051	1.08842
A0A075B6P5	-0.033453	-0.139942	0.390962	-0.474356	-1.07278	0.350863	-2.89802	-1.08842	-0.505939	0.840298	1.01626	0.520699	1.38866	1.21849	-0.474885	-0.160037	-1.06847	1.49625
A0A087WW87	-0.033453	-0.139942	0.390962	-0.474356	-1.07278	0.350863	-2.89802	-1.08842	-0.505939	0.840298	1.01626	0.520699	1.38866	1.21849	-0.474885	-0.160037	-1.06847	1.49625
P01715	-0.928705	-0.689448	0.254119	-0.186389	-0.377503	-0.864818	-2.11753	-1.36524	-0.694362	1.83834	2.11956	0.419529	1.64549	-0.428922	0.401376	-0.101106	-0.680078	0.808613
P48740	-2.26031	0.625754	0.45874	1.03515	0.648473	0.253541	-2.34195	-0.753922	-0.49296	0.012091	-0.0576535	1.44577	-0.902042	-0.072729	0.110744	-1.58253	0.443425	0.383246
O14791	-0.293132	-1.09691	-0.433383	-0.0619265	0.333356	0.797307	-2.5911	-0.650317	-0.403895	-0.598482	0.53306	1.66485	-1.16592	0.499772	0.0556411	-1.58635	0.546952	-0.00364141
Q15485	-1.38556	-0.620238	0.848206	1.1478	0.957991	-0.486993	-2.05537	-0.448266	0.131635	0.828299	-0.450901	1.00276	-1.32674	0.536324	-0.0443623	-1.83134	1.53588	-0.383275
P25311	-1.14825	-0.0214241	-0.505943	0.734719	1.22785	-0.41915	-2.06974	-0.404177	-0.0029364	-0.350082	0.196637	1.79255	-1.01874	0.433325	0.00458697	-1.8541	1.1537	0.13673
P04070	-1.42976	-0.906502	0.443975	0.55796	1.74511	-0.809761	-2.0706	-0.168335	-0.443993	-0.273897	1.41964	0.95066	-0.260004	-1.79583	0.876246	-1.15652	0.530574	0.0904023
P46821	0.749823	-1.02104	-1.14803	0.950363	0.976737	-1.07618	-0.887133	-1.01518	-1.11892	0.011307	0.0441379	1.09414	-1.38812	-1.24442	0.813821	-0.977448	0.909984	-1.12733
P07360	0.869741	-1.67465	-0.997102	0.316161	0.920459	0.684978	-2.01111	-0.938559	0.0794828	-0.193737	-0.166436	1.5078	-1.24586	0.310871	0.596079	-1.68185	0.467448	-0.101024
P00734	-1.59873	-0.24584	0.261865	1.02571	1.14689	-0.440476	-1.97015	-0.561515	0.349244	-0.503557	-0.402122	1.77089	-0.975822	0.143563	0.41652	-1.59417	0.339487	-0.20444
P22087	0.202525	-1.72916	-0.95859	0.473799	0.482198	0.954364	-1.59807	-0.223336	-0.870252	-0.873981	0.210554	1.52658	-0.989786	0.439669	0.465023	-1.58213	0.35118	-0.665424
P01019	-0.643449	-0.900714	-0.215572	0.521828	1.58882	0.533685	-2.29214	-0.731669	0.709935	-0.391407	-0.124001	1.88004	-1.24266	-0.0204086	0.0186661	-1.75815	0.388303	-0.2001
P02656	0.113533	-0.982478	-0.944001	0.369711	0.407237	0.815721	-1.6427	0.901374	-1.09106	-0.585626	-0.00524683	1.93164	-1.11803	-0.084141	0.0616336	-1.98778	0.946918	-0.617261
P01700	-0.724806	-1.57064	-0.0140843	0.79151	0.417819	1.65858	-2.91776	-1.18655	-0.113107	0.607903	-0.150833	1.17093	-0.346885	-0.177934	-0.779343	-0.858181	0.66534	0.0156996
P01593	-1.1061	-1.15477	1.49661	-0.338905	0.393361	0.968518	-2.37738	-1.39499	0.0805237	1.13801	-0.419687	0.276065	0.28034	0.232868	-0.277027	-0.919077	-0.803481	0.0939211
O75636	-0.995604	-0.883599	0.700933	0.499933	0.756073	-0.747335	-2.80191	-1.14229	1.20237	1.12301	0.59588	-0.0513175	0.276514	-0.224299	0.765321	-1.31177	-0.994632	1.00824
P01591	0.826921	-1.1014	0.0466899	-0.88379	0.233799	0.694215	-2.31644	-0.676221	-0.740377	-1.08446	0.195536	1.07563	-0.441116	0.754792	-0.101619	-1.61905	0.770846	0.353226
P01706	-0.962254	0.127103	0.509796	1.71907	-1.12299	1.48947	-1.64323	-0.663434	0.136031	0.601799	-0.59629	0.338827	0.234686	1.45171	-1.07314	-1.78064	0.122271	0.489084
P00748	-0.195974	0.275364	-0.120128	0.853333	0.229676	0.286107	-2.62895	0.195875	-0.175835	0.305503	0.949147	-0.170124	-1.22198	0.905756	0.709075	-2.08295	-0.175965	-0.0110667
A0A075B6K0	-1.76258	0.597583	0.118774	1.55771	0.481312	-0.189825	-0.0116117	0.490132	-1.31703	0.0162037	0.92212	0.765211	-1.72726	0.521968	0.68642	-0.0736149	0.651246	0.981976
A0M8Q6	-0.741896	-0.655484	-0.236567	1.27958	0.287499	-0.581698	-1.87138	0.443032	0.223727	-0.199267	-0.236235	1.4714	-0.140697	0.324803	0.10662	-0.665866	0.698395	1.26172
Q96MG2	-2.5261	0.325131	0.727359	0.477497	0.395013	0.645027	-1.19557	0.795932	0.610499	0.454237	0.593511	0.27992	0.155817	-2.19555	0.901741	-1.42327	0.61729	0.513064
Q9BXF6	0.246986	-1.47682	0.549904	0.129321	0.890336	0.775177	0.149955	-1.44434	0.515114	0.672933	-1.73404	0.575132	0.757309	0.9435	-2.09045	0.00939977	0.45013	0.684784
P02745	-1.21712	-0.482395	0.953485	-0.561868	0.970023	0.777861	-2.79656	-0.498836	2.41478	-0.00919781	0.116957	-0.15811	-0.31997	-0.191124	0.974932	-0.639775	-0.222949	0.809773
O95497	-1.36598	-0.628677	-0.817973	0.79645	1.02411	0.829782	-0.447571	-0.660897	-0.87347	-0.763503	-0.886808	0.33447	0.377292	-1.05847	0.489758	-0.407625	1.58328	-0.889223
O60488	-1.31882	-0.873426	-1.18236	0.777565	0.120137	0.29538	-0.3651	0.214721	-0.915371	-1.7965	0.952809	0.513101	-1.44917	0.701968	0.101671	0.440059	0.28352	-0.573403
P02655	0.0410682	-1.32567	-1.04482	0.683641	0.821831	1.35673	-1.27017	0.407064	-0.877358	-1.50517	-0.0731155	1.24687	0.414809	0.0392764	0.625402	-2.14001	0.354617	-0.596502
P02750	0.027994	-1.60083	-0.715381	0.719837	1.21936	1.38428	-1.82545	-0.615467	0.638401	-0.944161	-0.19269	0.719414	-1.03237	1.02511	0.620642	-2.28825	0.133735	0.125988
P02654	0.318642	-1.49859	-1.33762	0.514385	0.489239	2.17239	-1.60357	-0.598451	0.323324	-1.49099	-0.231145	0.428689	0.33379	0.100649	0.639859	-1.22887	-0.534935	-0.837371
P06727	-0.180514	-1.31035	-1.0957	1.68211	0.897982	1.12293	-1.37881	-0.838473	-0.433516	-0.99529	-0.379478	0.938558	0.0384679	0.706061	0.668632	-2.05502	0.212848	-0.21323
Q06033	0.233821	-1.51064	-1.32689	0.755089	1.20678	1.26565	-2.08908	-0.391372	0.488973	-1.55353	-0.550478	0.725778	0.012111	0.979052	1.04061	-1.43595	0.136698	-0.192643
Q75V66	-1.55463	-0.753018	-1.03987	1.97776	1.30177	0.6246	-0.490128	-0.653534	-0.200471	-0.714673	-1.02734	1.09145	-1.66539	1.17725	0.953306	-0.388639	0.315552	-1.09946
Q9UFW8	0.697458	-1.10863	-1.33027	1.55518	1.37513	0.237887	-0.99691	-0.326885	-0.370274	-1.35121	-0.625746	0.91975	-1.13108	0.800034	0.178571	-2.24605	0.696539	-0.220946
P15814	0.987402	-1.03437	-1.34466	0.767694	0.970948	1.3721	-0.816414	-1.0773	0.593916	0.328287	-1.37908	0.363636	0.625655	-1.54559	0.824093	-0.943932	-1.24504	0.299756
O60701	0.612322	-1.50616	-0.410242	1.05753	0.741182	1.56061	-1.84448	0.144082	-0.51641	-0.952199	-0.549462	0.911997	-1.57095	1.01926	0.14873	-1.55631	-0.0625186	0.214063
P00746	-0.105928	-0.980625	-0.704938	1.49565	1.00169	0.781932	-1.73615	-0.669115	-0.000445281	-0.24295	0.299503	-0.651776	-0.980852	1.3657	0.285039	-1.96338	0.768341	-0.753448
P09871	-0.606119	-0.98266	-0.458895	0.604146	1.21622	1.23574	-2.38447	-0.340482	0.585994	-0.644384	-0.732097	0.870687	-1.14285	0.679412	0.587025	-2.13577	0.563315	-0.175555
Q99623	-0.520609	-0.811439	-0.6823	0.443209	0.599316	2.66496	-1.05868	-0.255227	-0.499875	-0.694324	-0.355238	-0.30942	-1.5207	0.183115	0.728717	-0.463541	0.496935	-1.16615
Q9NZP8	-1.04424	-1.90585	-0.0760765	0.988475	0.546519	1.10104	-1.37701	0.221779	0.88015	-0.560438	-0.939374	-0.106467	0.0190564	-0.0925691	0.784673	-1.77725	-0.515795	-0.55084
P01034	-1.24768	-1.04401	-0.667894	1.71127	1.52639	0.634736	-1.23453	-0.280397	0.551669	0.131081	-0.433316	0.857119	-1.77794	0.393454	0.250401	-2.1617	-0.427278	-0.189903
P00450	-1.79787	-1.0262	-1.26024	0.419437	1.64959	0.545005	-1.75801	0.0543563	0.83568	-0.621426	0.863697	0.710346	-0.437568	0.235524	-0.283779	-1.47739	0.0970603	0.109906
Q9UBP9	0.637412	-0.923304	-2.73872	0.838748	0.652599	1.04023	-0.99361	-0.340597	-0.488775	-0.835524	0.122624	0.62252	-0.575591	0.739108	0.130409	-1.4532	-0.0765826	-0.808131
P00738	-1.41257	-1.02897	-0.615972	0.775517	0.916425	1.12448	-1.72453	-0.461524	0.488219	-0.477543	-0.72055	1.4607	-0.772537	0.890767	1.01306	-2.07857	-0.594428	0.094845
P02545	-0.994831	-1.31454	-0.393315	0.891141	-0.750926	2.51132	0.672747	-0.611357	-0.828966	-0.643147	0.239156	1.55327	1.03232	-0.268974	-0.257962	0.717297	-1.79789	-0.877266
Q96CF2	-0.600554	-1.2616	-0.75294	0.823612	0.539293	0.21561	-1.17598	0.519735	-0.323896	-1.49109	-0.346185	1.71579	-0.885545	1.30965	1.04285	-2.03133	0.855215	-0.224688
Q9H444	-0.600554	-1.2616	-0.75294	0.823612	0.539293	0.21561	-1.17598	0.519735	-0.323896	-1.49109	-0.346185	1.71579	-0.885545	1.30965	1.04285	-2.03133	0.855215	-0.224688
P51884	0.553199	-1.79907	-1.5653	0.841661	0.820013	0.342708	-2.2762	0.145197	0.5369	-0.794426	0.651111	0.380616	-0.352164	0.915363	0.505883	-1.88395	-0.0770548	0.145722
P01011	-1.04238	-1.02665	-0.813202	0.651701	1.35413	0.239904	-1.65966	-0.574239	1.1205	-0.97784	-0.271977	0.599615	-0.394791	1.32853	0.936737	-2.05145	-0.127747	0.0652541
P04196	-0.47832	-1.22582	-0.348639	1.00682	1.78185	-0.878324	-2.42438	-0.414987	0.624567	0.0561904	0.34714	0.439331	0.383402	0.403118	1.27954	-1.79296	-0.168453	-0.585049
P02790	-1.34107	-1.2322	0.122492	1.02089	1.2163	-0.00272495	-2.31853	-0.843121	1.47197	0.72016	-0.0548392	0.238646	0.058173	0.479469	1.034	-2.04	-0.489609	-0.0845517
Q9NQ79	-1.98349	-1.33375	0.424528	1.29042	1.43319	0.387161	-1.04127	-1.19099	0.665347	-0.0138187	0.441709	0.654235	0.0888392	1.09726	0.689099	-1.12982	0.30292	-1.48594
P00742	-3.5646	0.280018	0.187353	-0.0871374	0.828068	0.752017	-0.590177	-0.841405	0.211813	0.35031	0.119506	0.799754	-0.162511	0.0142287	0.901034	-0.518454	0.283184	-1.77728
P36955	-2.27535	-0.621555	-0.100301	1.25015	0.797256	-0.674456	-1.6084	0.434436	-0.0336289	0.407266	0.610497	-0.0205462	0.135349	0.928123	0.89029	-2.40999	0.23826	0.319516
P61769	-0.248978	-1.45332	-1.28454	1.30173	0.777189	-0.63536	-1.73064	0.298635	-0.168456	-0.791986	0.450332	0.679641	-0.545907	0.577692	0.702077	-1.92044	0.783877	1.0455
P01023	-0.826452	-2.08824	-0.378445	1.44484	1.30241	-0.908778	-2.08384	0.0763185	-0.544508	-0.1182	-0.308025	0.201989	0.342675	0.687613	0.12268	-0.676939	-0.294721	0.816626
P01709	-2.30582	-0.0933293	0.852005	0.100029	0.400602	1.40743	-1.91326	-0.625122	0.746061	0.542312	0.13277	-0.774073	0.772302	1.00924	-0.244202	-1.52847	0.0412883	0.877631
P69891	-0.107243	-0.512065	-0.07533	1.10413	1.10705	1.14204	-0.236327	-1.0497	2.31607	0.00238308	-1.66458	0.218091	-1.3222	-0.609358	0.218673	-0.986035	-0.884235	-1.22003
P02100	-0.107243	-0.512065	-0.07533	1.10413	1.10705	1.14204	-0.236327	-1.0497	2.31607	0.00238308	-1.66458	0.218091	-1.3222	-0.609358	0.218673	-0.986035	-0.884235	-1.22003
P69892	-0.107243	-0.512065	-0.07533	1.10413	1.10705	1.14204	-0.236327	-1.0497	2.31607	0.00238308	-1.66458	0.218091	-1.3222	-0.609358	0.218673	-0.986035	-0.884235	-1.22003
P68871	-0.102327	-1.06199	-0.725381	0.93049	0.902745	0.775535	-0.45776	-1.01005	2.38248	-0.257724	-0.972171	0.332403	-1.15638	-0.317026	0.64809	-1.03801	-0.672076	-0.513018
P02746	1.03172	-1.84377	0.00253029	0.729358	0.652986	1.40954	-2.09513	-0.796021	1.6677	-0.456273	-0.76199	0.0203274	-0.864584	0.146023	0.0698209	-1.31189	-0.150311	-0.290051
P69905	-0.0993402	-0.3765	-0.591916	0.89317	1.26427	0.369687	-1.05603	-1.31592	2.22564	-0.0964498	-1.10717	0.538013	-0.720622	-0.180526	0.567811	-0.608687	-0.726805	-0.38434
P02749	-0.936301	-0.101383	0.635353	0.513853	1.40339	-0.207227	-1.78918	-0.0151702	1.11046	-0.312469	-1.53907	1.2128	-1.26142	0.426562	-0.0626712	-1.83714	0.754755	-1.25437
P02652	0.624016	-1.00577	-0.934413	0.514291	0.54932	1.52148	-1.84264	-0.267989	0.478983	-0.997585	0.0204941	0.845864	-0.895301	-0.128422	-0.212683	-1.82926	0.479019	-0.51783
P02765	-0.014744	-1.13945	-0.717264	-0.296866	1.02647	1.52168	-1.48681	-0.0586972	0.359418	-1.03513	-0.181243	0.758958	-0.63565	-0.174843	-0.145001	-2.18775	0.239524	-0.293986
P0DJI9	0.660755	-1.15631	-1.33211	0.130013	0.092092	1.16752	-0.974499	0.484286	-1.29726	-1.16457	0.639817	0.77377	-1.67401	1.21337	0.133078	-1.08193	0.00042954	-1.36852
P02743	-1.0121	-0.675164	-0.0906168	0.36678	0.564612	0.255009	-1.72569	-0.422905	0.378962	-0.286771	0.29724	1.32845	-1.1397	1.39845	0.367036	-2.76124	0.459847	0.0783202
P43251	-0.136172	-0.579642	-0.378678	0.917115	0.187676	1.27527	-1.56861	-0.837457	0.757075	0.478935	-0.46316	0.762089	-0.351435	-0.0113508	0.577113	-3.18017	0.265618	-0.794535
P0DJI8	-0.649291	-0.64765	0.530935	-0.0308171	-0.0219339	1.33701	-2.47159	0.621436	-0.0942339	-0.346437	0.286011	0.678353	-0.979944	0.992704	0.0186149	-2.54883	-0.777197	-0.14381
P01833	0.023011	-1.26991	0.330218	0.846915	1.13888	-0.153375	-0.915025	-1.18169	0.55429	-0.336648	1.27406	1.16057	-1.94348	0.808647	-0.967011	-1.02949	-1.34376	-0.385078
P16562	1.76809	-1.04691	-1.07164	0.664564	0.89854	1.27702	-0.552996	-0.83689	-1.11419	-0.115407	0.63734	0.972728	-1.89393	0.310475	0.0476273	-0.723624	0.204517	-0.204285
P02786	-0.652023	-0.418567	0.449869	0.164554	-0.364502	2.46051	-0.557047	-0.820265	-0.811626	0.525014	-0.612674	1.65896	-1.53126	-0.123106	-0.342892	-0.735049	-0.225312	-0.0892214
P33151	1.0944	-0.777648	-0.141121	1.05464	-0.277092	1.88671	-1.09002	-0.706924	0.17173	0.75844	-0.804097	0.741585	-2.38141	0.470795	0.0631987	-0.730953	0.604866	0.195578
Q15166	0.19316	0.148587	-0.147381	0.181612	0.862346	0.929803	-2.04815	-0.405707	0.0595436	0.623598	0.343345	0.614574	0.148109	0.373963	-3.58384	-0.195168	0.825963	-0.479684
P54108	1.01283	-0.147208	-1.0013	0.560816	0.943752	0.405577	-1.30011	-0.879879	0.0121898	-0.255408	-0.355508	0.753403	-2.65496	0.70507	-0.996158	-1.58951	0.930314	1.02352
A0A075B6J9	-2.50837	0.26165	0.578393	-0.499858	0.729775	0.49903	-1.5014	-0.193724	-0.137709	0.195035	0.86791	1.29906	0.82436	-0.260674	-2.4908	-0.778726	0.562871	0.461939
P49913	-0.671782	-1.03488	0.0524891	0.84626	0.492408	-0.244273	-1.30801	0.78695	-0.634335	0.0465271	0.39838	1.62795	-2.65874	0.668424	0.371807	-1.36244	1.46334	0.0794382
Q9UQ16	-1.45582	0.884454	-0.998605	0.659631	-1.46858	0.87212	0.862894	-0.796059	-1.02822	0.887907	0.48394	0.218769	-1.5163	0.733201	-1.49179	1.05286	-1.09114	0.772603
Q9H257	-1.56208	-0.88977	1.11205	0.98928	-1.49508	0.746529	-0.649269	-0.881514	-1.03282	0.598935	0.983942	1.24614	-1.54816	0.538503	-1.55815	0.252032	0.706242	0.373552
P22692	-1.44069	-0.506044	-0.842942	1.95113	1.28156	-0.713943	-0.288097	-0.434544	-0.0940653	-0.672727	0.657076	1.26849	-1.62522	0.900498	-1.44027	-0.337289	1.08276	0.0721274
Q99832	-1.43183	-0.508627	-0.696212	1.17546	1.40262	-0.660045	0.854734	-0.360279	-0.715861	-0.601938	0.526138	0.618413	0.721599	-1.12595	-1.44679	1.10645	1.45587	-0.846667
P35443	-1.17613	-0.433438	-0.584517	-0.852776	1.54541	0.901105	0.637261	-0.438745	-0.572756	-0.500301	-0.819255	1.03597	-1.19573	-0.964178	-1.07742	-0.271832	-0.692321	1.8326
P22314	-2.74498	-0.329054	-0.280388	0.927877	-0.385818	1.39308	0.284218	-0.515419	-0.765013	1.27407	0.635383	0.230925	-1.28232	-0.487129	-1.45346	0.879565	-0.135527	-0.0720041
P06312	-0.195347	-0.902576	-0.466486	-0.149519	-1.29503	0.0358176	-1.92347	-0.757121	0.433921	0.960974	1.62144	-0.603152	2.40964	0.0568744	0.428562	0.547149	-1.20445	0.779612
P01599	-1.135	-0.0187227	0.689182	-1.154	-0.21916	-0.122563	-1.54101	-1.56375	0.531428	0.776546	1.97731	-0.493026	1.66102	0.399695	0.758032	-0.80446	-0.777579	1.34364
P06310	-0.500095	-0.722001	0.270612	-0.215276	-1.42683	0.106915	-2.4012	-0.277994	-0.591497	0.830659	1.45624	-0.23279	2.29353	0.97483	-0.554647	1.04541	-0.808179	0.687969
P01714	-1.67245	-0.134167	0.66818	0.0319028	-0.522118	-2.08347	-2.15299	-0.130716	-0.156529	0.958951	1.87238	0.244023	1.87972	0.262393	0.800955	-0.200116	0.0917325	0.477596
A0A075B6S2	-0.806383	-0.662549	0.377076	-0.295122	-0.879937	-0.388598	-1.12197	-0.684486	-0.257458	1.24361	1.7904	-0.741509	2.28598	0.463657	-0.198177	1.38468	-1.22749	0.888826
A2NJV5	-0.806383	-0.662549	0.377076	-0.295122	-0.879937	-0.388598	-1.12197	-0.684486	-0.257458	1.24361	1.7904	-0.741509	2.28598	0.463657	-0.198177	1.38468	-1.22749	0.888826
A0A0A0MRZ7	-0.806383	-0.662549	0.377076	-0.295122	-0.879937	-0.388598	-1.12197	-0.684486	-0.257458	1.24361	1.7904	-0.741509	2.28598	0.463657	-0.198177	1.38468	-1.22749	0.888826
A0A075B6K4	-2.36379	-0.440284	1.17828	0.0813479	0.700729	-2.16612	-1.22666	-0.627805	-0.647298	0.918342	1.11207	0.78445	0.943824	0.932231	0.0906142	-0.285538	0.651031	0.945658
Q9HCS7	0.449069	-0.921526	0.22405	0.448016	-3.38185	0.346647	-0.749866	-0.291937	-0.313217	-0.0485663	1.14021	0.631827	1.07375	1.26683	1.34887	-0.747997	-0.430394	0.603329
A0A0C4DH34	-1.03537	-0.502486	-0.583413	-0.830187	0.323929	-0.611754	-0.193599	-0.433578	-0.546694	1.12141	1.68219	0.788064	2.00925	-0.927127	-1.13451	1.49833	-0.650721	-0.709612
P00747	-1.71792	-0.333909	0.507782	-0.15494	0.791384	-0.940419	-3.14328	0.800389	-0.244586	0.399483	1.60431	0.806	-0.524256	0.331251	0.643296	-0.489682	0.275226	0.151641
P03950	-1.45588	-0.639032	0.414532	0.133145	-1.4298	-0.809646	-0.200728	-0.559854	-0.765341	1.25833	1.67921	1.34307	0.339052	0.218432	0.888064	-0.303236	-0.859984	-0.807699
A0A0C4DH41	-1.78558	-0.816303	0.255531	-0.0915556	-1.79715	-1.2961	-0.97037	-1.05417	0.801311	1.17102	1.16868	-0.754857	1.48929	0.539032	0.416012	1.00267	-0.194564	0.77721
P0DP06	-1.76179	-0.81991	0.255459	-0.0927722	-1.74179	-1.32815	-0.974485	-1.08093	0.80304	1.17397	1.17162	-0.758262	1.49328	0.539896	0.41647	1.00506	-0.19612	0.778859
P06331	-1.82709	-0.814327	0.255841	-0.0907063	-1.77821	-1.25464	-0.968155	-1.065	0.800773	1.16991	1.16757	-0.752977	1.48768	0.538902	0.416073	1.00182	-0.193554	0.77671
P01824	-1.69514	-0.809792	0.25896	-0.0871284	-1.7607	-1.34568	-0.963416	-1.14547	0.803171	1.17182	1.16948	-0.748523	1.48917	0.541646	0.41898	1.00395	-0.18984	0.779139
P01825	-1.69727	-0.815663	0.257075	-0.0903039	-1.78814	-1.3139	-0.96986	-1.1458	0.803317	1.17334	1.171	-0.754165	1.49187	0.540816	0.417692	1.00485	-0.193399	0.779195
P0DP08	-1.72107	-0.810311	0.258172	-0.0878293	-1.78656	-1.33139	-0.963897	-1.10421	0.802247	1.1708	1.16847	-0.749058	1.48807	0.540788	0.418152	1.00298	-0.190515	0.778221
A0A0B4J1Y8	-1.37682	-0.807869	-0.906187	-1.09173	-1.4177	-0.885809	0.0855935	0.250696	-0.862727	0.251674	1.10593	0.954129	1.95363	0.187157	1.20856	0.77069	0.744585	0.522267
A0A075B6R2	-1.17143	-0.670116	-0.811063	-0.964145	-1.18583	-0.800508	-0.489725	-0.662705	1.31374	1.06808	0.816403	-1.11814	1.29145	0.920865	0.511241	1.18768	-0.868105	1.05107
A0A087WSY4	-1.19633	-0.705905	-0.797925	-0.996955	-1.18329	-0.75133	-0.479714	-0.598913	1.31341	1.0668	0.814162	-1.11143	1.29104	0.919025	0.507826	1.18686	-0.883769	1.04973
P0DP07	-1.1882	-0.745136	-0.826855	-0.961098	-1.20471	-0.769192	-0.52191	-0.623336	1.31337	1.06758	0.815769	-1.11858	1.29107	0.920286	0.510446	1.18724	-0.772262	1.05056
A0A0A0MT36	-1.59976	0.368178	-1.1946	-1.28649	-1.58321	0.553086	-0.704749	-0.917077	-1.09031	0.193	0.856942	-1.48544	1.21825	0.971203	0.970409	1.68253	-0.0387961	0.771197
A0A0C4DH26	-1.64065	0.373585	-1.13275	-1.35918	-1.50868	0.556951	-0.792325	-0.921366	-1.15743	0.199869	0.858271	-1.40265	1.21657	0.971579	0.970791	1.67698	-0.0299934	0.773242
B9A064	-2.81904	-0.372011	0.223419	0.0571207	0.535411	-1.41561	-1.40971	-0.690666	0.504739	-0.205981	0.600731	1.42404	0.491811	0.223724	-0.0570527	-0.25798	0.736373	1.25639
P0DOX8	-2.81904	-0.372011	0.223419	0.0571207	0.535411	-1.41561	-1.40971	-0.690666	0.504739	-0.205981	0.600731	1.42404	0.491811	0.223724	-0.0570527	-0.25798	0.736373	1.25639
P0CG04	-2.81904	-0.372011	0.223419	0.0571207	0.535411	-1.41561	-1.40971	-0.690666	0.504739	-0.205981	0.600731	1.42404	0.491811	0.223724	-0.0570527	-0.25798	0.736373	1.25639
P01699	-2.1785	-1.68179	0.413301	0.316513	0.685196	-1.80432	-1.53908	-1.68337	0.540902	0.258244	0.0128855	0.896868	0.582914	0.437372	0.190362	0.288027	0.963663	1.07492
A0A087WSY6	-1.98862	-1.24489	0.675842	-0.101763	-0.495056	-1.63728	-2.08668	-0.269068	-0.229425	0.807628	0.455577	1.46253	0.288024	0.933614	0.537026	-0.544656	0.998009	1.53599
P01624	-1.98862	-1.24489	0.675842	-0.101763	-0.495056	-1.63728	-2.08668	-0.269068	-0.229425	0.807628	0.455577	1.46253	0.288024	0.933614	0.537026	-0.544656	0.998009	1.53599
Q9Y6R7	-2.00564	-0.115708	-0.258865	-1.42789	0.399007	-1.20981	-0.64661	-0.475062	-0.959911	1.18935	1.35533	0.18791	0.988365	-0.0657648	0.922782	-0.345944	1.27771	1.59011
P01859	-1.91095	-0.0651018	0.55684	0.0695714	-0.93444	-1.6371	-0.880894	-0.924914	-0.187849	-0.282967	1.29894	1.48041	1.15136	1.04447	0.194594	0.065088	0.824849	1.13324
P02763	-2.4627	-0.360563	-0.266639	0.368078	0.885073	-2.31026	-0.842191	0.123502	0.329778	0.16039	0.694928	0.901605	-0.284388	0.654612	0.664647	-0.874478	0.322367	0.534643
P10643	-2.66415	-0.522662	0.210686	0.772307	0.888307	-2.37042	-0.940612	0.0303036	0.53333	0.599647	0.116433	1.02211	0.707232	0.665048	-0.263485	-0.505139	0.558563	0.544256
Q8IX21	-3.20845	-0.0518611	0.313547	0.2166	1.02991	-2.48852	-0.8857	0.133295	0.319458	0.690288	1.25737	0.43904	0.495961	-0.0117047	0.528917	-0.260437	0.328387	0.477949
P05156	-4.06248	0.194992	0.324049	0.387092	0.534571	-1.14175	-0.381585	-0.186606	0.29947	0.465061	0.587514	0.896504	0.159225	0.455006	0.72909	-0.660014	0.387203	0.546874
Q8N1G4	-2.42128	-1.68525	0.520119	-0.000351009	0.229243	-1.82522	-1.3696	0.330199	0.546551	0.57834	0.392067	0.711327	0.6628	0.419903	0.700004	0.368237	-0.0933699	0.748526
P01701	-2.76871	-1.16799	0.308254	0.53316	-0.174433	-1.73727	-1.05378	-0.0125175	0.607501	-0.0733118	-0.0171339	1.29113	0.785292	0.990497	0.36013	-0.27265	0.918171	0.186785
O95445	-2.75086	-0.0220067	0.440497	0.593681	0.6338	-2.19817	-0.65786	0.126385	0.0693147	0.259497	0.74384	1.00597	0.508865	0.403396	0.63529	-0.378148	0.513868	0.251919
P43652	-2.66887	-0.0867315	0.420814	0.418516	0.701468	-2.31358	-0.301737	0.178756	0.200402	0.336683	0.861977	0.792106	0.461804	0.308222	0.699952	-0.398179	0.466681	0.323044
P20851	-2.763	0.0821738	0.511052	0.250134	0.519714	-2.30426	-0.617259	0.37676	0.324728	0.359059	0.610957	0.810579	0.0327127	0.378228	0.713541	-0.0751809	0.351698	0.641315
Q14520	-2.93926	0.0337767	0.187906	0.531912	0.780949	-2.11919	-0.66244	0.156455	0.0856485	0.0218273	0.653484	0.552476	0.293683	0.561164	0.712432	-0.389732	0.616104	0.40788
P07358	-3.70585	0.177772	0.464427	0.0626459	0.574514	-1.49808	-0.642431	0.083722	0.440469	0.568993	0.584038	0.30676	0.594817	0.19349	0.634582	-0.038907	0.278262	0.81587
Q9H270	-3.15567	0.189827	0.090104	-0.112258	0.0351177	-0.86099	-0.135626	0.283885	0.426916	0.484413	0.898909	0.377662	0.364813	0.669068	0.801808	0.0943341	0.208069	0.938956
Q03591	-2.55397	0.154841	-0.174129	0.543338	0.596035	-2.16836	-0.243428	0.611266	0.463277	-0.247786	0.831755	0.954045	-0.0109696	0.799758	0.117007	-0.739075	0.522292	0.737799
Q02325	-2.75152	-0.179912	0.25128	0.261679	0.311724	-2.05191	-0.443848	0.671502	0.702796	0.518113	1.04339	0.022504	0.943924	0.104456	0.9798	0.0699538	-0.187672	0.519115
Q9BXR6	-1.84289	-1.0518	0.584969	-1.45468	0.669104	-1.099	-0.75038	-0.0970554	1.29621	0.341923	0.404381	1.04284	-0.453885	1.06667	1.06897	-0.866063	0.851553	0.189554
Q5IJ48	-2.57581	0.105891	0.485686	0.583221	0.120199	-1.92523	-0.0214637	0.524039	-0.00511708	0.693632	0.745107	1.76685	0.291877	1.08062	0.359737	-0.0885284	0.175752	0.399499
A0A0C4DH73	-1.86368	-1.33543	0.585739	-1.61275	-1.77363	0.503926	-1.22911	-1.33857	1.11769	1.31916	0.592347	0.128925	0.767389	-0.0737465	0.421984	0.040694	-0.264872	0.32932
A0A0C4DH72	-1.78662	-1.35898	0.584982	-1.64829	-1.83398	0.502339	-1.16646	-1.3311	1.12233	1.32585	0.591657	0.123533	0.768475	-0.0811953	0.419565	0.0344063	-0.27426	0.325961
P01611	-1.8424	-1.39939	0.584416	-1.62747	-1.83663	0.502422	-1.13408	-1.28631	1.11754	1.31946	0.591038	0.126592	0.766467	-0.0765272	0.420298	0.0381662	-0.268074	0.32743
P04432	-1.86525	-1.4078	0.584836	-1.60178	-1.77582	0.501941	-1.17058	-1.29729	1.12382	1.32795	0.591531	0.121983	0.768886	-0.083368	0.418915	0.0325853	-0.277019	0.325027
Q9NPH3	-1.02539	-0.340486	-0.437907	-0.751481	-1.00344	-0.426603	-0.0629409	-0.133219	-0.497304	1.55707	1.1405	-0.843374	1.91133	-0.838719	1.18229	0.00770845	-0.489875	-0.460829
Q16610	-2.69846	0.457707	0.781097	0.558899	0.610535	-2.26197	-0.680716	0.0724208	0.213428	0.401855	0.408191	0.360604	0.225358	0.396279	0.679839	-0.207781	0.601337	0.570539
P02747	-1.69518	-0.859224	1.37247	-0.0624214	0.354042	-1.27965	-2.26696	-0.244208	1.93166	0.321299	0.934017	0.214069	0.143184	0.2417	0.435141	-1.04227	0.524376	1.38513
P0DOX7	-2.56362	0.560382	0.82486	0.55634	0.528076	-2.09285	-0.693291	-0.148504	1.02391	-0.374106	0.832984	0.541619	0.413377	0.678073	0.532042	0.141479	0.419226	1.11576
P19652	-0.920686	0.132104	0.18371	0.198993	0.430532	-1.00832	-0.618945	0.445436	0.571732	0.284114	0.421135	0.362193	0.113528	0.631435	0.832285	-0.713019	0.435024	0.568161
Q8TB52	-2.38389	0.335399	1.06618	0.61466	0.33804	-1.96925	-0.556078	-0.839561	-0.125972	0.603312	-0.342218	0.885585	1.02586	0.834215	0.238532	-1.72779	0.706778	1.18231
P02679	-1.79781	-0.25325	1.04644	0.904828	0.942413	-1.82211	-2.12317	0.998948	0.0393542	0.460012	0.283803	-0.321833	0.428435	0.825302	0.928429	-0.302223	-0.338665	0.959514
Q96IY4	-3.0254	-0.149265	0.320191	0.359754	1.12289	-0.85859	-0.812301	-0.310372	0.560531	0.4713	0.491106	0.124252	0.773918	0.110696	0.82397	-0.783037	0.5307	0.285707
P03951	-2.81658	-0.293406	-0.124696	0.949586	0.946627	-1.45773	-1.35852	0.429821	0.33914	0.244556	0.0892987	0.828145	0.831559	0.218582	1.03165	-0.932482	0.340657	-0.041711
Q5JQC9	-3.1743	-0.375501	0.548206	0.704876	0.908753	-1.18389	-1.13053	-0.144978	-0.053092	0.262182	0.853015	0.777095	0.47411	0.979385	0.792922	-0.945043	0.160039	0.0332602
P02748	-2.43724	-0.299914	0.0667649	0.697359	0.697715	-1.27423	-1.09087	-0.493221	0.430365	0.304617	0.327579	1.32404	-0.0890956	0.990552	0.741697	-1.64536	0.474504	0.785433
P04180	-2.43204	-1.63357	-0.558239	-0.859423	0.945717	-0.200245	-1.25785	-0.81049	0.971542	0.0338277	0.566681	0.878582	-0.207784	0.522674	0.853248	-1.36393	0.438601	0.550865
P07225	-2.90297	-0.475472	0.634287	0.406855	0.601378	-0.804169	-1.91018	-0.241459	0.356228	0.284576	0.262775	0.811103	-0.0309463	0.80764	0.8657	-1.62356	0.447278	0.503924
P13671	-2.80518	-0.183059	-0.0877691	0.648308	1.30237	-1.64183	-1.46561	-0.543948	0.00809405	0.0590556	0.261289	1.19114	0.281453	0.679524	0.371451	-0.570369	0.321469	0.244299
P01042	-1.19991	-0.930797	-0.616657	0.800511	0.739739	-1.81079	-2.08097	-0.0754097	-0.0214386	-0.257973	0.73145	1.39249	-0.091814	-0.121345	0.707342	-1.67903	0.684755	0.298052
A0A075B6I4	-1.53026	-0.991846	-1.11659	0.614323	0.480213	-0.98344	-0.733562	-0.854738	-0.0958996	0.19771	0.784549	0.757064	1.15603	-1.32781	0.82526	-0.830558	-0.39041	1.35741
P27918	-2.67572	-0.368312	-0.197271	0.011668	1.29367	-1.20118	-1.3478	-0.325411	-0.185256	0.509098	0.494111	1.50826	0.0855588	-0.434723	0.982795	-0.6902	0.298946	0.113327
P00751	-1.8305	-1.00971	-0.506823	0.252342	0.630374	-0.664063	-1.47074	-0.225704	0.694016	-0.108359	0.597837	1.63874	-0.480768	0.413153	1.10161	-1.88214	0.579493	0.485862
P05160	-3.4045	0.180863	0.62339	0.351242	0.799561	-1.3513	-1.36328	0.398573	-0.0908656	0.122837	0.226086	0.799652	0.475985	0.594203	0.636591	-0.445371	0.409281	0.563916
P02774	-2.5327	0.0946364	0.443576	-0.273317	1.64763	-1.78644	-1.7951	-0.355866	0.713641	-0.230644	0.627595	0.786118	0.00788214	0.259067	0.826078	-1.2071	1.14793	0.19775
P05090	-2.1059	0.128738	-0.109225	0.846868	0.995163	-2.00467	-1.66101	-0.565401	-0.141762	-0.255244	0.193931	1.57884	0.202324	0.557935	0.561536	-0.828297	1.01842	0.203321
P00739	-2.28204	-0.156528	0.139466	-0.19177	0.746003	-1.30423	-2.48135	-0.685424	0.857692	0.23525	0.750755	0.666759	0.0600337	0.561939	0.758329	-0.265523	0.157907	0.430039
P23142	-2.82002	-0.168145	0.285243	0.287103	1.13601	-1.79228	-1.47341	-0.31275	0.136441	-0.645804	0.55186	0.748715	1.27149	0.582033	0.598123	-0.483995	0.59223	0.752848
P04003	-1.79033	-0.861346	0.113318	0.315566	0.653177	-0.875515	-2.62308	0.470854	-0.11802	-0.362906	0.322456	0.779738	0.501373	0.819846	1.03018	-1.46912	0.227961	1.09646
P55056	-1.58096	-0.859484	-0.554488	0.906004	-0.0596246	-0.984999	0.163102	1.73446	-1.11498	0.564632	1.05946	1.19038	0.140212	-1.37115	0.612233	-0.706949	1.49426	-1.05072
P0C0L5	-2.4477	-0.658128	-0.500882	-0.0931631	0.69354	-0.863838	-0.997916	0.562965	0.885639	0.870511	0.812361	0.964945	-1.12487	0.218951	0.356131	-2.12392	1.13869	-0.0768951
P63104	-3.71979	-0.193363	-0.17742	0.526178	-0.127549	0.0293605	0.498483	-0.0218467	0.140175	-0.0716561	0.27032	1.75345	-1.13095	0.778949	0.938933	0.193966	-0.270337	-0.253417
A0A0C4DH67	-1.66376	-1.1096	0.385742	-0.18603	-1.60472	0.780804	-0.998168	-0.499491	1.33359	1.38665	0.637827	0.122333	0.801009	-1.53247	0.496857	-0.2361	-1.2867	0.747645
A0A0C4DH69	-1.61083	-1.2012	0.384131	-0.190629	-1.63029	0.781257	-0.928349	-0.505728	1.33693	1.39027	0.637533	0.119345	0.801567	-1.52586	0.495826	-0.240961	-1.28246	0.747925
A0A075B6S5	-1.68068	-1.21955	0.386379	-0.186065	-1.57904	0.781905	-1.00627	-0.499894	1.33534	1.38846	0.63876	0.12266	0.802133	-1.45259	0.497624	-0.236194	-1.23625	0.748707
P02766	-2.82293	-0.393577	0.390661	-0.162352	0.540937	-0.486635	-1.50324	-0.765272	1.45584	1.11758	0.590442	0.452587	-0.408916	-0.563874	0.133244	-1.08327	0.0947908	0.299432
Q9H9S3	-1.62456	-0.900917	0.242445	0.553384	0.829891	-1.07651	0.503437	0.623494	-1.04609	0.56913	0.94984	0.692792	0.603609	1.05823	-1.69426	0.246049	1.06705	-1.15606
P02753	-2.23886	-0.244093	0.094582	0.95198	0.79543	-1.74747	-1.14844	0.257115	0.421718	0.0312928	0.457583	1.17838	-0.506316	0.305465	0.545109	-1.45375	0.867173	0.21402
P54652	-3.71411	0.0557127	0.21231	-0.0649836	-0.462693	-0.239689	0.497177	0.964361	0.227332	1.31556	1.5232	-0.412351	0.837391	-0.362695	0.317335	0.573102	0.143784	0.214288
P11142	-3.75017	0.0525874	0.468231	-0.141587	-0.484485	-0.0441863	0.442014	0.894006	0.170946	1.30486	1.44017	-0.532183	0.71577	-0.241546	0.23171	0.677022	0.176214	0.314185
P13804	-4.12433	0.101619	0.0863507	-0.191891	-0.516745	0.09614	0.799652	0.525333	0.456866	0.87961	1.24376	-0.348059	0.455027	-0.791996	0.0380024	0.47895	-0.00399401	0.675332
Q12805	-2.22968	-1.43448	0.793914	-0.0665006	0.759323	-1.48928	-1.05043	0.436069	1.11735	0.668121	0.324717	0.887199	0.441598	-0.305879	0.126347	-1.04895	0.910389	1.56992
Q6AWC2	-2.32151	0.247869	0.603551	0.415525	0.689516	-1.85888	-1.54002	0.665494	0.39495	0.276513	0.343758	0.438601	0.383407	0.531679	0.668772	-1.59222	0.958889	0.821132
P0DOX2	-2.77496	0.69356	0.575728	0.227619	1.02429	-1.92673	-0.304975	-1.22951	0.927764	0.568485	0.601555	0.656431	0.338153	0.258777	0.515314	-1.05178	0.5534	0.820775
Q2TV78	-2.36042	-0.021305	0.735671	0.464072	0.242409	-1.82905	-1.40217	0.569868	0.584033	0.167159	0.489941	0.805711	0.0698221	0.484577	0.503087	-1.61181	0.809087	0.565754
P03952	-2.56589	0.0265461	0.456032	0.127078	0.578083	-1.80653	-0.794583	0.170004	0.353339	0.46403	0.625663	0.702294	0.612349	0.139121	0.865865	-0.982304	0.206646	0.563627
P26927	-2.6583	-0.388171	0.566675	0.655453	0.533231	-1.32398	-1.81835	0.381011	0.505562	-0.120714	0.479906	1.11052	0.0965802	0.593315	0.489987	-2.03383	0.694519	0.463302
Q96PD5	-2.48583	0.0573563	0.545854	0.577332	1.18828	-1.65292	-0.786557	-0.496749	0.665283	-0.00508559	0.0429466	0.955944	-0.107727	0.660569	0.46854	-1.67383	0.717741	0.481469
P36980	-2.90345	0.133178	0.554706	0.495041	1.08105	-1.88703	-0.86191	0.0175056	0.564616	0.285332	0.627142	0.676977	0.2486	0.557881	0.641433	-0.486505	0.129775	0.408913
P06681	-2.62045	-0.193868	0.00292237	0.471219	0.919161	-2.00726	-0.790551	-0.0316918	0.873632	0.111475	0.127226	1.23427	-0.185918	0.441301	0.89562	-0.769626	-0.152152	0.431449
P29622	-3.27374	0.0716985	0.327209	0.0231452	0.00149606	-0.423256	-0.785387	-0.324153	1.15101	1.27697	0.272552	-0.609531	0.585583	-0.0049941	1.28698	-0.698362	-0.211146	1.00738
P02787	-2.59574	-0.342634	0.249673	0.724923	1.0944	-2.16696	-0.582041	-0.133324	0.724276	0.172532	0.251867	0.416031	0.468837	0.340079	0.663133	-0.837618	0.257713	0.0779387
Q9UK55	-2.49701	-0.370784	0.7332	0.47647	0.699417	-1.75306	-1.29722	0.275318	0.905044	0.157867	0.233597	0.653714	-0.0365157	0.341574	0.644108	-1.36957	0.146727	0.840518
P08603	-2.60596	0.0664272	0.332467	0.53748	0.698633	-2.18236	-0.458182	0.190333	0.425263	0.0108371	-0.0324617	1.01551	-0.247684	0.623633	0.600517	-0.484843	0.441365	0.287153
P02760	-2.02056	-0.0553342	0.137456	0.537286	0.808908	-0.502018	-0.820119	0.0425981	0.47536	0.173797	0.26921	0.678631	0.294972	0.255082	0.711961	-0.2878	0.340057	0.295834
P05154	-1.8578	-1.04348	0.696589	0.782929	0.35113	-0.853107	-0.0446518	-0.323576	1.63569	1.14217	1.12949	0.265381	0.736458	-0.45017	1.07742	-0.807776	-0.629105	0.385712
Q99497	-1.82753	0.386222	-0.312404	0.52312	1.07453	-0.531702	0.276521	0.365715	0.421392	-0.347553	1.16104	1.13315	-0.748653	0.603221	0.953232	0.162962	-0.493379	-0.915868
P0DP04	-1.64918	-0.433809	-0.196463	0.316496	1.10863	-1.16013	-0.940206	0.0757429	2.0164	0.8186	0.517373	0.28639	0.987105	0.600418	0.712067	0.332442	-1.30064	0.345592
Q92496	-1.25652	-0.661089	-0.758911	-0.967431	1.38728	-0.638293	-0.32808	-0.501516	1.33104	-0.675831	-0.854939	1.47148	-1.32382	1.39386	1.17856	-0.467264	-0.460906	1.22117
Q08380	-2.53196	-0.439497	-0.7989	0.0797109	1.68818	-1.98267	0.240921	0.536572	0.253325	-0.293285	0.395247	0.210173	0.451014	-0.366779	0.54692	-0.690951	-0.413282	1.20005
P0C0L4	-2.84179	-0.859656	-0.709367	0.627608	0.307046	-0.892027	-0.731871	0.552892	1.10436	0.156061	1.79479	-1.18285	0.88011	0.465448	1.00106	0.116277	0.458465	0.016433
Q9NP78	-1.58747	-0.947758	-1.19295	1.19266	0.53982	-1.07796	-0.817466	0.958059	0.938681	0.926593	0.699499	-1.59875	0.673257	0.807557	1.20125	0.248238	0.219635	-1.19174
P05543	-1.7652	-1.21	-1.34354	0.696379	0.968622	-1.34518	0.0105444	0.462535	0.876911	0.191178	0.409037	-1.70262	0.728666	0.727299	0.904056	-0.0644286	-1.39646	0.831791
A0A0B4J1Y9	-1.47083	-0.910665	-1.00627	-1.28266	0.844023	0.545771	-0.645002	-0.810581	1.63905	-0.900033	0.529159	-1.43326	0.855023	0.896727	0.690392	0.48998	-1.11122	0.136245
P04004	-2.46163	-0.808264	-0.00822197	0.440505	1.03074	-0.675678	-0.95993	-0.00487058	1.14601	-0.395384	-0.272873	0.901714	-0.534863	0.46528	0.855622	-2.04735	0.345643	0.43056
P04114	-1.93349	-0.789796	-0.495935	0.666231	1.06006	-0.709294	-0.95087	0.530061	0.0435894	-0.859602	-0.0483436	1.76971	-0.676875	1.07864	1.19445	-2.05906	0.618576	0.378913
P12259	-2.10033	-1.24766	-0.941604	0.930977	0.549871	-1.38976	-0.932851	-0.0476645	0.838973	0.243527	0.342505	-0.195679	-0.0583025	0.946235	0.758866	-1.01795	-0.412405	0.410589
A0A0C4DH25	-4.34877	-0.157118	0.242881	0.275956	0.164639	0.535324	-0.639005	-0.443878	0.386407	0.165888	-0.012778	0.387638	0.515029	0.547926	0.26502	-0.628796	-0.0894277	0.199776
P00736	-3.43938	-0.652003	-6.41812e-05	0.396884	1.17481	-0.367645	-1.25516	0.115003	0.889464	-0.21007	0.163554	0.774955	-0.0621041	0.608269	0.829824	-0.871952	0.556751	0.372413
A0A0B4J1V6	-4.36724	-0.0181763	0.521335	0.532466	0.0279646	0.393275	-0.559739	-0.471218	0.0803597	0.237122	0.162967	0.0879414	0.937791	0.618758	0.245389	-0.404292	-0.018345	0.391596
P18428	-3.74809	-0.987429	-0.0862259	0.729183	0.659322	0.210551	-0.644104	0.0340948	0.265931	-0.0362382	0.237859	0.349343	0.376101	0.969057	0.933867	-1.40335	0.11021	0.584178
A0A0B4J1X5	-1.44081	-0.18234	0.726582	0.264056	-1.57025	0.0833815	-0.745432	-0.891535	1.41989	0.875191	0.517093	-0.847402	1.27873	1.22746	-0.238923	-1.72179	-1.22732	0.817193
P45880	0.417635	-0.357239	-0.398012	-0.757571	-1.12925	-0.220238	0.0789349	0.0279529	-0.248352	0.17966	-0.326626	-0.323139	2.54201	-0.702883	-1.24796	-0.00237969	-0.383998	-0.578842
Q9Y4F3	-1.67574	-1.10075	0.445227	0.978137	1.05204	-1.28551	-0.943512	0.354265	0.849881	0.533699	-1.45817	0.907757	0.516839	0.826585	0.664527	-1.02422	0.781676	-1.24202
Q13724	-2.91673	0.196166	0.38019	0.495253	0.586317	-1.29286	-0.0902756	0.342429	0.706868	0.562551	0.422849	-1.92749	0.389928	0.558801	0.635311	0.0473327	-1.41112	0.56833
P00915	0.826769	0.148492	-1.98063	0.616522	0.246317	0.113188	-0.0232291	-0.3342	1.48177	0.093806	-2.05681	0.580208	-0.0521095	0.224399	0.618824	0.290676	-2.03389	0.318755
P02741	-0.83803	-0.26059	-0.345669	-0.559575	-0.883729	-0.418576	0.0144718	-0.234045	1.34488	-0.318933	2.25129	-0.790168	-0.967552	1.95134	-0.880125	-0.0531113	-0.394684	-0.4029
P22792	-2.68612	-0.191939	0.287675	0.0273432	0.439862	-1.70617	0.409092	0.5198	0.987488	0.389694	0.863272	0.0267874	-0.0898616	0.255743	0.442174	-1.03864	-0.0560016	0.314766
Q9UKV3	-0.92008	-0.114781	-0.230871	-0.603147	-1.07115	1.54219	1.75325	1.24728	-0.237883	-0.225738	1.89203	-0.834926	2.46224	-0.649498	-0.983807	0.228857	-0.357582	-0.362606
P01344	-1.87617	0.545464	0.830512	-1.52044	0.918264	-1.2929	-0.859184	-1.11261	0.660006	0.768779	0.925001	0.891499	0.818587	-1.65704	0.566031	-0.959185	0.550208	0.662801
A0A087WSX0	0.594219	-0.309354	-1.09421	-1.28768	-1.61052	0.497837	-0.62306	-0.844193	-0.6237	0.643861	1.87027	-1.42346	0.816761	-1.37695	0.908017	-0.414427	0.551188	0.552712
P80748	-0.887977	-0.302595	1.4448	-0.616977	-0.938334	-0.379886	0.00145257	-0.297661	-0.412938	2.27208	-0.577864	-0.816591	1.17375	-0.762615	-0.885689	-0.0692719	-0.450461	0.872343
O75882	-1.58749	0.37863	0.929797	-1.18667	-1.53112	-0.959571	-0.546007	-0.698033	0.126762	1.36951	1.58004	-0.394761	1.35762	-1.31157	0.490356	0.470604	-1.01642	1.22497
A0A0C4DH68	-1.17328	-0.662467	0.891937	0.130648	-1.20568	-0.800413	-0.539646	0.637121	-0.760926	1.37787	-0.938455	0.854991	1.21326	0.740604	-1.16978	0.56487	0.746598	1.29277
A0A075B6R9	-1.18148	-0.709824	0.889816	0.12016	-1.17683	-0.758753	-0.475187	0.632199	-0.832491	1.38109	-0.891259	0.852463	1.21467	0.73682	-1.20696	0.559154	0.742879	1.29506
P01768	-0.58103	-0.0767054	0.514283	-0.490635	-0.601827	-0.627573	-1.64438	-0.799143	1.67821	1.1579	1.33835	-1.46419	1.38882	-0.174743	0.160378	1.23614	-1.02537	0.890799
Q6UB99	-2.57453	0.305357	0.754735	-0.147526	0.328546	-2.11785	-0.686899	0.162814	0.330307	0.596892	1.30673	-0.4497	1.11232	-0.148114	0.854321	0.314368	0.196764	0.917938
P01834	-2.38008	-0.118577	1.12637	-0.582222	0.349613	-1.91195	-1.30523	-0.741637	1.40539	0.39485	0.807473	0.47805	0.930957	0.734786	0.425284	-0.781055	-0.0370415	1.26576
Q9HCU4	-1.8686	0.541453	0.248125	0.670044	-1.93946	-1.55976	-1.27384	0.737784	0.946355	0.753097	0.966908	-0.296795	0.285936	0.52058	1.14538	0.664772	-0.446388	0.782739
Q96KN2	-1.46773	-0.976528	0.559968	-1.30983	-1.45915	-1.07472	0.0276186	-0.860536	0.274572	0.305919	-1.16908	1.12134	0.994027	-1.29015	1.09281	0.219542	0.584889	0.936207
P23083	-1.11345	-0.571786	-0.761345	-0.928321	-1.08097	-0.722243	-0.457777	-0.570373	1.2512	1.38152	1.00293	-1.02943	1.19535	-0.932036	0.914085	0.874383	1.20542	1.40174
P04278	-0.994238	-0.277133	-0.516562	-0.753104	-1.00384	-0.44624	-0.106336	-0.241529	-0.474898	-0.416401	1.05871	-0.851141	1.24114	-0.764782	-1.02294	1.50078	-0.441104	2.1074
P09493	-1.03381	-0.250476	-0.343732	-0.776418	-1.08337	-0.329892	1.49711	1.52674	-0.47392	-0.226987	1.02616	1.78789	-1.12659	1.228	-1.13681	1.49909	-0.397175	-0.373142
Q9NZI8	-0.162748	0.0528959	-0.0293492	-0.238632	-0.831894	-0.753504	0.877373	0.6407	0.631072	0.540666	-0.279242	2.68975	-0.774744	-0.51653	-0.477408	0.499237	-0.0705004	-0.253737
O00425	-1.98299	0.78741	0.943098	0.267178	-1.98318	-0.638222	1.1196	0.833294	0.0772984	0.866475	0.556047	-0.0341373	-0.46442	-0.0782475	-0.380937	0.976917	-0.46775	0.694989
P13639	-1.27745	0.730549	0.669632	-0.0424236	-3.40536	0.708328	1.00111	0.908937	0.11072	0.551281	0.497762	0.334469	-0.559484	0.118969	-0.500517	0.975157	0.71837	0.671172
P59666	-1.14865	1.39802	0.818561	-0.813621	-1.13806	-0.592382	-0.14683	0.78131	1.26133	1.06658	1.77543	-0.990792	-1.11248	-0.926398	0.846855	1.32278	-0.617202	1.16722
P59665	-1.0524	1.39697	0.821099	-0.869632	-1.13367	-0.530301	-0.148871	0.784078	1.26112	1.06758	1.77204	-0.999146	-1.17042	-0.81364	0.849217	1.32219	-0.672266	1.16759
Q9NSD9	-1.82033	0.0381966	0.0467076	-1.56833	0.436626	-0.0540264	1.29697	0.703987	-0.389049	0.19848	1.21847	0.706198	-1.99935	0.408632	0.218281	1.19274	0.922511	0.0525301
P52272	-3.69453	0.264359	0.378097	-1.51333	-0.503415	-0.0392656	0.821491	0.649495	-0.584039	0.419487	0.76679	1.20903	-0.116492	-0.862677	-0.435825	0.579909	0.716433	0.57822
P01764	-1.61732	0.0829481	0.56587	-0.368407	-1.69051	-0.605016	-1.19091	-0.647707	1.82441	1.05532	1.2247	-0.160169	1.04099	-0.120618	-1.57985	1.16342	-0.411278	0.832087
O75874	-2.31381	0.28896	0.420554	0.21765	-2.16704	-0.199486	1.14577	0.0928778	-0.290078	1.38724	1.22436	-0.584207	0.87283	-0.701736	-0.433601	1.15654	-0.102889	0.72784
P04430	-1.04557	-0.459663	-0.585027	-0.755307	-1.05303	-0.615318	-0.203232	-0.423481	0.80657	1.26518	0.962955	-0.908952	1.38889	-0.821986	-1.06296	1.33603	-0.602383	1.13923
Q02985	-1.82795	-0.501626	-0.132483	-1.08421	-0.374264	-0.635343	-0.179252	-0.282612	0.288041	-0.662672	1.02546	1.93188	0.0861635	-0.028074	-0.623622	-0.12271	-0.554938	2.37035
P05109	-1.00502	-0.445759	-0.521326	-0.739595	-0.988769	-0.565091	-0.228817	-0.317294	1.71482	0.897562	1.17703	-0.958499	-1.04373	2.04607	-1.03326	-0.24784	-0.516061	0.98905
P20073	-1.17957	-0.36897	-0.582389	-0.869466	-1.04339	-0.54136	-0.145171	-0.344073	1.5191	1.14795	-0.746626	1.15022	1.09057	-0.880521	-1.04146	-0.257179	-0.570125	1.70445
A0A075B6Q5	-2.21174	0.153024	0.264523	0.553237	-2.19449	0.232503	-0.561704	0.174633	1.28542	-0.0199905	0.0995239	0.835513	0.249975	0.889126	-2.17164	-1.24011	0.495123	0.755363
A0A0C4DH36	-2.17107	0.15724	0.267145	0.55173	-2.27444	0.235582	-0.547265	0.178541	1.27344	-0.0132995	0.104505	0.829968	0.252805	0.882813	-2.15988	-1.22887	0.494446	0.750964
P0DTE1	-2.16715	0.15342	0.264172	0.55095	-2.23594	0.232366	-0.556516	0.174885	1.27823	-0.0184345	0.100279	0.831334	0.249721	0.884587	-2.2378	-1.15311	0.493226	0.751721
A0A0J9YX35	-2.20777	0.148121	0.260308	0.5508	-2.15038	0.22809	-0.571009	0.169864	1.28749	-0.0259587	0.0942919	0.834815	0.24567	0.888757	-2.29457	-1.09652	0.492328	0.754171
P53621	-3.10573	0.795097	0.458278	0.465877	-3.06526	0.291774	0.842051	0.545746	0.418204	0.339861	0.0134139	0.573519	-0.476295	0.0206184	-0.291949	0.515287	0.508471	0.394846
P08833	-2.64901	0.510454	0.412492	-2.27883	-0.0806428	-0.785286	0.996927	0.695024	0.67781	0.619859	0.253612	0.168571	-0.188191	0.0901946	-0.270341	0.932465	0.801369	0.223984
Q7Z6P3	-2.71781	0.47504	0.663784	-0.0481059	0.314461	-2.37479	0.0605653	0.485534	0.666953	0.552671	0.452076	0.415383	0.327385	-0.0401627	0.434018	-0.200094	0.476589	0.693233
P01880	-0.917032	-0.0875186	-0.403302	0.611402	-0.984523	-0.910313	0.388161	0.681093	-1.38497	0.822435	2.19871	-1.70316	0.182836	-1.62833	1.28563	-0.753992	0.918359	0.215252
P0DOX3	-1.1304	0.285302	-0.0672712	0.843739	0.0770091	-1.12446	0.30218	0.480008	-1.50757	0.596936	1.65769	-1.84084	0.0449718	-1.78753	1.10285	-0.986382	0.876275	0.0474682
A0A0G2JS06	0.400648	-0.607151	-1.14123	0.708259	-1.61835	0.293149	-0.759773	-0.972682	-0.957756	0.850236	1.82389	-1.55829	1.03103	-1.49232	0.750643	0.0984744	0.352654	0.354353
P00488	0.247409	-1.73336	0.932882	-2.11135	0.547146	0.551544	-1.42293	0.173611	-1.27449	0.879923	0.152624	0.692297	0.456343	-2.04833	0.747713	-0.842822	0.733455	0.755861
P01861	-0.730394	0.84196	0.936155	0.541962	-0.734328	-0.983013	-0.416783	-2.12273	0.508682	-0.00226243	0.106105	1.33812	-0.830452	1.24997	-1.8646	-0.891484	0.657534	1.28517
P47989	-1.28081	-0.801519	-0.838923	-1.07481	0.383453	-0.81618	-0.560268	-0.717121	0.650114	1.17149	1.53074	1.10689	-1.32507	1.20117	-1.2523	-0.525038	1.24973	0.783
Q9UGM5	-1.01795	-0.362008	-0.548374	-0.758545	-1.01391	-0.426	0.0215973	-0.26402	-0.451879	1.39247	1.61275	1.07349	-1.18474	-0.751499	-0.954824	-0.0964945	-0.438904	1.78739
Q92954	-0.143435	-2.22483	-0.485153	0.510977	0.649997	-0.59683	-0.531234	0.628734	-1.58826	-2.1776	0.237694	1.09638	0.872132	0.657443	-0.0153074	-1.16155	-0.0764445	1.45226
P08519	-1.65456	-0.0856579	-1.26847	0.503035	0.541936	-1.093	-1.63733	0.0983579	-0.0014412	-1.55152	0.511501	0.948162	-0.73946	1.18451	1.04259	-1.28368	0.74775	0.814782
P0DOX6	-2.05455	-0.504825	0.693239	-0.496408	0.741219	-1.12174	-1.64297	-1.33563	0.865652	-0.411623	-0.559659	0.141514	0.0251651	0.752702	0.810121	-0.719446	0.167366	0.811342
P01601	-1.03231	-0.397741	-0.553002	-0.657193	-1.03308	1.41147	-0.123633	-0.224854	-0.517069	-0.396793	-0.659763	-0.87388	1.58004	-0.749093	-1.03598	-0.0837128	-0.498789	-0.497741
P01704	-0.213239	-0.755943	-1.03752	0.676138	-0.456907	1.52135	-0.629813	-1.33189	-0.336389	-0.906583	-1.63232	0.176053	1.30039	1.28265	1.17777	-0.440507	0.0269563	1.02772
Q6UXB8	-0.180047	-1.35041	-0.0237303	1.18613	0.972711	-1.4377	-1.80129	0.311146	-0.356215	-1.3857	0.485271	-0.835889	0.772752	0.731446	1.03736	-2.02285	1.16457	0.453306
A0A0C4DH33	-0.341803	-0.248322	0.56809	0.604438	0.212683	0.280565	-1.20632	-0.765592	-0.445173	0.65784	0.807088	-3.99447	1.12876	0.539812	0.625302	0.0848818	-0.288497	0.345068
P60953	-1.34551	0.242624	1.212	1.27952	1.93016	-0.755663	0.0738256	-0.754148	-0.752735	-0.779448	-1.07651	-1.10162	0.206707	1.1986	1.12305	-0.305946	0.665459	-0.692129
P16452	-1.82651	-1.22371	1.07735	0.649477	0.032362	-1.22313	-0.873911	0.562567	0.446768	0.768904	0.982751	-1.74328	1.14303	0.567269	0.923385	0.520659	0.123241	0.883467
A0A0A0MS15	-1.37341	-0.646248	-0.844852	-1.00828	0.142163	-0.718643	-0.411211	-0.147505	1.07097	0.584182	-0.904289	-1.15053	1.4075	1.28392	1.19009	-0.523219	0.528703	0.756385
A0A0B4J2H0	-1.82258	0.359128	1.06856	-0.645869	0.730365	-1.50476	-0.445362	0.0991779	0.31518	-0.48354	-0.362293	-1.12896	1.35368	1.22435	1.11586	0.522855	0.223076	0.458142
P01742	-1.83488	0.359909	1.06694	-0.641689	0.729891	-1.54556	-0.44186	0.100838	0.31611	-0.479909	-0.359072	-1.12315	1.3511	1.22221	1.11408	0.523082	0.224317	0.458588
P61289	-1.02215	0.333759	0.0441772	-0.587896	-0.957854	-0.0261543	0.802871	0.500932	0.0729688	0.253371	-0.149693	-0.916729	-1.2367	-0.546318	3.96047	0.584153	-0.0714374	0.0537577
O00541	-1.10986	0.31558	0.137062	-0.460788	-1.15228	-0.000808202	1.08944	0.603916	0.0505785	0.393512	-0.154921	-0.977949	3.67996	-0.565881	-1.27477	0.76992	-0.118678	-0.0716597
Q53S58	-1.17099	-0.729114	0.911677	1.00175	-1.1176	1.16831	0.0590154	0.877286	1.19727	-0.702641	-0.826073	-1.03402	1.09053	1.14854	1.37277	-0.577336	-0.806025	1.14605
Q9Y266	0.418843	-0.470374	-0.588395	1.061	0.245617	0.485193	0.0754119	0.480442	0.39937	-2.35464	-1.09584	-2.95121	0.386655	0.214064	0.717693	-0.337656	-0.552221	0.582849
P53999	0.118177	0.115224	-0.259542	0.527912	-0.195324	0.507056	0.763812	0.453778	0.360765	-0.970206	-0.320771	-4.36492	-0.142293	0.179162	0.143669	0.473729	0.306592	0.267737
P04275	1.08112	0.16187	1.05513	0.80685	0.748925	0.513482	-0.835875	-0.968298	-1.59885	0.452143	0.373769	-1.39178	0.977321	0.564092	1.01619	0.361853	0.341965	0.619123
P02751	1.22109	0.265855	1.45192	1.007	0.831535	0.578673	-1.84436	-1.43826	-0.634291	0.362822	-0.0115131	-0.551163	1.04504	0.554134	1.25866	-0.757448	-0.152643	0.149571
Q7Z443	1.46279	-0.471907	0.615445	1.12773	0.635951	1.32417	-2.21946	-0.204797	-0.630307	0.235299	-0.141047	-2.87874	0.401405	0.078499	0.767458	-0.713175	-0.226632	-0.153458
Q15286	2.0552	0.387148	0.905381	-1.71998	0.509798	-1.35782	1.03459	-0.950809	-0.221073	0.340198	-1.41929	0.0780269	0.529762	0.666166	0.613271	1.06269	-1.36763	-1.40451
Q9NTK5	2.68295	-0.0158024	-0.142524	-0.349933	-0.835614	-0.0928038	0.300838	0.0492491	-0.182572	-0.0211135	-0.326043	-0.719761	-0.93214	3.4255	-0.767313	0.228838	-0.167435	-0.314752
P23945	-0.340131	0.116312	0.307272	0.293386	0.0794124	0.289175	-0.271302	0.0645637	0.620331	0.37247	0.727535	0.367968	0.200597	-4.44803	0.721705	-0.0569959	-0.27884	0.0964195
P78371	-2.0134	0.972832	0.653691	0.530147	-1.17433	1.33655	1.27082	0.378896	-1.35906	0.811313	-0.142428	0.198633	-1.20052	-0.913838	-1.90974	1.19177	-0.617933	0.0104789
Q13200	-1.84747	0.307161	0.374544	0.507038	-1.73675	0.750636	0.964755	0.676799	-1.36842	0.619348	0.485483	0.460104	-1.80538	0.579663	-1.80428	0.615934	-1.36908	0.6118
P35998	-1.11951	1.10803	-0.697853	-0.88162	-1.1567	0.920051	0.674922	-0.399417	-0.684818	-0.635612	0.6483	1.38654	-1.18755	-1.02797	-1.16519	1.21997	-0.635595	-0.777439
P22105	1.66289	-0.47654	-0.578823	-0.755657	-1.07327	1.55199	-0.272232	-0.433926	-0.533627	-0.490701	-0.649566	1.48417	-1.17138	0.774312	-1.11283	-0.354445	0.81984	-0.660177
A0A0B4J2D9	-0.821253	-0.279787	2.06465	1.99896	-0.813285	-0.358133	-0.112826	-0.259471	-0.400749	-0.369678	-0.459405	1.3912	-0.87596	-0.564475	-0.794903	-0.123865	-0.413457	-0.454054
P10720	0.291382	0.285853	1.03913	0.553347	0.527125	-1.76205	-0.221777	0.121053	0.843329	-0.13238	0.690462	-0.453887	-2.21886	0.654746	-2.11374	0.829195	-0.245502	0.886916
P02776	0.231842	0.389823	1.11379	0.512936	0.484799	-1.57862	-0.318788	0.0490757	0.926391	-0.222864	0.730979	-0.567847	-2.10349	0.678629	-2.09981	0.854387	-0.344246	0.986627
Q12904	-1.08937	1.29727	1.12637	-0.749863	-1.08775	1.19618	1.45095	-0.307954	-0.533464	1.05645	0.766185	-0.913428	-1.20273	-0.876469	-1.11819	1.47089	-0.634877	1.04788
P46459	0.770431	-0.249461	0.144772	0.365863	-0.406402	-0.124218	0.175696	0.376515	-0.21246	0.495235	-0.656947	0.342567	-4.1175	0.319088	-0.233913	0.422893	0.212787	0.383999
P55290	1.64358	-0.229777	-0.310601	-0.705362	-0.898579	2.15942	0.250811	0.00605155	-0.378677	-0.753591	-0.283714	1.36158	-1.00788	-0.733144	-0.986083	0.0571975	0.484537	-0.440092
P02775	-0.268403	0.886978	1.12104	0.595479	1.0362	-1.3075	-0.523342	-0.330914	0.939685	-0.573701	0.164581	0.143556	-1.35677	0.716388	-1.77172	0.32851	-0.0790501	0.875033
Q9BZE4	-0.931407	-0.0441791	3.01123	-0.513753	-0.899159	-0.110202	0.358915	0.257998	-0.135806	-0.0319297	2.20189	-0.65412	-0.982411	-0.618886	-0.847776	0.416669	-0.22413	-0.245146
P35606	-1.55648	0.655521	0.72252	-1.23244	-1.422	0.54211	0.989436	-0.642439	0.679566	0.923522	0.602366	-1.49247	-1.6692	-1.21554	-1.46571	0.108044	0.523459	0.723661
P00387	-1.62636	0.738112	0.989328	-0.0624612	-1.55408	-1.11597	1.21515	0.886261	-1.12962	0.574048	0.469286	0.386581	-1.56894	-1.42978	-1.4933	1.33295	0.200893	0.725916
P11488	-0.917883	0.566114	0.581873	-0.578809	-1.01957	0.529367	0.809819	0.41459	-0.733243	0.566054	0.840288	0.444335	-3.93165	-0.0348453	-0.611205	0.652225	0.251359	0.413321
P38405	-0.918046	0.566159	0.581921	-0.578925	-1.01974	0.529408	0.809898	0.414615	-0.73338	0.566099	0.840372	0.444363	-3.93142	-0.0348845	-0.611325	0.652282	0.25136	0.413345
A8MTJ3	-0.922556	0.56741	0.583232	-0.582119	-1.02465	0.530515	0.812095	0.415277	-0.737173	0.56735	0.842687	0.445141	-3.9249	-0.0359668	-0.614645	0.653867	0.251389	0.414002
P08754	-0.932713	0.570219	0.586179	-0.589313	-1.03569	0.533003	0.817033	0.416762	-0.745717	0.570158	0.847891	0.446885	-3.91009	-0.0384084	-0.622122	0.657428	0.251447	0.415476
P63092	-0.932767	0.570234	0.586195	-0.589351	-1.03575	0.533016	0.817059	0.41677	-0.745763	0.570173	0.847919	0.446895	-3.91001	-0.0384215	-0.622162	0.657447	0.251448	0.415484
P19087	-0.928601	0.569083	0.584987	-0.5864	-1.03122	0.531997	0.815035	0.416162	-0.742258	0.569022	0.845786	0.44618	-3.91611	-0.0374193	-0.619095	0.655988	0.251425	0.414881
Q5JWF2	-0.911738	0.564407	0.580083	-0.574458	-1.01288	0.527855	0.806822	0.413685	-0.728075	0.564347	0.83713	0.443272	-3.94048	-0.0333727	-0.606683	0.650062	0.251317	0.412422
P04899	-0.912617	0.564651	0.580339	-0.575081	-1.01384	0.528071	0.807251	0.413815	-0.728814	0.564592	0.837582	0.443424	-3.93922	-0.0335832	-0.60733	0.650372	0.251323	0.412551
Q03113	-0.913792	0.564978	0.580682	-0.575912	-1.01512	0.528361	0.807824	0.413988	-0.729802	0.564918	0.838186	0.443627	-3.93754	-0.0338646	-0.608194	0.650785	0.251331	0.412723
P63096	-0.904168	0.562299	0.577872	-0.5691	-1.00465	0.525986	0.803125	0.412565	-0.721709	0.56224	0.833234	0.441958	-3.95127	-0.0315617	-0.601113	0.647392	0.251262	0.411311
Q14344	-0.904178	0.562302	0.577875	-0.569107	-1.00466	0.525989	0.80313	0.412567	-0.721718	0.562242	0.833239	0.44196	-3.95125	-0.031564	-0.60112	0.647396	0.251262	0.411312
P09471	-1.19978	0.715199	0.534718	-0.807638	-1.31738	0.609696	0.973047	0.507651	-0.389837	0.590569	0.833581	0.375651	-3.60071	-0.178531	-0.845105	0.829293	0.264305	0.339783
Q9NY65	-0.803861	0.884725	0.949504	-0.753506	-1.0729	0.149445	0.580284	-0.458255	-0.255535	0.791129	0.648314	-0.0942901	-2.45838	-0.338012	-1.20757	1.29768	0.637086	-0.848502
P68366	-0.803861	0.884725	0.949504	-0.753506	-1.0729	0.149445	0.580284	-0.458255	-0.255535	0.791129	0.648314	-0.0942901	-2.45838	-0.338012	-1.20757	1.29768	0.637086	-0.848502
Q9H853	-0.803861	0.884725	0.949504	-0.753506	-1.0729	0.149445	0.580284	-0.458255	-0.255535	0.791129	0.648314	-0.0942901	-2.45838	-0.338012	-1.20757	1.29768	0.637086	-0.848502
P40926	-0.776145	0.804538	0.740384	-1.25023	-1.64086	-0.991888	1.50161	-0.771166	-0.873477	0.723363	0.657988	0.33051	-2.10861	0.455307	-1.11099	0.837065	0.405387	0.862509
O75015	-0.835674	-0.28982	-0.443624	-0.60751	-0.873919	-0.330531	-0.032515	-0.203752	-0.310463	-0.244655	-0.479617	1.81418	-0.876931	-0.728232	-0.827503	-0.060543	-0.468709	1.87295
P08637	-0.948602	-0.246834	-0.333839	-0.583809	-0.892125	-0.406671	-0.0155365	-0.118277	-0.4099	-0.255032	-0.484735	1.80802	-0.911479	-0.724278	-0.903754	-0.100767	-0.358255	1.86705
Q9Y277	-1.47707	0.753278	0.661481	-1.1934	-1.40907	1.06087	1.00605	-0.76886	-0.938131	0.440934	0.668159	0.420123	-1.44932	0.472871	-1.41236	1.06645	-1.00864	1.00513
Q9ULM0	-1.09205	0.21516	-0.11446	-0.603758	-0.953758	-0.235918	0.576307	0.391709	-0.109195	-0.033587	-0.538398	2.68101	-1.28601	-0.701226	-1.10369	0.484209	-0.0908722	-0.25677
P35754	-0.925723	-0.333776	-0.520582	-0.663915	-0.894384	-0.429441	1.41778	-0.172364	-0.377377	1.85079	1.54195	-0.836716	-1.00417	-0.670478	-0.90755	1.39175	-0.476807	-0.417408
P48444	-1.4458	-0.850213	0.969241	-1.19332	-1.39871	0.895962	0.951119	0.698272	-0.865937	0.826633	0.448777	0.40781	-1.57296	0.648254	-1.39034	0.983647	-1.01792	0.934676
P07911	2.33598	0.0917157	0.0747235	-0.372283	-1.06977	3.15264	0.771231	0.5346	-0.144679	0.032651	-0.399398	-0.969912	-1.17118	-0.581445	-1.05611	0.553483	-0.0178585	-0.160421
P07996	0.583321	1.09957	1.63348	0.608077	0.917037	-0.850857	-0.542924	-0.653378	1.27964	-0.897358	-1.13216	-0.0903983	-1.47492	0.490349	-1.51624	-0.31757	-0.943456	1.13399
P45954	0.670706	-0.404438	1.26043	1.80357	-1.05457	1.06689	0.998104	-0.367316	-0.580876	-0.560509	-0.698352	-1.00808	-1.1762	-0.804963	-1.02008	0.841412	-0.554235	-0.648181
Q6UX71	1.61852	-0.0464908	-0.52372	-0.878099	1.07518	1.39624	0.246588	0.0434921	-0.470074	-0.112188	-0.649465	-0.981406	-1.3769	-0.962063	-1.27544	0.144281	-0.366164	-0.425078
P35442	1.25179	1.01236	1.34522	-0.983149	1.11673	-0.745532	-0.465314	-0.589834	-0.715081	-0.685746	-0.838132	0.688501	-1.2268	-1.01289	-1.1273	-0.443894	-0.795551	1.1665
P52907	-1.47893	1.08674	0.62521	0.450361	-1.54143	0.779817	1.01592	0.592315	-1.07821	0.901007	0.0566753	-1.38691	-1.53575	0.369921	-1.45319	1.06321	0.739199	0.516681
P47755	-1.46677	1.08566	0.625061	0.450563	-1.50262	0.779356	1.01499	0.592231	-1.02031	0.900302	0.0576692	-1.49362	-1.52038	0.370285	-1.43786	1.06218	0.73882	0.516749
P33778	-2.33003	1.48151	1.26901	0.354704	-1.00869	-0.305526	0.487245	0.928317	-0.591394	-0.203158	0.0395042	0.0937679	-1.82552	-0.218547	-0.949803	1.3499	1.10202	0.963562
Q16778	-2.33003	1.48151	1.26901	0.354704	-1.00869	-0.305526	0.487245	0.928317	-0.591394	-0.203158	0.0395042	0.0937679	-1.82552	-0.218547	-0.949803	1.3499	1.10202	0.963562
P23527	-2.33003	1.48151	1.26901	0.354704	-1.00869	-0.305526	0.487245	0.928317	-0.591394	-0.203158	0.0395042	0.0937679	-1.82552	-0.218547	-0.949803	1.3499	1.10202	0.963562
P06899	-2.33003	1.48151	1.26901	0.354704	-1.00869	-0.305526	0.487245	0.928317	-0.591394	-0.203158	0.0395042	0.0937679	-1.82552	-0.218547	-0.949803	1.3499	1.10202	0.963562
Q15459	-1.18109	0.891862	0.735146	-0.917391	-1.15026	1.10328	0.937696	1.05145	-0.809476	0.895014	-0.917227	-1.11809	-1.25628	-1.05341	-1.25473	1.12224	0.699351	0.833619
Q9P2J5	-1.31128	0.742407	0.769742	-0.940833	-1.16776	1.07621	1.24605	1.24378	-0.720994	-0.720582	-0.807011	0.820782	-1.36474	-1.09383	-1.24853	1.05683	0.495906	0.873986
Q9Y4L1	-0.306306	0.612967	0.573833	-0.394419	-2.17001	0.871717	0.563852	0.770583	0.361886	0.435052	-1.17128	-0.0446831	-2.25044	0.350067	-2.20994	0.667667	0.811182	0.446196
Q10471	0.688186	-0.333807	1.29118	-0.825693	-1.05898	1.63788	-0.111114	-0.300387	-0.456141	-0.408149	-0.736891	-1.08396	-1.16332	-0.950862	-1.18247	1.08316	1.29588	0.715792
Q9Y2T7	-1.37794	0.833836	0.975957	0.490842	-1.42791	0.737591	1.1929	0.788825	0.794756	0.730666	-1.11436	-1.24569	-1.43813	0.585209	0.413154	0.878005	0.6633	0.726199
P16989	-1.40759	0.833082	0.976332	0.48736	-1.37102	0.736071	1.195	0.787713	0.793691	0.729091	-1.05377	-1.29954	-1.53679	0.582478	0.409055	0.877602	0.66119	0.724589
P78345	-0.998311	-0.217375	2.09225	-0.563462	-0.931235	1.61151	0.219571	-0.0740234	-0.202846	-0.227382	-0.522358	-0.853404	-1.08701	1.30531	-1.00601	0.172046	1.88713	-0.459994
O75290	-1.47429	-0.436095	0.85537	-1.02244	1.12247	-0.58827	-0.0667716	1.24088	-0.731167	-0.411086	-0.814818	-1.13222	1.38558	-1.14549	1.37414	-0.0894261	1.25806	-0.807108
Q9UGU0	1.13315	0.659035	-0.952653	-1.06753	-1.33951	1.27766	0.273173	-0.737844	0.306695	-0.836058	-1.09678	-1.27983	1.30874	-1.13014	1.19066	-0.720585	0.857554	0.886411
A0A075B6I1	1.41975	-0.240583	-0.430701	-0.677948	-1.10265	-0.501545	0.065751	-0.199353	-0.518222	-0.452624	1.86728	-0.896499	1.77775	-0.813573	-1.04568	1.16857	-0.433094	1.7315
P01766	-1.39984	0.62604	1.17945	-1.18625	-1.38641	-0.967498	-0.128528	0.314762	0.723394	0.633531	1.3442	-1.31664	1.27903	-1.18931	0.741675	0.607161	0.51695	0.906001
O75607	0.425295	0.640122	0.65395	0.665547	-1.632	0.652375	0.842512	0.626073	-1.21419	0.715681	0.905906	-1.48752	0.423875	0.829826	0.74981	0.688903	0.670979	0.722356
Q99880	-0.575967	0.00495708	-0.155247	-0.40565	-0.593517	2.98034	0.156457	0.00378951	-0.201594	-0.0183833	-0.311489	-0.545289	-0.721108	-0.475718	-0.521579	3.33476	-0.198078	-0.154817
P10809	-3.27739	1.08708	0.633168	0.0946878	-0.748024	0.774105	0.719173	0.157937	-0.127784	-0.115449	-0.343751	-0.828924	-1.49366	0.0440353	-0.620532	1.24147	0.974955	0.501402
Q9H306	-0.912825	-0.248093	-0.292105	-0.667472	2.15212	-0.34319	0.0850706	-0.0573828	-0.247114	-0.241831	-0.455893	-0.780314	1.86093	-0.623759	-0.903463	-0.0407984	-0.322995	2.3805
P24593	-1.07511	-0.276856	-0.382194	1.82242	-0.984324	-0.468031	-0.0477521	-0.275257	-0.391199	-0.39131	-0.61089	-0.820628	-1.09561	-0.781795	1.19345	-0.0578913	1.3545	1.91874
P31949	-1.10994	-0.359091	-0.617695	1.18631	-0.994751	-0.455957	1.63766	0.673214	-0.599847	-0.485848	-0.628739	-0.896985	-1.15049	-0.78237	1.59328	1.09008	0.930064	1.42283
Q5TDH0	-0.795165	-0.0334873	-0.20337	-0.533361	-0.924247	1.64664	2.01644	1.89406	-0.191978	-0.138273	-0.350645	-0.829787	-0.935897	-0.674018	-0.903073	1.64972	-0.249128	-0.330653
Q92522	-0.956002	0.0247722	-0.078582	-0.48605	-0.830456	1.52584	2.2539	1.47061	-0.221762	-0.104118	-0.391336	-0.74462	-1.07898	-0.537449	-0.830212	1.2632	-0.337865	-0.379918
P62191	-1.04121	-0.0810992	-0.17804	-0.556504	-0.898761	1.32825	1.84056	1.83686	-0.197678	-0.215408	-0.472305	-0.72419	-0.971473	-0.698034	-0.989382	1.9695	-0.307877	-0.238757
Q9UM00	-1.0316	-0.142137	-0.28948	-0.575974	-1.0438	1.6783	1.96141	1.92364	-0.308809	-0.26747	-0.484654	-0.794646	-1.1111	-0.712612	-0.933972	0.174563	-0.380808	1.44089
Q8IUG5	-0.904964	-0.222836	-0.429684	-0.543979	-0.852395	1.5552	1.84988	1.57323	-0.343142	-0.16692	-0.483326	-0.717048	-0.868229	-0.694611	-0.887215	1.6036	-0.334532	-0.454921
P62913	-0.883927	-0.247616	-0.426169	-0.602906	-0.785705	1.97875	1.72646	1.42312	-0.363499	-0.256568	-0.535364	-0.810153	-0.964528	-0.706447	-0.784665	1.57732	-0.307683	-0.416625
P53396	-2.40944	0.673385	0.0694936	-0.0968741	-0.642627	0.512709	1.21068	1.20777	0.877865	0.524072	-1.88754	-0.252529	-0.945776	0.238247	-0.39302	0.767967	-0.382363	0.919777
B1AK53	-1.13995	0.879829	-0.713285	0.513025	-1.0778	0.897898	1.18737	0.964511	-0.687016	1.20644	-0.866019	-0.992043	-1.22982	0.507044	-1.14682	1.19788	0.973879	-0.807086
P29966	-2.21043	1.16402	0.457603	0.602219	0.0918294	0.218762	0.621376	0.526888	0.961916	0.630849	0.158173	-1.90095	-2.13247	0.396468	0.061595	0.617412	0.371171	0.203333
P10321	-0.827901	-0.0255729	-0.298277	-0.551421	-0.889979	2.01574	2.21019	0.17593	-0.197527	-0.00599109	-0.371871	-0.806484	-0.907885	-0.664749	-0.77924	2.33583	-0.25378	-0.178031
P01893	-0.939474	-0.0969823	-0.163587	-0.570066	-0.836972	2.01908	2.21331	0.131365	-0.121138	-0.140659	-0.392157	-0.724036	-0.916231	-0.625922	-0.886745	2.33881	-0.293225	-0.280433
P04439	-0.841024	-0.0747342	-0.249411	-0.45653	-0.912481	2.0308	2.22688	0.0258501	-0.107995	-0.0966448	-0.425256	-0.65033	-0.849293	-0.520622	-0.888952	2.35359	-0.308625	-0.316797
P61421	-1.00022	0.0482162	-0.143343	-0.622406	-0.810607	1.91217	2.34461	0.184797	-0.270042	-0.152415	-0.351419	-0.676819	-0.910854	-0.541629	-0.782694	2.21384	-0.24865	-0.240626
P30511	-0.92968	0.0894219	-0.132806	-0.510907	-0.899957	1.99542	2.18752	0.192958	-0.177146	-0.0689301	-0.427849	-0.80248	-1.0032	-0.668749	-0.894961	2.31164	-0.148953	-0.246284
Q9H1E3	-0.805917	-0.00618616	-0.314551	-0.557085	-0.83665	2.07728	2.18528	0.182309	-0.250583	-0.100108	-0.459788	-0.789893	-0.937521	-0.51057	-0.843938	2.12559	-0.306506	-0.351275
Q5RI15	-0.904861	0.188628	-0.0931323	-0.633493	-0.962544	1.90542	2.37731	0.357796	-0.190593	0.0908365	-0.283751	-0.80279	-1.08113	-0.620439	-0.873622	1.73506	-0.193252	-0.179943
P61081	-1.51081	-0.83124	0.858123	0.408489	0.348188	0.788763	1.10751	1.08591	0.683277	0.00477904	0.533319	-1.42254	-1.6409	0.81824	-1.58664	0.794875	0.570092	0.640136
P54577	-0.813987	0.199866	-0.22836	-0.503794	-0.769715	2.36485	2.65013	0.246547	-0.178533	-0.0471407	-0.319203	-0.75201	-0.860587	-0.436562	-0.935798	2.32711	-0.0192156	-0.302708
Q10713	-2.18638	0.300786	0.421044	0.366717	0.25067	0.713688	1.0204	0.518108	0.51683	0.338833	0.121585	-2.14524	-0.119436	0.0873527	-2.13521	0.658169	0.499162	0.457137
P22455	-1.32817	-0.526279	0.748185	0.745562	-1.26872	0.901731	1.16448	1.01154	0.959832	0.910373	-0.83669	-1.22826	-1.36271	0.816912	-1.24579	0.90764	0.87362	0.892233
Q96Q40	-1.32132	-0.538887	0.750335	0.747739	-1.2898	0.902291	1.16232	1.01096	0.959791	0.910844	-0.883719	-1.14389	-1.31527	0.818351	-1.28487	0.908139	0.874471	0.892892
P50750	-1.29966	-0.56033	0.748878	0.746274	-1.31932	0.901336	1.16222	1.01037	0.959025	0.909917	-0.897839	-1.19941	-1.35358	0.817119	-1.28889	0.907203	0.873424	0.891905
P08631	-1.2999	-0.600525	0.748751	0.746144	-1.28553	0.901389	1.16258	1.01055	0.959147	0.909981	-0.882567	-1.14274	-1.35156	0.817072	-1.32389	0.907263	0.873444	0.891947
Q14004	-1.30315	-0.5249	0.747161	0.744525	-1.2939	0.901498	1.1656	1.01187	0.959899	0.910185	-0.79638	-1.2028	-1.34663	0.816242	-1.27391	0.907438	0.873242	0.891951
O94921	-1.25504	-0.541452	0.748945	0.7463	-1.26565	0.903823	1.16885	1.01459	0.962428	0.912541	-0.884828	-1.16073	-1.38237	0.818269	-1.22783	0.909783	0.875469	0.894243
Q00526	-1.26689	-0.525687	0.748333	0.745713	-1.23755	0.901768	1.16432	1.0115	0.959827	0.910404	-0.794484	-1.18857	-1.39346	0.817011	-1.24681	0.907672	0.873677	0.892277
P11362	-1.25886	-0.571935	0.750102	0.747483	-1.25659	0.903454	1.16587	1.01313	0.961482	0.912085	-0.930736	-1.18924	-1.3569	0.818742	-1.29782	0.909355	0.875379	0.893968
P07947	-1.23536	-0.557619	0.748677	0.74605	-1.25678	0.902485	1.16568	1.01248	0.960686	0.911143	-0.850929	-1.24012	-1.34577	0.817522	-1.33008	0.908405	0.874326	0.892971
Q00534	-1.26452	-0.498908	0.747925	0.745316	-1.30249	0.900692	1.16211	1.00995	0.958499	0.909291	-0.900837	-1.19668	-1.3758	0.816304	-1.28252	0.906571	0.872724	0.891243
Q00537	-1.21965	-0.528579	0.748162	0.745501	-1.23297	0.903909	1.17042	1.01529	0.962844	0.912676	-0.925129	-1.20472	-1.35072	0.817874	-1.29155	0.909903	0.875395	0.894275
P06493	-1.25279	-0.513512	0.746954	0.744292	-1.22342	0.902824	1.16955	1.0143	0.961805	0.911598	-0.900227	-1.24185	-1.38749	0.816722	-1.20608	0.908823	0.874288	0.893183
P11802	-1.22653	-0.571646	0.752069	0.749455	-1.20364	0.905064	1.16687	1.01448	0.962957	0.913676	-0.896696	-1.22273	-1.3168	0.82055	-1.31457	0.910952	0.877054	0.8956
P06241	-1.23499	-0.513542	0.747711	0.745058	-1.20921	0.903069	1.16892	1.01417	0.961855	0.911813	-0.968546	-1.16371	-1.38694	0.817249	-1.33192	0.909047	0.874626	0.893459
Q07002	-1.21868	-0.637275	0.750713	0.748076	-1.27666	0.905113	1.16932	1.01553	0.963538	0.913804	-0.859108	-1.23815	-1.25509	0.819823	-1.31119	0.911055	0.876846	0.895563
P07948	-1.26609	-0.542536	0.749728	0.747097	-1.32845	0.90377	1.16737	1.01394	0.962059	0.912441	-0.92511	-1.18366	-1.30566	0.818677	-1.24724	0.909698	0.875568	0.894242
P09769	-1.29974	-0.574861	0.749343	0.746701	-1.31855	0.904041	1.16876	1.01467	0.962578	0.912748	-0.957671	-1.17191	-1.32278	0.818586	-1.19641	0.909994	0.875719	0.894472
Q00536	-1.21011	-0.647939	0.750841	0.748191	-1.20747	0.906032	1.1716	1.01702	0.964756	0.914768	-0.921752	-1.23113	-1.37278	0.820305	-1.21967	0.912005	0.87762	0.896433
P20794	-1.35462	-0.520186	0.748087	0.745451	-1.23106	0.902379	1.1664	1.01272	0.960763	0.911064	-0.885439	-1.23203	-1.36827	0.817148	-1.22939	0.908317	0.874132	0.892835
Q00535	-1.31293	-0.647217	0.751599	0.748951	-1.19824	0.906649	1.17197	1.01753	0.965319	0.915376	-0.869534	-1.16111	-1.30759	0.821	-1.28356	0.912616	0.878263	0.897058
P24941	-1.38666	-0.560037	0.748598	0.745947	-1.19771	0.903773	1.16931	1.01475	0.962491	0.912507	-0.91655	-1.09708	-1.37067	0.818054	-1.19947	0.909745	0.875364	0.894174
P51451	-1.32393	-0.54313	0.749232	0.746613	-1.17391	0.902594	1.16503	1.01227	0.960626	0.911226	-0.864662	-1.07906	-1.40539	0.817877	-1.27941	0.908496	0.874517	0.893108
Q9NYV4	-1.31704	-0.591948	0.746976	0.744305	-1.32409	0.903346	1.17093	1.01518	0.962516	0.912148	-0.822564	-1.14109	-1.33831	0.816968	-1.24571	0.909364	0.874719	0.893674
Q9UPZ9	-1.35127	-0.558843	0.74754	0.744908	-1.32257	0.901657	1.16538	1.01188	0.959974	0.910332	-0.806935	-1.19028	-1.34808	0.816523	-1.19387	0.907588	0.873442	0.892124
Q8IZL9	-1.37479	-0.507174	0.746763	0.744128	-1.33516	0.901035	1.16502	1.01136	0.959411	0.909718	-0.832833	-1.08976	-1.29928	0.815815	-1.30972	0.906972	0.872791	0.891492
P21802	-1.21725	-0.647239	0.750918	0.748297	-1.33587	0.904379	1.16698	1.01413	0.962448	0.913017	-0.830633	-1.12821	-1.35982	0.819607	-1.26082	0.910285	0.876284	0.894887
P22607	-1.27536	-0.609228	0.749966	0.747317	-1.25083	0.905052	1.17043	1.01596	0.963736	0.913781	-0.821235	-1.09175	-1.27629	0.819383	-1.33236	0.91102	0.876659	0.895459
P06239	-1.30512	-0.633221	0.750444	0.747814	-1.30237	0.904405	1.16786	1.01451	0.962664	0.913071	-0.790155	-1.08375	-1.33189	0.819357	-1.25675	0.91033	0.876218	0.894882
P41219	-1.67608	0.851267	0.677389	0.433013	0.2483	0.684687	1.03443	0.865415	0.672495	0.687337	-1.34439	-1.56454	-0.193004	0.120129	-1.60167	1.0887	0.714555	0.73342
P17661	-1.77234	0.848969	0.67553	0.431771	0.247525	0.68281	1.03167	0.863082	0.670649	0.685453	-1.24922	-1.47214	-0.192665	0.119677	-1.60566	1.0858	0.712602	0.73142
Q92804	-1.38112	-0.691705	0.963502	-1.05844	0.280605	0.848107	1.32847	1.11411	0.871116	-0.748219	0.271874	-1.21273	-1.33822	-1.14325	-1.38026	1.32967	0.984436	0.6661
P36957	-1.80711	0.324617	0.0255936	-0.0344012	-0.550563	0.748416	1.27652	0.916112	0.83419	0.451513	-1.3667	-1.67079	-1.83009	0.448496	-1.74484	1.04826	0.712281	0.732656
Q6DRA6	-2.29495	0.678315	0.481497	0.157338	-0.557172	0.751612	1.27313	0.682951	0.850515	0.1173	-0.016279	-1.71368	-2.55328	-0.353336	-1.14343	0.960485	0.326935	0.480376
Q6DN03	-2.29495	0.678315	0.481497	0.157338	-0.557172	0.751612	1.27313	0.682951	0.850515	0.1173	-0.016279	-1.71368	-2.55328	-0.353336	-1.14343	0.960485	0.326935	0.480376
P05114	-2.03495	0.280477	0.64518	-0.286668	-0.840983	0.73159	1.05782	0.759164	0.739942	-0.420329	0.238947	-1.8702	-2.01913	-1.71533	-0.418076	0.926721	0.469309	0.681239
Q96A33	-1.45425	0.490825	-0.247547	-0.603815	-0.364955	0.607692	1.57458	1.46526	0.704638	0.980863	-1.07113	-1.2719	-1.6686	-0.507831	-1.43631	1.52075	0.295673	-0.15995
Q9NYF8	-1.89814	0.775797	0.0106494	-0.210864	-0.709076	0.711882	1.41588	1.28437	1.23135	0.329364	-0.0803512	-1.78537	-1.87448	-0.196437	-1.85121	0.764578	0.450263	0.462919
P84098	-2.68962	0.669115	0.438337	-0.0394697	-0.438857	0.9118	1.49909	1.07283	1.07241	-0.488195	-0.0890534	-0.861701	-2.174	-0.390421	-0.984863	0.887009	0.317415	0.123911
P30086	-1.77696	0.494305	0.60021	0.397159	-1.70794	0.554137	0.879459	0.662634	0.611724	0.653316	-1.46195	-1.67203	-1.77459	0.301012	-1.66821	0.835582	0.581339	0.565539
Q99729	0.904479	-1.84412	0.756256	-0.600857	-0.83476	0.867225	1.39188	0.606418	0.854691	-0.0978147	-0.980518	-1.89142	-1.81502	-0.390053	-1.29152	1.00417	0.826731	0.164584
Q9Y3U8	-1.82816	0.809557	0.258702	-0.0709291	-0.0506055	0.647257	1.21347	0.749829	0.0661297	0.439033	-1.51592	-1.72787	-1.82633	-0.15244	-1.74642	1.12559	0.635319	0.0862613
Q12931	-2.4263	0.174538	1.26259	0.0329657	-0.273416	0.771965	1.19664	0.555031	0.473719	-0.191487	-0.0267899	-2.23826	-2.34014	-0.151594	-0.410172	0.765009	0.558582	0.609344
Q13347	-1.21964	0.814895	-0.62437	-0.785344	-1.14393	0.816506	1.40157	1.40285	0.715911	-0.382657	-0.675008	-0.942892	-1.222	-0.897368	-1.11676	1.477	0.87332	-0.551513
P02533	-1.80185	0.232327	0.580939	-0.0192918	-1.74595	0.472781	1.27205	1.03548	0.826196	0.727555	-1.31088	-1.7533	-1.88163	0.175772	-0.476498	1.26815	0.767852	0.133562
O14979	-2.09837	0.585609	0.345069	0.152252	-1.95122	0.467351	0.930609	0.726039	0.52165	0.557956	0.0298112	-1.98142	-2.13245	0.115782	-0.0782803	0.913287	0.399549	0.475447
Q92688	-2.07289	0.245539	0.0496148	-0.343706	-0.653851	0.113119	1.84934	0.275707	0.0940026	0.333012	-1.61328	-0.788063	-1.31821	-0.318342	-0.950626	0.574486	1.77966	-0.191694
O95294	-3.117	-0.718757	0.565518	0.348361	-0.393187	0.985272	1.71253	1.13749	0.704538	0.433294	-0.558704	-0.635018	-1.28232	0.352447	-0.787733	1.38317	0.331394	0.334558
P22570	-3.24306	0.953153	0.0708447	-0.0239702	-0.0796258	0.796282	1.59423	1.24329	0.534187	-0.262443	-0.322608	-0.277338	-1.44797	0.0187752	-0.934096	1.26185	0.93324	0.399478
Q15084	-2.82738	0.535831	-0.146402	-0.301307	0.431153	0.16352	1.5301	1.01953	1.44408	0.612744	-1.01454	-1.01393	0.101861	-0.307647	-1.04289	0.425791	1.4596	0.562708
Q5VWX1	-2.97236	0.439091	-0.571131	-0.334997	-0.0886309	0.792725	1.15317	0.925237	0.701072	0.492795	-2.57253	-0.0237074	-0.730143	-0.276063	-0.503202	0.823868	0.524615	0.412057
P46782	-3.89773	0.55117	0.487662	0.185124	-0.0207691	0.584698	1.04061	0.819195	0.215184	-0.0725948	-1.17554	-0.0389703	-1.30999	-0.329949	-0.278715	0.80927	0.463099	0.270506
P23526	-2.42331	0.573903	-0.258433	0.364096	0.00376002	1.13159	0.932583	0.957343	0.646526	0.750021	-0.249701	-2.19145	-2.32678	0.110295	-0.564134	-0.350126	0.25669	0.562217
P82979	-1.83665	0.472946	-1.15133	0.755557	0.0810514	0.853303	1.72429	0.555776	0.3331	-0.844301	-1.14213	0.374285	-1.81387	0.114007	-1.64115	1.28356	-1.01453	0.445814
P61764	-1.02456	-0.456866	-0.543314	0.960984	-1.00808	0.999035	1.40732	0.956569	1.19376	-0.549036	-0.789674	-0.917482	-1.16141	-0.907207	-1.11824	1.3545	-0.586538	-0.598542
Q9UNL2	-1.38703	0.812951	-0.853221	0.389256	0.0435818	0.846457	1.47096	1.36613	1.01912	-0.465757	-0.933039	-1.21929	-1.37055	-1.07501	-1.2609	1.33551	0.867035	0.902243
P10412	-1.80982	1.01181	0.0122901	-0.125033	-0.176867	0.752056	1.58191	1.21794	0.910578	-0.99492	-1.25501	-1.17032	-0.928432	-1.88328	0.044337	1.302	0.697594	0.310998
B7ZW38	-1.63934	0.809484	0.566019	0.180601	0.527017	0.703908	1.07832	0.956286	0.70258	-1.17626	-1.26827	-1.55363	-1.65659	-1.49025	-1.60966	0.861726	0.42827	0.569414
O60812	-1.61813	0.805822	0.567446	0.190084	0.529259	0.702453	1.06904	0.949556	0.701153	-1.14432	-1.30893	-1.56019	-1.67793	-1.48411	-1.60853	0.856972	0.432576	0.570771
B2RXH8	-1.71003	0.805789	0.566209	0.186941	0.527829	0.701898	1.07034	0.950249	0.700591	-1.1559	-1.2476	-1.4777	-1.70518	-1.45886	-1.62965	0.857197	0.430658	0.56955
P62820	-2.30234	0.583844	0.774796	0.207828	-0.0435771	0.618953	0.926029	0.601196	0.404551	-1.53077	-0.122064	-2.1176	-2.26069	-0.0349721	-0.0328522	0.969365	0.490045	0.435813
Q14152	-1.70796	0.85533	-1.04891	0.410648	0.164029	0.95118	1.27309	0.919511	0.725548	-0.812106	-1.40778	-1.66739	-1.737	-0.925676	-0.154821	1.14312	0.673021	0.884784
O94979	-0.794927	-0.131786	-0.305444	-0.59218	-0.850636	1.55139	2.07066	1.7536	-0.167768	2.08093	-0.500754	-0.785133	-0.833824	-0.621554	-0.798835	1.80827	-0.341195	-0.255875
P17480	-1.16175	-0.355538	0.998032	-0.754577	-1.02678	1.10065	1.63988	1.52216	1.5202	1.15266	0.866279	-1.00493	-1.1825	-0.813933	-0.995333	0.784569	-0.543438	0.809492
P11498	-0.846125	0.0221735	-0.198622	-0.528942	-1.00625	2.15921	1.96106	1.88286	-0.115481	1.28403	-0.373161	-0.88496	-0.994274	-0.712396	-0.990041	0.173478	-0.358262	-0.412103
Q9UHB9	-0.852557	-0.110042	-0.339753	-0.506716	-0.883588	1.7553	1.76275	1.75632	1.65008	1.32452	-0.564159	-0.842129	-1.0692	-0.636919	-0.883076	0.0249568	-0.446982	-0.302422
P18077	-1.03292	0.194355	-0.223409	-0.412831	-1.00752	1.96694	1.63195	1.64251	1.64528	-0.11292	-0.327227	-0.888664	-1.07581	-0.704439	-1.02048	2.0129	-0.181769	-0.244917
Q6PIU2	-1.02414	0.109832	-0.11246	-0.540804	-0.971967	1.69708	2.58412	1.86103	-0.0498997	-0.00678843	-0.217095	-0.74819	-1.06047	-0.516295	-0.91918	1.99169	-0.194454	-0.242378
Q9HCC0	-0.904149	0.00221967	-0.259581	2.07088	-0.865781	-0.0865578	2.0856	2.34618	-0.276579	-0.0623906	-0.451382	-0.766431	-1.05833	-0.577298	-0.902019	0.186907	-0.288862	1.73508
P35613	-1.01668	-0.444982	-0.575802	-0.710113	-1.08581	1.04851	1.56511	1.37588	0.980702	0.802063	-0.569406	-0.954612	-1.12268	-0.836874	-1.08599	1.45611	-0.498187	-0.644044
Q13428	-1.01733	-0.352425	-0.507916	-0.696717	-0.909323	1.49477	1.43674	1.19557	1.44017	1.21339	-0.63154	-0.800625	-1.00839	-0.781555	-0.846384	1.5387	-0.494174	-0.537582
P78330	-1.27262	-0.697921	-0.91733	0.364963	-1.29294	0.838278	1.25898	1.16074	0.80379	0.984444	-0.995418	-1.12884	-1.27638	-1.12959	0.768237	1.29296	-0.816914	-0.909398
Q02818	-1.09503	-0.191945	-0.525596	-0.716134	-1.06522	1.0621	1.28497	1.07744	1.40378	0.872664	-0.692328	-1.05689	-1.21586	-0.826239	-1.09433	-0.0297442	-0.430371	-0.554774
P80303	-1.21326	-0.346943	-0.502821	-0.767346	-1.0477	1.06644	1.29026	1.08184	1.40958	0.876186	-0.60282	-0.926769	-1.14205	-0.767076	-1.07371	0.027527	-0.50272	-0.571697
Q99829	-1.02011	-0.117849	-0.432968	-0.678169	-1.01992	1.21752	2.86826	1.36549	-0.382883	0.975665	-0.421794	-0.848015	-1.07195	-0.775973	-1.00165	0.0951872	-0.343306	-0.393565
O60869	-1.4345	-0.799698	0.305485	-1.15168	-1.30193	1.27673	1.73795	1.34465	0.315933	-0.0231788	-1.05636	-0.00100347	-1.48001	-1.12341	0.536048	0.712022	-0.935613	-0.929901
Q96FB5	-1.19023	-0.394812	-0.726367	-0.824897	-1.2754	1.16982	1.13158	1.20686	1.37854	-0.529968	-0.695167	0.977177	-1.36022	-1.0875	-1.31992	-0.266731	-0.741504	-0.792287
Q99613	-1.02318	-0.414832	-0.472669	1.10439	-0.981132	1.56289	1.60866	1.6474	-0.420677	-0.325937	-0.568103	-0.958529	-1.08062	1.07032	-1.06102	-0.13618	-0.602606	-0.504693
B5ME19	-1.02356	-0.392087	-0.542088	1.11413	-1.05265	1.57328	1.61912	1.65791	-0.498114	-0.459404	-0.668454	-0.870921	-1.06183	1.08002	-0.938686	-0.229106	-0.566198	-0.510722
P02042	-1.06704	-0.433666	0.482728	1.56284	1.54755	-0.529931	1.46799	-0.340736	2.3674	-0.472661	0.729809	-0.90787	-1.07558	-0.870249	1.38849	-0.251793	-0.54459	-0.602417
Q7Z406	-1.29908	-0.644441	1.07019	1.33557	-1.32828	1.5478	0.663785	0.611775	1.26765	-0.593552	-0.89588	0.627486	-1.46234	-1.16041	0.255804	-0.372399	-0.862618	-0.918162
P35749	-1.33024	-0.704511	1.07404	1.34369	-1.34516	1.55934	0.661077	0.60823	1.27468	-0.743231	-0.899525	0.624194	-1.4431	-1.13272	0.246521	-0.322896	-0.8483	-0.827978
Q9H361	-2.16604	0.154687	0.0600444	-0.149913	-0.195783	1.11381	1.45944	1.08218	1.22899	0.238372	-0.244363	-0.486298	-2.07913	0.127291	-0.354285	0.923893	-1.53644	-1.46819
P98160	-1.89513	0.369067	0.61249	0.44964	0.141791	0.828604	0.931518	0.683157	0.449216	0.293118	-1.27834	-1.80114	-1.96586	0.35905	0.691811	0.57218	0.62385	-1.26218
Q96AE4	-0.135	0.231907	0.321621	-0.081232	-0.0759304	1.30567	-0.730691	1.00031	1.70709	0.367778	-0.593044	-1.87974	-0.194261	0.177186	-1.23265	1.0704	1.45034	-1.78685
P13535	-0.938386	-0.241969	1.95896	1.72278	-0.939064	2.05591	1.12327	-0.0987249	1.54822	-0.298306	-0.449132	-0.831656	-1.00816	-0.684861	-0.861181	-0.040828	-0.429604	-0.344085
A7E2Y1	-1.00568	-0.186708	1.94865	1.70993	-0.97759	2.04664	1.10398	-0.106139	1.5335	-0.186981	-0.442341	-0.881783	-1.05144	-0.687405	-0.815255	-0.0130994	-0.333045	-0.439931
P12883	-0.975512	-0.277675	1.95723	1.71738	-0.82529	2.05568	1.10857	-0.123618	1.54012	-0.257392	-0.497701	-0.830477	-0.944297	-0.763551	-0.915502	0.0481395	-0.389576	-0.351819
Q9Y623	-0.908787	-0.146435	1.95636	1.71676	-0.919348	2.05471	1.10858	-0.182923	1.53968	-0.289204	-0.527646	-0.877085	-0.965902	-0.687178	-0.950002	0.0859564	-0.38803	-0.453664
P12882	-1.01347	-0.248142	1.96011	1.71872	-0.841441	2.05919	1.10601	-0.0300815	1.54032	-0.176394	-0.541496	-0.859197	-1.02877	-0.627455	-0.835484	-0.0384729	-0.447524	-0.381255
Q9UKX3	-0.98336	-0.223777	1.95745	1.71895	-0.860433	2.05535	1.11356	-0.0828237	1.54268	-0.313259	-0.558143	-0.863435	-1.04275	-0.619021	-0.819286	0.0418736	-0.425816	-0.448252
P13533	-0.95143	-0.193191	1.97075	1.73032	-0.837786	2.06943	1.12006	-0.180452	1.55264	-0.260055	-0.474003	-0.732843	-0.884094	-0.601323	-0.97218	-0.051088	-0.459754	-0.502784
P11055	-0.991612	-0.153604	1.96651	1.72619	-0.857892	2.06516	1.11619	-0.165498	1.54858	-0.26817	-0.445499	-0.789104	-1.00946	-0.649061	-0.828514	-0.0467179	-0.375359	-0.49501
Q9UKX2	-0.993636	-0.244143	1.97028	1.73024	-0.806801	2.06881	1.12096	-0.111306	1.55284	-0.272551	-0.434872	-0.793724	-0.968417	-0.583154	-0.886111	-0.0667751	-0.44327	-0.456827
Q8TCT9	-0.912513	-0.0201582	1.59962	1.13925	-1.05079	1.51323	1.84936	-0.0220632	-0.294442	-0.20415	-0.438249	-0.894937	-1.14821	-0.646044	-0.943038	1.82007	-0.44089	-0.349647
P14866	-0.322652	-0.031882	-0.0459611	-0.134428	0.403076	1.64563	1.22383	0.604223	-0.146545	0.0194409	-0.513926	-1.62669	-2.82088	0.016375	0.10568	0.778786	0.592665	-0.663912
P09104	-0.573743	0.542184	-0.381463	1.90842	-1.64443	0.0731881	0.59291	1.00704	-1.10991	-0.341541	-0.802265	-0.289291	-1.99726	0.0822648	-1.06489	0.203123	-0.432572	0.543223
P34932	-2.34927	0.538857	0.512876	0.613116	0.271357	0.708872	0.477548	0.542138	0.666826	0.782315	-1.89198	-0.0883666	-2.30572	-0.112126	-0.0983472	0.914873	-1.72606	-0.071958
O95757	-2.30171	0.538438	0.512692	0.612028	0.27335	0.70692	0.477682	0.541689	0.665253	0.779701	-1.91558	-0.0831306	-2.32841	-0.106676	-0.0930212	0.911064	-1.74153	-0.0668699
Q92598	-2.24591	0.541313	0.514817	0.617046	0.268505	0.714702	0.478788	0.544659	0.671821	0.789603	-1.98167	-0.0983577	-2.30135	-0.122589	-0.108536	0.924791	-1.74353	-0.0816235
Q16658	-0.974535	0.0948701	-0.108775	-0.430506	-0.851428	2.44458	2.59111	0.19957	-0.15959	-0.0179204	-0.344723	-0.80993	-0.887817	-0.523434	-0.895286	0.280973	-0.130894	-0.18925
Q9UN86	-2.01768	0.859382	0.279526	0.39108	-0.091811	0.604103	0.923216	0.718894	0.649621	0.71469	0.427392	-1.84091	-2.03016	0.382033	-1.90997	0.696646	-1.36583	0.690719
Q9Y490	-2.11739	0.385194	1.50582	1.76316	-0.611037	0.124002	0.924344	0.398201	0.571333	0.608009	-0.436791	-0.812064	-0.526154	-0.602733	-2.22779	0.573411	-0.620188	-0.352838
P08134	-1.74629	0.491265	0.769052	0.789864	0.896161	1.14312	0.688341	-1.04716	0.645639	0.711846	0.225931	-1.59596	-1.71505	0.647593	-1.68872	0.571114	0.293756	-1.36284
P61586	-1.63653	0.490396	0.769875	0.790813	0.897758	1.14622	0.688672	-1.05153	0.64571	0.71232	0.223447	-1.61483	-1.78596	0.647676	-1.69445	0.570732	0.291685	-1.38268
P08493	0.796222	-1.00759	-1.14527	0.84459	0.968886	1.12013	-0.780031	0.487825	-1.0574	-1.01994	-1.22624	1.04719	-1.64265	-1.37686	0.333141	-0.886892	0.384526	0.66897
P98174	0.45932	0.198519	0.0341992	1.10699	0.852024	0.947325	-1.24845	0.300057	0.169357	-0.0692401	-0.0585201	-2.0072	-0.111192	0.731498	-2.05184	0.148447	0.608883	0.283849
P09914	0.306946	-0.0161466	-0.0535747	0.150132	0.347583	1.17001	-0.744089	0.236088	0.380836	-0.19811	0.0359714	0.467164	-3.10601	0.546458	-0.64783	-0.513452	0.614081	0.695782
P49327	1.25748	-0.986244	-0.088656	-0.217815	-0.794262	2.50466	0.56309	0.0584661	0.0419937	0.180637	-0.619925	-0.402885	-1.71905	-0.370982	-1.54666	0.522433	-0.40987	0.2768
Q99969	-1.50279	-0.826619	-1.06872	1.51213	1.15726	0.895398	-0.457047	0.633971	0.200885	-0.929929	-1.09121	0.332184	-1.55578	1.25593	-1.53496	-0.628994	0.614013	0.159092
Q04446	-1.59756	-0.651738	-1.00929	0.734725	0.97789	1.5394	1.19433	0.239794	0.578531	0.833218	-1.01325	-1.40412	-1.72585	0.496826	-1.56898	0.301453	0.781944	0.544432
P18621	-0.848915	-0.237796	-0.40029	-0.687677	-1.00379	1.47356	1.83901	1.42467	-0.245657	1.76498	-0.460924	-0.824954	-1.02527	-0.750299	-0.887973	1.13533	-0.32918	-0.419275
Q06323	-1.0324	-0.213129	-0.358596	-0.663271	-1.00696	1.74807	1.94303	1.06723	-0.417158	-0.196593	-0.596332	1.59366	-1.10953	-0.698427	-1.02473	1.44128	-0.297754	-0.361847
Q96HY6	-0.901651	-0.360396	-0.390692	-0.647748	-0.93759	1.1142	1.62547	1.29724	-0.439912	1.55937	-0.602597	-0.850556	-1.06762	-0.741494	-0.957335	1.3946	-0.456972	-0.498409
P52597	-0.899851	-0.411418	-0.551645	-0.657383	-0.934013	1.36874	1.51665	-0.393365	1.3471	1.45454	-0.641678	-0.799067	-0.954585	-0.723006	-0.836123	1.45919	-0.550914	-0.593812
P63000	-0.952399	-0.243594	-0.428513	-0.629655	-0.808216	1.31191	1.61534	1.67549	-0.372777	1.27922	-0.538853	-0.75753	-0.875028	-0.672236	-0.805669	1.57454	-0.483254	-0.493903
P60763	-0.958653	-0.295077	-0.445947	-0.664368	-0.898418	1.30696	1.61146	1.67182	-0.396443	1.27415	-0.533593	-0.759149	-0.915966	-0.671529	-0.806442	1.57052	-0.392645	-0.414263
P15153	-0.884602	-0.203224	-0.437161	-0.540779	-0.889708	1.30596	1.60852	1.66851	-0.443617	1.27336	-0.5359	-0.800935	-0.939138	-0.710124	-0.900647	1.56784	-0.341533	-0.423995
Q9P0J0	-0.950601	-0.148932	-0.364919	-0.695254	-0.965071	1.25578	1.55945	1.85747	-0.299854	1.3797	-0.563581	-0.897699	-0.957177	-0.677318	-0.991224	1.69399	-0.319572	-0.513446
Q9UH99	-1.02315	0.0806768	-0.234131	-0.69773	-0.96381	1.62869	1.7988	1.47997	-0.262069	1.09641	-0.525569	-0.755379	-1.2194	-0.681065	-1.06465	1.45696	-0.265327	-0.291604
P11940	-3.54401	0.552969	0.578569	0.340075	-0.385346	0.752703	1.09031	0.820617	0.797203	0.535327	-0.217817	-0.209501	-1.75548	-0.728599	-0.780817	0.879407	0.326716	0.256463
P17096	-2.9938	0.788806	0.0627448	-0.0117673	-0.0592794	0.932952	0.902945	0.874326	0.831353	0.712016	-0.05225	-0.60635	-2.4101	0.0327805	-0.546366	0.612587	0.212374	-0.0656439
P52209	-3.42288	0.401362	0.666763	0.0222121	-0.249257	0.490879	0.982603	0.862877	0.734694	0.611701	0.012853	-0.0249574	-1.98513	0.0789503	-0.596394	0.878493	0.231831	0.262708
P46779	-1.37235	0.500874	-0.826661	0.614184	-1.35823	0.83171	1.17734	0.671693	0.777417	0.576423	0.668786	-1.2669	-1.37135	-1.10092	-1.23023	1.03403	0.506202	-0.438965
Q8TD47	-2.06479	0.0643387	0.281825	0.138351	-1.01225	1.19502	0.937174	0.989355	0.712684	0.317608	-1.60269	0.737537	-1.50761	0.00811512	-2.17299	0.586733	0.0929522	0.403802
P62266	-2.72601	0.489922	0.368937	0.00534436	-0.584829	0.726218	1.08282	0.690675	0.752558	0.435522	-0.346049	-0.160811	-2.7475	-0.358223	-1.08019	0.739769	0.458402	-0.563996
Q3ZCM7	-3.09947	0.794535	0.647168	-0.0554082	-0.813937	0.885463	1.09701	0.855618	0.609059	0.739568	-0.235357	-0.402414	-1.93997	-0.417072	-1.09499	1.32476	0.297014	0.0101844
P68371	-3.09947	0.794535	0.647168	-0.0554082	-0.813937	0.885463	1.09701	0.855618	0.609059	0.739568	-0.235357	-0.402414	-1.93997	-0.417072	-1.09499	1.32476	0.297014	0.0101844
A6NNZ2	-2.97036	0.910543	0.655723	-0.0344404	-0.912096	1.01335	0.942954	0.917829	0.585635	0.752839	-0.305447	-0.437082	-2.0384	-0.388631	-1.06009	1.18939	0.38115	0.0033534
P04040	-2.82085	0.402941	0.629165	-0.263545	-0.978312	0.902451	0.779812	0.620757	0.801191	0.433088	-0.396461	-0.159366	-2.7949	-0.482612	-0.693254	0.735172	0.445165	0.33076
P52789	-2.61343	0.803027	0.383358	0.134361	-0.115158	0.512322	0.871452	0.626087	0.548093	0.556185	-0.0698286	0.10391	-2.69456	0.261435	-0.413933	0.879504	0.383685	0.371774
P19367	-2.62955	0.803398	0.383338	0.134108	-0.115645	0.512422	0.871887	0.626293	0.548226	0.556326	-0.0702725	0.103628	-2.68071	0.2613	-0.414699	0.879947	0.383664	0.371742
P52790	-2.64392	0.806083	0.384538	0.134427	-0.116208	0.514078	0.874814	0.628352	0.550009	0.558138	-0.0706753	0.10384	-2.54762	0.262069	-0.416319	0.882902	0.384866	0.372902
Q2TB90	-2.63963	0.803348	0.384657	0.13624	-0.112698	0.51332	0.871613	0.62682	0.549008	0.557082	-0.0674734	0.10586	-2.54521	0.263018	-0.410776	0.879647	0.384983	0.3731
Q01518	-2.57382	0.469549	0.729902	0.231742	-0.251917	0.439226	0.949145	0.595555	0.208762	0.267921	0.374726	0.294283	-0.513752	0.110653	-2.42753	0.664815	0.558331	0.442559
P24534	-2.661	0.537746	0.368509	0.131629	0.238846	0.465834	0.742911	0.562487	0.3836	0.387547	0.208865	0.155602	-2.7568	0.251273	-0.199344	0.799544	0.513708	0.249908
Q15181	-0.873778	-0.211904	-0.302441	-0.505848	-0.804482	1.67604	1.86433	-0.0045662	-0.240747	2.12156	-0.480404	-0.816169	-0.885513	-0.548972	-0.904598	1.89816	-0.388039	-0.349002
O95169	-0.929111	0.00249921	-0.244493	-0.524757	-0.763426	1.64842	2.11824	0.174732	-0.264353	2.1837	-0.333704	-0.684609	-1.01663	-0.690856	-0.780538	2.35785	-0.146559	-0.305376
Q13310	-2.63678	0.483399	0.588533	0.557821	0.127003	0.641005	0.751936	0.582348	0.601659	0.589381	0.0729675	0.112339	-0.612626	-2.43718	-0.193984	0.735181	0.449327	0.350162
P09543	-1.67832	0.187088	0.531567	0.0450171	-0.188061	0.547068	1.06224	1.08439	0.398925	0.965543	0.236306	-1.53507	-1.75682	0.0933255	-1.66888	1.35612	0.30084	0.490393
Q00839	-3.10879	0.858701	0.868438	0.228464	-0.698893	0.846912	1.15721	0.946005	0.506586	0.534617	-0.412749	-0.366768	-1.784	-0.296602	-1.13915	1.18193	0.676629	0.515247
P46776	-2.45039	0.570073	0.539292	0.516288	-0.40583	0.474061	1.12265	0.883196	0.572576	0.298569	0.0786213	-0.102078	-2.46972	0.126831	-0.751873	1.13093	0.647307	0.685161
P47756	-2.70484	0.644411	0.711928	-0.198056	-0.427725	0.314557	1.06849	0.623407	0.851959	0.785087	0.316845	-0.575363	-2.78661	-0.342895	-0.582939	0.909844	0.598504	0.463073
P08727	-2.3628	0.720816	0.618647	0.25168	-0.524731	0.207956	1.10066	0.845491	0.663307	0.830096	-0.206233	-0.16197	-2.45119	0.0172357	-0.797645	1.13283	0.725928	0.185786
P48735	-1.55406	0.770426	0.616731	0.416866	-1.52058	0.626986	0.948738	0.667875	0.734684	0.678837	0.50917	-1.53084	-1.67582	0.506303	-1.54782	0.822404	0.384109	0.785757
Q14315	-1.59469	0.437546	0.821324	0.95951	-1.59762	0.473775	0.841985	0.657456	0.675322	0.614228	0.339442	-1.41738	-1.58135	0.345842	-1.52112	0.711392	0.47123	0.741423
Q14978	-1.45057	0.782032	0.519345	0.581591	-1.54133	0.856132	1.07358	0.879952	0.510727	-1.00395	0.54066	0.263745	-1.60064	0.416138	-1.49999	0.977774	0.660609	0.592399
Q9Y2V7	-1.57743	0.410379	0.496343	0.554348	-1.61416	0.746863	0.772804	0.718809	0.64701	0.698476	-1.3076	0.621928	-1.65341	0.576651	-1.51481	0.737514	0.716832	0.527744
P23396	-1.08031	-0.41222	0.789444	-0.831533	-1.01028	1.11269	1.75549	1.73332	-0.485463	-0.420629	-0.595736	1.05334	-1.05454	-0.798844	-0.963483	1.58479	-0.483367	0.773315
Q15067	-1.07535	-0.57538	-0.742728	-0.82034	-1.12581	1.10436	1.13079	1.179	-0.684935	1.18311	-0.735074	-1.03783	-1.15872	-0.987499	-1.03779	1.02531	0.991262	-0.737045
P36776	-2.21243	0.596991	0.0414136	0.00642229	-1.16207	1.17338	1.24669	0.922331	-1.30492	-1.21023	0.601568	-0.0944037	-2.24469	-0.206215	-0.496041	1.40497	0.400679	-0.277796
Q5VTE0	-2.86257	0.0945036	0.492746	-0.119105	-0.903561	1.02956	1.26154	0.297537	0.358448	0.91776	-0.214796	-1.08739	-1.96076	-0.0286085	-1.29843	1.09242	0.638041	0.414067
P68104	-2.86257	0.0945036	0.492746	-0.119105	-0.903561	1.02956	1.26154	0.297537	0.358448	0.91776	-0.214796	-1.08739	-1.96076	-0.0286085	-1.29843	1.09242	0.638041	0.414067
P14174	-3.32276	0.750471	0.575217	0.120702	-0.633833	0.860399	0.880083	0.77014	0.10655	0.803706	-0.714228	-0.239816	-1.69186	-0.18662	-1.18982	0.889492	0.744951	0.467414
Q01650	-1.05849	-0.107123	-0.390792	-0.758291	-0.935354	1.67164	1.85372	1.19216	-0.352969	-0.134836	-0.494208	-0.97024	-1.22599	-0.671648	-1.00423	1.18916	-0.420508	0.874141
P32119	-3.18888	0.509741	0.479458	0.020019	-0.490434	0.141911	0.752172	0.724194	1.04078	0.567191	-0.378799	-1.57496	-1.49162	-0.245687	-1.04048	0.272156	0.664935	0.876981
P61026	-2.53835	0.566097	0.271995	0.114433	-0.271984	0.433614	0.712926	0.578348	0.581244	0.268157	0.313671	-2.41125	-2.53261	-0.00814783	-0.0707015	0.80286	0.458154	0.419841
P63173	-0.92849	-0.313452	-0.348528	-0.579336	-0.88221	1.54502	1.60309	1.20372	-0.457532	-0.2652	-0.474442	-0.732116	-0.968568	-0.752179	-0.886874	1.69324	-0.449193	1.16621
P37108	-1.96712	-0.323839	0.67453	0.135376	-0.301278	0.758257	0.934677	0.788114	0.661869	0.474744	0.174131	-1.88679	-2.04455	0.771834	-2.01589	0.928452	0.578404	0.698033
P51572	-2.20222	0.796555	0.398358	-0.54289	-0.12459	0.46772	0.920159	0.577954	0.668241	0.728218	-0.0210373	-2.20621	-2.31723	-0.772697	-0.320003	0.876593	1.02486	0.45024
Q96C23	-1.98228	0.564231	0.42652	0.259698	-1.8659	0.580619	0.827455	0.639535	0.0528273	0.423048	-1.59817	0.227451	-2.00892	0.182915	-1.88016	0.857019	0.595818	0.438251
P49207	-2.05351	0.652413	0.604023	-0.414955	-0.204794	0.47942	0.899584	0.134826	0.563993	0.701698	0.295331	-1.96187	-2.10494	-0.545648	-2.04244	0.401819	0.519592	0.718158
P30153	-1.74633	0.109223	0.389387	-1.53095	0.0208843	0.960001	0.214613	1.12175	0.422849	0.554118	-1.3216	-0.0383153	-1.86042	-0.0616677	-1.73014	1.22409	-1.30182	0.380089
P62899	-2.36814	0.859607	0.552302	-0.416949	-0.607027	0.624127	1.10842	0.796354	0.701227	0.686312	0.472701	-2.25507	-1.46017	-0.793953	-1.18656	0.978032	0.425099	-0.154091
Q9Y2B0	-1.4638	0.530486	-1.04972	0.55589	-1.48155	1.06076	0.698794	0.904591	0.783873	0.753618	0.443041	-1.39831	-1.51885	-1.25391	-1.47435	0.842037	0.36887	0.545268
P49448	-2.73983	0.354384	0.352029	0.173005	-0.648547	0.922717	1.15395	0.760837	0.587671	0.532126	-0.536427	-0.00738779	-2.47437	-0.296373	-1.49004	1.28876	0.217507	0.160475
P29692	-2.92273	0.590387	0.0589896	-0.117599	-0.287383	0.70984	1.16646	0.967331	0.661302	0.478966	-0.0362902	-0.851354	-1.50831	-1.87043	-0.841862	1.01211	0.526237	0.294524
P62829	-2.59643	-0.0324979	-0.0206602	0.115125	-0.42969	0.876616	1.28168	0.981492	0.0360568	0.270893	-0.395562	-0.377114	-2.70694	-0.353718	-1.06163	1.18926	0.664284	-0.0773306
O75083	-2.59661	0.212503	0.172308	0.107076	-0.648653	1.00094	1.62957	1.19794	0.238515	0.469304	0.025212	-0.660106	-1.7041	-0.832756	-1.5052	1.26629	-0.212885	0.334675
O75947	-1.51027	-0.723748	-0.896775	0.677221	-1.45656	1.03043	1.14079	0.838572	0.817974	0.644439	0.455174	-1.27572	-1.55152	-1.15963	-1.40979	1.10158	0.661344	0.646927
P56537	-1.47496	-0.872272	0.559191	0.473951	-1.51718	0.934357	1.11936	0.830076	0.648689	0.384756	0.325832	-1.35039	-1.63278	-1.28575	-1.48687	0.942808	0.764517	0.704535
P05455	-1.81714	0.132561	-0.011734	0.121561	-0.639715	1.0838	1.51278	0.342578	0.704065	-0.227333	-0.126801	-0.369457	-1.89456	-0.508403	-1.77511	1.52365	0.675693	-0.0422617
Q05639	-2.76054	0.690119	0.485431	-0.171149	-0.801608	0.87008	1.32289	0.866762	0.512371	0.386384	-0.107275	-0.400558	-2.15198	-0.193309	-1.42835	1.14184	0.633743	0.446375
P09429	-2.66234	0.4208	0.426379	-0.0706872	-0.735579	0.68162	1.2594	0.943287	0.774351	0.500933	-0.168587	-0.359171	-2.18307	-0.323071	-1.77588	1.05291	0.463152	0.460156
P27635	-3.008	0.256517	-0.0552286	-0.319387	-0.703712	0.442502	1.63135	0.724659	0.289365	0.240706	0.0073239	-1.1888	-1.477	-0.0934658	-1.57651	1.34369	0.375723	0.310823
Q07666	-2.54282	0.398142	-0.23893	0.0985353	-1.48998	0.814444	1.17293	1.09973	0.859617	0.208693	-1.23392	0.177368	-1.84563	-0.0987693	-1.58409	0.771573	0.556452	0.687398
Q9NUQ6	-1.43112	-0.582909	-0.69488	-1.01913	-1.33171	1.0078	1.35505	0.803979	0.669033	0.818086	-0.852825	-1.15512	-1.51304	-1.1821	-1.39929	0.805104	0.790494	0.507898
P48047	-2.90974	0.547142	0.535656	0.14513	-1.54297	0.498197	1.22296	1.03004	0.495098	0.631949	-0.162092	-0.719598	-1.86555	-0.186253	-1.1104	0.962167	0.339003	0.418311
P25705	-3.07818	0.684639	0.499436	-0.483518	-1.19167	0.819068	1.18847	0.954583	0.602456	0.598859	0.166374	-0.768349	-1.6412	-0.388322	-0.904775	1.16542	0.419119	0.184836
Q9Y5M8	-2.36609	0.255973	0.493637	-0.737677	-0.863335	0.853995	1.31059	0.592805	0.750536	0.514814	-0.0503389	-0.549407	-2.47992	-0.0737168	-0.781003	1.48282	0.746818	-0.109346
P62861	-3.13907	0.896578	0.675599	-0.25121	-1.37512	0.917398	1.12145	0.570229	0.52668	0.42667	-0.973616	0.26247	-1.64456	-0.437511	-0.804749	1.02197	0.304863	0.275795
Q16777	-3.04284	0.684802	0.358128	-0.0452133	-0.823795	0.966781	1.47139	0.780805	0.527892	0.445186	-0.399362	-0.461101	-1.61489	-0.208181	-1.17037	1.43561	0.810747	0.263336
Q6FI13	-3.04284	0.684802	0.358128	-0.0452133	-0.823795	0.966781	1.47139	0.780805	0.527892	0.445186	-0.399362	-0.461101	-1.61489	-0.208181	-1.17037	1.43561	0.810747	0.263336
Q14103	-2.64876	0.391518	0.569968	-0.473865	-0.344222	0.908	1.13507	0.703131	0.695905	0.677034	-0.963387	-0.238192	-2.58564	0.347889	-0.917819	1.05704	0.59496	0.612122
A6NHL2	-2.76681	0.690195	0.547655	0.0352273	-1.06323	0.606717	1.19802	0.893705	0.592541	0.438935	-0.182572	-1.01144	-2.44204	-0.16249	-0.341451	1.08027	0.366293	0.84495
Q07955	-3.2834	0.627571	0.419097	-0.0719881	-0.549447	0.539453	1.41324	1.08189	0.595507	0.369638	-0.0896331	-0.386977	-1.40686	-0.0308216	-1.22911	1.18631	0.706489	0.515209
Q9Y6X9	-3.26451	0.57678	0.249654	-0.0179282	-1.09061	0.564974	1.38627	0.992757	0.605651	0.440908	0.100716	-0.850705	-1.03995	-0.178298	-1.50653	0.979721	0.443247	0.464726
Q8WW12	-1.17289	-0.261044	-0.434117	-0.80099	-1.03738	1.28442	1.00002	1.39398	1.28414	1.41368	-0.57055	-0.971267	-1.04337	-0.717086	-1.04267	0.933366	1.47183	-0.511558
P08779	-0.998604	-0.455521	-0.524675	0.935661	-0.943914	-0.518398	1.64732	1.08639	1.17654	1.54655	-0.706373	-0.903047	-1.08637	-0.760499	-0.9499	1.55099	0.983451	-0.621661
Q92504	-0.966982	-0.438629	-0.436815	-0.672678	-1.0303	1.13163	1.66877	1.21651	1.03734	1.05855	-0.632553	-0.863072	-1.00325	-0.786355	-1.03975	1.29453	1.24087	-0.48414
P63261	-2.77669	-0.0947474	0.489294	-0.213585	-1.05979	1.06622	1.46024	0.636263	0.375979	0.650413	0.0609042	-0.578121	-1.74804	-0.677932	-1.44709	1.3757	0.130451	0.243168
P60709	-2.77669	-0.0947474	0.489294	-0.213585	-1.05979	1.06622	1.46024	0.636263	0.375979	0.650413	0.0609042	-0.578121	-1.74804	-0.677932	-1.44709	1.3757	0.130451	0.243168
P00367	-2.97293	0.350129	0.267762	0.0330797	-0.830855	0.908128	1.29848	0.703775	0.657063	0.789205	-0.291138	-0.273916	-2.14615	-0.292486	-1.29721	1.18174	0.32282	0.220192
P30040	-3.00654	0.569122	0.413019	-0.245286	-0.630058	0.845734	1.30078	0.877413	0.462433	0.661836	-0.0843375	-0.622688	-1.84243	-0.5635	-1.40004	1.16554	0.112736	0.328551
P07237	-2.7285	0.339203	0.259691	-0.0702482	-0.980502	1.01548	1.57215	0.772793	0.282427	0.288804	-0.143977	-0.126945	-2.34013	-0.363664	-0.916456	1.34259	0.221797	0.0455949
P0CG39	-2.35677	-0.215806	0.248822	-0.215179	-1.17792	1.37493	1.56894	0.721024	0.378239	0.501186	0.00899813	-1.09747	-1.53253	-0.738377	-1.41219	1.51986	-0.0994269	0.215947
P31948	-2.7998	0.319397	0.316949	-0.230493	-0.619552	0.720621	1.17465	0.798717	0.541069	0.281583	0.0720059	-0.817736	-2.83435	-0.0797901	-0.284687	0.960346	0.648361	0.202025
P05783	-3.17321	0.692569	0.406116	0.105115	-0.956689	0.742241	1.16314	0.768303	0.518283	0.347989	-0.151476	-0.2623	-1.86452	-0.102741	-1.27312	1.16176	0.408808	0.215546
P04406	-3.3235	0.600104	0.519015	-0.0417456	-0.894903	0.729766	1.32051	0.908817	0.554714	0.43641	-0.352606	-0.175017	-1.6286	-0.32923	-1.18081	1.14198	0.433896	0.561588
P06733	-3.35215	0.43208	0.474273	-0.0501633	-0.724988	0.624986	1.26184	0.834894	0.569005	0.511535	-0.0890324	-0.402741	-1.99527	-0.0384414	-0.944656	1.02032	0.533378	0.407368
P0CG38	-2.95752	0.0674772	0.288763	-0.217919	-1.18123	1.03541	1.44909	0.649623	0.469285	0.480533	0.0648643	-0.649435	-1.36533	-0.649193	-1.30761	1.39048	-0.233301	0.225324
P18124	-3.45208	0.349567	0.458413	-0.116435	-0.695344	0.54803	1.33298	0.885496	0.555492	0.240381	-0.272346	-0.129128	-1.70185	-0.257116	-1.37578	1.01402	0.258411	0.37868
P62736	-2.93836	0.0274291	0.4269	-0.20549	-1.08526	0.984166	1.45486	0.598372	0.364337	0.517574	0.0713576	-0.563125	-1.51792	-0.622881	-1.42121	1.34902	-0.0630317	0.231803
P63267	-2.93836	0.0274291	0.4269	-0.20549	-1.08526	0.984166	1.45486	0.598372	0.364337	0.517574	0.0713576	-0.563125	-1.51792	-0.622881	-1.42121	1.34902	-0.0630317	0.231803
P68133	-2.93836	0.0274291	0.4269	-0.20549	-1.08526	0.984166	1.45486	0.598372	0.364337	0.517574	0.0713576	-0.563125	-1.51792	-0.622881	-1.42121	1.34902	-0.0630317	0.231803
P68032	-2.93836	0.0274291	0.4269	-0.20549	-1.08526	0.984166	1.45486	0.598372	0.364337	0.517574	0.0713576	-0.563125	-1.51792	-0.622881	-1.42121	1.34902	-0.0630317	0.231803
Q6S8J3	-2.93836	0.0274291	0.4269	-0.20549	-1.08526	0.984166	1.45486	0.598372	0.364337	0.517574	0.0713576	-0.563125	-1.51792	-0.622881	-1.42121	1.34902	-0.0630317	0.231803
A5A3E0	-2.93836	0.0274291	0.4269	-0.20549	-1.08526	0.984166	1.45486	0.598372	0.364337	0.517574	0.0713576	-0.563125	-1.51792	-0.622881	-1.42121	1.34902	-0.0630317	0.231803
P05204	-3.23483	0.0774456	0.0779262	-0.182258	-0.756298	0.584949	1.07057	0.825153	0.698311	0.249826	0.0115145	-0.489936	-2.13615	-0.277764	-1.16462	0.847023	0.570386	0.464367
Q9HC35	-3.50614	0.582863	0.335716	-0.662452	-0.113225	0.683173	1.08115	0.749869	0.951927	0.614103	0.264074	-0.513131	-1.56637	-0.735565	-1.03821	1.04566	0.169558	0.447196
P07437	-3.4317	0.6515	0.337002	-0.0381216	-0.608154	0.633831	1.32687	0.762212	0.444814	0.653691	-0.237588	-0.0969586	-1.92569	-0.365665	-1.02035	0.862281	0.643792	0.304874
P27824	-3.29874	0.519969	0.253195	0.33053	-0.49288	0.376925	1.59944	0.818684	0.52636	0.450628	-0.179523	-0.0589195	-1.71712	0.0656319	-1.42137	1.27671	0.145547	0.327649
P09651	-3.43063	0.23776	0.270591	-0.0112746	-0.689679	0.59312	1.28792	1.0079	0.490142	0.557695	0.0797948	-0.283478	-1.9502	-0.36008	-0.880088	1.06863	0.384409	0.341969
P62805	-3.54735	0.337152	0.368916	-0.228238	-0.620962	0.594443	1.24654	0.9228	0.569012	0.428106	-0.138149	-0.208977	-1.61377	-0.266726	-1.04754	1.18533	0.450271	0.247568
P60201	-3.19555	0.481322	0.378549	0.192293	-0.764409	0.591716	0.967676	0.753131	0.531413	0.492875	0.545355	-0.521956	-2.33202	0.109563	-0.884769	0.938061	0.475887	0.435003
P06576	-3.22731	0.551912	0.417872	0.0493825	-0.917463	0.675155	1.18663	0.761737	0.349419	0.674871	-0.380257	-0.176062	-1.86229	-0.0736143	-1.28291	1.07848	0.490281	0.500443
P30038	-3.0035	0.527359	0.236176	-0.0551239	-1.33379	0.792258	1.35605	0.703411	0.440255	0.557659	-0.234679	0.0468132	-1.84602	-0.329564	-1.22849	1.23265	0.325877	0.293417
P08238	-3.29754	0.371217	0.635187	-0.130771	-0.543415	0.0154392	1.31597	0.752675	0.534005	0.409189	-0.220914	0.0822165	-2.04548	-0.209084	-1.22738	1.0165	0.470285	0.216197
Q92945	-2.76395	0.447185	0.20815	0.091288	-1.21818	0.683447	0.773234	0.918661	0.786555	0.827472	0.186075	-0.555599	-2.37103	-0.267061	-0.784205	0.887238	0.207471	0.58249
Q9H4B7	-3.04365	0.576373	0.633629	-0.202016	-1.17372	0.833584	1.39649	0.73264	0.652796	0.740135	-0.255681	-0.277781	-1.69057	-0.35549	-1.35874	1.22204	0.281649	0.169215
P22102	-2.37535	0.805291	-0.524748	-0.349336	-1.05303	0.950974	1.01044	0.990391	0.723618	0.733158	0.541597	-0.58302	-2.40838	-1.02337	-0.49536	1.00022	-0.161403	0.738787
P23588	-3.14388	0.540228	0.772439	-0.583982	-0.471474	0.617002	1.30782	1.04068	0.64442	0.559964	0.381436	-0.334328	-1.42584	-0.776985	-0.84571	1.35146	-0.0546559	0.0987883
P61247	-3.24612	0.803515	0.376762	-0.0647697	-1.35779	0.58894	1.28407	0.923939	0.481794	0.635726	0.147766	-0.403032	-0.707609	-1.66017	-0.882743	0.79667	0.440282	0.597737
P05787	-2.93916	0.586795	0.359862	-0.121799	-1.32451	0.260327	1.37539	0.76416	0.685301	0.450365	0.244761	-0.184554	-1.90808	-0.0591599	-1.35699	0.88756	0.550136	0.476056
P62826	-2.59081	0.248063	0.271286	-0.657307	-0.525529	0.218937	1.5104	1.13716	0.212824	0.380819	0.250153	0.14514	-2.63727	-0.328718	-0.636155	1.39424	0.378576	-0.103431
Q9Y536	-3.40905	0.445085	0.368705	-0.38296	-0.885743	0.480239	1.29609	0.809081	0.778346	0.765715	-0.165661	0.18553	-1.58131	-0.495419	-1.11921	1.23054	0.174494	0.254267
Q562R1	-3.32049	0.151299	0.612463	-0.199069	-0.925218	0.663009	1.21874	0.643878	0.609001	0.847798	0.135589	-0.132752	-1.71186	-0.620695	-1.08356	1.21356	0.29999	0.279885
B2RPK0	-3.76144	0.500897	0.483021	0.00686226	-0.516725	0.413092	0.959142	0.7543	0.664426	0.497206	0.0815028	-0.275729	-1.45383	-0.259733	-1.16535	0.841117	0.452482	0.519265
P04075	-3.63256	0.257187	0.326869	-0.0839341	-0.599194	0.664497	1.24173	0.712489	0.556095	0.490055	-0.0460075	-0.116479	-1.64627	-0.217335	-1.12192	1.02589	0.35592	0.319373
A0A2R8Y4L2	-3.52034	0.391217	0.217623	-0.184639	-0.599704	0.503057	1.2275	0.704197	0.453098	0.430836	0.197881	-0.177037	-1.99242	-0.258673	-0.921263	0.947951	0.261656	0.404905
Q01082	-3.31876	0.198494	0.235037	0.153669	-1.14821	0.64707	1.37783	0.344029	0.563909	0.351372	0.290071	-0.045464	-1.44689	-0.283454	-1.31679	0.978407	0.571935	0.382119
Q6PEY2	-3.55839	0.397626	0.53477	0.128826	-1.03617	0.690414	0.946406	0.627739	0.582589	0.694976	0.112789	-0.294426	-1.51194	-0.318857	-1.09253	0.919082	0.580429	0.267704
Q8NC51	-3.84112	0.376956	0.4317	-0.0207733	-0.743868	0.478135	0.88503	0.652734	0.680447	0.720203	0.268042	-0.235655	-1.29352	0.0750302	-1.20482	0.597046	0.516726	0.622187
P62937	-3.71755	0.444696	0.297515	-0.153292	-0.777276	0.659695	1.14955	0.69242	0.520657	0.666161	-0.169512	0.0116075	-1.44522	-0.32417	-0.941052	1.13769	0.318037	0.195129
P55084	-3.77581	0.357874	0.276519	-0.133862	-0.891341	0.53882	1.04009	0.770278	0.303991	0.615141	0.262959	-0.464223	-1.48792	-0.098105	-0.893846	0.778597	0.50315	0.505495
P22626	-3.76491	0.455136	0.254886	-0.247596	-0.692566	0.50392	1.34372	0.763079	0.300662	0.432193	0.167686	-0.155965	-1.48249	0.00849173	-0.911414	0.92655	0.24082	0.276094
P07195	-3.11412	-0.0661195	0.151666	0.124182	-1.53109	0.886218	1.16806	0.56465	0.226154	0.23437	0.0616324	-0.214068	-2.24818	-0.173488	-0.259592	1.00348	0.64802	0.497852
Q96AG4	-3.44468	0.283503	0.0915423	0.0462912	-0.906094	0.726279	1.10929	0.785361	0.519551	0.539252	-0.158899	-0.464822	-1.51382	0.00429321	-1.22615	1.02486	0.677861	0.451203
Q01130	-3.84524	0.368514	0.320965	-0.540454	-0.400061	0.211124	0.959945	0.867872	0.594655	0.72639	-0.109893	-0.518043	-1.24013	-0.617702	-0.573068	1.07698	0.48255	0.354517
P00441	-3.73489	0.504195	-0.0805413	-0.0100582	-0.73368	0.0400474	1.18627	0.822216	0.686406	0.519621	-0.0962802	-0.409894	-1.1769	-0.482962	-0.718029	0.912536	0.273953	0.557863
Q6ZMR3	-3.52769	0.260728	0.397363	-0.12386	-0.79486	0.29983	1.46256	1.08961	0.445211	0.507876	0.301264	-0.467597	-1.58325	-0.0818903	-0.744814	1.17241	0.323596	0.752305
P07864	-3.52769	0.260728	0.397363	-0.12386	-0.79486	0.29983	1.46256	1.08961	0.445211	0.507876	0.301264	-0.467597	-1.58325	-0.0818903	-0.744814	1.17241	0.323596	0.752305
P08240	-3.03674	0.682595	-0.0449798	0.0590548	-0.77436	0.902451	1.61071	0.830827	0.04458	0.329084	-0.388365	-0.0742483	-2.2103	-0.393794	-0.00556998	1.14304	0.749242	0.291518
P39019	-3.68733	0.646286	0.304256	0.0269815	-0.466213	0.61332	1.05768	0.840595	0.516085	0.274731	-0.305678	-0.351884	-1.7988	0.0979442	-0.789272	0.892252	0.596057	0.461414
P15259	-3.6174	0.554183	0.224118	-0.279449	-0.368918	0.937266	1.17381	0.744019	0.348684	0.380508	-0.267086	-0.346234	-1.51001	-0.365248	-0.956682	0.989967	0.397118	0.318797
P16403	-3.71491	0.609946	0.449273	0.138481	-0.481679	0.623953	1.20646	0.719115	0.462421	0.398264	-0.0174852	-0.398018	-1.53435	-0.267507	-0.910982	1.06158	0.381157	0.280797
P02686	-3.22068	0.405248	0.177006	-0.0138247	-0.865502	1.02906	0.977089	0.787557	0.702085	0.48401	-0.0702056	-0.707241	-1.573	-0.174232	-1.12762	1.27866	0.554692	-0.00126353
Q13247	-3.84766	0.617194	0.464068	0.197374	-0.632287	-0.00566804	1.01047	0.797345	0.531257	0.433111	0.0461768	-0.749547	-1.31729	-0.61045	-0.236793	0.948304	0.460605	0.517473
Q13151	-3.67752	0.517038	0.639099	-0.424467	-0.640043	0.770988	1.01273	1.10365	0.55201	0.302439	-0.539412	-0.10813	-0.924648	-0.261467	-1.19305	0.732349	0.416882	0.440215
P83731	-3.83457	0.622851	0.224005	0.101178	-0.554908	0.454606	1.02499	0.831428	0.501259	0.606491	-0.291136	-0.260126	-1.47557	-0.382486	-0.813037	0.781873	0.420958	0.33908
P23497	-3.64454	0.403094	0.25744	-0.392836	-0.505475	0.704453	1.19791	0.803775	0.35022	0.204108	0.240183	-0.588416	-1.63907	-0.346271	-0.817562	0.804052	0.302474	0.553675
P15880	-3.909	0.496585	0.395082	0.0200928	-0.445891	0.42934	0.935858	0.71301	0.543379	0.374154	-0.234431	-0.184122	-1.51627	0.186855	-0.990056	0.822374	0.485069	0.270984
P49773	-3.76551	0.691837	0.268454	-0.173739	-0.597845	0.691185	1.03708	1.0445	0.281102	0.495127	-0.0713626	-0.364204	-1.29519	-0.315702	-0.73704	1.05611	0.311303	0.285024
P68431	-3.57069	0.241778	0.32962	0.223154	-0.584008	0.630501	1.3995	0.727166	0.401231	0.435416	0.0980567	-0.320106	-1.75993	0.0522093	-1.07366	0.997332	0.168022	0.349546
P84243	-3.57069	0.241778	0.32962	0.223154	-0.584008	0.630501	1.3995	0.727166	0.401231	0.435416	0.0980567	-0.320106	-1.75993	0.0522093	-1.07366	0.997332	0.168022	0.349546
Q71DI3	-3.57069	0.241778	0.32962	0.223154	-0.584008	0.630501	1.3995	0.727166	0.401231	0.435416	0.0980567	-0.320106	-1.75993	0.0522093	-1.07366	0.997332	0.168022	0.349546
Q16695	-3.57069	0.241778	0.32962	0.223154	-0.584008	0.630501	1.3995	0.727166	0.401231	0.435416	0.0980567	-0.320106	-1.75993	0.0522093	-1.07366	0.997332	0.168022	0.349546
Q6NXT2	-3.63176	0.229671	0.379748	0.19986	-0.537561	0.485331	1.40261	0.683787	0.397258	0.424199	0.109063	-0.293042	-1.72063	0.0716534	-1.04687	1.017	0.170647	0.389155
P61981	-3.64649	0.217392	0.209354	0.103126	-0.629993	0.69091	1.24037	0.857323	0.696827	0.452949	-0.0407003	-0.241245	-1.6286	-0.0782601	-1.01471	0.965059	0.345402	0.381976
Q13838	-3.45727	0.478109	0.464207	-0.108632	-1.65147	0.594149	0.880571	0.672108	0.558844	0.544153	-0.0551361	0.0297757	-1.32971	0.229495	-1.2845	0.999412	0.370066	0.477931
P08708	-3.35265	0.563493	0.323917	0.0799627	-1.87232	0.686927	1.0091	0.629124	0.490517	0.635747	0.0392343	-0.398148	-1.48127	-0.0351823	-0.811598	0.935818	0.358344	0.539728
P00558	-3.52916	0.374182	0.591074	-0.315479	-1.40465	0.70105	1.07052	0.642588	0.468712	0.720259	0.120718	-0.204224	-1.48228	-0.093051	-0.771913	0.973125	0.43517	0.246722
O76021	-3.64049	0.425705	0.207557	-0.0322716	-1.39845	0.510437	0.960796	0.708081	0.544412	0.505229	-0.408059	0.153773	-1.6118	-0.0675246	-0.645253	0.747381	0.472334	0.375563
Q14568	-3.60608	0.348528	0.571471	-0.0992469	-0.715224	-0.519347	1.32379	0.739821	0.549922	0.51076	-0.0685529	0.022695	-1.4812	0.00576601	-1.10728	0.913864	0.52289	0.114885
Q58FF8	-3.5118	0.392607	0.596316	-0.157024	-0.87132	-0.295853	1.39481	0.801015	0.549297	0.473171	-0.114547	-0.0511225	-1.52774	-0.0887241	-1.07233	0.973215	0.55839	0.171195
O75390	-3.31956	0.668378	0.48658	-0.299406	-1.22603	0.606865	0.97109	0.697797	0.554386	0.534241	0.331791	-0.751885	-1.48442	0.033827	-1.3693	0.809362	0.608318	0.600612
Q8NBS9	-3.21835	0.708347	0.226407	-1.08174	-0.425125	0.785221	1.16788	0.877883	0.261659	0.433314	0.131564	-0.0935165	-2.34707	0.121176	-0.548271	0.898818	0.400718	0.56575
Q12906	-3.40245	0.645867	0.512364	0.00579291	-1.50665	0.572539	1.03237	0.652793	0.606725	0.631318	0.290923	-0.724563	-0.931687	0.197781	-1.62235	0.804914	0.30594	0.291203
P0DMV9	-3.44468	0.713793	0.67529	-0.721766	-0.320042	0.00493698	1.0374	0.750817	0.466681	0.676899	-0.199978	-0.154326	-0.369891	-0.174862	-1.80945	1.36158	-0.107464	-0.256578
O60361	-3.5867	0.620909	0.632901	-0.32045	-0.318589	0.107347	1.11099	0.914796	-0.0210038	0.765669	-0.20862	-0.489949	-1.13911	-0.340535	-0.987177	1.04418	0.107321	-0.222752
P31930	-3.33016	0.697404	0.472574	-0.503974	-0.595702	0.628086	1.03825	0.904277	0.697638	0.885181	-0.202947	-0.659811	-1.30644	-0.128434	-1.13476	1.03564	-0.350225	0.544202
Q92575	-2.00595	0.794735	-1.37303	0.651969	-2.07722	0.0138839	1.08952	0.782316	0.660138	-0.0814679	-0.394084	-0.156199	-2.05687	0.118868	-0.771141	1.04979	0.529447	0.906667
P27797	-2.98264	0.447667	-0.372187	-0.0278098	-0.933334	-0.123755	1.45499	0.59604	0.478885	0.948977	0.290219	-1.50525	-1.4776	-0.50964	-0.833749	1.38878	0.504461	0.0532418
Q14697	-2.82524	0.814907	0.00133115	-0.40649	-1.24963	0.782566	1.47029	0.838555	0.171186	0.903805	-0.243	-1.37507	-1.2151	-0.314338	-0.95866	1.31269	0.359258	0.450044
Q9NR30	-3.02674	0.441564	0.0372229	-0.853819	-1.3016	0.739643	1.26636	0.769041	0.710265	-0.860545	0.193227	-0.340535	0.534454	-0.852033	-1.72484	0.808625	0.620113	0.0958997
Q15365	-2.55343	0.218025	0.290696	-0.854318	-1.8251	1.2671	1.78493	0.669526	0.495034	-0.314077	0.319771	0.0882336	-0.352363	-0.0698665	-1.4793	1.25949	0.584902	0.337906
O95678	-3.14345	0.777805	0.659294	0.103634	-1.28437	0.0747749	1.15958	0.876243	0.683738	0.702731	-0.2279	-0.685157	-1.15486	0.278193	-1.28214	1.03902	0.603716	0.55531
Q9P0M6	-3.02071	0.441035	0.0401982	0.255815	-0.204929	0.309465	0.654297	0.331662	0.0104018	0.627379	0.115652	0.0542663	-3.17677	0.296527	-0.567459	0.631929	0.467769	0.673496
P50225	-3.35483	0.408842	0.629721	0.216551	-0.226276	0.414137	0.700697	0.545807	-0.0944483	0.584302	0.152643	0.288598	-2.22097	0.16983	-1.39884	0.98777	0.670838	0.0642639
Q92777	0.0264388	-0.990267	-1.24854	0.236331	-0.6828	1.12357	1.41728	1.0595	-1.15652	0.172521	0.414936	-0.243444	-1.87645	0.264147	-1.83012	1.48611	0.146853	-1.24399
P55795	-3.39811	0.493785	-0.328388	0.0615514	-0.295565	0.413369	0.921805	0.726555	0.395614	0.448986	0.223287	0.134241	-2.39627	-0.012435	-1.0108	0.802788	0.222353	0.619208
P07305	-3.42857	0.230528	0.179253	-0.162544	0.0964365	0.647088	0.954151	0.766445	0.354661	0.606924	0.315036	0.324909	-2.22017	-0.343214	-0.830303	0.853662	0.330603	0.549967
P26641	-3.75579	0.263274	0.24202	0.0133671	-0.237117	0.457014	0.863151	0.694634	0.479232	0.581877	0.21331	0.360241	-1.93807	-0.0517182	-1.09487	0.729549	0.305167	0.157798
P07900	-3.82046	0.263395	0.477413	0.107888	-0.0703552	0.557254	0.808441	0.268918	0.652663	0.768845	0.113515	-0.003946	-1.90811	-0.561673	-0.617239	0.604932	-0.169474	0.611104
Q07065	-3.20764	0.2051	-0.0373918	0.256142	-0.106598	0.810243	1.01168	0.629942	0.446633	0.82627	0.909167	-0.203735	-1.16099	-1.4531	-1.64908	0.909951	0.322829	-0.0699986
P31943	-2.84414	0.381281	-0.603606	0.126787	-0.237256	0.424017	0.74308	0.578486	0.276332	0.748866	0.469345	0.173158	-2.94755	-0.0398931	-1.0962	0.588586	0.218068	0.559995
P62750	-3.71458	0.300159	0.153988	0.0129832	-0.674359	0.700846	1.06994	0.647877	0.61438	0.569792	0.247656	-0.363584	-1.43666	-0.703866	-0.874364	1.0184	0.306385	0.129539
P30101	-3.40669	0.0467098	-0.0712835	0.00691514	-0.579391	0.915242	1.17593	0.737849	0.421881	0.460019	-0.210591	0.253741	-1.93078	-0.204923	-0.989226	0.663404	0.391092	0.14457
P62280	-3.66691	0.464971	-0.0952441	0.00954955	0.0635773	0.580908	0.868788	0.666472	0.592061	0.426131	-0.153519	-0.00103951	-2.14502	0.0323491	-0.873472	0.79033	0.289572	0.31439
P31939	-3.62684	0.358868	0.350984	-0.114238	-0.35818	0.56121	1.09422	0.854636	0.437928	0.204966	0.00894023	-0.182953	-1.81821	-0.306836	-1.0658	0.972138	0.331748	0.40962
Q92841	-3.05617	0.0393745	-0.021198	0.194027	-0.434061	0.697854	0.909534	0.745293	0.505204	0.5285	-0.350657	0.0934983	-2.97792	0.0659887	-0.274428	0.755677	0.706891	0.404851
Q9BSE5	-2.32146	-0.564192	-0.449851	0.610316	-1.19375	0.837577	1.0285	0.806824	0.0718253	-0.169215	-0.629244	0.538362	-2.40156	0.0420535	-1.21467	0.180731	1.01547	-0.24805
Q9UNZ2	-2.51157	-1.06392	0.0279116	0.209471	-1.21262	0.894963	1.37687	0.851895	0.248003	0.341611	0.144835	0.372994	-2.60427	-0.931156	-0.0565185	0.658761	-0.0869519	0.005585
P22234	-2.47688	-0.388191	-0.315894	-0.417796	-1.10448	0.921438	1.13843	0.850909	0.384982	0.876834	0.0263632	-0.423558	-2.61708	-0.640951	-0.670719	0.895011	0.40675	-0.108668
P07306	-3.01331	0.45286	0.522149	-0.0848004	-0.0311813	0.367871	0.886249	0.465133	0.403884	0.417436	0.323601	0.00103498	-3.09354	-0.272756	-0.646802	0.731279	0.397783	0.302063
Q86V81	-2.87581	0.487496	0.327634	0.112948	-0.370121	0.610906	0.922757	0.686534	0.376878	0.438334	0.174046	0.0304739	-2.9192	-0.00702842	-1.35555	0.743312	0.249307	0.38019
P16401	-2.76248	0.337357	0.44964	0.0422591	-0.385583	0.528606	0.939658	0.652028	0.270858	0.516156	0.145153	0.212169	-2.82325	-0.470176	-0.927176	0.887205	0.557834	0.263171
P00505	-2.86171	0.702482	0.25974	-0.0212813	-0.548368	0.579414	1.05446	0.722976	0.380618	0.510361	0.310288	-0.199645	-1.40757	0.0621326	-2.79699	0.891071	0.277517	0.226884
Q9BYX7	-2.81971	0.109227	0.705246	-0.10651	-0.803684	0.810781	1.41883	0.440189	0.0857681	0.662343	0.0495906	-0.294719	-1.98377	-0.325826	-1.67006	1.15936	0.39316	0.272592
Q13509	-2.64788	-0.108208	0.477409	0.189058	-1.09212	0.906104	0.867976	0.384516	0.578067	0.617723	-0.207672	0.0551411	-1.38743	0.112449	-2.75081	0.889293	0.640528	0.474421
P25786	-2.85808	0.556236	0.105301	-0.221366	-0.478196	0.834003	0.9565	0.688061	0.53253	0.557992	-0.0906929	-0.144252	-2.85054	-0.469438	-0.748666	0.740687	0.610215	0.72258
Q9UNY4	-2.92994	0.358036	0.540977	0.0787884	-0.335159	0.794797	1.03184	0.667273	0.498834	0.377648	0.229006	-0.350813	-2.91895	-0.0451562	-1.00683	0.788481	0.49094	0.453964
O43390	-2.88624	0.582686	0.229383	0.0336864	0.0345706	0.627917	0.981364	0.796317	0.425803	0.621511	0.11953	-0.293595	-2.8865	-0.676846	-0.284454	0.803992	0.589479	0.484443
Q9HB71	-3.00475	0.632763	0.336294	0.339873	-0.0777544	0.336586	1.1375	0.532868	0.260377	0.245029	0.088344	-0.0906858	-0.522623	-0.0446966	-3.08301	0.836024	0.50991	0.484187
P09382	-3.19328	0.454711	0.413342	0.234918	0.216576	0.224131	0.83864	0.727212	0.586288	0.428357	0.176029	-0.483353	-2.38648	0.0751926	-1.61229	0.871474	0.348387	0.412657
P24752	-2.74781	0.391678	0.237476	0.064021	-0.293866	0.866822	0.86866	0.765666	0.626179	0.672203	0.134923	-0.0331968	-2.81624	-0.135104	-1.58219	0.761518	0.584344	0.558509
P52895	-2.66598	0.124858	0.0695796	0.0153723	-0.269094	0.882032	0.967717	0.824035	0.587545	0.765639	0.0204319	0.209784	-2.78221	-0.393968	-1.43446	0.906164	0.600671	0.117414
P26599	-2.69594	0.220272	-0.0161584	0.101365	-0.710086	0.800592	1.06303	0.886449	0.432066	0.533446	0.280412	-0.193011	-2.76454	-0.296126	-1.03035	1.01856	0.27608	0.401693
P29401	-2.4856	0.0853706	-0.152728	-0.120567	-0.877348	1.04586	1.42663	0.551047	0.431811	0.839882	-0.0692301	-0.282154	-2.25782	-0.439657	-1.74724	1.36207	0.350178	0.207985
P15311	-3.41743	0.50027	0.00466139	-0.48802	-0.21985	0.907991	1.02694	0.754082	0.447319	0.519675	0.262932	-0.468461	-1.76276	-0.631896	-1.21954	0.774915	0.429994	0.558569
P21333	-3.2515	-0.39157	0.906339	0.542568	-0.922952	0.654416	1.09459	0.653419	0.316281	0.437331	0.255365	-0.178799	-1.64439	-0.550047	-1.3657	0.86035	0.32288	0.330905
Q15424	-2.89221	-0.0700049	-0.0418378	0.267411	-0.417347	0.706378	1.0884	0.79509	0.420324	0.239099	0.408917	-0.26665	-1.01417	-0.115466	-2.7545	0.831189	0.494899	0.526931
Q8N0Y7	-2.99619	0.401635	-0.384879	0.00248861	-0.102346	0.670791	0.862668	0.511872	0.440309	0.381126	0.104405	0.194322	-3.0198	0.00516646	-0.791235	0.912423	0.261275	0.160336
P50454	-2.98678	0.292665	0.318567	-0.0627799	-0.362213	0.345519	0.924907	0.419678	0.559288	0.60538	0.238963	0.0802639	-3.11231	-0.0943284	-0.374399	0.69851	0.461697	0.465721
P62917	-3.39259	0.409157	0.500453	0.184381	-0.468043	0.686337	1.03669	0.828018	0.26953	0.600196	0.242643	-0.0848122	-1.19285	-0.813361	-1.22672	0.950666	0.400703	0.116475
Q8TDN6	-2.942	0.508405	0.171949	0.269991	-0.296137	0.288986	0.986441	0.631958	0.584524	0.671226	-0.499951	-0.0555386	-3.09925	-0.329813	-0.13085	0.685243	0.210104	0.482936
P43004	-3.06753	0.344818	0.27041	0.0877965	-0.104975	0.313385	0.85646	0.619181	0.623042	0.657536	0.0995402	-0.393525	-3.02065	0.0772835	-0.415969	0.852672	0.134756	0.372924
P17980	-3.10707	0.360648	0.304771	0.205385	-0.0173181	0.523679	0.699577	0.797719	0.308282	0.220872	0.127685	-0.410271	-3.13081	0.0251509	-0.243291	0.778696	0.448554	0.373503
Q04637	-3.10516	0.522497	0.0812963	0.412903	-0.246193	0.333729	0.913217	0.565699	0.434345	0.297727	0.149367	0.294917	-3.12241	0.0171176	-0.24634	0.400176	0.469728	0.41351
Q93045	-3.07698	0.280732	0.453871	-0.118555	0.00749538	0.450703	0.729382	0.5676	0.412295	0.393538	0.180512	0.0808685	-3.24453	0.0114471	-0.107713	0.643996	0.229858	0.381991
P09874	-3.09644	0.507746	0.243748	0.429893	-0.371814	0.412753	0.715558	0.516913	0.478591	0.450326	0.445129	-0.441964	-3.07652	-0.111791	-0.354054	0.323604	0.551074	0.172397
P23528	-3.50876	0.0461731	-0.0153852	0.721653	0.182247	0.302516	1.21666	0.697943	0.629143	0.236797	0.173078	-0.343989	-2.14893	-0.486849	-0.643406	0.743125	0.504016	0.488487
P35580	-1.55976	-0.67088	-0.987469	-0.462011	0.505408	0.78014	1.64504	1.24816	-0.300991	-0.737613	0.140461	0.514541	-1.64934	-0.168807	-1.70077	1.59372	-0.495894	-0.0469666
P16435	-1.87985	-0.922056	-0.469701	0.669142	-0.55442	0.903425	1.54952	0.591978	1.22385	0.354509	-0.72119	0.191412	-1.85535	0.496997	-1.80573	0.742461	0.18049	-0.0763404
P22090	-1.85698	-0.781945	-0.162145	0.199549	0.0693414	1.77662	0.695625	1.01522	0.959682	0.165027	-1.12145	0.595403	-0.557388	-1.59444	-1.85819	0.88978	0.161409	0.433939
P09669	-3.40993	0.645125	0.669641	0.285061	-0.506941	0.853336	1.44297	1.028	0.40728	0.101253	-0.338887	-0.314112	-1.69707	-0.142333	-1.00882	1.06653	0.315988	0.139829
P62995	-2.53076	0.0101932	0.143331	0.699437	-1.05189	0.916983	1.6399	0.726614	0.430949	0.218483	-0.531477	-0.943809	-1.69077	-0.102602	-1.50334	1.25054	0.179425	0.357571
Q8NCK3	-3.06119	0.833894	-0.20841	-0.0411486	0.0962522	1.16955	1.00876	0.665118	0.162553	-0.895103	-0.354952	0.0765735	-1.95599	0.373007	-1.5556	0.590558	0.81628	0.0762987
Q96CM8	-3.5576	-0.0893847	-0.246451	-0.249929	0.082216	0.828147	1.24304	0.882035	0.539983	0.590151	0.217952	-0.587949	-0.379692	-0.351232	-1.85636	0.874766	0.262435	0.580694
P30405	-2.99082	-0.238462	-0.416782	0.327429	-0.940887	1.00553	1.55031	0.754953	0.0621296	0.42608	0.422923	-0.237107	-1.23542	0.109253	-1.62372	1.4295	0.741491	-0.273548
P27816	-3.80466	0.353929	-0.207185	-0.101851	-0.368825	0.383219	1.21995	1.00827	0.339599	0.520653	0.129738	-0.518983	-1.30536	-0.0710277	-0.525065	1.09856	0.540281	0.380429
P61978	-3.64543	-0.0949612	0.291862	0.451552	-0.534315	0.156383	1.43365	1.00653	0.372738	0.617085	-0.0252654	-0.419855	-1.59429	-0.0923484	-0.59064	1.07619	0.447246	0.381853
P78527	-2.57468	0.544225	-1.89612	-0.0580585	-0.324126	0.711356	1.1257	0.714329	0.39151	0.107849	0.256275	0.154779	-2.69495	-0.103865	-0.321717	0.881243	0.430506	0.39746
P00352	-2.49291	-1.63922	0.00395193	-0.397567	-0.345104	0.853663	0.617459	1.0883	0.481975	0.599891	0.0253774	-0.468975	-2.56026	-0.0644898	-0.39334	0.844955	0.378147	0.553309
P51991	-3.68983	-0.100936	0.107338	0.149372	-0.864232	0.382927	1.15386	0.684426	0.507654	0.457832	0.24247	-0.179614	-0.693582	-0.972174	-1.2322	0.96755	0.620498	0.339842
Q96L21	-3.41142	0.0843181	0.182842	-0.0854742	-0.475847	0.239607	1.57873	0.533897	0.114932	0.136631	0.246379	-0.968573	-1.26131	-0.283825	-1.36239	1.31383	0.290461	0.0704628
P62753	-3.3112	0.0356209	-0.283712	0.0905583	-0.288951	0.204987	1.02099	0.929464	0.645222	0.580817	-0.0238407	-1.47504	-1.59483	-0.489233	-0.816431	0.973098	0.240813	0.673285
P38646	-3.29381	0.380789	-0.445786	0.225795	0.134209	0.658573	0.990182	-0.119161	0.359025	-0.0417285	-0.693588	0.299214	-1.8302	0.228053	-1.70298	0.923344	1.07074	0.448981
Q01105	-2.38287	0.79128	0.0768176	0.0843795	-0.219378	0.647189	1.20185	0.913221	0.482708	-0.0146617	-0.118869	-0.204095	-2.46281	0.198894	-2.34153	0.745475	0.45237	0.383699
Q9Y3Y2	-2.39686	0.64639	0.286241	0.142017	-0.175761	0.760656	1.27898	0.848819	0.351402	0.00763354	-0.334652	0.0814538	-2.49496	0.221785	-2.25527	1.00891	0.218344	0.163065
P62873	-2.41168	0.43718	0.686	-0.139116	-0.482329	0.440994	1.10121	0.874791	0.372739	0.522251	-0.0318336	-0.370685	-2.40099	0.109342	-2.36465	0.757084	0.650147	-0.0832925
P50914	-2.50394	0.717609	0.522659	0.00551478	-0.0352326	0.291273	0.878656	0.571517	0.391723	0.550842	0.084643	-0.103138	-2.55946	-0.047945	-2.33976	0.744812	0.473329	0.663378
P07148	-1.87577	0.470362	0.404704	0.0707803	-0.375492	0.67325	1.00133	0.516702	0.143156	0.726415	-0.119567	-0.156747	-3.33354	0.172867	-1.63204	1.06035	0.497125	0.390866
O75380	-2.41281	0.9661	0.342349	0.211833	-0.503758	0.799793	0.922234	0.470362	0.425235	0.437763	0.231105	-0.483622	-2.45416	-2.2267	-0.0737952	1.00572	0.507675	0.60664
Q9UKM9	-1.8126	0.370096	0.439709	0.0943645	-0.0190354	0.825862	1.3073	0.944516	0.384927	0.504747	-0.701833	-0.410388	-2.21113	-1.65608	-2.04059	1.01201	0.5644	0.403445
P09622	-2.20035	0.562511	0.591758	0.333714	0.285243	0.738307	0.964278	0.481906	0.459505	0.565338	0.0559883	-0.150787	-2.22298	-1.85508	-2.03625	0.872037	-0.24049	-0.118865
P24539	-1.20928	0.598672	0.434171	0.172966	-0.195288	0.506781	1.00945	0.646599	0.292617	0.362788	0.331143	-0.0036326	-2.97985	-0.0793329	-2.88973	0.655369	0.350902	0.354581
Q9H299	-2.47741	0.217997	0.626355	0.826985	0.374637	0.439152	1.03128	0.819279	0.458281	0.309225	-0.0565573	-0.132515	-2.45576	-0.108362	-2.48036	0.675613	0.553852	0.140393
Q58FG1	-2.61927	0.0598622	0.340817	0.294371	0.48255	0.734359	0.751197	0.387787	0.316764	0.460334	0.193723	-0.0998785	-2.60252	-2.36418	0.162228	0.497732	0.344238	0.376761
Q8IVE3	-1.79774	-1.0744	0.464178	0.134543	-0.178291	0.784706	0.71855	0.635753	0.482062	0.435878	0.611836	-1.63484	-1.80694	-1.59995	-1.86894	0.765042	0.543175	0.389485
Q13162	-2.43039	0.249763	0.609538	0.4808	-0.255623	0.163939	0.782789	0.707678	0.704684	0.371727	0.386584	-0.0408136	-2.48383	-0.239616	-2.46585	0.572196	0.633747	0.352451
O00151	-2.5218	0.559158	0.390796	0.117531	-0.062669	0.458909	0.767821	0.681188	0.747247	0.349001	0.506727	-0.0207919	-0.46312	-2.32403	-2.53653	0.855514	0.420189	0.129877
P25325	-2.42328	0.467791	0.387003	-0.0212476	-0.466885	0.723893	1.05979	0.500891	0.410705	0.498139	0.42204	-0.311641	-2.51062	-0.28173	-2.3659	0.672169	0.311082	0.474136
P22061	-2.45522	0.41965	0.611064	0.191219	0.0897016	0.338592	0.956556	0.589999	0.314437	0.521903	0.132898	0.0694212	-2.51088	-0.230972	-2.51323	0.757348	0.495452	0.489434
P30048	-1.77042	0.452782	0.311145	-0.0025326	-0.427538	0.573327	0.798175	0.629535	0.538755	0.384493	0.372827	0.12671	-2.87424	0.241607	-2.72869	0.638273	0.450887	0.257784
P0DME0	-2.48113	0.588018	0.361638	-0.00256614	0.0871593	0.165475	1.02746	0.66924	0.489616	0.276866	0.180299	0.101322	-2.55614	0.474764	-2.52165	0.517313	0.407446	0.35815
O75366	-2.57923	0.471397	0.41253	0.016902	0.31724	0.288174	0.850375	0.594418	0.378987	0.462119	0.233096	-0.0328545	-2.55601	0.328622	-2.46885	0.690308	0.576027	0.151512
Q8NHW5	-2.2874	0.597376	0.192148	0.3953	-0.925276	0.579299	0.980692	0.610451	0.593904	0.672066	0.0425322	-0.20766	-2.4131	-0.139953	-2.34035	0.89102	0.56305	0.436016
P05388	-2.29934	0.600934	0.188159	0.395095	-0.950076	0.582521	0.991389	0.614253	0.597397	0.677015	0.035757	-0.219095	-2.36475	-0.150127	-2.34897	0.900047	0.565969	0.436569
P62258	-2.41355	0.191012	0.191824	0.0565531	-0.303094	0.449503	0.912085	0.751701	0.675408	0.524858	0.218973	-0.25455	-2.46558	-0.12499	-2.4323	0.868354	0.220482	0.624156
P32322	-2.36868	0.455746	0.283907	0.0431617	-0.731519	0.556227	0.903288	0.814439	0.602136	0.586511	0.306302	0.147062	-2.46654	-0.648369	-2.26537	0.978772	0.341927	0.528831
P26368	-2.54966	0.263876	0.0968066	0.108216	0.13094	0.546928	0.803488	0.522618	0.444934	0.27214	0.545046	-0.012344	-2.66727	-2.32407	-0.130959	0.576075	0.227729	0.349006
Q13148	-2.52422	-0.0751996	0.320064	0.0452895	0.0318781	0.442563	0.6108	0.530426	0.437049	0.609404	0.248819	0.282286	-2.56764	0.0828201	-2.49627	0.631325	0.387987	0.47021
P63220	-2.18734	0.731417	0.628802	0.0193479	0.113501	0.727483	0.859164	1.07936	0.470833	0.605447	0.0772783	-0.038327	-2.0986	-0.172141	-2.023	0.938039	0.027134	0.355861
P08670	-1.72891	0.426275	0.581528	0.312367	-0.642959	0.926928	1.17192	0.794437	-0.283232	1.13482	0.213573	0.161074	-1.85347	-0.619655	-1.69295	1.1259	0.636603	-0.539262
P62857	-1.75535	0.815328	0.287555	0.727615	-0.15036	0.991521	1.14794	0.865091	-0.55634	0.40966	0.511128	-1.47358	-1.701	-0.0383373	-1.61729	1.13358	0.774366	0.269033
O95573	-1.13005	0.29295	0.335138	0.026291	0.454895	0.523963	0.86401	0.742436	-0.125378	0.62202	-0.83075	-0.37044	-2.33756	0.113315	-2.2284	0.772058	2.13912	0.228834
P53597	-2.23236	0.323702	0.639757	0.291404	0.0594779	0.659685	0.820487	0.628367	0.266182	0.102653	-1.87601	-0.148993	-2.2435	0.229907	-2.15038	0.553217	0.335763	0.641456
P06454	-2.17102	0.596328	0.184564	0.169506	0.0202738	0.695604	0.888939	0.749204	0.345888	0.0811986	0.134709	-1.97819	-0.66855	-1.94135	-2.15326	0.860626	0.558657	0.617521
P49406	-1.03479	-0.0841571	-0.368543	-0.499874	-0.84757	2.10624	2.09588	-0.0145008	-0.332945	-0.186643	-0.449203	1.5222	-0.977239	-0.636874	-0.990739	0.202618	-0.417587	-0.441344
P41091	-0.851211	-0.210466	-0.429454	1.3285	-0.972822	1.48559	2.15858	-0.106568	-0.273454	1.62132	-0.578404	-0.804562	-0.975062	-0.639813	-0.977983	0.0370182	-0.407848	-0.466987
P35579	-1.46861	-0.68071	1.39802	1.23942	-1.38271	1.48699	0.455771	0.395102	1.16019	-0.623948	0.235805	1.04189	-1.51751	-1.25835	-0.0201413	-0.432193	-0.764718	-0.944927
P05556	-1.59128	0.858592	0.812241	0.545946	0.478252	1.05567	1.09374	0.838433	0.852835	0.603712	0.517091	0.183042	-1.5229	-1.23021	-1.51951	1.00478	-0.87434	-0.898771
P46781	-1.29808	-0.7984	-0.943809	0.355745	-1.31256	0.995793	1.25762	1.03591	-0.908575	0.829049	0.441849	0.867164	-1.37072	0.506749	-1.38057	1.12182	-0.928919	-1.00804
P0DMN0	-1.28697	-0.674761	-0.843452	0.659653	-1.22215	0.886294	1.06692	0.673645	-0.738226	1.25592	0.849896	0.936357	-1.26749	-1.01502	-1.16836	-0.543296	-0.767581	0.393035
P43487	-1.60514	-0.985635	-1.10245	0.26034	0.0065796	1.22484	1.35267	0.703785	-1.07199	0.636857	0.65263	0.0723352	-1.65283	0.214124	-1.62906	1.0632	-1.11761	-1.15349
P11597	-1.25207	0.725751	-0.747918	-0.863701	1.31427	-0.672634	-0.111147	-0.428632	1.06442	-0.531362	1.85798	-1.05299	1.75403	-1.05582	-1.14335	0.0949868	0.690628	1.47639
P25398	-1.20685	-0.426084	1.1193	-0.805104	-1.16703	1.23447	-0.292574	-0.467002	1.18126	-0.472996	-0.790749	1.2009	-1.16888	1.03587	-1.22278	-0.334919	0.996696	1.18083
P12956	-3.42698	0.986428	1.03353	0.688571	-1.02765	0.295752	0.87905	0.823327	-0.239685	0.313594	0.00524762	-0.0265232	-0.598975	0.219085	-1.0443	1.5858	0.638309	-0.410108
O15173	-1.90957	-0.122787	1.00213	-0.241037	-1.96302	0.523744	1.41517	0.565776	-1.3063	1.01525	0.206627	-0.415011	-0.463622	-0.295666	-0.288543	1.39795	-0.325965	0.638454
Q96PZ0	-0.89928	0.15745	-0.053971	-0.505725	-0.996205	0.254991	0.875769	0.423433	-0.0653707	0.354941	-0.118637	-0.745951	-0.955126	-0.490632	-0.824573	0.68976	-0.0672949	-0.0725905
A0A075B6S6	-0.930894	0.327826	0.0794248	-0.283199	-0.758885	-0.0304933	0.702897	0.288039	0.0419312	0.2618	-0.155672	-0.625239	-0.879144	-0.566136	-0.888229	0.519878	-0.0947831	-0.0841426
Q96EP5	-1.46287	0.881427	0.453787	-1.1892	-1.3563	0.913177	1.10346	-0.676278	0.630833	0.769061	0.45328	-1.26101	-1.53969	0.44804	-1.35343	1.07008	-0.960465	0.713666
P56817	-0.813039	0.015216	-0.183472	-0.44644	-0.684944	-0.137876	0.337573	0.0556525	-0.237429	-0.0174327	-0.269783	-0.624467	-0.81332	-0.464324	-0.784829	0.238554	-0.112481	-0.281781
Q00765	-2.44843	0.0834211	0.126505	0.809187	0.151917	-1.76814	0.362202	0.889749	0.494844	0.452631	-0.533185	0.338982	-2.45518	0.85297	0.462899	-1.43576	0.229701	0.242812
Q14204	-1.24132	-0.374097	1.00003	-0.908099	-1.29645	1.43983	1.93721	0.483393	-0.568879	0.918805	-0.753142	-1.08086	-1.37439	-0.942945	0.758384	0.82008	-0.582801	-0.798016
Q07812	-1.67676	-0.507907	-0.30794	-0.441718	-0.69461	-0.130407	1.55288	0.936267	-0.442067	0.557416	-1.33914	-1.55714	-1.72908	0.894042	-0.24278	0.958262	0.932809	-1.28878
P21796	-4.10424	0.589939	0.373271	0.175119	-0.444482	0.693935	0.868013	0.628125	0.414127	0.509223	-0.161432	-0.498276	-1.08511	-0.0870222	-0.573156	0.779779	0.444844	0.297451
P09327	-3.80472	0.412802	0.187942	0.068514	-0.507984	0.520879	0.955789	0.637408	0.348488	0.256794	-0.164989	-0.366863	-1.73493	0.399666	-0.606914	0.782789	0.459606	0.264628
P10606	-4.0362	0.510685	0.529084	0.020087	-0.431931	0.60897	0.900854	0.696629	0.402889	0.530149	-0.038015	-0.31326	-0.698217	0.0824665	-0.953526	0.764734	0.402385	0.526585
P48643	-3.61942	0.373359	0.131466	0.248533	-0.706699	0.732797	1.17878	0.528281	0.559022	0.38893	-1.19745	0.608638	-1.07951	-0.0709951	-1.03038	0.962569	0.181584	0.319106
Q13268	-3.78467	0.402054	0.364175	0.221672	-0.455804	0.592475	0.887438	0.785259	0.761707	0.55351	-0.169828	-0.233889	-1.72525	0.115829	-0.340533	0.880068	0.403293	0.145504
P51857	-4.12954	0.343581	0.470427	-0.0898845	-0.125203	0.500347	0.946565	0.780977	0.478205	0.199633	0.125361	-0.138596	-1.27483	-0.138035	-0.564061	0.954029	0.412746	0.388469
P63241	-3.91546	0.728491	0.453152	-0.0860875	-0.504985	0.738507	1.11281	0.5746	0.384057	0.350464	-0.104424	-0.753632	-0.894086	-0.156338	-0.64379	1.07588	0.385578	0.435602
Q9GZV4	-3.95239	0.717878	0.448566	-0.0788719	-0.488601	0.727675	1.09378	0.567355	0.380982	0.348125	-0.0968072	-0.731806	-0.869186	-0.147584	-0.624368	1.05767	0.38247	0.431399
P62263	-3.65594	0.584954	0.630607	0.202967	-0.861243	0.591843	0.753449	0.581738	0.631854	0.673732	-0.485704	-0.428417	-1.19652	0.205928	-0.923925	0.709304	0.680779	0.479707
Q00325	-4.07403	0.557451	0.541814	0.0226506	-0.399376	0.136162	0.774215	0.674295	0.511367	0.56519	0.285215	-0.405784	-1.11782	-0.221184	-0.841024	0.962288	0.162372	0.258552
P07737	-3.87277	0.236416	0.668863	-0.125722	-0.72164	0.644215	1.02503	0.356869	0.520898	0.800061	-0.3943	-0.141696	-1.38053	0.0514869	-0.605186	0.918983	0.332672	0.19225
P34897	-3.72853	0.452231	0.495188	0.113175	-0.859217	0.473304	0.870343	0.558636	0.241306	0.556488	-0.11077	-0.20094	-1.8139	0.254479	-0.827523	0.847025	0.175177	0.541484
Q16629	-3.79156	0.313732	0.417461	-0.172872	-1.04446	0.681655	1.0995	0.748274	0.262594	-0.257149	-0.0156392	0.247689	-1.33024	-0.0550239	-0.908768	0.747384	0.408421	0.375491
P50395	-3.58558	0.394259	0.351118	-0.303092	-0.883284	0.700457	1.02126	0.631128	0.668071	0.509584	0.33797	-0.873101	-1.01586	-0.435344	-0.71877	1.08948	0.143911	0.370013
O00148	-3.78694	0.498035	0.355358	0.222917	-1.36668	0.62663	0.952927	0.530098	0.584183	0.480789	-0.336595	-0.128731	-1.03517	0.147845	-0.988588	1.0738	0.399293	0.341938
Q6IS14	-3.7464	0.827565	0.424077	-0.137369	-0.662127	0.731139	1.09126	0.44644	0.247912	0.568263	-0.161013	-0.20741	-0.709768	-0.0296143	-0.643624	1.12683	0.375457	0.429009
P30837	-3.6704	0.53264	0.365201	0.0722571	-1.35161	0.989601	0.567757	0.56212	0.71401	0.741928	0.132787	-0.647935	-0.77896	0.285902	-0.7314	0.627701	0.734202	0.509464
P13073	-4.24946	0.874224	0.614339	-0.131275	-0.233455	0.334195	1.02223	0.488085	0.547138	0.659712	0.216526	-0.182542	-0.858686	-0.324882	-0.251074	0.503936	0.439114	0.219437
P30613	-3.20623	0.673399	0.356464	0.331022	-0.366239	0.598156	0.744371	0.62634	0.487594	0.373099	0.164841	-0.0636274	-0.793981	0.00732395	-0.434324	0.751596	0.194746	0.644026
P07910	-4.10604	0.705332	0.449854	0.227103	-0.327845	0.557818	0.891693	0.735399	0.237062	0.0915295	0.0185837	-0.55623	-0.764635	0.0196093	-0.580268	0.655202	0.717452	-0.0859786
Q00610	-4.00036	0.503409	-0.130298	0.253083	-0.593469	0.729803	1.01379	0.522648	0.0077871	0.394947	-0.648539	0.0108389	-1.10396	0.0757011	-0.409313	0.911653	0.269808	0.234348
Q15274	-3.71513	0.155712	0.247757	-0.329037	-0.411371	0.892713	1.38267	0.663827	0.119853	0.399415	-0.0928414	-0.744756	-0.842266	0.665688	-0.692627	1.11311	0.61001	0.464805
P62987	-4.029	0.586383	0.347486	-0.00740023	-0.333561	0.724165	0.849505	0.772715	0.728469	-0.15067	0.142302	-0.774951	-0.651423	-0.0163389	-0.917836	0.875403	0.206395	0.674557
P11021	-3.44781	0.117601	0.299116	-0.290075	-1.08803	1.21005	1.38984	0.78801	0.2204	0.248671	-0.230015	-0.714483	-0.749689	0.110181	-0.681597	1.24673	0.174465	0.107191
Q9Y617	-3.62748	-0.120168	0.151507	-0.520626	0.0457465	0.67868	1.1128	0.646538	0.857592	0.35674	-0.781105	-0.125444	-1.66815	0.198486	-0.137823	0.96671	0.651277	-0.518344
P54707	-4.16324	0.335464	0.339598	0.073236	-0.724378	0.695295	1.01077	0.730683	0.382528	0.257907	-0.0522564	0.506921	-0.588886	-0.127573	-0.805186	0.349867	0.236521	0.27657
P05023	-4.3287	0.301651	0.255308	-0.028981	-0.580468	0.555673	0.938933	0.686247	0.362495	0.344505	0.0691491	0.352698	-0.490965	-0.0934677	-0.537413	0.461331	0.243669	0.246501
Q12905	-4.09641	0.366203	0.108482	0.192706	-0.692657	0.645169	0.880955	0.587757	0.793719	0.402038	0.0525627	-0.0104171	-1.05604	0.0474774	-0.855209	0.793411	0.22187	0.214348
P36578	-4.19358	0.213795	0.476271	0.0114326	-0.266688	0.250171	0.876876	0.610267	0.740915	0.33327	-0.0424608	0.150266	-1.26145	0.0702523	-0.552366	0.60271	0.447433	0.344485
Q02878	-4.18966	0.376113	0.34837	0.0855353	-0.521513	0.544297	0.90818	0.672626	0.288216	0.316184	0.102211	-0.0241832	-1.06713	-0.0148507	-0.757245	0.747118	0.234077	0.328963
P20648	-4.06078	0.274025	0.230769	-0.0671528	-0.567536	0.563922	0.992673	0.589222	0.545688	0.34332	0.107325	0.28876	-0.893405	-0.171237	-0.912758	0.766054	0.2534	0.124211
O15347	-4.29568	0.170974	0.309873	-0.134635	-0.654187	0.447875	0.58265	0.446968	0.260176	-0.229471	0.216787	0.55797	-0.607567	-0.278763	-0.553721	0.591779	0.352286	0.251627
Q07020	-4.30144	0.435659	0.0868533	-0.108851	-0.398002	0.35719	0.849492	0.486301	0.325057	0.541416	0.146709	0.0375635	-0.996548	0.0866738	-0.503593	0.704568	0.262177	0.36365
P49411	-4.22559	0.357298	0.447063	-0.167986	-0.588263	0.506176	0.538589	0.544776	0.44854	0.500787	0.256007	-0.106969	-0.90216	0.115973	-0.761774	0.728034	0.549809	0.473131
Q6EEV6	-4.11035	0.440797	0.278932	-0.0900023	-0.435623	0.411774	1.05182	0.860487	0.373377	0.435714	0.163394	-0.22553	-1.02405	-0.0140484	-0.651689	0.920152	0.487498	0.185185
P55854	-4.117	0.43969	0.278687	-0.0882821	-0.432061	0.410821	1.04746	0.857145	0.37263	0.434634	0.163764	-0.223087	-1.01735	-0.0127327	-0.646977	0.916492	0.486142	0.185439
P61956	-4.08381	0.445124	0.279873	-0.096776	-0.449624	0.415494	1.06893	0.873591	0.376294	0.439934	0.161919	-0.235137	-1.05035	-0.0192337	-0.670209	0.934504	0.492801	0.184166
P13667	-3.9069	0.124378	0.249975	0.10322	-0.838411	0.500758	1.1629	0.737643	0.479299	0.455836	-0.251578	0.087722	-1.42138	0.259822	-0.284814	0.946454	0.309203	0.287541
Q9BRL6	-4.183	0.42563	0.305764	-0.176363	-0.457806	0.117579	0.947906	0.762549	0.461185	0.336395	0.225957	-0.155422	-0.830144	-0.248543	-0.648801	1.01413	0.376477	0.163851
P62244	-4.11522	0.565342	0.130109	0.00998978	-0.893622	0.491699	0.925285	0.731766	0.531646	0.202831	0.147323	-0.406489	-0.809605	0.137455	-0.499676	0.791886	0.29994	0.533931
P54819	-3.92502	0.345452	0.601105	0.0502067	-0.517233	0.331608	0.818505	0.375885	0.0306534	0.120246	0.163414	-0.394657	-0.94627	-0.0532552	-0.69851	1.17859	0.126876	-0.0196019
P51571	-2.78655	-0.490653	0.326648	-2.37188	0.498584	1.01956	0.922006	0.594131	-0.32996	0.705013	-0.14673	-0.25966	-1.4042	0.358507	-0.554209	0.638789	0.554112	0.623147
P00390	-1.10286	-0.498603	-0.593112	-0.924949	-1.17512	1.02519	1.18376	1.05558	-0.587343	0.940408	-0.686376	-1.00593	-1.21385	0.973267	-1.17045	1.27557	-0.708277	0.969395
P62249	-3.65142	0.141051	0.914131	-0.545285	-1.08424	1.00316	1.13106	0.240939	0.254485	0.566338	-1.02532	-0.101045	-0.609986	-0.10599	-0.850647	0.238782	0.645032	0.469893
P11177	-2.87264	-0.426356	0.579825	0.184432	-2.79022	0.379906	1.01696	0.580216	0.562474	0.600307	0.335522	0.00718557	-0.997814	0.297553	-0.608568	0.970595	0.476872	0.585321
P39023	-3.48268	0.0399181	0.234842	-2.2	-0.438705	0.291686	0.96827	0.776871	0.276838	0.535689	0.223289	0.0961869	-0.953481	0.112511	-0.560226	0.893972	0.447337	0.341908
Q9NQH7	-1.80721	0.593115	-1.36293	-1.53894	-1.72032	0.68473	0.853718	0.742585	0.622002	0.775868	0.390206	0.220887	-1.85295	0.217257	-0.0295781	0.874685	0.57638	0.395916
P17931	-3.64358	0.679627	0.242582	-1.16539	-0.781779	0.169574	0.909817	0.738088	0.821826	0.638943	0.397724	0.115141	-0.699166	-0.747698	-0.844925	0.973545	0.314945	0.395461
P67809	-3.33483	0.439366	0.370884	-1.2645	-1.09211	0.497181	1.15475	1.04949	0.608506	0.613634	0.0774386	-0.00419565	-1.00234	-0.204434	-1.02738	1.05298	0.548455	0.554432
Q99798	-2.4355	-0.00112638	-0.761782	-2.09028	-0.484328	0.837883	0.663512	0.80815	0.469987	0.513819	0.315952	-0.0398619	-0.28997	0.77503	-2.42725	0.490513	0.429238	0.68151
P99999	-3.54886	0.3647	0.278071	-0.00286273	-1.69519	0.372829	0.950252	0.648302	0.441416	0.815502	-0.00115247	0.140423	-1.56345	0.187729	-0.625874	0.844864	-0.0739348	0.301445
P61313	-2.91966	0.499795	-0.0917917	-0.0430185	-2.76271	0.913211	0.938457	0.882506	0.618456	0.302105	0.492688	-0.013356	-1.33077	-0.11103	-0.329026	0.816038	0.44389	-0.0752526
P08133	-1.47414	-0.849918	-1.02776	-1.17226	-1.60596	1.06283	1.26634	1.01292	0.724065	0.681724	0.598021	-1.37371	-1.58966	0.65345	0.21515	0.829361	-0.979682	0.870606
Q15233	-1.5023	0.60464	-1.0568	-0.752428	-1.52177	0.273449	1.40613	0.897355	0.873153	0.933832	-1.12709	0.674692	0.256642	-1.23598	0.281806	0.957636	0.646185	-1.09796
Q5SSJ5	-2.5421	-1.76047	0.343625	0.066361	-0.748021	0.799413	1.03285	0.742973	-0.53844	0.60631	0.401385	0.321841	-2.62007	0.338023	-0.342469	0.810818	0.148407	0.388491
O00299	-3.94138	0.210066	0.0604756	-0.0690878	-0.702837	0.763701	0.838031	0.591919	0.137224	0.632532	0.159232	0.07117	-1.24877	-0.0690164	-0.83883	0.983799	0.50362	0.474744
P39687	-3.63952	0.102591	0.171008	0.140845	-0.0953691	0.582191	0.767471	0.604929	0.290583	0.548307	0.446194	0.485954	-1.07797	0.142235	-1.93819	0.701461	0.404756	0.393449
P42330	-4.10546	0.540691	0.336042	0.0789978	-0.188355	0.685968	0.304121	0.47646	0.299613	0.559703	0.411252	0.195827	-1.19652	-0.637845	-0.719254	0.884731	0.319597	0.249003
Q9Y281	-2.69528	-0.0944037	-0.0273456	0.532463	0.349973	0.243694	0.515185	0.606515	0.550082	0.465788	0.533905	0.209944	-2.66363	0.229367	0.0486346	0.532136	0.451956	0.492397
P0CG47	-3.66807	0.0985985	0.480223	0.314667	-0.810295	0.681491	1.06928	0.274766	0.45384	0.507601	-0.332617	0.00945998	-1.79289	0.225675	-0.601251	0.757736	0.928475	0.319751
P62979	-3.66807	0.0985985	0.480223	0.314667	-0.810295	0.681491	1.06928	0.274766	0.45384	0.507601	-0.332617	0.00945998	-1.79289	0.225675	-0.601251	0.757736	0.928475	0.319751
P0CG48	-3.66807	0.0985985	0.480223	0.314667	-0.810295	0.681491	1.06928	0.274766	0.45384	0.507601	-0.332617	0.00945998	-1.79289	0.225675	-0.601251	0.757736	0.928475	0.319751
Q13885	-3.87136	0.271248	0.213472	-0.0555953	-0.482895	0.543504	0.807913	0.528607	0.476916	0.48906	-0.317932	-0.0561702	-1.87068	0.0515765	-0.447152	0.777128	0.394112	0.281807
P26885	-3.97772	0.201569	0.379823	0.289177	-0.238385	0.648889	0.696695	0.459551	0.397734	0.654713	-0.409312	-0.366226	-1.15283	-0.482016	-0.880146	0.845783	0.47359	0.525297
P13010	-3.76967	0.542023	0.581017	0.192717	-0.539089	0.656209	0.996651	0.547334	0.35623	0.487227	0.176009	-0.341558	-1.76559	-0.310405	-0.558137	0.986806	0.445175	0.27319
O75367	-3.57255	0.414049	0.0779455	0.313691	-0.163303	0.427312	0.694863	0.44964	0.302258	0.581249	0.0747447	-0.0508128	-2.50268	0.0924902	-0.629547	0.753244	0.447321	0.550285
P06753	-4.01458	0.699954	0.65627	0.425391	-0.00110162	0.862376	0.427714	0.418514	-0.0898083	0.12358	0.147371	0.242086	-1.40495	-0.319907	-0.829387	0.582381	-0.0791447	0.323663
P67936	-4.04192	0.691283	0.648419	0.421872	0.00338312	0.850658	0.424153	0.415125	-0.083659	0.125725	0.14907	0.242007	-1.37412	-0.30944	-0.809359	0.575917	-0.0731955	0.322054
P36542	-1.35083	-0.778901	-0.916498	0.815534	-1.42717	0.941805	1.33774	0.575747	-0.966473	0.810653	-0.992067	0.502645	-1.42925	0.450409	-1.32146	0.985117	0.850361	-0.961744
P61619	-2.23929	-1.31048	0.505586	0.488553	0.276978	0.204894	0.846403	0.785631	-0.460669	0.676068	0.43649	0.0946585	-0.0239403	0.580633	-2.28097	0.561485	0.592361	-0.143082
P62241	-4.06735	0.408202	0.175944	-0.420608	-0.360447	0.335763	1.01517	0.773393	0.424147	0.487511	0.128767	-0.168378	-1.17071	-0.100039	-0.768624	0.638367	0.431375	0.296689
P61604	-4.03248	0.270733	0.351464	0.0384448	-0.207647	-0.161637	1.05117	0.727551	0.449659	0.572429	0.0743138	-0.05416	-1.33542	-0.0582472	-0.850734	0.740933	0.287126	0.239294
P06748	-3.89377	0.278615	0.386952	-0.121035	-0.884875	0.632685	1.07735	0.720585	0.436646	0.597058	0.228576	-0.186689	-1.16363	-0.0104244	-0.835435	0.77583	0.42432	0.506634
P68036	-4.21771	0.551585	0.347466	-0.106421	-0.382351	0.120184	0.886624	0.711529	0.142214	0.553839	0.438433	-0.0522866	-0.811096	-0.256321	-0.708259	0.640891	0.211534	0.354108
A0A1B0GUS4	-4.18308	0.562465	0.35148	-0.117675	-0.402886	0.116552	0.908774	0.727789	0.139324	0.564795	0.445507	-0.0617192	-0.846053	-0.272617	-0.739757	0.654775	0.210975	0.358345
P62906	-4.14728	0.295273	0.600087	-0.325064	-0.58586	0.513538	0.845772	0.581555	0.361661	0.611634	0.202633	0.0636379	-0.870342	-0.192213	-0.823632	0.78482	0.378943	0.28433
P38919	-4.07642	0.212767	0.25584	0.0348762	-0.472352	0.47046	0.701344	0.508592	0.565133	0.4281	0.0711883	0.176992	-1.35261	-0.25537	-0.828653	1.00823	0.293952	0.19048
Q14240	-3.8358	0.160652	0.255525	0.0039562	-0.876076	0.588494	0.778371	0.571907	0.549768	0.499098	0.0714711	0.180705	-1.76596	-0.0662387	-0.661981	0.981061	0.247517	0.116265
Q32P51	-4.04102	0.466247	0.480419	-0.0935471	-0.365839	0.447233	0.794663	0.720611	0.368821	0.640298	0.113583	-0.140137	-1.05896	-0.641046	-0.89127	0.832044	0.318689	0.33715
Q04828	-4.05098	0.339356	0.303838	0.0750841	-0.261339	0.614617	0.877789	0.752194	0.503521	0.550743	0.0405329	0.00542728	-1.34982	-0.150831	-0.826839	0.780487	0.406182	0.161704
P0DPH8	-3.92606	0.228363	0.422007	0.250269	-0.75836	0.775133	0.788013	0.610008	0.54215	0.481463	-0.0422391	0.0150595	-1.32445	-0.0706968	-0.977483	0.867063	0.467664	0.140694
P23246	-3.9653	0.153888	0.205299	0.148843	-0.583879	0.799443	0.878144	0.717222	0.274479	0.327612	0.164409	0.0839194	-1.34081	-0.0504035	-1.01435	0.793206	0.403551	0.05222
O43175	-3.66661	0.229806	0.305693	-0.130548	-0.530201	0.533576	1.50704	0.471695	0.394362	1.33243	0.0355985	0.0980778	-1.43876	-0.125814	-1.20152	0.432963	0.30957	0.214336
P37837	-3.40945	0.187169	-0.299569	0.423519	-1.38973	0.672654	0.920325	0.845644	0.429362	0.776471	-0.0411119	0.0212213	-1.26745	-0.18791	-1.5238	0.929254	0.247314	0.0143368
Q13733	-3.98082	0.471333	0.389625	-0.181232	-0.967709	0.432142	0.970998	0.712605	0.406628	0.275035	0.0911574	0.515754	-0.834109	-0.379237	-1.04739	0.454051	0.276446	0.35857
P50993	-3.94916	0.475941	0.392594	-0.189717	-0.991974	0.435963	0.98563	0.722053	0.409937	0.275704	0.0881372	0.521253	-0.855693	-0.391695	-1.07325	0.458312	0.277143	0.360915
Q9UII2	-3.77536	0.309562	0.488028	0.136835	-1.15503	0.42742	0.903735	0.618224	0.415401	0.522622	0.358386	0.226721	-1.36035	0.110474	-1.38553	0.496413	0.350674	0.25742
Q9P2E9	-3.84007	0.204221	-0.00541083	-0.226739	-0.651861	0.216805	1.08721	0.364095	0.573364	1.06502	0.342539	-0.00501448	-1.47821	0.0763868	-0.838583	0.719456	0.152016	0.0909341
P49368	-3.37143	0.0610233	0.539839	-0.601718	-1.07159	1.13231	1.35795	1.0357	0.118473	0.986491	-0.530214	0.134212	-0.964147	-0.48655	-1.10788	0.553323	0.134517	0.0949341
P62851	-3.54235	0.274598	0.535008	-0.17975	-1.1576	0.83743	1.30534	0.862032	0.32212	0.795285	0.104085	-0.313176	-0.865709	-0.620542	-0.901145	1.16631	0.129274	-0.105701
P30050	-3.27494	-0.112378	0.120573	-0.236473	-0.809377	0.920724	1.00057	0.816549	0.800011	0.889697	0.344861	-1.21959	-1.25637	-0.151041	-0.790056	1.02381	0.0119294	-0.270087
P15924	-3.26681	0.133675	0.220467	0.324421	-0.934561	0.571296	1.03384	1.06601	0.475717	0.65776	0.554423	-1.19338	-1.78251	0.344589	-0.847412	0.53282	0.478421	-0.200648
P48741	-3.91499	0.104922	0.563968	-0.174679	-0.1896	0.326783	1.40468	0.636079	0.363904	0.274906	0.481504	-0.148317	-1.15554	-0.0510788	-0.920534	0.711537	0.376464	0.285538
Q71U36	-3.78887	0.113335	0.169824	0.0147122	-0.799897	0.823839	1.09932	0.586326	0.600469	0.538999	-0.025439	0.0179379	-1.41891	0.0721113	-1.05525	0.931425	0.243073	0.178244
P15559	-3.86018	0.510158	0.3444	-0.302448	-0.252214	0.663109	1.14288	0.818343	0.555646	0.581778	-0.00550625	-0.0599323	-1.39326	-0.31348	-0.725088	0.793783	0.391223	0.0858729
P52926	-3.80189	0.391489	-0.122635	-0.20288	-0.337591	0.706306	1.14578	1.07397	0.636856	0.603715	0.154439	0.105597	-1.56688	-0.607539	-0.401132	0.452757	0.413824	0.173089
P20618	-1.89264	-1.22948	-1.46798	0.438551	0.189338	0.782542	1.18545	0.728769	0.704325	0.372092	0.224015	0.230656	-1.95156	0.444163	-1.85092	0.870819	-1.37249	0.591319
P46778	-4.30042	0.28779	-0.333232	-0.148584	-0.180916	0.713543	0.453333	0.394766	0.513527	0.465956	0.414369	0.0335434	-0.758732	0.197483	-0.757587	0.615	0.125108	0.228361
Q04917	-4.46265	0.142535	-0.0221218	0.116669	-0.0970358	0.351941	0.796879	0.521269	0.320724	0.498579	0.243544	0.269027	-0.691218	-0.00964083	-0.2081	0.683941	0.351939	0.276088
Q58FF3	-4.15241	-0.20727	0.0122853	0.461945	0.0113201	-0.676864	0.410662	0.736857	0.388468	0.295262	0.72592	0.484656	-0.592378	-0.305175	-0.52507	0.0910014	0.632582	0.370561
P14625	-4.22933	-0.100493	0.087959	0.368833	-0.165017	-0.240407	0.49921	0.775457	0.640111	0.423915	0.597694	0.542401	-0.652407	-0.131733	-0.5954	0.221234	0.584823	0.285472
Q16891	-4.13994	0.516992	-0.923961	0.0558389	-0.367745	-0.214687	1.13952	0.677804	0.431067	0.278341	0.0775021	0.47277	-0.756326	-0.0715999	-0.279971	0.72318	0.489231	0.0504953
Q15366	-3.96259	-0.0384275	0.164883	-0.17556	-0.38019	0.794865	0.849005	0.633464	0.373113	0.67587	0.157366	0.285307	-1.32632	-0.0349096	-0.799252	1.12099	0.213632	-0.0952612
P57721	-4.0013	-0.0315565	0.166749	-0.165313	-0.364905	0.78122	0.834027	0.623793	0.369852	0.665155	0.159417	0.284207	-1.28774	-0.0281252	-0.77365	1.09932	0.214297	-0.086991
Q06830	-3.9283	0.0112747	0.319083	-0.120257	0.211851	0.0385627	1.39983	0.592467	0.262544	0.184709	0.582086	0.269196	-1.73029	-0.473573	-0.132954	0.710705	0.283232	0.0141241
P47914	-3.64797	0.0321356	-0.0903019	-0.947802	0.50387	0.635063	1.42133	0.526679	-0.00171623	-0.206545	-0.0690226	1.81107	-1.03387	-0.708028	-0.00337905	0.567099	0.0290489	-0.219722
O75521	-2.53878	0.255081	-2.06443	0.451561	-0.186109	0.416805	0.811712	1.22651	0.191946	0.846972	0.26858	-0.125217	-2.6207	0.490964	-0.517703	0.597411	0.121472	0.0245844
P05362	-4.13486	0.302085	-0.451497	0.0931373	0.306031	0.820036	0.794644	0.49349	0.516599	0.655934	0.184385	0.0339888	-1.19599	-0.335857	-0.55555	0.874088	0.0194182	0.242365
Q9HDC9	-3.84012	-0.611431	-0.223101	0.0870619	0.203	0.39318	0.711463	0.83973	0.786436	0.404306	0.477988	-0.231031	-1.51889	-0.280095	-0.796196	-0.0467843	0.696303	0.809509
P12277	-3.81747	-0.0822321	-0.19981	0.369212	-0.513284	0.725619	1.04146	0.771833	0.296757	0.542721	0.0748066	-0.17897	-1.55573	0.120428	-0.8108	1.10591	0.25959	0.108695
Q9UNX3	-4.34705	0.153561	0.587734	0.240919	-0.304879	0.192519	1.03225	0.585636	0.134378	0.339297	0.305855	0.00492914	-0.705732	-0.278772	-0.203486	0.631359	0.333451	0.453098
P61254	-4.37212	0.194316	0.518322	0.277475	-0.203579	0.135748	1.00988	0.588324	0.0927594	0.268257	0.30437	-0.0600068	-0.735375	-0.276812	-0.165022	0.54172	0.322013	0.420887
P22492	-4.43335	0.361746	0.354398	-0.0281899	-0.368297	0.383275	0.776659	0.522962	0.464546	0.273618	0.185328	-0.0694303	-0.624359	0.105233	-0.442375	0.6652	0.301353	0.337828
Q02539	-4.43711	0.360724	0.353428	-0.0264764	-0.364197	0.382102	0.772727	0.520809	0.462803	0.273215	0.185543	-0.0674275	-0.618463	0.10601	-0.437756	0.662049	0.300755	0.336974
P22392	-4.27644	0.413286	0.442661	0.0749489	-0.240975	0.346507	0.867153	0.623471	0.326352	0.528525	0.0187003	-0.280841	-0.886934	0.00353564	-0.489104	0.678539	0.237397	0.0707033
P15531	-4.26854	0.414978	0.444616	0.0736116	-0.245141	0.347601	0.872909	0.627045	0.327265	0.531249	0.0168594	-0.285364	-0.896884	0.00155895	-0.495492	0.682606	0.237514	0.069328
O75369	-4.33843	0.494723	0.42487	0.0122402	-0.202751	0.513977	0.762224	0.594438	0.333483	0.218766	0.0497711	-0.104364	-0.925276	0.0852246	-0.535548	0.74648	0.311745	0.16315
P84103	-4.27686	0.167591	0.310446	-0.13512	-0.267844	0.423443	0.880616	0.719616	0.28319	0.436773	-0.0790373	-0.0391571	-0.83067	0.0396184	-0.552557	0.848091	0.0419025	0.185248
Q5TEC6	-4.41491	0.245541	0.218114	-0.0701371	-0.201982	0.423595	0.765264	0.567487	0.550771	0.380239	0.0264332	-0.177611	-0.779845	-0.0642303	-0.222646	0.54241	0.144523	0.348406
P07858	-4.43483	0.513645	0.369377	0.0294309	-0.131885	0.416364	0.753707	0.502038	0.42105	0.350164	0.154917	-0.406559	-0.557972	0.1193	-0.371533	0.63362	0.2019	0.400371
P17516	-4.44221	0.431133	0.368074	0.117544	-0.192846	0.44128	0.697046	0.559634	0.432862	0.327178	0.022496	-0.072675	-0.733961	0.110457	-0.341105	0.608612	0.315796	0.273143
Q08211	-4.3193	0.176747	0.404818	0.0512789	0.269174	0.421446	1.01351	0.190077	0.110389	0.154647	0.0196907	0.0702407	-1.23333	0.164794	-0.123514	0.521351	0.152675	0.193378
P42766	-4.38555	0.378174	0.253667	0.162004	0.0138238	0.485682	0.656079	0.604032	0.390664	0.442179	0.000147192	-0.0688232	-0.779343	0.180166	-0.567214	0.57925	0.262	0.133691
P14618	-4.39892	0.113494	0.203374	0.141902	-0.126104	0.345953	0.589663	0.474611	0.280202	0.499666	-0.0939513	-0.130032	-0.787841	-0.109452	-0.331359	0.72726	0.131743	0.424104
A0A8I5KQE6	-4.19132	0.134108	0.126015	0.214632	-0.382147	0.362308	0.919904	0.453057	0.169709	0.496516	0.370123	0.0391638	-1.29933	-0.0194487	-0.370925	0.806839	0.46337	0.0878774
P08865	-4.1753	0.132696	0.124483	0.214418	-0.391234	0.364289	0.930175	0.456387	0.168826	0.500492	0.37222	0.0363401	-1.32205	-0.0231438	-0.379846	0.815429	0.466853	0.085778
P07339	-4.17527	0.279588	0.208275	0.421023	-0.343297	0.729145	0.998668	0.33107	0.49356	0.453632	-0.0666097	0.12724	-1.35874	0.0663825	-0.38501	0.76033	0.371888	0.212139
P42126	-4.33676	0.153876	0.0767487	-0.0304778	-0.27221	0.554737	0.828998	0.559755	0.372849	0.255295	0.216636	-0.118169	-0.765612	-0.254225	-0.201951	0.70493	0.457626	0.393395
P09525	-4.20385	0.0449895	0.2152	0.0963087	-0.539953	0.683634	0.871951	0.738226	0.327154	0.207786	0.127818	-0.022389	-1.03174	0.172638	-0.639504	0.792628	0.439769	0.450393
P20962	-4.19673	0.0526599	0.269657	-0.0667164	0.1406	0.285479	0.848792	0.89016	-0.0104765	0.0316331	0.448988	-0.0486752	-1.28896	0.0412871	-0.233023	0.380533	0.0297566	0.839772
P35637	-4.36887	0.175983	0.331346	0.127247	-0.327341	0.386709	0.800401	0.635164	0.402843	0.495143	0.230555	-0.18692	-0.7504	-0.129822	-0.443019	0.566387	0.376455	0.335086
P39656	-4.30133	0.34451	0.413188	0.445822	-0.420308	0.387206	0.846593	0.432672	0.323105	0.373255	-0.120824	0.136486	-0.868509	0.0952491	-0.518596	0.891365	0.373625	0.249334
Q09666	-4.3374	0.336492	0.307904	0.149613	-0.275646	0.572873	0.882786	0.455127	0.395772	0.426823	0.069175	-0.203957	-0.655801	0.0043489	-0.566501	0.785724	0.31164	0.278431
P16402	-4.34427	0.168819	-0.0335351	0.302366	0.44125	0.55456	0.628723	0.447614	0.227646	0.27193	-0.0407402	0.0610688	-0.476529	-0.796004	-0.537171	0.632199	0.610555	0.460408
Q9NX58	-1.88512	0.0347646	0.440793	-1.47274	-1.7863	0.404941	1.05547	0.889728	0.63271	0.601083	0.253571	0.267577	-2.02819	0.206125	-1.93266	0.892424	0.777752	0.730482
P49755	-1.87293	0.434361	-0.178087	-1.47976	-1.77573	0.556521	1.13262	0.81035	0.622367	0.755374	0.591143	-0.640182	-1.87707	0.285443	-1.74093	1.0324	0.787163	0.559533
Q8N163	-1.34016	0.826796	-0.84641	-1.06416	-1.24219	-0.883897	1.01632	0.741409	1.06086	0.912249	0.452188	-1.18283	-1.33709	-1.09959	-1.2298	1.08638	0.612844	0.71925
P22695	-1.45023	0.776894	0.526519	-1.31006	-1.47516	-0.985359	1.13684	0.862468	0.717743	0.602934	0.618845	0.288807	-1.56228	0.523475	-1.43682	1.03188	0.531519	0.77045
P12004	-2.10556	0.397333	0.185268	-1.70226	-2.00488	-0.442753	1.21119	1.10643	0.943972	0.280788	0.233465	0.502415	-2.14899	-0.0909503	-0.248303	0.939977	0.10819	0.354994
Q13813	-1.44142	0.545602	-0.879435	-1.11086	-1.39846	-0.467032	1.64631	1.18076	-0.118565	0.601524	-0.739946	1.15034	-1.42142	-1.23954	0.517655	1.52355	-0.230603	-0.35378
P13646	-1.17086	-0.212445	1.39085	-0.798062	-1.1466	-0.505795	1.57981	-0.14842	0.641299	-0.27732	-0.720168	1.49231	-1.18232	-0.927159	-1.165	1.10095	-0.453548	1.34377
P00403	-1.7502	0.971696	0.62003	-1.49395	-1.74331	1.01369	1.21342	0.343203	0.740029	0.894451	0.324899	-0.243476	-0.421996	-0.283208	-1.73434	1.16886	0.220873	0.56651
P53675	-1.76324	0.418701	0.465801	-1.36233	-1.77081	0.639904	0.971507	0.742214	0.616401	0.617642	0.49904	-0.112916	-1.86433	-1.40768	-0.157375	0.705692	0.466606	0.519506
Q16822	-1.76515	0.438567	0.555107	-1.37921	-1.75007	0.872805	1.33203	0.545716	0.343553	0.597009	-0.158137	0.340962	-1.85082	-0.182379	-1.63419	1.33791	0.0359689	0.441052
P20042	-1.84045	0.629242	0.26349	-1.69052	-1.83836	0.594878	1.12271	0.606713	0.524589	0.532672	0.226172	-0.0488565	-1.96906	0.355012	-1.81367	0.958388	0.637075	0.317626
P27361	-0.888696	0.0817041	0.0161717	-0.472192	-0.966912	0.0029647	2.40662	0.231438	-0.0272178	2.64198	-0.332225	-0.80004	-1.12031	-0.402419	-0.744765	2.15984	-0.139319	-0.160429
P28482	-0.905107	0.149273	0.0501115	-0.518103	-0.890705	-0.0902286	2.40174	0.434463	-0.0780139	2.63654	-0.334701	-0.758419	-1.06589	-0.407095	-0.871777	2.15554	-0.219468	-0.0594427
P54920	-0.985082	-0.104641	-0.35287	-0.514843	-0.954885	-0.239584	0.434865	0.174946	1.44921	-0.116211	-0.432821	1.94841	-1.03936	-0.611673	-0.876726	2.51144	-0.23136	-0.239684
P26640	-1.51402	-0.900353	0.732966	-1.18277	-1.63536	1.06738	1.1854	0.819368	0.736045	0.491049	0.148687	0.637975	-1.74341	0.264972	-1.59322	1.25636	0.219575	0.521999
P19338	-2.94558	0.287138	0.431878	-0.732637	-1.30661	0.34015	1.38874	0.404441	1.07633	1.33114	-0.0443885	0.502853	-1.21946	-0.790924	-1.18131	0.949807	0.527446	0.0862208
O60832	-1.09806	-0.136878	-0.415142	-0.600344	-0.940283	-0.332968	1.94089	1.53894	-0.380404	1.16847	1.08858	-0.763044	-1.09569	-0.637412	-0.895157	1.61921	-0.478483	-0.320613
P46777	-3.2745	0.713125	0.506696	-1.01506	-0.892987	0.108154	1.32285	0.973404	0.225208	1.01977	0.54596	-0.278606	-1.61589	0.0187642	-0.887451	0.735059	0.0867177	0.142493
Q16775	-3.36038	-0.0491252	0.599348	-0.374115	-0.581081	-0.406421	2.10621	0.581585	0.507775	0.505684	0.175567	0.0592442	-1.0622	-1.14967	-0.82294	0.741002	0.0574181	0.397644
Q9BWD1	-1.44695	0.0884486	-1.01066	-1.18966	-1.35132	1.09323	1.4075	1.28225	0.520619	0.238885	-0.144193	0.386029	-1.50288	-0.30459	-1.36255	0.775119	0.894504	-0.985575
P05198	-0.974387	-0.107826	-0.164588	-0.425149	-0.875321	-0.115269	2.22651	1.70628	-0.233665	1.59698	-0.373966	-0.750282	-1.06834	-0.603069	-0.85598	2.00877	-0.278925	-0.245988
Q9Y5B9	-1.09721	0.0276473	-0.178078	-0.485613	-0.961706	-0.076057	2.01222	1.84325	-0.0662413	1.8253	-0.447799	-0.874973	-1.04566	-0.56192	-0.894315	1.6006	-0.1947	-0.238758
P07355	-1.04491	0.0501697	-0.216465	-0.497614	-0.839459	-0.238242	2.40433	1.6635	-0.144778	1.10174	0.901227	-0.800135	-0.943403	-0.759653	-0.900246	2.10621	-0.220104	-0.39583
A6NMY6	-0.914658	-0.125136	-0.28402	-0.452122	-0.929275	-0.197555	2.39958	1.66127	-0.289196	1.10141	0.901575	-0.902659	-1.14643	-0.574192	-0.980074	2.10247	-0.192312	-0.205655
P35222	-1.2811	0.809523	-0.724187	-0.986186	-1.24451	0.90275	1.69934	1.25195	1.19458	0.819732	0.741533	-1.19655	-1.26832	-0.910993	-1.14534	1.41844	-0.206294	-0.186854
P19012	-1.23601	-0.501576	0.265826	0.570871	-1.21	-0.754227	1.69849	0.762657	1.05753	1.34814	-0.782582	0.352387	-1.28417	-0.966258	-1.30899	1.51865	0.631678	0.225665
Q96PK6	-1.51425	-0.67127	0.757737	0.416073	-1.46878	-0.0588394	1.2792	1.12505	1.07429	1.05353	-0.90589	0.959754	-0.0251169	-1.19826	-1.42806	1.28103	0.325788	0.373955
P35659	-0.975962	-0.304772	-0.510342	-0.608006	-0.970344	-0.288755	1.31689	1.49259	1.73464	1.42333	0.744577	-0.897662	-1.04009	-0.751231	-0.958986	1.52374	-0.463254	-0.546609
P43897	-0.903123	-0.317847	-0.469552	-0.546837	-0.85015	-0.37958	1.97952	1.63096	1.48406	1.35312	1.10203	-0.857725	-0.976142	-0.655918	-0.908401	1.52075	-0.473845	-0.401097
Q96PN6	-1.00411	-0.430349	-0.579839	-0.717674	-1.03578	-0.443566	1.5768	1.12612	1.12244	1.22206	1.12924	-0.977282	-1.03316	-0.89527	-0.965657	1.47274	-0.545247	-0.599229
Q9HCU5	-0.877886	-0.209704	-0.302214	-0.59481	-0.902618	-0.305135	1.95954	1.60758	1.42164	1.50047	-0.390611	-0.670417	-0.999062	-0.581061	-0.882903	1.6858	-0.357689	-0.398126
P22307	-0.954469	-0.156999	-0.403141	-0.591141	-1.04165	-0.292092	1.68378	1.49578	1.40417	1.2388	-0.499976	-0.844116	-1.10985	-0.765354	-1.02606	1.57954	-0.502706	-0.530317
Q16851	-1.14863	-0.649045	-0.690288	-0.989276	-1.21905	-0.768237	1.31845	1.16589	0.979336	0.715526	0.900272	-1.0215	-1.14893	-1.00378	-1.13294	1.07694	0.829945	1.1922
Q00266	-1.25817	-0.673798	-0.760621	-1.10332	-1.34329	0.180685	1.4971	1.29946	0.531971	0.788422	0.653884	-1.30713	-1.37638	0.307051	-1.36369	1.30445	0.934287	0.852005
P60900	-1.56233	-0.948743	-1.13728	0.405446	-1.48047	-1.07529	1.09042	0.807313	0.9474	0.788667	0.444957	0.378613	-1.55006	0.188758	-1.54185	0.998358	0.797412	0.475347
O00748	-1.1856	-0.540782	-0.761412	-0.816551	-1.05849	-0.603301	1.27007	0.915296	-0.610313	1.21394	-0.797676	-1.03081	-1.1049	-1.00053	-1.0803	1.19212	0.770514	0.9888
P05387	-1.57628	-0.891802	-1.07019	-1.20355	-1.4678	0.567489	1.18176	0.697387	0.67054	0.534882	0.426892	-1.36459	-1.58144	0.416033	-1.57224	1.0864	0.422725	0.393239
P25788	-1.36615	-0.646269	-0.802015	-0.972357	-1.25029	0.933348	1.18479	0.791852	-0.761466	0.909779	0.56268	-1.13704	-1.34909	0.895307	-1.36575	1.09904	1.23249	0.664495
Q9BVA1	-0.954579	-0.0995434	-0.274997	-0.5672	-0.913786	-0.233848	1.89321	-0.0122667	-0.149067	1.50767	-0.345192	-0.746197	-0.863063	-0.676893	-0.83228	2.23372	-0.385026	1.90847
P50226	-2.26162	0.438979	0.0336848	0.147763	-2.18092	1.06766	1.24684	0.832376	-0.215241	0.440888	-0.0851682	-0.143951	-0.858493	0.170641	-2.17546	1.17014	0.670794	0.613835
P17174	-1.64462	0.653302	-0.67641	-0.665138	-1.46587	0.696301	1.47234	1.02133	-0.415159	0.510601	0.122866	-0.07356	-1.09224	0.135324	-2.17001	1.32619	0.39794	1.04705
P27144	-1.07756	-0.549581	-0.78559	-0.91627	-1.15822	1.03107	1.44142	1.08934	-0.722149	0.790042	1.16562	-1.09976	-1.13501	-1.01023	-1.05268	1.01483	0.818406	0.6491
P26447	-1.00903	-0.277239	-0.35448	-0.65375	-0.923595	1.09126	1.63323	1.57106	-0.410791	1.52272	-0.539377	-0.81408	-1.00835	-0.780915	-0.968595	1.58898	1.12041	0.878191
P00338	-3.33287	0.451787	0.552245	-0.275831	-1.06992	0.55452	1.32572	0.915028	0.510565	0.507506	-0.0715622	-0.428816	-1.40204	-0.442804	-0.819532	1.23451	1.12202	0.514468
Q9Y2W1	-1.61082	-0.482404	-0.0945168	-1.011	-1.51839	1.34973	1.6604	0.977696	0.727456	0.14403	-0.306102	-0.462345	-1.62339	0.132406	-1.61574	1.58561	1.12597	0.984508
Q02543	-3.35618	-0.18416	0.192458	-0.779046	-0.821061	0.594627	1.26319	1.01176	0.58808	0.617145	-0.101286	0.155884	-1.34777	-0.665619	-0.986898	0.867369	0.706587	-0.0628085
P40939	-2.08298	-1.30285	-0.215427	-0.270589	-2.04698	0.871305	0.907726	0.776676	0.974998	0.758781	0.458223	-0.478307	-0.729037	-0.183444	-2.11359	1.22716	0.200822	0.649539
P26583	-3.42451	0.388481	0.121582	-0.650024	-0.730594	0.274933	0.980156	0.816196	0.369296	0.878626	0.247961	-0.051617	-1.74291	-0.31909	-1.26619	1.06214	0.466285	0.308577
P18669	-3.39795	0.146084	0.0759185	-0.12068	-1.05824	0.504029	0.908414	0.506138	0.478782	0.795925	-0.0403166	0.248955	-1.81467	-0.635705	-1.04881	1.05333	0.462192	0.224188
P60842	-3.53398	0.230637	0.320578	-0.232208	-1.11309	0.571618	0.825666	0.586196	0.713307	0.465095	0.0738155	0.192266	-2.00383	-0.0417917	-0.898788	0.921758	0.476667	0.227047
P62424	-3.31517	0.143603	0.0728865	0.364738	-1.33727	0.256561	1.0018	0.811876	0.600138	0.721374	0.28816	0.0656374	-1.76623	-0.229146	-1.13282	0.915697	0.641062	-0.0575578
P04908	-3.40056	0.138187	0.243851	-0.270158	-0.616303	0.264503	1.13152	0.950647	0.586006	0.537567	-0.151632	-0.120684	-1.68499	-0.393179	-1.27431	0.785981	0.611098	0.488473
Q7L7L0	-3.40056	0.138187	0.243851	-0.270158	-0.616303	0.264503	1.13152	0.950647	0.586006	0.537567	-0.151632	-0.120684	-1.68499	-0.393179	-1.27431	0.785981	0.611098	0.488473
P07205	-3.40409	0.415941	0.026212	-0.426388	-1.1389	0.821926	1.11797	0.755068	0.714889	0.472865	-0.0416435	-0.160233	-1.61468	-0.308976	-0.927883	1.17485	0.500288	0.421591
P12235	-3.01667	0.333782	-0.0659067	-0.584389	-0.929989	0.759304	1.29293	0.871384	0.733411	0.500193	0.00512677	-0.590603	-1.24034	-0.51996	-1.55188	1.1026	0.673565	0.408684
P12236	-3.01667	0.333782	-0.0659067	-0.584389	-0.929989	0.759304	1.29293	0.871384	0.733411	0.500193	0.00512677	-0.590603	-1.24034	-0.51996	-1.55188	1.1026	0.673565	0.408684
Q15651	-3.37658	0.384151	-0.0431782	-0.347987	-0.657232	0.326586	1.13758	0.776377	0.500761	0.656235	0.316197	-0.408203	-1.61789	-0.654395	-1.31666	0.888614	0.594754	0.738482
P35268	-2.69403	-0.297279	-0.52025	0.0362282	-0.462914	0.190692	1.27581	1.0297	0.714253	0.928041	-0.456644	-0.105128	-2.62129	0.129402	-0.805261	1.09349	0.271651	0.696746
Q13586	-1.36662	-0.501863	-0.793562	0.347989	-1.51084	0.896789	0.97939	1.13675	0.984139	0.895201	0.763842	0.149281	-1.45948	-1.104	-1.42103	1.10441	0.677158	0.732036
Q9NZ45	-1.03816	0.834167	0.982726	-0.830065	-1.14235	1.28872	1.33105	0.848628	-0.56897	0.901502	1.09452	-0.958089	-1.1743	-0.83585	-1.1486	1.17956	0.902687	-0.67282
Q15582	-1.17043	0.504364	0.9619	1.47371	-1.19522	-0.716115	0.25572	0.813728	0.764775	1.20361	1.0551	-1.09983	-1.21488	-0.987932	-1.21002	0.333303	-0.767894	1.27861
P49257	-1.31143	1.04477	1.17794	-0.933124	-1.20921	0.956312	-0.377391	1.14806	0.800695	0.898946	0.247823	-1.14514	-1.26005	-1.05952	-1.19295	1.0258	-0.764387	0.820108
O75964	-0.994085	-0.186749	1.74189	-0.640686	-0.964945	-0.297135	1.88629	-0.039928	-0.262289	0.985768	-0.429266	-0.789213	-1.06338	-0.671523	-0.948917	1.58585	-0.50065	-0.464002
P08758	-0.550036	0.2408	0.391472	-0.332013	-3.432	1.34906	0.846067	0.662015	0.528802	0.342773	-0.132912	-0.0613465	-1.43099	-0.18596	-1.33996	0.786468	0.215165	0.0721661
P55060	-1.8877	0.79047	0.779314	-1.4953	-1.89476	0.84573	0.715889	0.330806	0.280916	0.633939	0.394412	0.369451	-1.98165	0.0866948	-1.87974	0.588764	0.126519	0.336541
P55072	-0.846691	0.877235	-0.00368331	-1.20802	-1.87321	1.40907	0.401693	1.2845	-0.0401333	-0.00260452	0.653417	0.471613	-1.68637	-0.667437	-1.76726	1.23253	-0.149228	-0.130313
Q9NRP0	-1.06144	-0.422658	1.26346	-0.775981	-1.10738	-0.649804	1.42277	1.13836	-0.585941	1.42813	0.739868	-1.03899	-1.0756	-0.951232	-1.14298	-0.344346	-0.614359	1.15656
Q8NE71	-1.31926	0.748826	0.474422	-1.04458	-1.34126	0.681386	1.191	0.89049	0.887972	0.894671	0.538426	-1.17626	-1.41852	-1.00875	-1.266	1.07343	-0.662354	0.866344
P38606	-1.75194	0.699696	0.84796	-0.216268	-1.74776	0.696045	1.19913	0.857089	0.947114	0.622105	-0.396277	-0.303395	-1.8794	0.0553937	-1.82405	1.03067	0.0774469	0.0377653
P42704	-1.54023	0.622507	0.26009	-1.18372	-1.52315	1.03665	1.45535	0.916093	0.807796	0.692011	-0.37571	-0.491805	-1.61771	-0.273163	-1.50943	1.27821	-0.00248224	-0.117411
P41250	-1.13755	0.69359	0.803944	-0.946678	-1.10003	1.05165	1.36081	1.07479	1.01625	0.842086	0.673742	-1.01537	-1.19446	-0.985586	-1.06036	1.22049	-0.714968	0.975385
P13647	-1.92035	0.684384	0.625978	0.117263	-1.94367	0.191354	1.07633	0.837916	0.793365	0.753523	-0.397894	-0.311583	-2.03404	0.290423	-1.89361	0.961386	0.616438	0.605915
Q01546	-1.89655	0.682007	0.624326	0.121923	-1.93896	0.195095	1.06909	0.833635	0.789637	0.750289	-0.386843	-0.301603	-2.0274	0.292934	-1.95439	0.955574	0.614905	0.604512
P12035	-1.96023	0.68402	0.625743	0.118148	-1.89543	0.192076	1.0751	0.837215	0.792762	0.753007	-0.395875	-0.309754	-1.9983	0.290926	-1.94342	0.960413	0.616224	0.605724
P35908	-1.9694	0.682893	0.624953	0.12029	-1.89163	0.193791	1.07172	0.835203	0.791007	0.751482	-0.390764	-0.30514	-2.0031	0.292071	-1.94471	0.95769	0.615489	0.60505
P02538	-1.95907	0.681857	0.624211	0.122119	-1.97414	0.195246	1.0687	0.833391	0.78942	0.750096	-0.386332	-0.301144	-2.01716	0.293025	-1.86753	0.955254	0.614796	0.60441
P04259	-1.96604	0.684648	0.626192	0.117043	-1.94881	0.191197	1.07693	0.838312	0.793723	0.753846	-0.398554	-0.31217	-1.96407	0.290351	-1.913	0.961888	0.616644	0.606112
P48668	-1.98711	0.682146	0.624441	0.121829	-1.97632	0.195031	1.06939	0.833837	0.78982	0.750455	-0.387148	-0.301872	-1.94036	0.292911	-1.91387	0.955825	0.615015	0.604619
Q9NSB2	-1.99178	0.683422	0.625329	0.119334	-1.93126	0.193029	1.07327	0.836134	0.791821	0.752192	-0.393069	-0.30722	-1.97411	0.291568	-1.90682	0.958944	0.61584	0.605373
P08729	-1.98607	0.682392	0.624599	0.121219	-1.9441	0.194533	1.07023	0.834315	0.790231	0.750806	-0.388536	-0.30313	-1.99806	0.292563	-1.88545	0.956491	0.615159	0.604747
P62841	-1.00109	0.15654	0.0828498	-0.298576	-0.87	-0.582356	1.81353	1.23485	-0.0822738	-0.251441	0.734662	-0.526731	-2.44114	0.591245	-1.39301	1.69533	0.801714	-0.304467
Q7RTS7	-1.79594	0.796242	0.745254	0.301148	-1.7372	-0.0151321	1.05563	0.854697	0.777314	0.755579	-0.148583	-0.597581	-1.74307	0.452316	-1.74319	0.976133	0.66967	0.627985
Q7Z794	-1.79943	0.796963	0.745814	0.300308	-1.74864	-0.0169695	1.05717	0.855601	0.777974	0.756171	-0.150841	-0.601254	-1.75565	0.451952	-1.70913	0.97742	0.669992	0.628175
Q3SY84	-1.80144	0.795481	0.744519	0.300642	-1.76622	-0.015474	1.05473	0.853905	0.776562	0.754838	-0.148856	-0.597622	-1.75908	0.451732	-1.76647	0.975278	0.668974	0.627311
Q14CN4	-1.74808	0.796842	0.745716	0.300415	-1.70569	-0.0167156	1.05693	0.855454	0.777862	0.756069	-0.150525	-0.600732	-1.79348	0.45199	-1.76809	0.977216	0.669929	0.628132
Q86Y46	-1.73732	0.796774	0.745669	0.300546	-1.73052	-0.0164582	1.05676	0.855362	0.777802	0.756017	-0.150214	-0.600241	-1.75743	0.45206	-1.79084	0.977076	0.669912	0.628131
P62277	-1.7631	0.514403	0.624319	-0.534373	-1.74977	0.624247	1.26987	0.917533	0.622118	0.833315	0.228721	-0.11913	-1.77733	0.129248	-1.7204	1.18739	0.714091	0.404956
Q86UE4	-1.18766	0.735346	0.784715	-1.0514	-1.26047	0.862595	1.19481	1.13118	0.772439	0.826182	0.342281	-1.10033	-1.27287	-1.12124	-1.30828	1.15178	0.663055	0.446155
Q08257	-1.21778	0.88831	0.622071	-0.969664	-1.28004	0.821158	1.12934	1.12623	0.82391	0.806079	0.524222	-1.17305	-1.31913	-1.05016	-1.18924	0.854142	0.81734	1.06111
Q9UQ80	-1.30205	0.467582	0.763198	-1.1022	-1.29464	0.870093	1.3162	0.798161	0.7598	0.872418	0.263712	-1.33529	-1.44549	-1.04749	-1.29578	1.10678	0.639715	0.743958
P51148	-0.944531	0.86739	-0.46693	-0.710773	-1.0525	-0.402471	2.01531	1.64174	-0.369993	0.997705	0.680924	-0.950603	-1.11001	-0.712266	-1.0042	0.976092	-0.471785	1.05323
Q00059	-1.48512	0.769661	0.743774	-1.24822	-1.58908	0.426454	1.40859	0.865974	1.03671	0.485745	0.00457915	0.0702943	-1.6287	0.14229	-1.56673	0.994201	0.658896	0.844731
O43143	-1.04967	1.02906	0.930349	-0.893122	-1.00754	-0.661729	1.2667	1.2952	1.01708	1.0494	0.784547	-1.01031	-1.07687	-0.868705	-1.01721	1.18995	-0.740925	0.883661
P42025	-1.50286	0.801216	0.591427	0.416953	-1.51006	-1.04996	1.30502	0.665445	0.712853	0.63917	0.354359	0.152294	-1.57329	-1.22655	-1.43852	1.07595	0.754971	0.553472
P61163	-1.46838	0.803064	0.592218	0.416865	-1.46701	-1.05178	1.30941	0.666609	0.714256	0.640202	0.353956	0.150873	-1.54759	-1.22553	-1.42744	1.07918	0.756586	0.554072
O43852	-1.73006	0.762702	0.720026	0.378127	-1.7427	-0.673891	0.970469	0.877105	0.739786	0.547165	0.432319	-0.05421	-1.78497	-0.643986	-1.72868	0.835303	0.461181	0.586317
Q13242	-1.64221	0.790379	0.920807	-1.37945	-1.66018	0.660479	0.923468	0.927975	0.616018	0.598991	0.503564	0.425375	-1.61319	-1.38745	-1.60077	0.833569	0.54904	0.75839
P06744	-1.51953	0.498062	0.209784	-1.1781	-1.47198	0.114422	1.50036	1.05046	0.841851	0.900162	0.471983	0.0322665	-1.51644	-1.34062	-1.52929	1.13576	0.542462	0.542807
P49753	-1.33897	0.696945	0.688071	-1.16519	-1.43395	-0.992973	1.147	0.995129	0.788491	0.716715	0.482489	0.674104	-1.4975	-1.17185	-1.37186	0.946024	0.616218	0.542486
Q86TX2	-1.42556	0.65584	0.645847	-1.09221	-1.37712	-0.939439	1.29635	0.991594	0.758919	0.794724	0.414363	0.630121	-1.42972	-1.17049	-1.46	1.10056	0.564942	0.48192
Q3I5F7	-1.3656	0.74007	0.732608	-1.17788	-1.35143	-1.00256	0.996546	0.840291	0.817045	0.756693	0.559745	0.720864	-1.43972	-1.23365	-1.37765	0.949507	0.672191	0.610194
P13674	-1.83311	0.365927	0.751746	-1.6692	-0.962413	-0.992402	1.19224	0.94434	0.590175	0.697019	0.227701	0.597521	-1.95948	-1.68823	-0.875684	1.09766	0.422596	0.036566
Q15758	-1.29013	0.911331	0.817215	-0.982298	-1.15768	-0.770698	1.11929	0.943219	0.90604	0.920039	0.736766	-1.11014	-1.278	-1.03046	-1.15542	1.01469	0.962969	0.641578
P49591	-1.37845	1.00961	0.861204	-1.04221	-1.31046	-0.777261	1.11697	0.833375	0.82376	0.929375	0.540246	-1.15123	-1.29017	-1.08615	-1.27993	1.12981	0.335264	0.568027
Q9UBQ7	-1.2408	1.05786	1.00083	-0.893288	-1.22638	-0.735558	1.11654	-0.518176	0.953125	0.536471	0.465428	-1.16107	-1.40627	-1.03949	-1.26821	0.795687	0.949508	1.07558
Q96HS1	-1.59544	-1.02096	0.638269	0.481796	-1.64269	0.633722	0.967954	0.869807	0.642622	0.829507	0.268003	0.299265	-1.67404	-1.38826	-1.64301	0.82461	0.714178	0.607041
Q12874	-1.57211	-1.00054	0.79287	0.560127	-1.65913	0.727335	1.08493	0.850419	0.892494	0.789932	0.258368	0.0515062	-1.64145	-1.36603	-1.56541	0.924485	0.612237	0.638592
P04843	-1.6172	-0.162011	-0.0826308	0.331643	-1.66531	0.806282	1.07358	0.850647	0.667147	0.804772	0.181623	0.217826	-1.65942	-1.45685	-1.60935	1.05378	-0.334213	0.675371
Q99879	-3.05412	0.512532	0.324461	-0.463225	-0.643373	0.333418	1.09563	0.64859	0.606474	0.608749	0.334865	0.0252971	-2.51195	-0.274337	-1.18867	0.957693	0.314982	0.293241
Q5QNW6	-3.05412	0.512532	0.324461	-0.463225	-0.643373	0.333418	1.09563	0.64859	0.606474	0.608749	0.334865	0.0252971	-2.51195	-0.274337	-1.18867	0.957693	0.314982	0.293241
P58876	-3.05412	0.512532	0.324461	-0.463225	-0.643373	0.333418	1.09563	0.64859	0.606474	0.608749	0.334865	0.0252971	-2.51195	-0.274337	-1.18867	0.957693	0.314982	0.293241
Q93079	-3.05412	0.512532	0.324461	-0.463225	-0.643373	0.333418	1.09563	0.64859	0.606474	0.608749	0.334865	0.0252971	-2.51195	-0.274337	-1.18867	0.957693	0.314982	0.293241
P62807	-3.05412	0.512532	0.324461	-0.463225	-0.643373	0.333418	1.09563	0.64859	0.606474	0.608749	0.334865	0.0252971	-2.51195	-0.274337	-1.18867	0.957693	0.314982	0.293241
Q99877	-3.05412	0.512532	0.324461	-0.463225	-0.643373	0.333418	1.09563	0.64859	0.606474	0.608749	0.334865	0.0252971	-2.51195	-0.274337	-1.18867	0.957693	0.314982	0.293241
O60814	-3.05412	0.512532	0.324461	-0.463225	-0.643373	0.333418	1.09563	0.64859	0.606474	0.608749	0.334865	0.0252971	-2.51195	-0.274337	-1.18867	0.957693	0.314982	0.293241
P57053	-3.05412	0.512532	0.324461	-0.463225	-0.643373	0.333418	1.09563	0.64859	0.606474	0.608749	0.334865	0.0252971	-2.51195	-0.274337	-1.18867	0.957693	0.314982	0.293241
Q9H0C2	-2.5915	0.242189	-0.136218	-0.742885	-0.712847	0.587461	0.908393	0.681044	0.667716	0.665562	0.287035	0.191608	-1.17523	-0.513231	-2.68318	0.79018	0.677918	0.163624
P31942	-2.73045	0.261388	0.434568	-0.169967	-0.854418	0.459981	1.08667	0.832166	0.0753473	0.548747	0.346294	-0.269378	-2.71274	-0.690658	-1.09939	0.966099	0.221913	0.574674
Q58FF6	-2.91929	0.297898	0.30419	-0.111302	-0.0581448	-0.680221	0.92853	0.693472	0.456067	0.434416	0.237322	0.13151	-3.08573	-0.42006	-0.297398	0.795302	0.523046	0.68747
P60174	-2.9321	0.414906	0.26225	-0.054987	-0.890553	0.556127	1.36745	0.922613	-0.0212149	0.583503	0.203142	-0.147437	-2.46216	-0.178513	-0.954243	1.1474	0.757395	0.317508
Q13011	-2.49058	0.267129	-0.265625	-0.305485	-0.812055	0.732766	1.13993	0.833263	0.523297	1.02154	0.438963	-0.258939	-0.633436	-1.05893	-2.50765	1.06489	0.825465	0.306171
P61353	-2.59071	0.59272	0.456219	-1.13351	-0.311706	0.166986	1.475	0.834433	0.715497	0.968406	0.362377	-0.502983	-2.02475	-0.0688913	-1.74915	1.14027	0.113067	0.24142
P16949	-1.99218	0.226697	0.159623	-0.484723	-1.24979	0.473649	0.882047	1.00948	0.500984	0.62521	0.290395	-0.500603	-3.38668	-0.241274	-0.253528	1.07415	0.433143	0.161148
Q99536	-2.05962	0.492331	0.281094	-0.0831302	-2.00801	0.922448	0.856832	0.814146	0.599801	0.708633	0.455825	-0.397138	-1.99504	-0.444982	-1.96925	0.844562	0.655553	-0.151689
O95394	-2.83185	0.759192	0.558215	-0.135946	-1.10887	0.655894	1.12627	0.605596	0.506812	0.544031	0.0875236	-0.596611	-0.691825	-2.45218	-0.847056	0.979114	0.370895	0.714861
Q58FF7	-2.86403	0.580888	0.80243	-0.163417	-0.88802	0.329463	1.34813	0.842362	0.568867	0.299222	-0.15428	-0.344292	-2.19581	-0.667374	-1.05698	1.11419	0.428548	0.396355
O00264	-1.74624	0.0704845	0.552835	-0.0456185	-1.36005	0.634367	1.06812	0.731645	0.789754	0.815205	0.30073	-0.755981	-2.21034	0.359433	-2.21793	1.1643	0.577491	0.449653
P09972	-1.34623	0.629398	-0.637748	-0.935246	-1.23808	1.57323	1.14272	1.1692	0.227718	0.296844	0.197299	0.0159881	-1.47346	-1.07186	-1.35301	1.71193	0.666001	0.0614834
P50990	-2.37202	0.610927	0.620758	0.265361	-2.31941	0.749892	1.15552	0.792871	0.149232	0.75051	0.0156596	0.0593321	-2.43489	-0.38815	-0.374957	0.811623	0.624828	0.151286
P54886	-2.29109	0.620004	0.558772	0.189203	-2.27957	0.748993	1.12337	0.790406	0.202684	0.827919	0.0621429	0.354851	-2.30787	-0.445309	-0.679692	0.872245	0.20059	0.49937
P19013	-1.88554	0.771655	0.564443	0.13843	-1.89468	0.590514	0.912006	0.7735	0.428147	0.621461	0.432848	-0.0976215	-2.02243	0.216343	-1.84318	0.927288	0.708278	0.403522
Q969Q0	-1.87973	0.188573	0.416096	-0.293035	-1.81542	0.560991	1.03424	0.903056	0.696911	0.814597	-0.0303629	0.476537	-1.82184	-0.195528	-1.82994	0.822315	0.551022	0.395258
O14745	-2.00272	0.713929	0.438021	-0.0491606	-2.03245	0.383528	0.974716	0.764436	0.728099	0.550292	0.115763	0.306235	-2.07351	0.0851903	-2.05177	0.949381	0.607159	0.651933
Q96DU9	-2.07641	0.583402	0.485557	-0.0328958	-2.05575	0.626562	0.969303	0.777763	0.744454	0.665693	0.187943	-0.228709	-2.17559	0.129897	-2.01606	0.924233	0.528826	0.555775
Q4VXU2	-2.07199	0.583119	0.485559	-0.0313843	-2.03521	0.626152	0.967895	0.776913	0.743701	0.66517	0.188811	-0.226627	-2.14504	0.130935	-2.07565	0.922957	0.528701	0.555572
P50991	-2.72682	0.877462	0.586956	-0.106976	-1.46617	0.221122	1.2362	0.653041	0.579119	0.852029	-0.204898	-0.0847304	-1.23393	-1.46654	-1.57788	1.05049	0.176104	0.67854
P61457	-1.91963	0.583913	0.385908	0.468969	-1.92029	0.6009	0.777604	0.567645	0.371612	0.819279	0.265755	0.457712	-1.92498	-0.190703	-1.87344	0.987373	0.584807	0.433625
P55145	-1.78389	0.293429	0.609823	0.0930569	-1.75019	0.751929	1.05927	0.684389	0.637763	0.623425	0.548228	0.414059	-1.80216	-0.337798	-1.68364	0.781617	0.77387	0.682493
P50570	-1.95554	0.914984	-0.00150427	0.363278	-2.05766	0.719726	0.913563	0.266493	0.0670137	0.759443	0.333652	0.404578	-2.05552	0.470042	-2.04481	0.9522	-0.197918	0.657695
Q05193	-2.07603	0.926295	-0.013633	0.360478	-1.9833	0.726043	0.924838	0.261218	0.0566374	0.766777	0.330095	0.402835	-2.03255	0.469973	-1.98734	0.964463	-0.21507	0.662426
Q9Y5S9	-2.10756	0.703295	0.63195	-0.253978	-1.93041	-0.104387	1.05847	0.713765	0.717252	0.63957	0.29029	0.165469	-2.03397	-0.593805	-1.96113	0.755647	0.597882	0.541686
O60506	-1.5424	0.358248	0.378335	-1.21168	-1.5732	0.818555	1.21001	0.892394	0.817441	0.826133	0.150752	0.0466697	-1.57519	-1.29973	-1.55686	1.04776	0.34145	0.591244
P30084	-2.06974	0.535554	0.274822	-0.165458	-2.12579	0.391103	0.949244	0.627192	0.639814	0.538135	0.397858	0.0941762	-0.452141	-1.94947	-2.17437	0.933892	0.610216	0.620594
P18754	-1.85437	0.0609989	-0.0378695	-0.334146	-1.78787	0.15125	0.884868	0.879199	0.552951	0.842805	0.49952	0.107503	-1.90183	-1.57541	-1.74182	0.991181	0.437287	0.552219
Q92526	-1.89626	0.790061	0.727668	0.186273	-1.84761	0.617186	0.850452	0.762686	0.672472	0.556386	0.0914718	0.25113	-1.9419	-1.71073	-1.82563	1.08243	0.337871	0.276316
O75347	-1.8951	0.769833	0.176274	-0.449341	-0.958889	0.115446	1.198	1.01054	0.445886	0.558164	1.1615	-0.602717	-1.9788	-1.71309	-1.91163	0.96809	0.608859	0.396011
Q7KZF4	-2.12648	0.902399	0.436061	-0.549902	-0.536365	-0.104385	1.20095	1.06903	0.722657	0.549591	0.647032	-0.538157	-2.18894	-0.693672	-1.96771	1.02878	0.408184	0.546951
P28838	-1.77532	0.652069	-0.236754	0.269334	-1.83247	0.595972	0.913341	0.823769	0.571088	0.644329	0.261108	-0.555664	-1.92696	-1.6936	-1.79551	0.695352	0.685544	0.738362
Q9BRA2	-2.50828	0.439425	0.34431	-0.0196184	-0.102417	-0.297731	0.928285	0.575976	0.490457	0.465246	0.20548	0.450377	-2.50586	0.179516	-2.43146	0.846158	0.280404	0.417446
P43243	-2.48618	0.412346	0.486894	-0.336877	-0.652476	0.390078	0.900768	0.532864	0.610244	0.658948	0.354632	0.0972421	-2.40638	-0.102824	-2.35923	0.896912	0.637377	0.214629
P53007	-2.27569	0.55012	0.381714	-0.790009	-0.462273	0.764237	0.744453	0.671402	0.439934	0.620213	0.295273	0.143835	-2.51928	0.377908	-2.39696	0.484916	0.583678	0.470889
P17844	-1.81412	0.237449	-0.148746	-0.088945	-1.7457	0.656497	0.963619	0.323924	0.349259	0.943703	-0.38247	0.68937	-1.91961	-1.54364	-1.7964	1.00389	-0.0261396	0.029901
P13798	-1.1697	-0.484124	-0.687745	-0.876788	-1.20559	1.09463	1.41126	0.663292	-0.54121	0.943724	-0.842172	0.724237	-1.23575	-0.989218	-1.1821	1.18896	1.11883	-0.62514
P40429	-2.93637	0.39348	0.364208	0.0282807	-1.15012	0.527248	0.856215	0.569927	0.41411	0.529773	0.211408	0.228618	-3.0059	-0.0467406	-0.30373	0.754568	0.367606	0.146811
Q9BPW8	-2.42399	0.312846	0.240002	-0.156299	-0.885935	0.319031	1.57884	0.357309	0.112499	1.5393	-0.456634	-0.589304	-2.12547	-0.41362	-0.77788	1.01415	0.570257	0.0790708
P38159	-3.00819	0.578832	0.381774	-0.255414	-0.645693	0.34828	0.868409	0.672245	0.544994	0.426007	0.175371	0.165557	-3.01997	-0.100698	-0.320295	0.733296	0.416499	0.369205
Q14847	-3.02274	-0.154076	0.816272	-0.765576	-1.20548	0.443497	1.16538	0.827506	0.00905332	0.690559	0.163992	0.051456	-1.73773	-0.143233	-1.5338	0.967353	0.545146	0.145554
P23284	-2.99276	0.410994	0.544507	-0.0582693	-1.62045	0.590845	0.888469	0.500721	0.717369	1.02603	-0.0974424	0.0923649	-1.59267	-0.0393667	-1.61399	1.10035	0.455	0.225802
Q5JXB2	-2.37612	0.296682	-0.107564	0.253878	-2.35366	0.676183	0.882951	0.806584	0.678399	0.675079	0.35286	0.106508	-2.49542	0.0961723	-0.669507	0.897524	0.578402	0.178484
P61088	-2.3783	0.117081	0.092597	0.336597	-2.30804	0.516426	1.03818	0.841521	0.676261	0.515264	0.279035	0.228481	-2.46001	0.216806	-0.899627	1.0052	0.413532	-0.00729761
P42677	-1.9489	0.327611	-0.235002	-0.37666	-1.92988	0.859721	1.04104	0.928765	0.417871	0.916088	0.0180124	0.0367553	-2.02193	-0.456111	-0.512251	0.976048	0.725194	-0.0688047
P20700	-2.36743	0.46189	0.641636	-2.01966	0.242954	0.231207	0.767029	0.613018	0.698326	0.448322	0.499564	0.298418	-0.267789	-2.19323	0.0136264	0.621981	0.24383	0.23367
Q9Y2X3	-2.49858	0.539762	0.246378	0.445669	-2.54428	0.554254	0.864755	0.263937	0.490016	0.51755	0.401885	-0.199878	-2.56901	0.166983	0.15482	0.391505	0.299077	0.520931
Q6NVV1	-2.54987	0.411969	0.314212	0.169823	-2.48297	0.431386	0.748915	0.505477	0.256714	0.490937	0.386632	0.319791	-2.59238	-0.0240946	-0.102259	0.652615	0.443989	0.238778
Q9UIJ7	-2.53645	0.420092	0.419645	0.117406	-2.49323	0.431765	0.691887	0.641492	0.487419	0.426339	0.459608	0.345785	-2.5478	-0.0489649	-0.281903	0.635951	0.394039	0.361769
O75396	-1.13943	-0.59024	-0.728363	-0.903211	-1.09927	1.11553	1.51883	-0.398247	0.888414	1.01458	0.933258	-0.966921	-1.16346	-0.852569	-1.1199	1.16867	-0.638861	-0.774626
Q16555	-3.6026	0.209843	0.682635	0.390035	-1.05474	0.171339	1.01266	0.387438	0.185376	0.880648	-0.0444807	-0.268676	-1.42824	0.139065	-1.15524	0.554401	-0.0314577	-0.205058
Q13283	-1.65605	-0.40802	-0.638973	0.318824	-1.69412	-0.50754	1.02793	1.55292	-0.695471	-0.454085	0.168237	0.63029	-1.59032	1.02752	-1.471	-0.209678	-0.537593	0.631528
P25685	-1.50512	-0.779191	-0.930466	-1.12262	0.718057	-0.966659	1.02993	-0.782946	0.659363	0.756896	0.635664	0.517951	-1.55168	-1.29513	-1.41525	0.709463	0.774863	-0.923205
P26373	-2.64143	-0.715472	-0.827934	0.0257424	-1.05575	0.493349	0.798853	0.638719	0.501755	0.5367	0.470582	0.560208	-2.71028	0.324142	-0.845398	0.423422	-0.178393	0.631025
P12814	-1.60616	-0.552702	0.521805	-0.176911	-1.56699	0.257243	1.2113	0.948061	0.926406	0.978207	0.378339	0.536783	-1.6841	-1.42138	-1.60234	0.795834	0.373711	0.12285
O43707	-1.59019	-0.57391	0.519666	-0.19145	-1.55589	0.250409	1.2214	0.953487	0.931448	0.984168	0.373655	0.53491	-1.73638	-1.38055	-1.61798	0.798559	0.368944	0.113632
O43809	-1.31479	0.878525	-0.884606	-1.10871	-1.26551	0.779604	1.15971	0.826554	0.799385	0.754886	0.732347	0.237807	-1.34666	-1.20448	-1.27719	1.02355	-0.900228	0.759297
P50502	-1.8369	0.578324	-1.32775	-0.5922	-1.83039	0.614293	1.12197	0.822691	0.804657	0.584044	0.643202	0.30547	-1.93805	-1.57612	-0.533288	0.976875	0.290858	0.656577
Q8IZP2	-1.85604	0.578699	-1.39956	-0.576595	-1.82173	0.6142	1.11527	0.819886	0.802087	0.584344	0.642733	0.309395	-1.90955	-1.5617	-0.518449	0.972063	0.294972	0.655933
Q6YN16	-1.54044	-0.201845	-0.797071	-1.1688	-1.50205	0.663591	1.05514	1.03337	0.594727	1.16663	0.649812	0.435031	-1.4852	-1.24735	-1.35509	0.88668	0.694947	-0.256264
P50213	-1.26158	-0.467478	-0.67131	-0.836158	-1.1273	-0.640992	1.20549	1.36988	1.08335	1.06151	0.846903	0.872925	-1.22154	-1.00632	-1.22971	1.21515	-0.747022	1.1004
P14550	-1.26617	-0.548981	-0.803761	-0.902909	-1.16584	-0.680032	1.25421	0.725108	0.95778	1.16933	1.00229	1.17173	-1.24181	-0.926315	-1.24045	0.922179	0.722696	-0.735387
P51659	-2.13136	-0.237493	-0.11699	-0.400762	-1.41845	-0.195437	1.28252	0.862362	0.619321	1.03391	0.963196	0.553005	-2.09402	-0.693088	-0.876509	0.928961	-0.161698	-0.384891
Q9UN81	-1.08228	0.897195	-0.701093	-0.887476	-1.16114	1.08182	1.32117	-0.396557	0.953588	1.15578	1.00397	0.514618	-1.15657	-0.947227	-1.08136	1.24023	-0.671928	-0.696745
O94925	-1.30892	-0.509888	1.48529	0.752808	-1.17028	0.74124	1.43568	-0.48097	0.719616	0.826975	1.06072	0.739575	-1.29009	-0.985961	-1.26692	1.13031	-0.619839	-0.69643
P24666	-1.49806	0.551226	0.5184	0.599344	0.439973	-1.01361	1.02407	-0.750979	1.49781	0.56084	0.672473	0.626233	-1.58882	0.426483	-1.51229	0.787695	-1.01199	-1.02217
O75822	-1.12106	-0.293826	-0.554438	-0.742892	-1.10882	1.20427	1.13022	-0.114013	1.00267	1.23179	1.29173	-1.00981	-1.19696	-0.873664	-1.0237	1.2279	-0.56769	-0.512214
P55769	-0.973635	-0.433453	-0.628542	-0.742716	-0.970452	1.19274	1.45894	1.3118	-0.515118	1.26774	1.00999	-0.840981	-0.974178	-0.837312	-0.916991	1.32987	-0.544746	-0.566034
O75494	-1.01785	-0.288388	-0.410601	-0.691164	-0.984257	1.09011	1.45763	1.45975	-0.488922	1.31549	1.31552	-0.926044	-1.09293	-0.677486	-0.866017	1.75247	-0.457749	-0.549623
P05091	-1.89758	-0.450426	-0.217078	0.174075	-1.12274	0.945084	1.42324	1.12821	-0.296187	2.03909	-0.309465	0.263013	-2.05432	-0.0854949	-1.33919	0.0500997	0.425804	-0.679294
Q9NQ39	-1.65032	0.694653	-0.0360774	-0.0341854	-1.63678	0.973832	1.1452	0.865835	0.623603	0.650436	0.0431055	-0.212628	-1.74593	-1.45942	-1.69023	0.98689	0.587905	-1.1769
P46783	-1.60635	0.697131	-0.0432158	-0.0412989	-1.60409	0.979984	1.15361	0.870566	0.625146	0.652332	0.0370092	-0.222089	-1.72674	-1.45378	-1.66922	0.993214	0.588978	-1.30263
P14649	-1.72066	0.233119	0.76388	0.456866	-1.76524	0.645302	0.938361	0.705348	0.676716	0.651176	0.400277	0.3395	-1.84431	-1.55105	-1.7387	0.806781	-1.36049	0.419368
P60660	-1.76727	0.230328	0.765496	0.455932	-1.76154	0.645933	0.941425	0.706478	0.677608	0.651856	0.398874	0.337592	-1.77196	-1.54409	-1.77797	0.808753	-1.35541	0.418123
Q9H0U4	-2.27515	0.651637	0.340433	0.13755	0.172621	0.43136	1.06027	0.552116	0.545418	0.388032	0.471421	-0.146914	-2.30834	-0.0937729	-2.17329	0.869014	0.404151	-1.64261
Q9BZZ5	-1.1236	-0.529846	1.03167	-0.850367	-1.1808	1.35272	1.16245	1.19809	-0.572503	1.00279	0.600774	-1.01425	-1.15284	-0.923934	-1.06674	0.962433	-0.560147	-0.689923
Q15717	-1.24806	0.237964	0.213572	-0.863377	-1.22413	1.19348	1.58705	1.18948	-0.641763	1.14479	-0.802502	-0.0672394	-1.36885	-0.991755	-1.26074	1.49463	-0.136663	-0.761861
Q9UJS0	-1.18068	0.901324	1.00902	-0.926827	-1.08773	1.22104	1.04763	0.964019	0.925661	1.04823	-0.861492	1.00491	-1.25647	-0.93659	-1.20006	1.13191	-0.72815	-0.799078
O75746	-1.17171	0.898581	1.0059	-0.927553	-1.20082	1.21719	1.04438	0.961059	0.922834	1.04498	-0.884921	1.00181	-1.26476	-0.997638	-1.16264	1.12837	-0.700435	-0.697793
P31040	0.148014	-1.03218	0.967505	-0.5248	-1.62854	-0.0480844	1.33783	1.05661	-0.159225	1.09276	0.518565	0.452673	-1.7243	0.41737	-1.67028	0.174654	-1.2701	3.57479e-05
Q13442	-1.07058	-0.264881	-0.428058	-0.710527	-0.986994	1.04138	1.43297	-0.247968	1.22205	-0.267583	-0.600905	-0.950466	-0.991127	-0.821206	-0.985634	1.27198	-0.427657	-0.438651
P63313	-0.951038	-0.320587	-0.373529	-0.715844	-0.922757	1.33558	1.70147	1.5815	-0.364654	-0.29814	-0.609255	-0.745806	-0.926647	-0.73088	-0.96637	1.61177	-0.434651	-0.477291
Q9H9B4	-1.12801	-0.415353	-0.612042	-0.799141	-1.07314	0.9471	1.41904	1.62106	-0.543932	1.08603	-0.629245	-0.979335	-1.21678	-0.778026	-1.00604	1.25423	-0.554067	-0.641781
P27695	-2.21917	0.290351	-0.292006	-0.461555	-1.0091	1.17503	2.02265	1.01381	0.33939	-0.153699	-0.559188	-0.561136	-1.62889	-0.641837	-1.26837	1.58966	-0.24274	0.121352
P31947	-1.10651	-0.476818	-0.675024	0.941706	-1.05977	-0.609041	1.47598	1.12068	1.07624	0.920163	-0.817419	-1.0146	-1.22786	-0.907556	-1.17601	1.01656	-0.657468	0.887058
P84101	-1.53221	-0.249972	0.0500201	-0.32431	-1.40432	0.581833	1.36409	1.36357	0.724921	-0.0700064	-0.073768	-1.4386	-1.54159	-1.24348	-1.46716	0.898632	0.0266762	-0.362298
P17600	-1.13199	-0.529297	1.29054	-0.801127	-1.11196	1.00294	1.3815	1.14	0.730573	0.846322	0.32405	-0.988629	-1.1716	-0.969271	-1.11409	1.39994	-0.568236	-0.608415
P08195	-1.22712	-0.658084	1.12665	-0.908586	-1.20077	0.543879	1.15618	0.968274	1.27633	0.662532	0.665758	-1.07975	-1.23575	-0.976514	-1.16824	1.23607	-0.802453	0.0780619
Q14974	-1.18543	0.876326	-0.441296	-0.662655	-1.05516	0.620509	1.45268	1.41734	1.11421	1.55895	-0.676508	-1.0034	-1.27748	-0.764518	-1.03677	1.28616	-0.447332	-0.474491
P11387	-1.52601	-0.769373	0.660094	-1.12155	-1.42981	1.02555	1.31185	0.905695	0.855173	-0.914703	0.364328	0.508106	-1.47355	-1.29559	-1.44859	0.832495	0.399403	-0.945108
P09110	-1.05684	1.04842	-0.520252	-0.802294	-1.14701	-0.495985	1.3296	1.51844	-0.45861	1.05024	-0.68347	-0.944244	-1.12924	-0.83748	-1.01768	1.31314	-0.496914	0.940406
O60716	-1.69774	0.593986	0.336922	-1.47875	-1.72742	0.627215	0.891639	0.723368	0.787638	0.656124	0.511918	-1.63824	-1.74669	0.323455	-1.72514	0.788387	0.604979	0.561671
P55265	-1.21433	0.449042	-0.0664758	-0.483522	-1.29477	-0.0297028	0.736338	0.405787	1.07673	0.362706	-0.360035	-1.0151	-1.22054	-0.715703	-1.10731	1.99233	-0.0105677	-0.314192
P19623	-2.39737	0.430377	0.707442	-0.0651019	-2.37284	0.574679	0.907967	0.862252	0.61348	0.507934	-0.146141	0.0643908	-2.41342	-0.513155	-0.330021	0.651633	0.72476	0.757932
P14314	-2.18304	0.37914	0.486455	-0.0278157	-2.41169	0.848607	1.11891	0.85286	0.730618	0.643725	0.35738	-0.670977	-1.5405	-0.290484	-1.39598	0.934963	0.458227	0.527196
Q9UBF2	-2.41926	0.60608	0.514178	0.334372	-2.36924	0.454315	0.763553	0.943833	0.541562	0.48923	0.0366016	-0.182188	-2.36581	-0.0824282	-0.965538	0.756689	0.659997	0.388336
Q9Y678	-2.34809	0.606781	0.514562	0.334136	-2.41289	0.454493	0.764798	0.9457	0.54204	0.489528	0.0353377	-0.184207	-2.38883	-0.0841029	-0.970261	0.75791	0.660885	0.388286
O95372	-2.18914	0.686895	0.11803	0.0357168	-2.23421	0.618456	1.11691	0.821781	0.345554	0.438504	0.135213	-0.00353063	-2.30521	0.352734	-1.03811	0.90147	0.77735	0.0632635
P14868	-2.43772	0.638216	0.362026	0.12049	-2.34661	0.446676	1.40382	0.527315	0.412896	0.698222	-0.0376832	-0.0599824	-0.508503	-0.185589	-2.29567	0.868443	0.456731	0.485182
P35232	-2.32561	0.633455	0.541611	0.326779	-2.30417	0.753809	0.92492	0.748826	0.620247	0.574373	-0.26538	-0.0797899	-2.27818	-0.0513647	-0.564495	0.828554	0.582425	0.496245
P11166	-2.36536	0.472577	0.523137	-2.1714	-0.344307	0.607378	0.934905	0.66929	0.512758	0.645024	0.0726134	-0.939628	-2.46311	-0.330069	-0.184682	0.89358	0.219649	0.496149
Q15691	-1.05198	-0.253058	-0.555655	-0.701154	-1.06695	-0.438625	1.47418	1.00188	1.07378	1.39342	-0.528552	-0.821535	-1.10952	-0.733972	-1.05928	1.29988	1.03317	-0.584991
Q9Y3I0	-2.74235	0.98384	0.655485	-0.276001	-0.375086	-2.16684	1.40478	1.07089	0.79998	0.455028	-0.0706478	-0.588162	-0.941236	-0.420662	-0.731953	1.03805	0.501606	0.575487
P62834	-1.6279	-0.914675	0.693121	-1.45259	-1.61763	0.754424	0.794067	0.747189	0.972235	0.323478	-1.34917	0.224484	-1.72186	0.64438	-1.62318	0.81125	0.534493	0.910919
P61224	-1.64121	-1.00547	0.694246	-1.40933	-1.66827	0.755572	0.79523	0.748335	0.973468	0.32446	-1.30473	0.225429	-1.64472	0.645486	-1.65181	0.812421	0.535557	0.912127
A6NIZ1	-1.76798	-0.940986	0.69215	-1.36139	-1.65846	0.754063	0.7941	0.746756	0.974042	0.318827	-1.21204	0.218849	-1.70975	0.642923	-1.62518	0.811455	0.531943	0.912115
Q9H0W9	-1.14223	-0.047931	-0.447086	-0.612659	-1.08205	-0.342748	1.7212	1.30668	-0.392526	0.800367	-0.435207	-0.855384	-1.06569	-0.705723	-1.0992	1.89152	1.17048	-0.376747
P38117	-2.76778	0.615852	0.331272	-0.466174	-1.76208	0.514139	1.3052	0.918331	0.544339	0.778169	-0.187464	-1.46183	-1.14654	-0.240745	-0.951127	1.21663	0.643958	0.71075
Q13409	-1.52664	0.715219	0.401412	0.578942	-1.50007	-1.05705	1.05068	0.737955	0.758836	0.619369	-1.2622	0.385872	-1.52786	0.516269	-1.46295	1.00096	-1.13251	0.631358
Q14165	-0.939729	1.12809	-0.570733	-0.631487	-0.925873	-0.464997	1.35877	1.54828	-0.482429	1.34885	-0.579307	-0.827626	-0.909784	-0.787008	-0.907046	1.6234	-0.476003	-0.48129
Q9NVP1	-0.960003	0.198078	-0.0963113	-0.552998	-0.996076	-0.00180817	2.42646	0.289778	0.0631128	0.193759	-0.154441	-0.79511	-1.23744	-0.64824	-0.927766	0.502864	-0.0407219	-0.0523453
Q02218	-0.91574	-0.286316	-0.426182	-0.601252	-0.923954	-0.437387	1.63105	1.65863	-0.45568	1.35868	-0.593821	-0.733128	-0.985873	-0.670867	-0.939557	1.58095	-0.487308	-0.422718
Q9ULC5	-0.925722	-0.174959	-0.327671	-0.555058	-0.893927	-0.349686	1.29462	1.2417	-0.234501	-0.300407	-0.434921	-0.689562	-0.994751	-0.584426	-0.872292	1.17705	-0.320929	-0.376909
Q5XKE5	-0.942766	-0.236407	-0.239654	-0.65778	-0.890074	-0.324185	2.11733	-0.00929809	-0.29896	-0.183952	-0.451919	-0.90304	-0.920312	-0.729948	-0.961965	1.56341	-0.256942	-0.424663
Q9Y4W6	-1.47773	0.719241	0.648718	-1.01751	-1.41329	0.687382	0.979189	1.04265	0.68955	0.514434	-1.00674	0.495982	-1.56862	-1.23995	-1.31738	0.875274	0.407951	0.73257
P15954	-1.44685	0.755667	0.515056	-1.22576	-1.43324	0.691864	0.961707	0.889082	0.487806	0.809156	0.611559	-1.3672	-1.4938	-1.23758	-1.46266	0.825891	0.418502	0.428856
O43837	-1.49316	0.786762	0.899262	-1.24935	-1.50203	0.575346	0.926703	0.771612	0.446017	0.739677	0.732444	-1.33569	-1.51664	-1.30625	-1.46768	0.896726	0.556596	0.778433
Q14376	-1.6711	0.8323	0.818784	-0.180629	-1.67256	0.155485	0.972701	0.415114	0.494436	0.626365	0.546424	-1.56745	-1.75664	-1.48838	-1.67991	0.868665	0.591391	0.760247
Q15046	-1.49129	0.791762	0.678105	-1.2145	-1.56466	0.748888	1.22981	1.01937	0.555415	0.476925	0.100298	-1.46715	-1.55701	-1.23945	-1.57266	1.10726	0.883659	0.507999
Q9UBM7	-1.41175	0.751415	0.670659	-1.12608	-1.35531	-0.253458	1.08447	1.01199	0.71538	0.754642	0.250968	-1.33712	-1.41599	-1.26032	-1.48078	1.10466	0.520807	0.409847
P62879	-2.14292	0.479001	0.740559	-0.570971	-0.916655	0.520215	1.1853	0.985706	0.37278	0.601275	-0.217149	-0.647007	-2.28022	-0.0347282	-2.14284	0.813424	0.715697	-0.212868
Q9HAV0	-2.18085	0.479046	0.740145	-0.569082	-0.91416	0.520187	1.1841	0.984862	0.373011	0.601106	-0.215881	-0.644985	-2.19564	-0.0337812	-2.19657	0.812883	0.715327	-0.211608
P30041	-1.52703	0.610556	0.0607952	-0.394445	-1.43838	0.973876	1.1093	0.81617	0.599682	0.538233	0.607639	-1.38645	-1.55787	-1.25912	-1.56368	1.10078	0.334998	0.490538
P31150	-1.42699	0.25282	0.3626	-1.06794	-1.34112	0.899452	1.16669	0.238737	0.745444	0.804287	0.0661955	-1.26654	-1.52666	-1.23173	-1.41979	1.1601	0.221829	0.51831
O00479	-1.79892	0.219974	0.618255	-1.42654	-0.309186	0.274801	0.697995	0.831702	0.569386	0.803527	0.75674	-1.56347	-1.87969	-1.44626	-1.63927	0.630028	0.675424	0.666234
Q3LXA3	-1.92048	1.05548	0.353621	-0.880039	-1.18188	0.842758	1.25121	0.788534	0.288531	0.38043	-0.405097	0.0398447	-1.98041	-0.979042	-2.03787	0.987993	0.899939	-0.39631
P40227	-1.84255	0.662308	0.516193	-0.440806	-1.88231	0.85982	1.12188	0.758783	0.8366	-0.00885338	-0.0693016	-0.365113	-1.89445	-0.965526	-1.89119	1.23012	0.572607	0.650354
P31946	-1.60266	0.616642	0.485052	0.478426	-1.53925	0.365004	1.01592	0.666189	0.681712	0.498409	-1.29936	0.105138	-1.60903	-1.45032	-1.55282	0.847221	0.697183	0.61892
P0C0S5	-1.80479	0.499339	0.354749	0.205516	-1.81951	0.47173	1.51695	0.39024	0.603027	0.521349	0.359489	-1.71632	-1.82596	0.0621636	-1.79283	1.25173	0.292506	0.88916
Q71UI9	-1.8516	0.49814	0.349609	0.196309	-1.80062	0.469777	1.54348	0.386067	0.604653	0.520749	0.354478	-1.65982	-1.85375	0.0490491	-1.75644	1.27103	0.285669	0.898584
Q13057	-1.29738	-0.459758	0.657679	-0.96035	-1.25106	0.802177	1.14645	1.14911	0.697853	0.965345	-0.833327	-1.10992	-1.3351	-1.04332	-1.11876	1.05458	0.762182	0.459387
P17987	-1.70938	-0.0376749	0.480179	-1.42672	-1.66167	1.17648	1.63629	0.949201	0.125726	0.313353	-0.539151	-0.56962	-1.89434	-0.374981	-1.02122	1.37971	0.579861	0.375406
P51654	-1.36568	-0.343903	-0.453462	-0.901215	-1.24852	1.16931	1.2509	0.695504	0.883621	1.02293	-0.653847	-1.02639	-1.37132	-1.02869	-1.11765	1.27002	0.867702	0.804021
Q99733	-1.42421	-0.783982	0.583369	0.150223	-1.47724	0.356353	1.1732	0.92318	0.808143	0.742677	-0.283703	-1.26698	-1.43948	-1.15382	-1.43268	1.18242	0.854197	0.461764
Q96A72	-1.61393	0.688818	-0.924452	-1.23742	0.136743	-0.70773	1.23572	1.11819	0.708386	0.594418	0.653368	-1.3566	-1.63779	-1.36457	-1.60912	1.02929	0.498803	0.753508
P61326	-1.6735	0.690278	-0.919196	-1.075	0.133217	-0.883619	1.24212	1.12353	0.710022	0.595025	0.654508	-1.5029	-1.66394	-1.28772	-1.46396	1.03382	0.498547	0.755552
P27348	-1.45477	0.651124	-0.991359	-1.21671	-1.45128	0.737066	1.20615	1.07794	0.561399	0.58622	0.568358	-1.37669	-1.54605	-1.28442	-1.49522	0.908166	0.298555	0.618644
Q5JNZ5	-1.24957	0.200527	-0.471033	-0.753126	-1.15019	0.0520906	1.59167	1.08772	0.718441	0.534359	-0.407684	-0.932063	-2.02834	-0.916676	-1.38519	1.49328	-0.0733129	0.537661
P62854	-1.24957	0.200527	-0.471033	-0.753126	-1.15019	0.0520906	1.59167	1.08772	0.718441	0.534359	-0.407684	-0.932063	-2.02834	-0.916676	-1.38519	1.49328	-0.0733129	0.537661
P26038	-1.40568	0.612178	-0.842617	-1.03153	-1.43974	0.526061	0.980127	0.837774	0.759144	0.877747	0.61644	-1.32481	-1.51628	-1.10174	-1.3233	0.765731	0.693524	0.552306
P51812	-1.60653	0.922134	0.364561	0.401789	-1.53319	0.513691	1.24166	1.14853	0.855825	0.334173	0.470745	-1.42509	-1.64002	-1.29006	-1.49487	1.15284	0.97544	0.285008
Q96E39	-1.79712	0.848531	0.877534	-0.69157	-1.06275	0.796556	1.34144	0.799986	0.890132	0.737292	-0.797046	-0.311199	-1.75075	-0.836185	-1.74393	1.07449	0.82305	0.41312
A0A2R8Y619	-2.09039	0.920993	0.736455	-0.246793	-1.32609	0.657594	1.72117	1.02039	0.751315	0.631959	-0.786596	-0.456001	-1.8401	-0.77164	-1.40592	1.18148	0.439151	0.323606
Q96A08	-2.33042	0.904698	0.7207	-0.190762	-1.27009	0.630836	1.79934	0.972228	0.711719	0.641177	-0.723119	-0.558034	-1.65225	-0.797892	-1.29332	1.17735	0.425119	0.352081
O95626	-1.45329	0.902938	0.587081	0.540395	-1.46645	0.65549	0.928368	0.687511	0.78295	0.66712	-1.10097	0.366398	-1.56496	-1.28026	-1.42311	1.22275	0.578456	0.530722
O43423	-1.48448	0.901031	0.5882	0.541962	-1.53953	0.655954	0.926217	0.687668	0.782192	0.667472	-1.12749	0.369631	-1.47771	-1.30836	-1.43821	1.21778	0.579658	0.532381
P40925	-1.46308	1.11313	0.572167	0.0672427	-1.27964	0.591229	1.07831	0.999534	0.720714	0.652322	-0.961678	-1.13761	-2.01495	-0.0413538	-1.43895	1.2934	0.650985	0.727232
P13637	-1.31452	0.9017	0.697636	0.671034	-1.30346	0.614347	1.07181	0.981643	0.898118	0.761683	-0.890279	-1.18804	-1.35154	-1.04116	-1.21045	1.03183	0.784403	0.803845
P50552	-1.52707	0.506172	0.877987	0.612819	-1.38533	0.54659	1.14146	0.880735	0.896816	0.592799	-1.00099	-1.31079	-1.49537	-1.23976	-1.42868	0.994855	0.886572	0.428976
O75533	-1.39956	0.579784	0.244019	-0.346699	-1.02597	0.351838	2.54009	0.75658	0.292888	0.455608	-0.0376188	-1.03083	-1.29982	-0.528623	-1.16327	2.48067	0.048297	0.193859
E9PRG8	-1.05983	-0.358184	0.844031	-0.768276	-1.13148	1.3576	1.34325	1.22586	1.15424	1.01636	-0.630935	-0.954126	-1.15002	-0.850674	-1.03195	1.30113	0.980245	0.96781
P21281	-1.05787	0.751794	0.873957	-0.845466	-1.1055	1.18975	1.39828	1.48876	1.09972	1.18084	-0.784069	-1.02917	-1.28629	-0.835383	-1.0688	1.20416	0.745476	0.679476
Q15418	-1.17471	0.257533	2.17927	-0.617917	-1.10137	-0.16725	0.746778	0.414421	1.45628	0.232679	-0.349568	-1.04288	-1.2032	-0.823515	-1.20251	0.561822	-0.0525291	-0.12353
Q15349	-1.09775	0.243408	2.21085	-0.475906	-1.17526	-0.0232485	0.76135	0.487771	1.48092	0.0561941	-0.394484	-0.809353	-1.31019	-0.833967	-1.03328	0.598256	-0.311029	-0.178906
O95831	-1.28819	0.964252	0.973674	-0.994176	-1.18916	0.631312	1.33088	1.04318	0.748816	-0.754152	-0.8411	-1.15753	-1.3394	-0.985726	-1.19644	1.07342	-0.797295	0.772828
Q13884	-1.07512	-0.00261199	1.51416	-0.739968	-1.04722	1.2296	1.36447	1.45492	1.14767	-0.0863637	-0.542872	-0.879379	-1.29561	-0.862352	-1.07354	1.93166	-0.303406	-0.468449
O00567	-1.20212	0.863854	0.764936	-0.844958	-1.09971	1.03399	1.58024	1.26549	1.25463	0.354158	-0.811371	-0.979312	-1.23305	-0.986059	-1.14773	1.46208	-0.695013	0.262739
O75439	-1.13585	0.982505	0.723962	-0.863122	-1.08423	0.977021	1.16967	1.10482	0.919953	0.971016	-0.814614	-1.03513	-1.16794	-0.900856	-1.10339	1.13245	-0.775132	0.572727
Q08170	-0.979511	1.35312	-0.144482	-0.497578	-0.971467	-0.0268385	2.24273	1.92184	-0.283537	0.0285483	-0.283035	-0.752435	-0.985313	-0.570516	-0.939489	2.02855	-0.337541	-0.394978
O95182	-1.05526	1.19124	0.306803	-0.788474	-1.14705	0.343978	1.66989	1.75523	0.533142	0.438466	-0.758415	-0.99804	-1.25188	-0.944813	-1.03014	1.57203	0.380861	-0.589047
A6NCS6	-1.01321	1.04746	1.59115	-0.838568	-0.974421	1.2048	1.44344	1.03281	1.01106	0.712697	-0.683892	-0.991528	-1.07231	-0.74834	-0.952546	1.34877	-0.486348	-0.583023
Q9Y4G6	-1.01005	1.02932	1.75681	1.94956	-0.920758	-0.495926	1.1602	0.798795	1.18863	-0.326684	-0.69198	-0.921345	-1.06156	-0.800798	-0.9408	0.990824	-0.582651	-0.606118
P19440	-0.957577	1.81759	1.48963	-0.487643	-0.976202	-0.254549	1.5388	1.57057	-0.182398	-0.237783	1.48008	-0.753538	-0.98578	-0.592921	-0.886921	1.93099	-0.42219	-0.284447
P62701	0.990384	0.669059	0.514586	-0.209269	-2.16117	0.773192	1.12892	0.821494	0.467755	0.48609	-0.919972	0.156413	-2.21014	-0.483965	-1.90827	0.893883	0.228507	0.405506
P67870	2.08296	-0.0826214	-0.273275	-0.627357	-0.88318	1.74753	1.79631	-0.0260372	-0.326262	-0.192291	-0.392408	-0.743262	-1.02441	-0.708668	-0.787176	1.81701	-0.42357	-0.39449
Q8N9V7	0.329721	0.90977	0.579855	0.57554	0.620279	-1.44804	0.714618	0.902477	-0.405442	-1.44371	0.315104	0.201915	-1.78302	0.644204	-1.80444	0.739933	0.335405	1.21222
Q9Y237	-0.960527	1.59751	1.66398	-0.522472	-1.00119	-0.119566	2.08169	0.00142209	-0.24057	-0.109921	-0.48234	-0.717401	-1.00185	-0.735448	-0.935437	0.315742	1.95464	-0.356802
Q8NBJ5	-1.01437	1.10911	-0.541854	-0.635877	-0.967624	-0.39538	1.69528	1.11097	1.08491	1.26165	-0.53947	-0.894709	-1.03391	-0.832784	-1.05437	1.37803	1.32752	-0.523386
Q9NX63	-0.929996	1.33928	-0.494901	-0.612982	-0.913695	-0.379191	1.48826	1.89853	0.993884	1.10102	-0.516731	-0.90537	-0.9814	-0.800021	-1.03686	1.35588	-0.400595	1.23592
P26639	-1.0639	0.118577	-0.200562	-0.46436	-1.03768	-0.210525	2.51382	1.60738	0.636669	0.0500262	-0.281211	-0.706752	-1.04983	-0.696578	-0.972974	2.24716	0.917586	-0.364525
Q9Y6M1	-0.938391	0.253138	-0.148975	-0.452271	-0.944442	-0.0411303	2.68861	0.33063	-0.000880275	0.0190582	-0.32765	-0.846306	-0.985615	-0.647565	-1.0657	0.457152	-0.156905	2.00879
P62269	-1.27709	0.257282	0.209084	-1.12257	-1.25957	0.440139	1.62724	1.28505	0.265873	0.877866	-0.929104	-1.30449	-1.32924	0.160185	-1.27379	1.4052	1.07701	0.0282091
O14773	-0.811974	0.0114956	-0.0559608	-0.475678	-0.798845	0.0306552	2.64111	0.329732	0.0227718	0.155557	-0.363502	-0.612572	-1.01989	-0.49061	-0.733386	3.39139	-0.0156619	-0.135201
Q13185	-0.718783	0.198371	-0.153668	-0.447899	-0.690956	-0.068298	3.28568	0.199783	-0.142319	0.042927	-0.236524	-0.526778	-0.849667	-0.403124	-0.649858	2.90042	-0.113934	-0.139796
P07814	-1.68682	0.768418	0.197411	0.388745	-1.52366	0.0707985	1.8598	1.50515	0.0175155	0.032546	-1.01205	-0.096094	-1.65746	-0.00456111	-0.646148	1.51525	1.30667	-0.00148134
Q15629	-0.995698	0.303691	-0.16647	-0.314601	-0.840994	0.142551	3.17469	0.487457	0.131229	0.168987	-0.291768	-0.740721	-1.07823	-0.401364	-0.935548	2.68984	-0.119828	-0.183252
O95758	-1.25047	-0.321421	1.32974	-0.680658	-1.0303	0.931466	1.66874	1.39547	0.733727	-0.260041	-0.552337	-0.911463	-1.17813	-0.774472	-1.1949	1.35122	0.989402	0.881785
Q9P0L0	-1.36316	0.878622	0.537209	-0.618772	-1.39721	1.1113	1.34149	1.0324	1.01858	0.90756	-0.965277	-1.30637	-1.51173	-0.566976	-1.29078	1.21711	0.79189	0.660563
O95336	-1.04702	-0.206782	1.25024	-0.764849	-0.918137	0.98068	2.04032	1.03963	1.10034	-0.322952	-0.630447	-0.981644	-1.22776	-0.667489	-0.912724	1.3702	1.25982	-0.509188
Q02790	-1.16673	0.904341	0.936984	-0.674696	-1.16607	0.88058	1.49213	1.50265	0.845173	-0.315437	-0.695293	-0.945176	-1.16957	-0.844517	-1.16337	1.15294	0.783701	1.43553
Q9NSE4	-1.10545	0.817554	1.05358	-0.848446	-1.10384	1.01931	1.262	1.33426	1.12241	-0.57757	-0.737988	-0.939473	-1.1273	-0.898454	-1.11833	1.16092	1.16864	0.813774
Q9BUJ2	-1.37843	0.949888	1.0838	-0.767099	-1.32042	1.07832	2.30541	0.557554	0.291914	-0.23847	-0.730632	-1.07333	-1.39571	-0.988673	-1.1033	1.22161	0.742127	0.56266
P56378	-1.05269	2.20363	-0.396973	-0.504753	-0.845865	-0.212916	1.96779	1.7114	0.803092	-0.224058	-0.55446	-0.809334	-1.10225	-0.753804	-1.01749	0.190427	1.05271	0.827264
Q9Y265	-1.01529	-0.271018	1.57998	-0.69856	-0.936766	-0.470358	1.76866	1.34311	1.1785	-0.330959	-0.4853	-0.820446	-0.989872	-0.828682	-1.01157	1.31726	1.2466	-0.4252
P61626	-1.07288	1.2582	1.39258	-0.71729	-0.960571	-0.472726	1.24411	1.38909	1.38061	1.03421	-0.642844	-0.994169	-1.07248	-0.817341	-1.06669	1.09947	-0.531281	1.28232
P51397	-1.05564	1.15608	1.17813	-0.809005	-1.0235	-0.471901	1.25646	1.45091	1.08059	-0.398115	-0.662806	-1.00947	-1.11149	-0.862616	-1.01335	1.09707	1.13373	1.00537
Q16181	-1.30725	1.22182	0.797627	-1.08569	-1.27545	-0.66856	1.26328	1.31689	0.911516	0.342515	-0.984417	-1.1829	-1.39125	-1.02414	-1.30262	1.07687	0.52368	0.719732
O75436	-1.15445	1.20712	0.827534	-0.877901	-0.998955	-0.550171	1.3977	1.20399	0.638983	0.792149	-0.768658	-0.912538	-1.17671	-0.795673	-1.0422	1.25258	1.26311	0.806867
P62847	-1.4181	1.31261	0.571047	-0.996993	-1.25343	-0.73628	1.5139	0.140187	0.876803	0.226104	0.149351	-1.30105	-1.33636	0.335136	-1.23189	1.59457	0.948146	1.12098
Q9UKY7	-0.916181	1.34215	-0.405802	-0.668059	-0.959288	-0.33682	1.68211	1.68171	-0.30932	-0.304874	-0.529266	-0.726148	-0.96785	-0.604388	-0.879245	1.75226	1.36787	0.915632
P09496	-1.42938	1.00314	0.787491	-1.24379	-1.51664	0.90726	0.948556	0.684542	0.821089	0.578819	0.578604	-1.42006	-1.52522	-1.29978	0.182079	1.07262	0.690806	0.588591
Q0IIM8	-1.52402	0.99866	0.786336	-1.19772	-1.41735	0.904257	0.944916	0.684974	0.819415	0.580882	0.58067	-1.41607	-1.49044	-1.29534	0.190261	1.06707	0.691141	0.590503
P16520	-1.00541	-0.307037	1.40928	-0.621929	-1.02563	-0.322064	1.6779	1.58364	-0.482167	1.06746	-0.638267	-0.792073	-0.987459	-0.713265	-0.909692	1.36042	1.07273	-0.437933
P46087	-1.26449	0.831534	0.755035	-1.05448	-1.29117	0.866026	0.87815	0.953987	0.827202	0.762283	0.738498	-1.17542	-1.31104	-1.13829	0.756682	1.05684	0.824578	0.834642
P30085	-1.31196	0.657511	-0.809347	-0.925306	-1.2068	-0.687163	1.25934	1.37713	0.967509	-0.672173	-0.961308	-1.1706	-1.35502	-0.96913	-1.26922	1.00823	0.703156	0.746343
P49588	-1.22634	0.663985	-0.625268	-0.842684	-1.08041	-0.429408	1.5191	1.24057	1.02679	-0.439427	-0.60252	-1.10558	-1.28359	-0.820415	-1.09714	1.23563	0.994578	0.598989
Q7Z7K6	-1.2183	-0.30863	-0.517028	-0.681286	-1.09423	-0.340127	1.61519	0.822692	0.88003	-0.395822	-0.632544	-0.935013	-1.2442	-0.942179	-1.11196	1.676	-0.42521	0.965987
Q9BS26	-1.41175	1.02586	-0.76276	-1.00122	-1.36884	-0.595897	1.30954	0.95875	1.1413	0.641849	-0.884104	-1.29092	-1.36488	-0.994516	-1.25834	1.42027	0.475491	0.57733
P11586	-1.22603	0.162246	-0.74627	-0.93168	-1.16725	-0.727097	1.37891	1.13463	1.06203	1.11284	-0.846665	-1.14973	-1.31801	-1.03058	-1.13706	1.262	0.495844	0.455303
Q03252	-0.962904	-0.131404	-0.377369	-0.622959	-0.940729	-0.289184	2.16305	1.72133	-0.32378	-0.0766337	-0.45641	-0.851724	-1.15022	-0.655356	-0.898455	1.6446	1.47512	0.043003
Q96I24	-0.938756	-0.278568	-0.536985	-0.763924	-0.890267	-0.402566	1.63467	1.67959	-0.401228	-0.302714	-0.653112	-0.94424	-0.965547	-0.768208	-1.02866	1.61497	1.15855	1.12722
Q9UJU6	-1.13984	0.0767451	-0.375705	-0.701035	-0.920305	-0.111117	1.90497	1.655	0.773102	-0.0909761	-0.538346	-0.787481	-1.10851	-0.629887	-0.95892	1.74445	1.50335	1.23705
Q9UBB6	-1.05866	-0.276816	-0.414735	-0.857541	-1.06342	-0.453289	1.69944	1.15275	0.817853	1.1317	-0.500601	-1.08894	-1.23872	-0.796936	-1.12167	1.34127	1.2378	1.03332
Q99460	-1.05191	0.903536	-0.386027	-0.756901	-1.153	-0.330894	1.18074	1.51914	1.16519	0.712136	-0.506172	-1.04139	-1.16468	-0.85539	-1.01529	1.33112	1.37695	0.922844
Q8IY81	-1.18694	0.429571	-0.162925	-0.462742	-1.12251	0.249105	2.46161	2.97799	-0.0468381	0.352767	-0.372625	-0.779696	-1.11697	-0.471265	-0.944263	0.90387	0.0312974	0.0805924
O75116	-1.14637	0.241993	0.0242235	-0.399251	-0.988758	0.0814464	2.56543	2.23241	0.177729	0.137225	-0.260168	-0.853889	-1.1514	-0.449908	-1.08292	2.13018	-0.18156	-0.0311342
P08559	-1.08693	-0.194105	0.85462	-0.778153	-1.10167	1.10188	2.02597	2.17509	0.299768	0.398066	-0.488741	-0.967266	-1.16819	-0.878341	-1.05609	1.37587	-0.343793	-0.466176
Q8TDB8	-1.11894	1.0114	0.0507137	-0.871152	-1.08099	0.0216911	1.60279	1.42685	1.18851	1.21572	-0.67737	-0.961283	-1.1041	-0.836251	-1.0283	1.61837	-0.555334	-0.314714
P11169	-1.11461	1.01168	0.0572609	-0.770285	-0.981515	0.0284277	1.59921	1.42442	1.18763	1.21467	-0.703559	-0.995151	-1.10779	-0.817948	-1.09645	1.61468	-0.652842	-0.305782
P35609	-0.881242	-0.301315	1.51748	-0.619572	-0.814777	-0.309713	1.56889	1.09014	1.93831	1.5277	-0.581189	-0.808753	-0.989243	-0.733713	-0.911448	1.53181	-0.422647	-0.441061
Q08043	-0.870392	-0.328668	1.52072	-0.581167	-0.829978	-0.289464	1.57194	1.09497	1.93999	1.5309	-0.555314	-0.777578	-0.902623	-0.68694	-0.864185	1.535	-0.458557	-0.403307
Q53GQ0	-0.913151	1.44966	-0.350982	-0.678155	-0.839148	-0.359119	1.65792	2.02125	1.30346	-0.27537	-0.480024	-0.855124	-0.940083	-0.702871	-0.992239	1.53085	-0.320836	-0.428236
P13929	-0.942698	2.03626	-0.342874	-0.481689	-0.825911	-0.247423	2.2702	1.51369	1.25309	-0.11718	-0.485841	-0.672119	-0.966109	-0.609229	-0.76009	2.0411	-0.192754	-0.411535
Q92597	-1.09434	0.978608	0.776909	-0.712113	-1.0602	0.775182	1.60731	1.69516	1.76241	-0.317204	-0.558929	-0.937065	-0.995319	-0.716681	-1.01318	1.4771	-0.534111	-0.593961
P10644	-1.30225	0.658089	0.958572	-1.13368	-1.28182	0.498426	0.986158	1.06835	0.728002	0.775676	-0.997073	-1.3164	-1.47507	0.652891	-1.42796	0.717053	0.379764	0.62969
Q12907	-1.43186	0.486015	0.754038	-1.1044	-1.34579	0.900372	0.906464	0.839264	0.753482	0.642831	-0.907329	-1.26334	-1.49749	0.778483	-1.3734	1.08512	0.908151	0.315475
P48454	-1.4488	0.683503	0.616617	-1.16051	-1.36679	0.792803	1.03916	1.08201	0.569763	-0.562382	-1.03204	-1.34268	-1.45458	0.884924	-1.45623	0.682918	0.597365	0.327885
P16298	-1.45677	0.683117	0.616275	-1.11037	-1.35928	0.792345	1.03854	1.08136	0.569452	-0.58813	-0.958787	-1.35859	-1.50408	0.884406	-1.39446	0.682532	0.597036	0.327733
Q08209	-1.50936	0.684073	0.61698	-1.07244	-1.38699	0.793712	1.04084	1.08381	0.569981	-0.64233	-1.05668	-1.23974	-1.53071	0.886119	-1.40378	0.683486	0.597668	0.327352
Q14677	-1.0826	1.65906	-0.281823	-0.61114	-0.95003	-0.0527618	2.18225	0.124296	-0.228281	0.0914658	-0.299274	-0.850595	-1.07862	-0.768925	-0.903122	1.67408	-0.201307	-0.238794
Q5JTH9	-1.48414	1.08658	0.790703	-1.15619	-1.54548	1.28728	1.15808	1.15958	0.0850886	0.0118007	0.250472	-1.34369	-1.51667	0.288173	-1.56838	1.14921	-0.00012576	0.210811
Q9Y6C9	-0.958679	1.62231	-0.449911	-0.635092	-0.954185	-0.400879	1.59457	-0.235014	1.3334	-0.38935	-0.47688	-0.824582	-0.936967	-0.758236	-0.852477	1.68812	-0.415468	-0.529115
Q02318	-1.3146	0.936418	0.928288	-0.97334	-1.16859	0.851583	1.03729	0.898062	0.693025	0.924176	-0.828175	-1.20294	-1.31325	0.897695	-1.15092	1.12969	0.816597	-0.782165
P48052	-1.59622	0.640013	0.795305	-1.41072	-1.56434	0.626086	0.936461	0.836029	0.633754	0.781645	-1.27555	-1.48935	-1.68712	0.646959	-0.306014	0.729826	-1.3106	0.91546
Q8WXQ8	-1.63144	0.639909	0.793782	-1.42297	-1.6261	0.626109	0.933648	0.834134	0.633707	0.780247	-1.32598	-1.46672	-1.62366	0.646791	-0.297475	0.728901	-1.24026	0.912839
P60866	-0.90958	-0.0944593	-0.237501	-0.556226	-0.93904	-0.253685	1.82103	1.70631	-0.164602	-0.00665892	-0.382172	-0.810223	-0.882358	-0.537472	-0.920032	1.60341	-0.215023	-0.391648
Q9Y4P3	-1.40712	0.982616	-0.805246	0.729102	-1.26771	-0.703422	1.01167	1.05502	1.18799	-0.727262	-0.921624	0.459841	-1.42563	0.840069	-1.2849	0.957714	0.886021	-0.868523
P11413	-0.994697	-0.218057	-0.514714	-0.628908	-1.10729	-0.469058	1.97652	1.68563	0.27746	0.0422754	-0.652795	-0.861361	-1.08372	0.113435	-1.11672	1.50809	-0.520624	0.0473459
P07741	-0.803599	0.0100484	-0.23991	-0.552011	-0.736819	-0.179109	2.40388	1.86994	-0.271117	0.0151297	-0.29584	-0.729396	-0.834833	-0.604964	-0.885184	2.23147	-0.219149	-0.2651
Q9GZT3	-0.70651	-0.185363	-0.336647	-0.451029	-0.624364	-0.303035	2.31093	2.11531	-0.286041	-0.149822	-0.436495	-0.549486	-0.682467	-0.533277	-0.746476	2.05597	-0.27259	-0.326778
Q04695	-2.29521	0.668178	0.660811	0.114632	-1.2556	-0.240505	1.62907	1.20215	0.7901	0.985719	-1.05551	-1.12243	-0.265633	-0.272267	-0.879436	1.54327	0.888815	-0.48174
P53992	-1.31589	-0.415733	-0.573415	-0.859079	-1.38602	0.459993	1.64022	1.55247	1.04349	0.407931	-0.924215	-1.12217	-1.42972	0.807466	-0.0618246	1.5137	-0.578534	0.145307
