# Supplementary material for: Small molecule disruption of RARα/NCoR1 interaction inhibits chaperone-mediated autophagy in cancer
Source: EMBO Mol Med. 2025 Jun 9;17(7):1716–55. doi: 10.1038/s44321-025-00254-y (PMC12254369; doi:10.1038/s44321-025-00254-y)
Supplement: Supplementary file 7 — Source data Fig. 5 [file 44321_2025_254_MOESM7_ESM.zip › Figure 5/Fig5B.xlsx]

## Sheet: Fig. 5B
Table 1. Proteins changing with CIM7							Table 2. MCL clusters
		CIM7/None in WT					#clustering method	cluster number	cluster color	hex color	gene count	protein name	protein identifier	protein description
		logFC	-logpVal	pval			MCL	1	Red	#ff0000	19	APMAP	9606.ENSP00000217456	Adipocyte plasma membrane-associated protein; Exhibits strong arylesterase activity with beta-naphthyl acetate and phenyl acetate. May play a role in adipocyte differentiation; Belongs to the strictosidine synthase family.
VNN1	O95497	1.54468	3.39187	0.000405632			MCL	1	Red	#ff0000	19	BRIX1	9606.ENSP00000338862	Ribosome biogenesis protein BRX1 homolog; Required for biogenesis of the 60S ribosomal subunit.
FMN2	Q9NZ56	1.22285	2.98105	0.0010446			MCL	1	Red	#ff0000	19	CCDC47	9606.ENSP00000225726	Coiled-coil domain-containing protein 47; Involved in the regulation of calcium ion homeostasis in the endoplasmic reticulum. Required for proper protein degradation via the ERAD pathway. Has an essential role in the maintenance of endoplasmic reticulum organization during embryogenesis (By similarity).
GULP1	Q9UBP9	2.54157	2.51167	0.00307843			MCL	1	Red	#ff0000	19	CMPK1	9606.ENSP00000360939	UMP-CMP kinase; Catalyzes the phosphorylation of pyrimidine nucleoside monophosphates at the expense of ATP. Plays an important role in de novo pyrimidine nucleotide biosynthesis. Has preference for UMP and CMP as phosphate acceptors. Also displays broad nucleoside diphosphate kinase activity.
IGLV4-69	A0A075B6H9	1.81292	2.48503	0.00327321			MCL	1	Red	#ff0000	19	DHX15	9606.ENSP00000336741	Pre-mRNA-splicing factor ATP-dependent RNA helicase DHX15; Pre-mRNA processing factor involved in disassembly of spliceosomes after the release of mature mRNA. In cooperation with TFIP11 seem to be involved in the transition of the U2, U5 and U6 snRNP-containing IL complex to the snRNP-free IS complex leading to efficient debranching and turnover of excised introns. Belongs to the DEAD box helica…
APOA4	P06727	1.4805	2.38138	0.00415548			MCL	1	Red	#ff0000	19	FBL	9606.ENSP00000221801	rRNA 2'-O-methyltransferase fibrillarin; S-adenosyl-L-methionine-dependent methyltransferase that has the ability to methylate both RNAs and proteins. Involved in pre-rRNA processing by catalyzing the site-specific 2'-hydroxyl methylation of ribose moieties in pre- ribosomal RNA. Site specificity is provided by a guide RNA that base pairs with the substrate (By similarity). Methylation occurs at …
APMAP	Q9HDC9	0.876214	2.33077	0.00466911			MCL	1	Red	#ff0000	19	FBXO30	9606.ENSP00000237281	F-box only protein 30; Substrate-recognition component of the SCF (SKP1-CUL1-F-box protein)-type E3 ubiquitin ligase complex. Required for muscle atrophy following denervation.
IGHV3-13	P01766	0.369284	2.24783	0.00565156			MCL	1	Red	#ff0000	19	KPNB1	9606.ENSP00000290158	Importin subunit beta-1; Functions in nuclear protein import, either in association with an adapter protein, like an importin-alpha subunit, which binds to nuclear localization signals (NLS) in cargo substrates, or by acting as autonomous nuclear transport receptor. Acting autonomously, serves itself as NLS receptor. Docking of the importin/substrate complex to the nuclear pore complex (NPC) is m…
IGHV1-24	A0A0C4DH33	1.80558	2.01723	0.00961097			MCL	1	Red	#ff0000	19	PSMD1	9606.ENSP00000309474	26S proteasome non-ATPase regulatory subunit 1; Component of the 26S proteasome, a multiprotein complex involved in the ATP-dependent degradation of ubiquitinated proteins. This complex plays a key role in the maintenance of protein homeostasis by removing misfolded or damaged proteins, which could impair cellular functions, and by removing proteins whose functions are no longer required. Therefo…
PDIA6	Q15084	0.446562	2.01139	0.00974118			MCL	1	Red	#ff0000	19	RPL14	9606.ENSP00000379506	60S ribosomal protein L14; Component of the large ribosomal subunit. Belongs to the eukaryotic ribosomal protein eL14 family.
RPS6	P62753	0.305013	2.00118	0.00997286			MCL	1	Red	#ff0000	19	RPL27	9606.ENSP00000464813	60S ribosomal protein L27; Component of the large ribosomal subunit. Required for proper rRNA processing and maturation of 28S and 5.8S rRNAs.
HSPE1	P61604	0.377036	1.96613	0.0108111			MCL	1	Red	#ff0000	19	RPL4	9606.ENSP00000311430	Ribosomal protein L4.
RPL4	P36578	0.5798	1.9424	0.0114182			MCL	1	Red	#ff0000	19	RPS24	9606.ENSP00000414321	40S ribosomal protein S24; Required for processing of pre-rRNA and maturation of 40S ribosomal subunits; Belongs to the eukaryotic ribosomal protein eS24 family.
SERPINA6	P08185	1.04394	1.89326	0.0127862			MCL	1	Red	#ff0000	19	RPS26	9606.ENSP00000348849	Ribosomal protein S26; Belongs to the eukaryotic ribosomal protein eS26 family.
ANO5	Q75V66	1.78425	1.87778	0.01325			MCL	1	Red	#ff0000	19	RPS6	9606.ENSP00000369757	40S ribosomal protein S6; May play an important role in controlling cell growth and proliferation through the selective translation of particular classes of mRNA; Belongs to the eukaryotic ribosomal protein eS6 family.
SRSF2	Q01130	0.272917	1.83267	0.0147004			MCL	1	Red	#ff0000	19	RPS6KA1	9606.ENSP00000435412	Ribosomal protein S6 kinase alpha-1; Serine/threonine-protein kinase that acts downstream of ERK (MAPK1/ERK2 and MAPK3/ERK1) signaling and mediates mitogenic and stress-induced activation of the transcription factors CREB1, ETV1/ER81 and NR4A1/NUR77, regulates translation through RPS6 and EIF4B phosphorylation, and mediates cellular proliferation, survival, and differentiation by modulating mTOR …
SRSF8	Q9BRL6	0.694717	1.82907	0.0148229			MCL	1	Red	#ff0000	19	RPS6KA2	9606.ENSP00000422435	Ribosomal protein S6 kinase alpha-2; Serine/threonine-protein kinase that acts downstream of ERK (MAPK1/ERK2 and MAPK3/ERK1) signaling and mediates mitogenic and stress-induced activation of transcription factors, regulates translation, and mediates cellular proliferation, survival, and differentiation. May function as tumor suppressor in epithelial ovarian cancer cells.
SLC25A3	Q00325	0.361817	1.81898	0.015171			MCL	1	Red	#ff0000	19	RPS8	9606.ENSP00000379888	Ribosomal protein S8; Belongs to the eukaryotic ribosomal protein eS8 family.
SOD1	P00441	0.366842	1.75271	0.0176722			MCL	1	Red	#ff0000	19	RTCB	9606.ENSP00000216038	RNA-splicing ligase RtcB homolog; Catalytic subunit of the tRNA-splicing ligase complex that acts by directly joining spliced tRNA halves to mature-sized tRNAs by incorporating the precursor-derived splice junction phosphate into the mature tRNA as a canonical 3',5'-phosphodiester. May act as an RNA ligase with broad substrate specificity, and may function toward other RNAs.
ETFA	P13804	1.45599	1.74863	0.0178389			MCL	2	Salmon	#ff7a65	12	DEK	9606.ENSP00000498653	Protein DEK; Involved in chromatin organization.
HGFAC	Q04756	1.84975	1.74343	0.0180539			MCL	2	Salmon	#ff7a65	12	H1-4	9606.ENSP00000307705	Histone H1.4; Histone H1 protein binds to linker DNA between nucleosomes forming the macromolecular structure known as the chromatin fiber. Histones H1 are necessary for the condensation of nucleosome chains into higher-order structured fibers. Acts also as a regulator of individual gene transcription through chromatin remodeling, nucleosome spacing and DNA methylation (By similarity).
IGHV1-18	A0A0C4DH31	1.7546	1.74095	0.0181571			MCL	2	Salmon	#ff7a65	12	H2BC12	9606.ENSP00000349430	Histone H2B type 1-K; Core component of nucleosome. Nucleosomes wrap and compact DNA into chromatin, limiting DNA accessibility to the cellular machineries which require DNA as a template. Histones thereby play a central role in transcription regulation, DNA repair, DNA replication and chromosomal stability. DNA accessibility is regulated via a complex set of post-translational modifications of h…
SLC25A5	P05141	0.656823	1.73554	0.0183849			MCL	2	Salmon	#ff7a65	12	H2BC14	9606.ENSP00000477907	Histone H2B type 1-M; Core component of nucleosome. Nucleosomes wrap and compact DNA into chromatin, limiting DNA accessibility to the cellular machineries which require DNA as a template. Histones thereby play a central role in transcription regulation, DNA repair, DNA replication and chromosomal stability. DNA accessibility is regulated via a complex set of post-translational modifications of h…
GSN	P06396	0.376593	1.73235	0.0185203			MCL	2	Salmon	#ff7a65	12	H2BC15	9606.ENSP00000483903	Histone H2B type 1-N; Core component of nucleosome. Nucleosomes wrap and compact DNA into chromatin, limiting DNA accessibility to the cellular machineries which require DNA as a template. Histones thereby play a central role in transcription regulation, DNA repair, DNA replication and chromosomal stability. DNA accessibility is regulated via a complex set of post-translational modifications of h…
IMMT	Q16891	1.15004	1.72865	0.0186787			MCL	2	Salmon	#ff7a65	12	H2BC18	9606.ENSP00000445831	Histone H2B type 2-F; Core component of nucleosome. Nucleosomes wrap and compact DNA into chromatin, limiting DNA accessibility to the cellular machineries which require DNA as a template. Histones thereby play a central role in transcription regulation, DNA repair, DNA replication and chromosomal stability. DNA accessibility is regulated via a complex set of post-translational modifications of h…
MASP2	O00187	1.02729	1.69379	0.0202398			MCL	2	Salmon	#ff7a65	12	H2BC4	9606.ENSP00000321744	Histone H2B type 1-C/E/F/G/I; Core component of nucleosome. Nucleosomes wrap and compact DNA into chromatin, limiting DNA accessibility to the cellular machineries which require DNA as a template. Histones thereby play a central role in transcription regulation, DNA repair, DNA replication and chromosomal stability. DNA accessibility is regulated via a complex set of post-translational modificati…
SMCO1	Q147U7	0.671122	1.6749	0.0211396			MCL	2	Salmon	#ff7a65	12	H2BC5	9606.ENSP00000289316	Histone H2B type 1-D; Core component of nucleosome. Nucleosomes wrap and compact DNA into chromatin, limiting DNA accessibility to the cellular machineries which require DNA as a template. Histones thereby play a central role in transcription regulation, DNA repair, DNA replication and chromosomal stability. DNA accessibility is regulated via a complex set of post-translational modifications of h…
FBL	P22087	0.787139	1.63782	0.0230238			MCL	2	Salmon	#ff7a65	12	H2BC9	9606.ENSP00000479169	Histone H2B type 1-H; Core component of nucleosome. Nucleosomes wrap and compact DNA into chromatin, limiting DNA accessibility to the cellular machineries which require DNA as a template. Histones thereby play a central role in transcription regulation, DNA repair, DNA replication and chromosomal stability. DNA accessibility is regulated via a complex set of post-translational modifications of h…
CGGBP1	Q9UFW8	0.719285	1.59596	0.0253535			MCL	2	Salmon	#ff7a65	12	H2BS1	9606.ENSP00000481622	Histone H2B type F-S; Core component of nucleosome. Nucleosomes wrap and compact DNA into chromatin, limiting DNA accessibility to the cellular machineries which require DNA as a template. Histones thereby play a central role in transcription regulation, DNA repair, DNA replication and chromosomal stability. DNA accessibility is regulated via a complex set of post-translational modifications of h…
SEC24C	P53992	0.731496	1.58907	0.0257588			MCL	2	Salmon	#ff7a65	12	H3-2	9606.ENSP00000499501	H3.2 histone.
CFD	P00746	1.02128	1.58799	0.0258234			MCL	2	Salmon	#ff7a65	12	RUVBL1	9606.ENSP00000318297	RuvB-like 1; Possesses single-stranded DNA-stimulated ATPase and ATP- dependent DNA helicase (3' to 5') activity; hexamerization is thought to be critical for ATP hydrolysis and adjacent subunits in the ring- like structure contribute to the ATPase activity. Component of the NuA4 histone acetyltransferase complex which is involved in transcriptional activation of select genes principally by acety…
CPN1	P15169	0.739079	1.57523	0.0265931			MCL	3	Fire Brick	#b22f00	9	CHCHD3	9606.ENSP00000389297	MICOS complex subunit MIC19; Component of the MICOS complex, a large protein complex of the mitochondrial inner membrane that plays crucial roles in the maintenance of crista junctions, inner membrane architecture, and formation of contact sites to the outer membrane. Has also been shown to function as a transcription factor which binds to the BAG1 promoter and represses BAG1 transcription. Plays…
A1BG	P04217	1.15701	1.56229	0.0273977			MCL	3	Fire Brick	#b22f00	9	COX4I1	9606.ENSP00000457513	Cytochrome c oxidase subunit 4 isoform 1, mitochondrial; Component of the cytochrome c oxidase, the last enzyme in the mitochondrial electron transport chain which drives oxidative phosphorylation. The respiratory chain contains 3 multisubunit complexes succinate dehydrogenase (complex II, CII), ubiquinol- cytochrome c oxidoreductase (cytochrome b-c1 complex, complex III, CIII) and cytochrome c o…
SERPING1	P05155	0.844671	1.54693	0.0283836			MCL	3	Fire Brick	#b22f00	9	ETFA	9606.ENSP00000452762	Electron transfer flavoprotein subunit alpha, mitochondrial; Heterodimeric electron transfer flavoprotein that accepts electrons from several mitochondrial dehydrogenases, including acyl-CoA dehydrogenases, glutaryl-CoA and sarcosine dehydrogenase. It transfers the electrons to the main mitochondrial respiratory chain via ETF-ubiquinone oxidoreductase (ETF dehydrogenase). Required for normal mito…
HSPA2	P54652	1.02365	1.54566	0.0284671			MCL	3	Fire Brick	#b22f00	9	IDH3A	9606.ENSP00000299518	Isocitrate dehydrogenase [NAD] subunit alpha, mitochondrial; Catalytic subunit of the enzyme which catalyzes the decarboxylation of isocitrate (ICT) into alpha-ketoglutarate. The heterodimer composed of the alpha (IDH3A) and beta (IDH3B) subunits and the heterodimer composed of the alpha (IDH3A) and gamma (IDH3G) subunits, have considerable basal activity but the full activity of the heterotetram…
ACLY	P53396	0.266671	1.54051	0.0288065			MCL	3	Fire Brick	#b22f00	9	IMMT	9606.ENSP00000387262	MICOS complex subunit MIC60; Component of the MICOS complex, a large protein complex of the mitochondrial inner membrane that plays crucial roles in the maintenance of crista junctions, inner membrane architecture, and formation of contact sites to the outer membrane. Plays an important role in the maintenance of the MICOS complex stability and the mitochondrial cristae morphology.
APOA1	P02647	0.729032	1.53298	0.0293102			MCL	3	Fire Brick	#b22f00	9	SLC25A3	9606.ENSP00000228318	Phosphate carrier protein, mitochondrial; Transport of phosphate groups from the cytosol to the mitochondrial matrix. Phosphate is cotransported with H(+). May play a role regulation of the mitochondrial permeability transition pore (mPTP).
IGLV7-43	P04211	1.74599	1.50828	0.0310253			MCL	3	Fire Brick	#b22f00	9	SLC25A5	9606.ENSP00000360671	ADP/ATP translocase 2, N-terminally processed; Catalyzes the exchange of cytoplasmic ADP with mitochondrial ATP across the mitochondrial inner membrane. As part of the mitotic spindle-associated MMXD complex it may play a role in chromosome segregation.
IGLC3	P0DOY3	1.28176	1.49466	0.0320143			MCL	3	Fire Brick	#b22f00	9	TFAM	9606.ENSP00000420588	Transcription factor A, mitochondrial; Binds to the mitochondrial light strand promoter and functions in mitochondrial transcription regulation. Component of the mitochondrial transcription initiation complex, composed at least of TFB2M, TFAM and POLRMT that is required for basal transcription of mitochondrial DNA. In this complex, TFAM recruits POLRMT to a specific promoter whereas TFB2M induces…
ITIH4	Q14624	0.924526	1.47466	0.0335225			MCL	3	Fire Brick	#b22f00	9	UQCRC2	9606.ENSP00000268379	Cytochrome b-c1 complex subunit 2, mitochondrial; Component of the ubiquinol-cytochrome c oxidoreductase, a multisubunit transmembrane complex that is part of the mitochondrial electron transport chain which drives oxidative phosphorylation. The respiratory chain contains 3 multisubunit complexes succinate dehydrogenase (complex II, CII), ubiquinol-cytochrome c oxidoreductase (cytochrome b-c1 com…
NONO	Q15233	0.880743	1.46107	0.0345885			MCL	4	Brown	#ffa365	7	APOA1	9606.ENSP00000236850	Truncated apolipoprotein A-I; Participates in the reverse transport of cholesterol from tissues to the liver for excretion by promoting cholesterol efflux from tissues and by acting as a cofactor for the lecithin cholesterol acyltransferase (LCAT). As part of the SPAP complex, activates spermatozoa motility.
HSP90B1	P14625	0.698506	1.4545	0.0351155			MCL	4	Brown	#ffa365	7	APOA4	9606.ENSP00000350425	Apolipoprotein A-IV; May have a role in chylomicrons and VLDL secretion and catabolism. Required for efficient activation of lipoprotein lipase by ApoC-II; potent activator of LCAT. Apoa-IV is a major component of HDL and chylomicrons; Belongs to the apolipoprotein A1/A4/E family.
SLC2A2	P11168	3.0937	1.43875	0.0364124			MCL	4	Brown	#ffa365	7	APOC2	9606.ENSP00000466775	Proapolipoprotein C-II; Component of chylomicrons, very low-density lipoproteins (VLDL), low-density lipoproteins (LDL), and high-density lipoproteins (HDL) in plasma. Plays an important role in lipoprotein metabolism as an activator of lipoprotein lipase. Both proapolipoprotein C-II and apolipoprotein C-II can activate lipoprotein lipase. In normolipidemic individuals, it is mainly distributed i…
CNDP1	Q96KN2	2.14676	1.40801	0.0390829			MCL	4	Brown	#ffa365	7	GSN	9606.ENSP00000362924	Gelsolin; Calcium-regulated, actin-modulating protein that binds to the plus (or barbed) ends of actin monomers or filaments, preventing monomer exchange (end-blocking or capping). It can promote the assembly of monomers into filaments (nucleation) as well as sever filaments already formed. Plays a role in ciliogenesis.
EVPL	Q92817	0.325429	1.40669	0.0392022			MCL	4	Brown	#ffa365	7	ITIH1	9606.ENSP00000273283	Inter-alpha-trypsin inhibitor heavy chain H1; May act as a carrier of hyaluronan in serum or as a binding protein between hyaluronan and other matrix protein, including those on cell surfaces in tissues to regulate the localization, synthesis and degradation of hyaluronan which are essential to cells undergoing biological processes.
ITIH1	P19827	1.69779	1.40405	0.0394416			MCL	4	Brown	#ffa365	7	LYZ	9606.ENSP00000261267	Lysozyme C; Lysozymes have primarily a bacteriolytic function; those in tissues and body fluids are associated with the monocyte-macrophage system and enhance the activity of immunoagents.
RPS8	P62241	0.495881	1.39038	0.040702			MCL	4	Brown	#ffa365	7	SAA4	9606.ENSP00000278222	Serum amyloid A-4 protein; Major acute phase reactant. Apolipoprotein of the HDL complex; Belongs to the SAA family.
RARRES2	Q99969	0.875199	1.36324	0.0433275			MCL	5	Dark Golden Rod 2	#b25f00	7	CCAR2	9606.ENSP00000310670	Cell cycle and apoptosis regulator protein 2; Core component of the DBIRD complex, a multiprotein complex that acts at the interface between core mRNP particles and RNA polymerase II (RNAPII) and integrates transcript elongation with the regulation of alternative splicing: the DBIRD complex affects local transcript elongation rates and alternative splicing of a large set of exons embedded in (A +…
HSPA8	P11142	0.942959	1.35863	0.043789			MCL	5	Dark Golden Rod 2	#b25f00	7	HSP90AB1	9606.ENSP00000360609	Heat shock protein HSP 90-beta; Molecular chaperone that promotes the maturation, structural maintenance and proper regulation of specific target proteins involved for instance in cell cycle control and signal transduction. Undergoes a functional cycle that is linked to its ATPase activity. This cycle probably induces conformational changes in the client proteins, thereby causing their activation…
APOE	P02649	0.822382	1.34539	0.0451452			MCL	5	Dark Golden Rod 2	#b25f00	7	HSP90B1	9606.ENSP00000299767	Endoplasmin; Molecular chaperone that functions in the processing and transport of secreted proteins (By similarity). When associated with CNPY3, required for proper folding of Toll-like receptors (By similarity). Functions in endoplasmic reticulum associated degradation (ERAD). Has ATPase activity (By similarity). Belongs to the heat shock protein 90 family.
SAA4	P35542	0.985487	1.34519	0.045166			MCL	5	Dark Golden Rod 2	#b25f00	7	HSPA2	9606.ENSP00000378199	Heat shock-related 70 kDa protein 2; Molecular chaperone implicated in a wide variety of cellular processes, including protection of the proteome from stress, folding and transport of newly synthesized polypeptides, activation of proteolysis of misfolded proteins and the formation and dissociation of protein complexes. Plays a pivotal role in the protein quality control system, ensuring the corre…
PSMA6	P60900	0.530307	1.34494	0.0451917			MCL	5	Dark Golden Rod 2	#b25f00	7	HSPA8	9606.ENSP00000437125	Heat shock cognate 71 kDa protein; Molecular chaperone implicated in a wide variety of cellular processes, including protection of the proteome from stress, folding and transport of newly synthesized polypeptides, activation of proteolysis of misfolded proteins and the formation and dissociation of protein complexes. Plays a pivotal role in the protein quality control system, ensuring the correct…
COX4I1	P13073	0.585342	1.33918	0.0457955			MCL	5	Dark Golden Rod 2	#b25f00	7	NAPA	9606.ENSP00000263354	Alpha-soluble NSF attachment protein; Required for vesicular transport between the endoplasmic reticulum and the Golgi apparatus (Probable). Together with GNA12 promotes CDH5 localization to plasma membrane. Belongs to the SNAP family.
PSME3	P61289	0.860667	1.33743	0.04598			MCL	5	Dark Golden Rod 2	#b25f00	7	YWHAE	9606.ENSP00000264335	14-3-3 protein epsilon; Adapter protein implicated in the regulation of a large spectrum of both general and specialized signaling pathways. Binds to a large number of partners, usually by recognition of a phosphoserine or phosphothreonine motif. Binding generally results in the modulation of the activity of the binding partner (By similarity). Positively regulates phosphorylated protein HSF1 nuc…
H3-7	Q5TEC6	1.47585	1.33418	0.0463252			MCL	6	Sandy Brown	#ffcc65	6	ADAR	9606.ENSP00000357459	Double-stranded RNA-specific adenosine deaminase; Catalyzes the hydrolytic deamination of adenosine to inosine in double-stranded RNA (dsRNA) referred to as A-to-I RNA editing. This may affect gene expression and function in a number of ways that include mRNA translation by changing codons and hence the amino acid sequence of proteins; pre-mRNA splicing by altering splice site recognition sequenc…
FBXO30	Q8TB52	0.46951	1.31859	0.0480187			MCL	6	Sandy Brown	#ffcc65	6	IGF2BP1	9606.ENSP00000290341	Insulin-like growth factor 2 mRNA-binding protein 1; RNA-binding factor that recruits target transcripts to cytoplasmic protein-RNA complexes (mRNPs). This transcript 'caging' into mRNPs allows mRNA transport and transient storage. It also modulates the rate and location at which target transcripts encounter the translational apparatus and shields them from endonuclease attacks or microRNA-mediat…
C8A	P07357	0.499875	1.31836	0.0480439			MCL	6	Sandy Brown	#ffcc65	6	IGFBP1	9606.ENSP00000275525	Insulin-like growth factor-binding protein 1; IGF-binding proteins prolong the half-life of the IGFs and have been shown to either inhibit or stimulate the growth promoting effects of the IGFs on cell culture. They alter the interaction of IGFs with their cell surface receptors. Promotes cell migration.
APOC2	P02655	1.74477	1.31479	0.0484406			MCL	6	Sandy Brown	#ffcc65	6	NONO	9606.ENSP00000276079	Non-POU domain-containing octamer-binding protein; DNA- and RNA binding protein, involved in several nuclear processes. Binds the conventional octamer sequence in double-stranded DNA. Also binds single-stranded DNA and RNA at a site independent of the duplex site. Involved in pre-mRNA splicing, probably as a heterodimer with SFPQ. Interacts with U5 snRNA, probably by binding to a purine-rich sequ…
IGFBP1	P08833	0.801552	1.31189	0.0487656			MCL	6	Sandy Brown	#ffcc65	6	RBMX	9606.ENSP00000359645	RNA-binding motif protein, X chromosome, N-terminally processed; RNA-binding protein that plays several role in the regulation of pre- and post-transcriptional processes. Implicated in tissue- specific regulation of gene transcription and alternative splicing of several pre-mRNAs. Binds to and stimulates transcription from the tumor suppressor TXNIP gene promoter; may thus be involved in tumor su…
ACOT6	Q3I5F7	-3.8684	4.23903	5.76726e-05			MCL	6	Sandy Brown	#ffcc65	6	SND1	9606.ENSP00000346762	Staphylococcal nuclease domain-containing protein 1; Endonuclease that mediates miRNA decay of both protein-free and AGO2-loaded miRNAs. As part of its function in miRNA decay, regulates mRNAs involved in G1-to-S phase transition. Functions as a bridging factor between STAT6 and the basal transcription factor. Plays a role in PIM1 regulation of MYB activity. Functions as a transcriptional coactiv…
DHX15	O43143	-3.07253	3.96113	0.000109364			MCL	7	Dark Golden Rod	#b28e00	5	BCLAF1	9606.ENSP00000435210	Bcl-2-associated transcription factor 1; Death-promoting transcriptional repressor. May be involved in cyclin-D1/CCND1 mRNA stability through the SNARP complex which associates with both the 3'end of the CCND1 gene and its mRNA.
SLC1A5	Q15758	-2.86228	3.95048	0.000112079			MCL	7	Dark Golden Rod	#b28e00	5	MAGOH	9606.ENSP00000360525	Protein mago nashi homolog; Required for pre-mRNA splicing as component of the spliceosome. Plays a redundant role with MAGOHB as core component of the exon junction complex (EJC) and in the nonsense- mediated decay (NMD) pathway. The EJC is a dynamic structure consisting of core proteins and several peripheral nuclear and cytoplasmic associated factors that join the complex only transiently eith…
CCAR2	Q8N163	-1.67523	3.81235	0.000154045			MCL	7	Dark Golden Rod	#b28e00	5	MAGOHB	9606.ENSP00000319240	Protein mago nashi homolog 2; Required for pre-mRNA splicing as component of the spliceosome. Plays a redundant role with MAGOH in the exon junction complex and in the nonsense-mediated decay (NMD) pathway.
LYZ	P61626	-2.55997	3.80149	0.000157947			MCL	7	Dark Golden Rod	#b28e00	5	SRSF2	9606.ENSP00000376276	Serine/arginine-rich splicing factor 2; Necessary for the splicing of pre-mRNA. It is required for formation of the earliest ATP-dependent splicing complex and interacts with spliceosomal components bound to both the 5'- and 3'-splice sites during spliceosome assembly. It also is required for ATP-dependent interactions of both U1 and U2 snRNPs with pre-mRNA. Interacts with other spliceosomal comp…
MTHFD1	P11586	-1.19293	3.74625	0.000179371			MCL	7	Dark Golden Rod	#b28e00	5	SRSF8	9606.ENSP00000480140	Serine/arginine-rich splicing factor 8; Involved in pre-mRNA alternative splicing.
UGP2	Q16851	-0.586987	3.71723	0.000191766			MCL	8	Yellow	#fff465	4	ACTN2	9606.ENSP00000355537	Alpha-actinin-2; F-actin cross-linking protein which is thought to anchor actin to a variety of intracellular structures. This is a bundling protein.
ACOT2	P49753	-3.19731	3.71661	0.000192041			MCL	8	Yellow	#fff465	4	ACTN3	9606.ENSP00000422007	Alpha-actinin-3; F-actin cross-linking protein which is thought to anchor actin to a variety of intracellular structures. This is a bundling protein.
IDH3A	P50213	-0.611247	3.66013	0.00021871			MCL	8	Yellow	#fff465	4	ACTN4	9606.ENSP00000252699	Alpha-actinin-4; F-actin cross-linking protein which is thought to anchor actin to a variety of intracellular structures. This is a bundling protein (Probable). Probably involved in vesicular trafficking via its association with the CART complex. The CART complex is necessary for efficient transferrin receptor recycling but not for EGFR degradation. Involved in tight junction assembly in epitheli…
UQCRC2	P22695	-1.6524	3.47571	0.000334416			MCL	8	Yellow	#fff465	4	PDLIM1	9606.ENSP00000360305	PDZ and LIM domain protein 1; Cytoskeletal protein that may act as an adapter that brings other proteins (like kinases) to the cytoskeleton. Involved in assembly, disassembly and directioning of stress fibers in fibroblasts. Required for the localization of ACTN1 and PALLD to stress fibers. Required for cell migration and in maintaining cell polarity of fibroblasts (By similarity).
TSFM	P43897	-0.516143	3.46747	0.000340823			MCL	9	Dark Golden Rod 3	#a6b200	4	ERP44	9606.ENSP00000262455	Endoplasmic reticulum resident protein 44; Mediates thiol-dependent retention in the early secretory pathway, forming mixed disulfides with substrate proteins through its conserved CRFS motif. Inhibits the calcium channel activity of ITPR1. May have a role in the control of oxidative protein folding in the endoplasmic reticulum. Required to retain ERO1A and ERO1B in the endoplasmic reticulum.
CMPK1	P30085	-1.13679	3.42239	0.000378106			MCL	9	Dark Golden Rod 3	#a6b200	4	PDIA6	9606.ENSP00000385385	Protein disulfide-isomerase A6; May function as a chaperone that inhibits aggregation of misfolded proteins. Negatively regulates the unfolded protein response (UPR) through binding to UPR sensors such as ERN1, which in turn inactivates ERN1 signaling. May also regulate the UPR via the EIF2AK3 UPR sensor. Plays a role in platelet aggregation and activation by agonists such as convulxin, collagen …
SARS1	P49591	-2.80739	3.3867	0.000410492			MCL	9	Dark Golden Rod 3	#a6b200	4	PRDX4	9606.ENSP00000368646	Peroxiredoxin-4; Thiol-specific peroxidase that catalyzes the reduction of hydrogen peroxide and organic hydroperoxides to water and alcohols, respectively. Plays a role in cell protection against oxidative stress by detoxifying peroxides and as sensor of hydrogen peroxide-mediated signaling events. Regulates the activation of NF-kappa-B in the cytosol by a modulation of I-kappa-B-alpha phosphory…
ACOT1	Q86TX2	-2.73469	3.35974	0.000436774			MCL	9	Dark Golden Rod 3	#a6b200	4	SSR3	9606.ENSP00000420641	Translocon-associated protein subunit gamma; TRAP proteins are part of a complex whose function is to bind calcium to the ER membrane and thereby regulate the retention of ER resident proteins; Belongs to the TRAP-gamma family.
DAP	P51397	-2.58069	3.33686	0.000460401			MCL	10	Khaki	#e0ff65	4	CAPZB	9606.ENSP00000401010	F-actin-capping protein subunit beta; F-actin-capping proteins bind in a Ca(2+)-independent manner to the fast growing ends of actin filaments (barbed end) thereby blocking the exchange of subunits at these ends. Unlike other capping proteins (such as gelsolin and severin), these proteins do not sever actin filaments. Plays a role in the regulation of cell morphology and cytoskeletal organization.
SEPTIN7	Q16181	-2.18606	3.23199	0.000586155			MCL	10	Khaki	#e0ff65	4	DBNL	9606.ENSP00000417653	Drebrin-like protein; Adapter protein that binds F-actin and DNM1, and thereby plays a role in receptor-mediated endocytosis. Plays a role in the reorganization of the actin cytoskeleton, formation of cell projections, such as neurites, in neuron morphogenesis and synapse formation via its interaction with WASL and COBL. Does not bind G-actin and promote actin polymerization by itself. Required f…
PREB	Q9HCU5	-0.629583	3.19649	0.000636072			MCL	10	Khaki	#e0ff65	4	MAPRE1	9606.ENSP00000364721	Microtubule-associated protein RP/EB family member 1; Plus-end tracking protein (+TIP) that binds to the plus-end of microtubules and regulates the dynamics of the microtubule cytoskeleton. Promotes cytoplasmic microtubule nucleation and elongation. May be involved in spindle function by stabilizing microtubules and anchoring them at centrosomes. Also acts as a regulator of minus-end microtubule …
RUVBL1	Q9Y265	-1.70547	3.18637	0.000651069			MCL	10	Khaki	#e0ff65	4	SEPTIN7	9606.ENSP00000413507	Septin-7; Filament-forming cytoskeletal GTPase. Required for normal organization of the actin cytoskeleton. Required for normal progress through mitosis. Involved in cytokinesis. Required for normal association of CENPE with the kinetochore. Plays a role in ciliogenesis and collective cell movements. Forms a filamentous structure with SEPTIN12, SEPTIN6, SEPTIN2 and probably SEPTIN4 at the sperm a…
SCP2	P22307	-0.733584	3.13148	0.000738796			MCL	11	Aquamarine 3	#75efb6	3	SLC1A5	9606.ENSP00000444408	Neutral amino acid transporter B(0); Sodium-dependent amino acids transporter that has a broad substrate specificity, with a preference for zwitterionic amino acids. It accepts as substrates all neutral amino acids, including glutamine, asparagine, and branched-chain and aromatic amino acids, and excludes methylated, anionic, and cationic amino acids. Through binding of the fusogenic protein sync…
DEK	P35659	-0.557468	3.11868	0.000760881			MCL	11	Aquamarine 3	#75efb6	3	SLC2A14	9606.ENSP00000445929	Solute carrier family 2, facilitated glucose transporter member 14; Hexose transporter that can mediate the transport of glucose and dehydroascorbate across the cell membrane.
AKR1A1	P14550	-0.539361	3.09652	0.000800711			MCL	11	Aquamarine 3	#75efb6	3	SLC2A3	9606.ENSP00000075120	Solute carrier family 2, facilitated glucose transporter member 3; Facilitative glucose transporter that can also mediate the uptake of various other monosaccharides across the cell membrane. Mediates the uptake of glucose, 2- deoxyglucose, galactose, mannose, xylose and fucose, and probably also dehydroascorbate. Does not mediate fructose transport. Belongs to the major facilitator superfamily. …
HSD17B12	Q53GQ0	-1.42913	3.09606	0.000801569			MCL	12	Aquamarine	#75efc6	3	APOE	9606.ENSP00000252486	Apolipoprotein E; APOE is an apolipoprotein, a protein associating with lipid particles, that mainly functions in lipoprotein-mediated lipid transport between organs via the plasma and interstitial fluids. APOE is a core component of plasma lipoproteins and is involved in their production, conversion and clearance. Apoliproteins are amphipathic molecules that interact both with lipids of the lipo…
ADCY10	Q96PN6	-0.529729	3.03636	0.000919684			MCL	12	Aquamarine	#75efc6	3	DHCR7	9606.ENSP00000347717	7-dehydrocholesterol reductase; Production of cholesterol by reduction of C7-C8 double bond of 7-dehydrocholesterol (7-DHC); Belongs to the ERG4/ERG24 family.
ERP44	Q9BS26	-1.23596	3.01146	0.00097396			MCL	12	Aquamarine	#75efc6	3	MGP	9606.ENSP00000228938	Matrix Gla protein; Associates with the organic matrix of bone and cartilage. Thought to act as an inhibitor of bone formation.
AARS1	P49588	-1.0511	2.99993	0.00100016			MCL	13	Cyan	#75efd7	3	CPN1	9606.ENSP00000359446	Carboxypeptidase N catalytic chain; Protects the body from potent vasoactive and inflammatory peptides containing C-terminal Arg or Lys (such as kinins or anaphylatoxins) which are released into the circulation.
MAPRE1	Q15691	-0.5984	2.91863	0.00120607			MCL	13	Cyan	#75efd7	3	HSPE1	9606.ENSP00000233893	10 kDa heat shock protein, mitochondrial; Co-chaperonin implicated in mitochondrial protein import and macromolecular assembly. Together with Hsp60, facilitates the correct folding of imported proteins. May also prevent misfolding and promote the refolding and proper assembly of unfolded polypeptides generated under stress conditions in the mitochondrial matrix. The functional units of these chap…
PSMD1	Q99460	-1.08276	2.81731	0.00152298			MCL	13	Cyan	#75efd7	3	TBCA	9606.ENSP00000306362	Tubulin-specific chaperone A; Tubulin-folding protein; involved in the early step of the tubulin folding pathway.
COLGALT1	Q8NBJ5	-1.41622	2.78769	0.00163046			MCL	14	Aquamarine 2	#75efe7	3	AARS1	9606.ENSP00000261772	Alanine--tRNA ligase, cytoplasmic; Catalyzes the attachment of alanine to tRNA(Ala) in a two- step reaction: alanine is first activated by ATP to form Ala-AMP and then transferred to the acceptor end of tRNA(Ala). Also edits incorrectly charged tRNA(Ala) via its editing domain. Belongs to the class-II aminoacyl-tRNA synthetase family.
CRISP2	P16562	-0.578785	2.74798	0.00178656			MCL	14	Aquamarine 2	#75efe7	3	SARS1	9606.ENSP00000358939	Serine--tRNA ligase, cytoplasmic; Catalyzes the attachment of serine to tRNA(Ser) in a two-step reaction: serine is first activated by ATP to form Ser-AMP and then transferred to the acceptor end of tRNA(Ser). Is probably also able to aminoacylate tRNA(Sec) with serine, to form the misacylated tRNA L-seryl-tRNA(Sec), which will be further converted into selenocysteinyl-tRNA(Sec). In the nucleus, …
ACTN2	P35609	-1.89733	2.74679	0.00179147			MCL	14	Aquamarine 2	#75efe7	3	TARS1	9606.ENSP00000387710	Threonine--tRNA ligase 1, cytoplasmic; Catalyzes the attachment of threonine to tRNA(Thr) in a two- step reaction: threonine is first activated by ATP to form Thr-AMP and then transferred to the acceptor end of tRNA(Thr). Also edits incorrectly charged tRNA(Thr) via its editing domain, at the post-transfer stage (By similarity); Belongs to the class-II aminoacyl-tRNA synthetase family.
P4HA1	P13674	-2.25763	2.73076	0.00185882			MCL	15	Sky Blue 4	#75e7ef	3	SLC1A2	9606.ENSP00000278379	Excitatory amino acid transporter 2; Sodium-dependent, high-affinity amino acid transporter that mediates the uptake of L-glutamate and also L-aspartate and D-aspartate. Functions as a symporter that transports one amino acid molecule together with two or three Na(+) ions and one proton, in parallel with the counter-transport of one K(+) ion. Mediates Cl(-) flux that is not coupled to amino acid …
ACTN3	Q08043	-1.78001	2.71509	0.00192714			MCL	15	Sky Blue 4	#75e7ef	3	SLC2A2	9606.ENSP00000323568	Solute carrier family 2, facilitated glucose transporter member 2; Facilitative hexose transporter that mediates the transport of glucose and fructose. Likely mediates the bidirectional transfer of glucose across the plasma membrane of hepatocytes and is responsible for uptake of glucose by the beta cells; may comprise part of the glucose-sensing mechanism of the beta cell. May also participate w…
VPS26A	O75436	-2.36039	2.69422	0.002022			MCL	15	Sky Blue 4	#75e7ef	3	SLC3A2	9606.ENSP00000367123	4F2 cell-surface antigen heavy chain; Component of several heterodimeric amino acid transporter complexes. The precise substrate specificity depends on the other subunit in the heterodimer. The heterodimer with SLC3A2 functions as sodium-independent, high-affinity transporter that mediates uptake of large neutral amino acids such as phenylalanine, tyrosine, L-DOPA, leucine, histidine, methionine …
CHCHD3	Q9NX63	-1.48968	2.6349	0.00231795			MCL	16	Sky Blue 2	#75d7ef	3	GPI	9606.ENSP00000405573	Glucose-6-phosphate isomerase; In the cytoplasm, catalyzes the conversion of glucose-6- phosphate to fructose-6-phosphate, the second step in glycolysis, and the reverse reaction during gluconeogenesis. Besides it's role as a glycolytic enzyme, also acts as a secreted cytokine: acts as an angiogenic factor (AMF) that stimulates endothelial cell motility. Acts as a neurotrophic factor, neuroleukin…
SND1	Q7KZF4	-2.36704	2.61795	0.00241017			MCL	16	Sky Blue 2	#75d7ef	3	PCNA	9606.ENSP00000368458	Proliferating cell nuclear antigen; Auxiliary protein of DNA polymerase delta and is involved in the control of eukaryotic DNA replication by increasing the polymerase's processibility during elongation of the leading strand. Induces a robust stimulatory effect on the 3'-5' exonuclease and 3'- phosphodiesterase, but not apurinic-apyrimidinic (AP) endonuclease, APEX2 activities. Has to be loaded o…
LGALS1	P09382	-0.758691	2.59359	0.00254923			MCL	16	Sky Blue 2	#75d7ef	3	UGP2	9606.ENSP00000338703	UTP--glucose-1-phosphate uridylyltransferase; Plays a central role as a glucosyl donor in cellular metabolic pathways; Belongs to the UDPGP type 1 family.
IGF2BP1	Q9NZI8	-0.7191	2.54702	0.0028378			MCL	17	Sky Blue	#75c6ef	3	HSD17B12	9606.ENSP00000278353	Very-long-chain 3-oxoacyl-CoA reductase; Catalyzes the second of the four reactions of the long-chain fatty acids elongation cycle. This endoplasmic reticulum-bound enzymatic process, allows the addition of two carbons to the chain of long- and very long-chain fatty acids/VLCFAs per cycle. This enzyme has a 3-ketoacyl-CoA reductase activity, reducing 3-ketoacyl-CoA to 3- hydroxyacyl-CoA, within e…
NCDN	Q9UBB6	-0.612706	2.52211	0.00300532			MCL	17	Sky Blue	#75c6ef	3	HSD17B4	9606.ENSP00000411960	Peroxisomal multifunctional enzyme type 2; Bifunctional enzyme acting on the peroxisomal beta-oxidation pathway for fatty acids. Catalyzes the formation of 3-ketoacyl-CoA intermediates from both straight-chain and 2-methyl-branched-chain fatty acids.
ENO3	P13929	-1.60683	2.4914	0.00322551			MCL	17	Sky Blue	#75c6ef	3	SCP2	9606.ENSP00000360569	Non-specific lipid-transfer protein; Mediates in vitro the transfer of all common phospholipids, cholesterol and gangliosides between membranes. May play a role in regulating steroidogenesis.
SLC2A3	P11169	-1.88174	2.41011	0.00388949			MCL	18	Sky Blue 3	#75b6ef	3	CFD	9606.ENSP00000468253	Complement factor D; Factor D cleaves factor B when the latter is complexed with factor C3b, activating the C3bbb complex, which then becomes the C3 convertase of the alternate pathway. Its function is homologous to that of C1s in the classical pathway; Belongs to the peptidase S1 family.
SLC2A14	Q8TDB8	-1.82883	2.33322	0.00464275			MCL	18	Sky Blue 3	#75b6ef	3	RARRES2	9606.ENSP00000418009	Retinoic acid receptor responder protein 2; Adipocyte-secreted protein (adipokine) that regulates adipogenesis, metabolism and inflammation through activation of the chemokine-like receptor 1 (CMKLR1). Its other ligands include G protein-coupled receptor 1 (GPR1) and chemokine receptor-like 2 (CCRL2). Positively regulates adipocyte differentiation, modulates the expression of adipocyte genes invo…
CENPV	Q7Z7K6	-0.592887	2.24377	0.00570462			MCL	18	Sky Blue 3	#75b6ef	3	SERPING1	9606.ENSP00000278407	Plasma protease C1 inhibitor; Activation of the C1 complex is under control of the C1- inhibitor. It forms a proteolytically inactive stoichiometric complex with the C1r or C1s proteases. May play a potentially crucial role in regulating important physiological pathways including complement activation, blood coagulation, fibrinolysis and the generation of kinins. Very efficient inhibitor of FXIIa…
DHCR7	Q9UBM7	-2.62098	2.19217	0.00642431			MCL	19	Cornflower Blue 2	#75a6ef	2	ACOT1	9606.ENSP00000311224	Acyl-coenzyme A thioesterase 1; Acyl-CoA thioesterases are a group of enzymes that catalyze the hydrolysis of acyl-CoAs into free fatty acids and coenzyme A (CoASH), regulating intracellular levels of acyl-CoAs, free fatty acids and CoASH. More active towards saturated and unsaturated long chain fatty acyl-CoAs (C12-C20); Belongs to the C/M/P thioester hydrolase family.
TXNDC17	Q9BRA2	-1.75073	2.1608	0.00690553			MCL	19	Cornflower Blue 2	#75a6ef	2	ACOT2	9606.ENSP00000238651	Acyl-coenzyme A thioesterase 2, mitochondrial; Acyl-CoA thioesterases are a group of enzymes that catalyze the hydrolysis of acyl-CoAs to the free fatty acid and coenzyme A (CoASH), providing the potential to regulate intracellular levels of acyl-CoAs, free fatty acids and CoASH. Acyl-coenzyme A thioesterase 2/ACOT2 displays higher activity toward long chain acyl CoAs (C14-C20). The enzyme is inv…
PCNA	P12004	-0.555483	2.1554	0.00699197			MCL	20	Blue	#7595ef	2	KRT13	9606.ENSP00000246635	Keratin, type I cytoskeletal 13; Keratin 13.
ATP5MJ	P56378	-1.69852	2.1454	0.00715477			MCL	20	Blue	#7595ef	2	KRT19	9606.ENSP00000355124	Keratin, type I cytoskeletal 19; Involved in the organization of myofibers. Together with KRT8, helps to link the contractile apparatus to dystrophin at the costameres of striated muscle; Belongs to the intermediate filament family.
DBNL	Q9UJU6	-0.485777	2.0682	0.0085468			MCL	21	Cornflower Blue	#7585ef	2	AKR1A1	9606.ENSP00000361140	Aldo-keto reductase family 1 member A1; Catalyzes the NADPH-dependent reduction of a wide variety of carbonyl-containing compounds to their corresponding alcohols. Displays enzymatic activity towards endogenous metabolites such as aromatic and aliphatic aldehydes, ketones, monosaccharides and bile acids, with a preference for negatively charged substrates, such as glucuronate and succinic semiald…
RPS24	P62847	-1.62912	1.9108	0.01228			MCL	21	Cornflower Blue	#7585ef	2	TXNDC17	9606.ENSP00000250101	Thioredoxin domain-containing protein 17; Disulfide reductase. May participate in various redox reactions through the reversible oxidation of its active center dithiol to a disulfide and catalyze dithiol-disulfide exchange reactions. Modulates TNF-alpha signaling and NF-kappa-B activation. Has peroxidase activity and may contribute to the elimination of cellular hydrogen peroxide; Belongs to the …
SLC1A2	P43004	-0.423487	1.85252	0.0140438			MCL	22	Purple	#7575ef	2	PREB	9606.ENSP00000260643	Prolactin regulatory element-binding protein; Guanine nucleotide exchange factor that specifically activates the small GTPase SAR1B. Mediates the recruitment of SAR1B and other COPII coat components to endoplasmic reticulum membranes and is therefore required for the formation of COPII transport vesicles from the ER.
HSP90AB4P	Q58FF6	-0.848143	1.80817	0.0155536			MCL	22	Purple	#7575ef	2	SEC24C	9606.ENSP00000343405	Protein transport protein Sec24C; Component of the coat protein complex II (COPII) which promotes the formation of transport vesicles from the endoplasmic reticulum (ER). The coat has two main functions, the physical deformation of the endoplasmic reticulum membrane into vesicles and the selection of cargo molecules for their transport to the Golgi complex. Plays a central role in cargo selection…
RPS26	P62854	-0.481356	1.80075	0.0158217			MCL	23	Medium Slate Blue	#8575ef	2	CENPV	9606.ENSP00000299736	Centromere protein V; Required for distribution of pericentromeric heterochromatin in interphase nuclei and for centromere formation and organization, chromosome alignment and cytokinesis; Belongs to the Gfa family.
RPS26P11	Q5JNZ5	-0.481356	1.80075	0.0158217			MCL	23	Medium Slate Blue	#8575ef	2	PSME3	9606.ENSP00000293362	Proteasome activator complex subunit 3; Subunit of the 11S REG-gamma (also called PA28-gamma) proteasome regulator, a doughnut-shaped homoheptamer which associates with the proteasome. 11S REG-gamma activates the trypsin-like catalytic subunit of the proteasome but inhibits the chymotrypsin-like and postglutamyl-preferring (PGPH) subunits. Facilitates the MDM2-p53/TP53 interaction which promotes …
MAGOH	P61326	-1.02523	1.79333	0.0160941			MCL	24	Medium Purple	#9575ef	2	ATP5MPL	9606.ENSP00000401770	ATP synthase subunit ATP5MPL, mitochondrial; Mitochondrial membrane ATP synthase (F(1)F(0) ATP synthase or Complex V) produces ATP from ADP in the presence of a proton gradient across the membrane which is generated by electron transport complexes of the respiratory chain. F-type ATPases consist of two structural domains, F(1) - containing the extramembraneous catalytic core and F(0) - containing…
SETSIP	P0DME0	-1.65094	1.75694	0.0175008			MCL	24	Medium Purple	#9575ef	2	NDUFA7	9606.ENSP00000301457	NADH dehydrogenase [ubiquinone] 1 alpha subcomplex subunit 7; Accessory subunit of the mitochondrial membrane respiratory chain NADH dehydrogenase (Complex I), that is believed not to be involved in catalysis. Complex I functions in the transfer of electrons from NADH to the respiratory chain. The immediate electron acceptor for the enzyme is believed to be ubiquinone.
HSP90AB1	P08238	-0.334758	1.71536	0.0192591			MCL	25	Medium Purple 2	#a675ef	2	C8A	9606.ENSP00000354458	Complement component C8 alpha chain; Constituent of the membrane attack complex (MAC) that plays a key role in the innate and adaptive immune response by forming pores in the plasma membrane of target cells. C8A inserts into the target membrane, but does not form pores by itself. Belongs to the complement C6/C7/C8/C9 family.
MAGOHB	Q96A72	-1.13687	1.7069	0.0196382			MCL	25	Medium Purple 2	#a675ef	2	SERPINA6	9606.ENSP00000342850	Corticosteroid-binding globulin; Major transport protein for glucocorticoids and progestins in the blood of almost all vertebrate species.
GPI	P06744	-2.13921	1.70655	0.0196541			MCL	26	Medium Purple 3	#b675ef	2	DEFA1B	9606.ENSP00000372136	Neutrophil defensin 1; Defensin 1 and defensin 2 have antibacterial, fungicide and antiviral activities. Has antimicrobial activity against Gram-negative and Gram-positive bacteria. Defensins are thought to kill microbes by permeabilizing their plasma membrane.
HSD17B4	P51659	-0.597415	1.6999	0.0199574			MCL	26	Medium Purple 3	#b675ef	2	DEFA3	9606.ENSP00000328359	Neutrophil defensin 2; Defensin 2 and defensin 3 have antibiotic, fungicide and antiviral activities. Has antimicrobial activity against Gram-negative and Gram-positive bacteria. Defensins are thought to kill microbes by permeabilizing their plasma membrane.
CAPZB	P47756	-1.0525	1.69744	0.0200704			MCL	27	Orchid 4	#c675ef	2	HGFAC	9606.ENSP00000421801	Hepatocyte growth factor activator short chain; Activates hepatocyte growth factor (HGF) by converting it from a single chain to a heterodimeric form; Belongs to the peptidase S1 family.
RPS6KA1	Q15418	-1.336	1.6706	0.0213503			MCL	27	Orchid 4	#c675ef	2	MASP2	9606.ENSP00000383690	Mannan-binding lectin serine protease 2 A chain; Serum protease that plays an important role in the activation of the complement system via mannose-binding lectin. After activation by auto-catalytic cleavage it cleaves C2 and C4, leading to their activation and to the formation of C3 convertase.
TARS1	P26639	-0.627015	1.65329	0.0222182			MCL	28	Orchid 2	#d775ef	2	CRISP2	9606.ENSP00000484609	Cysteine-rich secretory protein 2; May regulate some ion channels' activity and therebye regulate calcium fluxes during sperm capacitation.
PDLIM1	O00151	-2.27433	1.64846	0.0224666			MCL	28	Orchid 2	#d775ef	2	CRISP3	9606.ENSP00000389026	Cysteine rich secretory protein 3; Belongs to the CRISP family.
NDRG1	Q92597	-2.00319	1.63468	0.023191			MCL	29	Violet	#e775ef	2	NDRG1	9606.ENSP00000404854	Protein NDRG1; Stress-responsive protein involved in hormone responses, cell growth, and differentiation. Acts as a tumor suppressor in many cell types. Necessary but not sufficient for p53/TP53-mediated caspase activation and apoptosis. Has a role in cell trafficking, notably of the Schwann cell, and is necessary for the maintenance and development of the peripheral nerve myelin sheath. Required…
TBCA	O75347	-2.45588	1.57518	0.026596			MCL	29	Violet	#e775ef	2	P4HA1	9606.ENSP00000263556	Prolyl 4-hydroxylase subunit alpha-1; Catalyzes the post-translational formation of 4- hydroxyproline in -Xaa-Pro-Gly- sequences in collagens and other proteins; Belongs to the P4HA family.
DEFA3	P59666	-1.47621	1.54147	0.0287426			MCL	30	Violet 2	#ef75e7	2	ACLY	9606.ENSP00000466259	ATP-citrate synthase; Catalyzes the cleavage of citrate into oxaloacetate and acetyl-CoA, the latter serving as common substrate for de novo cholesterol and fatty acid synthesis. In the N-terminal section; belongs to the succinate/malate CoA ligase beta subunit family.
BCLAF1	Q9NYF8	-1.34315	1.51839	0.030312			MCL	30	Violet 2	#ef75e7	2	MTHFD1	9606.ENSP00000498336	C-1-tetrahydrofolate synthase, cytoplasmic, N-terminally processed; Methylenetetrahydrofolate dehydrogenase, cyclohydrolase and formyltetrahydrofolate synthetase 1; In the N-terminal section; belongs to the tetrahydrofolate dehydrogenase/cyclohydrolase family.
DEFA1	P59665	-1.51206	1.51812	0.0303304			MCL	31	Orchid	#ef75d7	1	PSMA6	9606.ENSP00000261479	Proteasome subunit alpha type-6; Component of the 20S core proteasome complex involved in the proteolytic degradation of most intracellular proteins. This complex plays numerous essential roles within the cell by associating with different regulatory particles. Associated with two 19S regulatory particles, forms the 26S proteasome and thus participates in the ATP- dependent degradation of ubiquit…
RPS6KA2	Q15349	-1.33587	1.51685	0.0304194			MCL	32	Orchid 3	#ef75c6	1	A1BG	9606.ENSP00000263100	Alpha-1B-glycoprotein; alpha-1-B glycoprotein.
KPNB1	Q14974	-1.06478	1.51349	0.0306554			MCL	33	Hot Pink	#ef75b6	1	ITIH4	9606.ENSP00000266041	35 kDa inter-alpha-trypsin inhibitor heavy chain H4; Type II acute-phase protein (APP) involved in inflammatory responses to trauma. May also play a role in liver development or regeneration.
CRISP3	P54108	-1.29612	1.50212	0.0314689			MCL	34	Hot Pink 2	#ef75a6	1	SOD1	9606.ENSP00000270142	Superoxide dismutase [Cu-Zn]; Destroys radicals which are normally produced within the cells and which are toxic to biological systems; Belongs to the Cu-Zn superoxide dismutase family.
ADAR	P55265	-0.594921	1.48854	0.0324684			MCL	35	Pink	#ef7595	1	TSFM	9606.ENSP00000313877	Elongation factor Ts, mitochondrial; Associates with the EF-Tu.GDP complex and induces the exchange of GDP to GTP. It remains bound to the aminoacyl-tRNA.EF- Tu.GTP complex up to the GTP hydrolysis stage on the ribosome. Belongs to the EF-Ts family.
RPL27	P61353	-1.30111	1.48638	0.0326301			MCL	36	Light Coral	#ef7585	1	ENO3	9606.ENSP00000324105	Beta-enolase; Appears to have a function in striated muscle development and regeneration; Belongs to the enolase family.
SSR3	Q9UNL2	-1.52308	1.47684	0.0333546
RTCB	Q9Y3I0	-0.476605	1.47429	0.0335515
KRT19	P08727	-1.30731	1.4669	0.034127
YWHAE	P62258	-1.78922	1.44936	0.0355334
NDUFA7	O95182	-1.87424	1.4393	0.0363664
H2BC18	Q5QNW6	-0.669396	1.43111	0.0370586
H2BC14	Q99879	-0.669396	1.43111	0.0370586
H2BC5	P58876	-0.669396	1.43111	0.0370586
H2BC9	Q93079	-0.669396	1.43111	0.0370586
H2BC4	P62807	-0.669396	1.43111	0.0370586
H2BC15	Q99877	-0.669396	1.43111	0.0370586
H2BC12	O60814	-0.669396	1.43111	0.0370586
H2BC12L	P57053	-0.669396	1.43111	0.0370586
PLEKHH1	Q9ULM0	-0.675699	1.41325	0.0386145
H1-4	P10412	-1.06676	1.41223	0.0387048
SLC3A2	P08195	-1.84104	1.41011	0.0388945
RPL14	P50914	-2.00781	1.40009	0.0398029
CCDC47	Q96A33	-1.08564	1.38629	0.0410873
TFAM	Q00059	-1.99138	1.38388	0.0413164
MGP	P08493	-0.946383	1.3816	0.0415335
RBMX	P38159	-0.75177	1.35216	0.0444465
NAPA	P54920	-0.439038	1.33268	0.0464861
KRT13	P13646	-1.56678	1.32476	0.0473416
BRIX1	Q8TDN6	-0.605096	1.31635	0.0482671
PRDX4	Q13162	-2.27351	1.31265	0.0486795
ACTN4	O43707	-2.18335	1.30348	0.0497191
