# Supplementary material for: Small molecule disruption of RARα/NCoR1 interaction inhibits chaperone-mediated autophagy in cancer
Source: EMBO Mol Med. 2025 Jun 9;17(7):1716–55. doi: 10.1038/s44321-025-00254-y (PMC12254369; doi:10.1038/s44321-025-00254-y)
Supplement: Supplementary file 7 — Source data Fig. 5 [file 44321_2025_254_MOESM7_ESM.zip › Figure 5/Fig5D.xlsx]

## Sheet: Fig. 5D - Proteomics Tables
Table 1. Proteins normally degraded in lysosomes but not with CIM7									Table 2. Proteins only degraded in lysosomes upon CIM7									Table 3. Proteins normally degraded in lysosomes but not with L2AKD									Table 4. Proteins degraded in lysosomes upon L2AKD									Table 5. Proteins not degraded upon CIM7 and L2AKD
		Nl/None WT			Nl/None WT+C7						Nl/None WT			Nl/None WT+C7						Nl/None WT			Nl/None L2AKD						Nl/None WT			Nl/None L2AKD						Nl/None WT			Nl/None L2AKD			Nl/None L2AKD
		logFC	-logpVal	pval	logFC	-logpVal	pval	236			logFC	-logpVal	pval	logFC	-logpVal	pval	381			logFC	-logpVal	pval	logFC	-logpVal	pval	632			logFC	-logpVal	pval	logFC	-logpVal	pval	104			logFC	-logpVal	pval	logFC	-logpVal	pval	logFC	-logpVal	pval
IGLV1-36	A0A0B4J1U3	1.70498	0.279237	0.52573	-3.92054	1.74653	0.0179254		ACOT6	Q3I5F7	-3.38542	0.791147	0.161753	5.84517	4.18643	6.50987e-05		TMEM177	Q53S58	1.86412	0.282214	0.522138	-4.28952	1.94619	0.0113191		IGKV1-12	A0A0C4DH73	-0.24344	0.0288465	0.935736	3.15786	0.596227	0.253381			DEGRADATION	WT			WTC7			KO			KO C7
TMEM177	Q53S58	1.86412	0.282214	0.522138	-3.51575	0.965956	0.108154		TOPAZ1	Q8N9V7	-2.2403	0.418763	0.381273	5.65686	0.958989	0.109903		HBD	P02042	2.60549	0.655634	0.220987	-3.00151	0.670672	0.213465		IGKV1-6	A0A0C4DH72	-0.375545	0.0456707	0.90018	3.05972	0.587228	0.258685		TMEM177	Q53S58	1.86412	0.282214	0.522138	-3.51575	0.965956	0.108154	-4.28952	1.94619	0.0113191	-1.76964	0.358946	0.437576
PZP	P20742	1.78415	0.356842	0.439702	-3.50525	1.83089	0.0147607		PCBD1	P61457	0.0823752	0.00950543	0.978351	4.96844	1.55168	0.0280748		EIF3CL	B5ME19	2.14043	0.650948	0.223384	-2.84657	1.03573	0.0921017		IGKV1D-39	P04432	-0.167371	0.0198224	0.955383	3.02298	0.58439	0.260381		PKD1L3	Q7Z443	1.0813	0.342915	0.454031	-1.70832	1.37243	0.0424204	0.197115	0.0260777	0.941721	-1.52008	0.843939	0.143239
IGHV5-10-1	A0A0J9YXX1	0.532967	0.184894	0.65329	-3.17339	0.731103	0.185736		YWHAB	P31946	-0.142522	0.0223058	0.949936	4.95565	4.99589	1.00951e-05		NUDC	Q9Y266	0.932854	0.949427	0.11235	-2.82223	1.92328	0.0119322		IGKV1D-12	P01611	-0.274709	0.0324077	0.928095	3.01504	0.583391	0.260981		IGHV3-72	A0A0B4J1Y9	2.35302	0.782133	0.165146	-1.97076	0.931367	0.117121	-1.3382	0.269549	0.53759	-1.19033	0.293626	0.508597
SLC2A2	P11168	2.15046	0.752985	0.17661	-3.11364	1.2736	0.0532593		ACOT2	P49753	-2.846	0.814479	0.153292	4.80774	3.71018	0.000194904		EIF3C	Q99613	2.14604	0.675053	0.211323	-2.79706	1.03747	0.091733		F13A1	P00488	-0.285231	0.0437838	0.904099	2.63683	1.2016	0.0628638		HBD	P02042	2.60549	0.655634	0.220987	-0.609269	0.129253	0.742586	-3.00151	0.670672	0.213465	-1.01527	0.508216	0.310301
ITIH1	P19827	1.09241	0.681265	0.208322	-2.64001	5.07387	8.43586e-06		CCT6B	Q92526	-0.43739	0.0662902	0.85844	4.71474	3.06262	0.000865731		SERPINA7	P05543	3.95194	0.96681	0.107942	-2.08939	0.498815	0.317092		IGLV3-1	P01715	-0.0198825	0.0173037	0.96094	2.62983	1.88806	0.0129401		PABPC3	Q9H361	1.31483	0.447445	0.356907	0.108972	0.0239214	0.946408	-2.0611	2.39211	0.00405403	-0.774514	0.727597	0.187242
FMN2	Q9NZ56	0.870208	2.54404	0.0028573	-2.63468	1.05553	0.0879974		RCC1	P18754	-0.0913413	0.0181286	0.959116	4.71323	3.61628	0.000241944		PABPC3	Q9H361	1.31483	0.447445	0.356907	-2.0611	2.39211	0.00405403		FETUB	Q9UGM5	-0.14626	0.127511	0.745571	2.58435	2.80066	0.00158248		CDC42	P60953	0.846458	0.286848	0.516597	-1.03275	0.86192	0.13743	-0.550318	0.797133	0.159539	-0.713333	0.286161	0.517415
SERPINA7	P05543	3.95194	0.96681	0.107942	-2.54666	0.698823	0.200068		UGP2	Q16851	-0.35954	0.324173	0.474053	4.69826	4.27998	5.24832e-05		MYH11	P35749	1.30989	0.287378	0.515967	-1.85284	1.05454	0.0881988		IGHG4	P01861	-1.64105	0.443405	0.360242	2.56355	0.585337	0.259814		REEP5	Q00765	0.799686	0.155223	0.699483	0.0983602	0.0164549	0.96282	-0.831475	0.640857	0.228635	-0.32571	0.252263	0.559418
CRTAC1	Q9NQ79	3.40116	1.19031	0.0645194	-2.37266	1.05773	0.087553		LAP3	P28838	0.244899	0.0429279	0.905883	4.69755	5.45696	3.49173e-06		MYH14	Q7Z406	1.28335	0.279732	0.525132	-1.79953	1.04337	0.0904957		ANG	P03950	-0.187263	0.0702741	0.850601	2.55296	3.12037	0.000757924		C1QB	P02746	1.25043	0.616303	0.241934	-0.383146	0.306111	0.494184	0.00885956	0.00246592	0.994338	-0.278618	0.14147	0.721987
MARF1	Q9Y4F3	2.04794	0.442578	0.360929	-2.3253	0.833816	0.146617		IARS2	Q9NSE4	-1.25669	0.232248	0.585804	4.65152	3.949	0.00011246		MOGS	Q13724	1.65724	0.225116	0.595504	-1.47979	0.30754	0.492561		IGF2	P01344	-0.891264	0.149543	0.70869	2.49003	1.09953	0.0795196		PHB2	Q99623	0.629962	1.24229	0.0572416	-0.0576787	0.0737074	0.843903	0.0500729	0.221498	0.600485	-0.248862	0.361824	0.434686
HGFAC	Q04756	2.3423	1.18663	0.0650677	-2.23733	1.0829	0.0826227		CYB5R3	P00387	-1.94781	0.427805	0.373418	4.64118	2.61903	0.00240421		CA1	P00915	1.15458	0.31438	0.484864	-1.46093	0.352504	0.444116		VWF	P04275	-0.181582	0.0858346	0.820664	2.25098	0.66299	0.217275		ITIH3	Q06033	2.09953	1.55298	0.0279909	-1.26869	0.941884	0.114318	0.220801	0.0713178	0.848559	-0.125791	0.0657697	0.859469
ABCB9	Q9NP78	2.78029	0.977798	0.105245	-2.16065	1.06499	0.0861018		CRYZ	Q08257	-1.26413	0.24323	0.571176	4.62064	4.37317	4.23479e-05		IGHV3-72	A0A0B4J1Y9	2.35302	0.782133	0.165146	-1.3382	0.269549	0.53759		IGLV3-27	P01718	0.247694	0.144989	0.716161	2.13571	1.58601	0.025941		AHSG	P02765	1.22376	1.01704	0.0961516	-0.38194	0.222142	0.599595	0.216295	0.115831	0.765895	-0.106872	0.0450002	0.901571
F9	P00740	1.50281	0.979701	0.104785	-2.10015	1.46501	0.0342759		PEBP1	P30086	-0.0668093	0.00763392	0.982576	4.61416	1.18012	0.0660507		IGHV3-49	A0A0A0MS15	0.777564	0.450061	0.354763	-1.20478	0.393936	0.403705		IGKV4-1	P06312	0.0778958	0.037911	0.916408	2.11455	0.674917	0.211389		ACIN1	Q9UKV3	0.492828	0.169323	0.677138	-0.573966	0.146837	0.713121	-0.839594	0.25016	0.562134	-0.0892212	0.103024	0.788817
SAA1	P0DJI8	1.22293	0.496324	0.318916	-2.08839	0.564781	0.272408		SF3A1	Q15459	-1.04437	0.183233	0.655793	4.60585	3.89534	0.00012725		HBE1	P02100	1.91316	3.17531	0.000667861	-1.16937	0.282642	0.521624		ATRN	O75882	-1.95659	0.655677	0.220965	2.1142	0.841044	0.144197		IGHV1-24	A0A0C4DH33	0.872984	0.523888	0.299304	-1.67812	1.29383	0.0508364	-0.0876737	0.00773886	0.982338	-0.0231962	0.0171807	0.961212
IGHV3-43D	P0DP04	1.76712	0.455567	0.350294	-2.02947	0.806596	0.1561		KRT72	Q14CN4	-1.02832	0.143942	0.717891	4.55199	1.12193	0.0755218		HBG1	P69891	1.91316	3.17531	0.000667861	-1.16937	0.282642	0.521624		FCGBP	Q9Y6R7	0.0610512	0.0187397	0.957768	2.07676	1.82857	0.0148398		HSPA2	P54652	0.647	0.278602	0.5265	0.0336076	0.0424905	0.906796	0.17814	0.139929	0.724555	0.186412	0.193272	0.640807
GULP1	Q9UBP9	4.25531	0.878314	0.132338	-2.01564	0.730747	0.185889		KRT73	Q86Y46	-1.0584	0.148256	0.710795	4.54237	1.12232	0.0754541		HBG2	P69892	1.91316	3.17531	0.000667861	-1.16937	0.282642	0.521624		IGLV9-49	A0A0B4J1Y8	-0.222392	0.162993	0.687079	2.07376	1.01994	0.0955126		HSPA8	P11142	0.613201	0.250677	0.561465	0.11058	0.187091	0.649993	0.16914	0.128881	0.743222	0.19497	0.204587	0.624329
IGKV3-20	P01619	1.03988	0.962129	0.109112	-2.01292	1.38145	0.0415482		KRT71	Q3SY84	-1.03429	0.140464	0.723663	4.53312	1.12282	0.0753666		ACIN1	Q9UKV3	0.492828	0.169323	0.677138	-0.839594	0.25016	0.562134		IGLV5-45	A0A087WSX0	-1.02463	0.258268	0.551736	2.049	0.477575	0.332986		ABCB9	Q9NP78	2.78029	0.977798	0.105245	-2.16065	1.06499	0.0861018	-0.66732	0.128901	0.743189	0.285105	0.0579406	0.875103
IGKV3D-7	A0A0C4DH55	1.2403	0.951779	0.111743	-2.00121	1.23453	0.0582737		ATP1A3	P13637	-0.219492	0.0356052	0.921287	4.50968	4.18472	6.53547e-05		REEP5	Q00765	0.799686	0.155223	0.699483	-0.831475	0.640857	0.228635		IGHV4-39	P01824	-0.667324	0.156302	0.697747	2.04132	0.469024	0.339607		MYH11	P35749	1.30989	0.287378	0.515967	0.171697	0.0703934	0.850367	-1.85284	1.05454	0.0881988	0.540716	0.173771	0.670239
IGHV3-72	A0A0B4J1Y9	2.35302	0.782133	0.165146	-1.97076	0.931367	0.117121		KRT74	Q7RTS7	-1.01437	0.13853	0.726893	4.49886	1.12438	0.075097		HBB	P68871	1.87532	2.20349	0.00625911	-0.755452	0.209545	0.617241		IGHV4-59	P01825	-0.65709	0.153839	0.701715	2.03656	0.468296	0.340176		IGLV2-14	P01704	1.78005	0.939094	0.115055	-1.49473	1.13462	0.0733461	-0.0307628	0.0118221	0.973146	0.557992	0.141955	0.721183
DMXL2	Q8TDJ6	1.09717	0.199853	0.63117	-1.96415	1.72052	0.0190318		KRT77	Q7Z794	-1.02124	0.139608	0.72509	4.4684	1.12559	0.0748874		ABCB9	Q9NP78	2.78029	0.977798	0.105245	-0.66732	0.128901	0.743189		IGHG2	P01859	-0.48835	0.151049	0.706238	2.02514	1.15617	0.0697955		MYH14	Q7Z406	1.28335	0.279732	0.525132	0.112969	0.0436258	0.904428	-1.79953	1.04337	0.0904957	0.589851	0.183667	0.655138
VPS13C	Q709C8	1.39006	1.13386	0.0734751	-1.91124	1.16991	0.0676217		SLC1A5	Q15758	-2.45652	0.699855	0.199593	4.46189	3.91798	0.000120788		IGKV1D-16	P01601	1.05428	0.293607	0.508619	-0.658755	0.913022	0.122174		IGHV4-38-2	P0DP08	-0.656943	0.151683	0.705207	2.01195	0.464474	0.343183		ACSL4	O60488	0.807262	2.52278	0.00300068	0.140627	0.13718	0.729156	0.129927	0.0960146	0.801651	0.604607	0.54975	0.282001
IGHV3-49	A0A0A0MS15	0.777564	0.450061	0.354763	-1.89547	1.22403	0.0596995		CCAR2	Q8N163	-1.32937	0.387197	0.410018	4.41915	3.66209	0.000217728		CDC42	P60953	0.846458	0.286848	0.516597	-0.550318	0.797133	0.159539		IGHV4-30-4	P0DP06	-0.585476	0.134364	0.733898	1.98761	0.460579	0.346275		APOH	P02749	0.573412	0.468629	0.339916	-0.390688	0.198113	0.633705	0.0149696	0.00519161	0.988117	0.608622	0.78496	0.164074
MOGS	Q13724	1.65724	0.225116	0.595504	-1.85215	0.594165	0.254586		ECHS1	P30084	-0.419686	0.066087	0.858842	4.41484	1.82072	0.0151106		C1RL	Q9NZP8	2.24171	1.56463	0.0272501	-0.527032	0.24644	0.566969		IGHV4-34	P06331	-0.51905	0.114301	0.768598	1.98123	0.459538	0.347106		NUDC	Q9Y266	0.932854	0.949427	0.11235	-0.623545	0.647323	0.225256	-2.82223	1.92328	0.0119322	0.642421	0.539471	0.288755
IGKV3-7	A0A075B6H7	1.18087	0.923232	0.119335	-1.8407	1.22483	0.0595897		KRT76	Q01546	-0.773029	0.113316	0.770342	4.3935	1.19286	0.0641419		CFHR4	Q92496	1.58761	0.467164	0.341064	-0.362162	0.0688472	0.8534		IGHV4-61	A0A0C4DH41	-0.588794	0.132389	0.737244	1.97196	0.458013	0.348327		PI16	Q6UXB8	0.798299	0.332682	0.464855	-1.03379	0.433122	0.368874	0.0386051	0.0145458	0.967062	0.689968	0.724667	0.188509
GPLD1	P80108	0.684697	0.431779	0.370017	-1.83616	1.05223	0.0886676		PRDX6	P30041	-0.00226062	0.000375039	0.999137	4.35626	2.93176	0.00117015		CPN2	P22792	0.767496	0.148099	0.711052	-0.361552	0.285232	0.518523		FBXO30	Q8TB52	-0.0249572	0.00280175	0.993569	1.94447	0.980161	0.104674		VTN	P04004	1.26672	0.705166	0.197167	-0.639687	0.306466	0.49378	0.0162481	0.00777725	0.982252	0.860112	0.559839	0.275525
SAA2	P0DJI9	2.77117	0.668186	0.214691	-1.82814	0.306767	0.493438		KRT2	P35908	-0.683245	0.0986227	0.796851	4.35154	1.1959	0.0636949		LGALS3BP	Q08380	1.34031	0.404	0.394458	-0.270915	0.454355	0.351273		IGKV2-40	A0A087WW87	-0.395977	0.458713	0.347766	1.92399	1.44818	0.0356302		C4A	P0C0L4	1.49124	0.831031	0.14756	-0.587811	1.30382	0.04968	-0.0526977	0.0171002	0.96139	0.875808	0.631124	0.233817
ZSWIM9	Q86XI8	0.434438	0.437805	0.364918	-1.78816	1.16292	0.0687195		ACTR1B	P42025	-1.3348	0.292641	0.509752	4.34858	3.57141	0.000268282		HBA1	P69905	1.47585	1.80937	0.0155105	-0.213192	0.0479761	0.895414		IGKV2-28	A0A075B6P5	-0.395977	0.458713	0.347766	1.92399	1.44818	0.0356302		CFHR4	Q92496	1.58761	0.467164	0.341064	-0.617205	0.111181	0.774139	-0.362162	0.0688472	0.8534	0.884167	0.211518	0.614444
APOC2	P02655	2.65721	1.6908	0.0203797	-1.77163	0.704994	0.197245		KARS1	Q15046	-1.2664	0.257511	0.5527	4.32965	3.42998	0.000371555		MARF1	Q9Y4F3	2.04794	0.442578	0.360929	-0.184655	0.0344077	0.923831		CD5L	O43866	-0.0980917	0.0364737	0.919446	1.8368	1.09436	0.0804704		SERPINA3	P01011	1.5349	2.16335	0.00686521	-1.19262	0.71064	0.194697	0.138644	0.0574819	0.876028	0.92143	0.747929	0.178678
AKAP4	Q5JQC9	2.01795	0.367124	0.429414	-1.76321	1.2382	0.0577834		CES2	O00748	0.00666738	0.00447673	0.989745	4.32917	4.07818	8.35264e-05		IGHV1-24	A0A0C4DH33	0.872984	0.523888	0.299304	-0.0876737	0.00773886	0.982338		IGKV6-21	A0A0C4DH24	-0.610669	0.21446	0.610295	1.82551	1.90794	0.0123612		IGKV1D-16	P01601	1.05428	0.293607	0.508619	-0.541423	0.127375	0.745805	-0.658755	0.913022	0.122174	1.03951	0.257974	0.55211
IGLV7-46	A0A075B6I9	0.539867	0.331342	0.466292	-1.72475	1.69678	0.020101		KRT3	P12035	-0.693189	0.100996	0.792509	4.32581	1.19773	0.0634268		EPB42	P16452	0.913191	0.173382	0.670839	-0.0810407	0.0141693	0.9679		IGLV3-19	P01714	-0.473547	0.196856	0.635542	1.81982	1.05482	0.0881421		EIF3CL	B5ME19	2.14043	0.650948	0.223384	-0.229698	0.063647	0.86368	-2.84657	1.03573	0.0921017	1.04485	0.260312	0.549147
PKD1L3	Q7Z443	1.0813	0.342915	0.454031	-1.70832	1.37243	0.0424204		KRT6A	P02538	-0.752545	0.107435	0.780844	4.32296	1.19626	0.0636417		C4A	P0C0L4	1.49124	0.831031	0.14756	-0.0526977	0.0171002	0.96139		IGKV2-29	A2NJV5	-0.195561	0.140422	0.723733	1.80573	0.832758	0.146974		LGALS3BP	Q08380	1.34031	0.404	0.394458	-0.201802	0.0972619	0.799352	-0.270915	0.454355	0.351273	1.08326	0.550342	0.281617
IGHV1-24	A0A0C4DH33	0.872984	0.523888	0.299304	-1.67812	1.29383	0.0508364		ACTN1	P12814	0.108139	0.0202509	0.954441	4.31424	3.1593	0.000692943		IGLV2-14	P01704	1.78005	0.939094	0.115055	-0.0307628	0.0118221	0.973146		IGKV2D-29	A0A075B6S2	-0.195561	0.140422	0.723733	1.80573	0.832758	0.146974		EIF3C	Q99613	2.14604	0.675053	0.211323	-0.102718	0.0264411	0.940933	-2.79706	1.03747	0.091733	1.19815	0.299092	0.502236
APOC1	P02654	2.57495	1.10914	0.0777781	-1.66225	2.06802	0.00855018		KRT7	P08729	-0.709861	0.101017	0.792471	4.31281	1.19781	0.0634151		C1QB	P02746	1.25043	0.616303	0.241934	0.00885956	0.00246592	0.994338		IGKV2D-26	A0A0A0MRZ7	-0.195561	0.140422	0.723733	1.80573	0.832758	0.146974		HBE1	P02100	1.91316	3.17531	0.000667861	-0.651012	0.430467	0.371136	-1.16937	0.282642	0.521624	1.35115	0.812337	0.154051
A1BG	P04217	1.46732	1.53465	0.0291981	-1.5742	0.606828	0.247271		ACOT1	Q86TX2	-2.28211	0.710409	0.194801	4.31262	3.18961	0.000646228		APOH	P02749	0.573412	0.468629	0.339916	0.0149696	0.00519161	0.988117		IGHM	P01871	0.00452859	0.00144333	0.996682	1.78744	1.10147	0.0791636		HBG1	P69891	1.91316	3.17531	0.000667861	-0.651012	0.430467	0.371136	-1.16937	0.282642	0.521624	1.35115	0.812337	0.154051
IGHV1-18	A0A0C4DH31	0.803887	0.469587	0.339167	-1.52242	1.15338	0.0702463		KRT5	P13647	-0.758505	0.111758	0.77311	4.30726	1.19763	0.0634416		VTN	P04004	1.26672	0.705166	0.197167	0.0162481	0.00777725	0.982252		IGKV6D-41	A0A0C4DH26	0.0626774	0.0108703	0.975281	1.78131	0.548015	0.283129		HBG2	P69892	1.91316	3.17531	0.000667861	-0.651012	0.430467	0.371136	-1.16937	0.282642	0.521624	1.35115	0.812337	0.154051
SAA4	P35542	1.02741	1.16371	0.0685952	-1.50483	0.916246	0.12127		ACTR1A	P61163	-1.32548	0.297327	0.504281	4.30565	3.59218	0.000255754		PI16	Q6UXB8	0.798299	0.332682	0.464855	0.0386051	0.0145458	0.967062		FN1	P02751	-0.24584	0.171376	0.673944	1.7517	1.30839	0.0491603		C1RL	Q9NZP8	2.24171	1.56463	0.0272501	-1.40747	1.11895	0.0760419	-0.527032	0.24644	0.566969	1.3545	0.852239	0.140527
IGLV2-14	P01704	1.78005	0.939094	0.115055	-1.49473	1.13462	0.0733461		KRT6C	P48668	-0.733167	0.103755	0.787489	4.29652	1.2	0.063096		PHB2	Q99623	0.629962	1.24229	0.0572416	0.0500729	0.221498	0.600485		IGKV2-30	P06310	-0.191928	0.128562	0.743768	1.75084	1.00933	0.097874		EPB42	P16452	0.913191	0.173382	0.670839	-0.705711	0.597094	0.252875	-0.0810407	0.0141693	0.9679	1.63376	0.447744	0.356661
LBP	P18428	3.18911	0.896322	0.126963	-1.48409	0.724253	0.188689		KRT84	Q9NSB2	-0.696222	0.0995879	0.795082	4.29214	1.19998	0.0630985		ACSL4	O60488	0.807262	2.52278	0.00300068	0.129927	0.0960146	0.801651		IGLV3-10	A0A075B6K4	0.0793512	0.0199655	0.955068	1.74509	2.9027	0.00125112		HBB	P68871	1.87532	2.20349	0.00625911	-0.582711	0.356539	0.440009	-0.755452	0.209545	0.617241	1.75401	0.84882	0.141638
IGLV2-23	P01705	0.510985	0.221017	0.60115	-1.45599	1.89459	0.012747		KRT6B	P04259	-0.72851	0.105678	0.784011	4.26691	1.20197	0.0628106		SERPINA3	P01011	1.5349	2.16335	0.00686521	0.138644	0.0574819	0.876028		IGHV3-7	P01780	0.210973	0.137193	0.729133	1.70967	1.26844	0.0538962		HBA1	P69905	1.47585	1.80937	0.0155105	-0.569215	0.525534	0.298172	-0.213192	0.0479761	0.895414	1.76021	0.690582	0.2039
BTD	P43251	1.26839	1.54802	0.0283128	-1.43225	0.548753	0.282649		ACTN4	O43707	0.104205	0.0200552	0.954871	4.2502	3.05325	0.000884609		HSPA8	P11142	0.613201	0.250677	0.561465	0.16914	0.128881	0.743222		IGKV2D-24	A0A075B6R9	-0.67172	0.136418	0.730436	1.66521	0.340976	0.456062		IGHV3-49	A0A0A0MS15	0.777564	0.450061	0.354763	-1.89547	1.22403	0.0596995	-1.20478	0.393936	0.403705	1.78076	0.382914	0.414081
F11	P03951	1.93703	0.444461	0.359367	-1.43192	0.941769	0.114349		COX7C	P15954	-1.29095	0.242475	0.57217	4.22911	3.62712	0.000235981		HSPA2	P54652	0.647	0.278602	0.5265	0.17814	0.139929	0.724555		IGKV2-24	A0A0C4DH68	-0.777294	0.158085	0.694888	1.63352	0.325098	0.473044		MOGS	Q13724	1.65724	0.225116	0.595504	-1.85215	0.594165	0.254586	-1.47979	0.30754	0.492561	1.91029	0.560368	0.27519
METTL18	O95568	1.06462	0.924423	0.119008	-1.41549	1.05745	0.0876095		ANP32CP	O43423	-0.223047	0.0378743	0.916486	4.22066	3.18704	0.000650067		PKD1L3	Q7Z443	1.0813	0.342915	0.454031	0.197115	0.0260777	0.941721		IGLV3-12	A0A075B6K2	-0.101354	0.0187547	0.957735	1.62904	0.946093	0.113216		CPN2	P22792	0.767496	0.148099	0.711052	-0.788231	0.461768	0.345328	-0.361552	0.285232	0.518523	2.03158	0.497947	0.317726
C1RL	Q9NZP8	2.24171	1.56463	0.0272501	-1.40747	1.11895	0.0760419		SYNCRIP	O60506	-0.762667	0.146854	0.713092	4.21404	3.16338	0.000686463		AHSG	P02765	1.22376	1.01704	0.0961516	0.216295	0.115831	0.765895		XAB2	Q9HCS7	-1.21405	0.229779	0.589143	1.59803	1.28219	0.0522164		F5	P12259	2.13899	0.850248	0.141173	-1.30202	0.795332	0.160202	0.259713	0.120283	0.758083	2.31762	1.0871	0.081828
SERPINA6	P08185	1.29499	0.869796	0.13496	-1.38683	1.86979	0.0134963		ANP32D	O95626	-0.195991	0.0342846	0.924092	4.20966	3.11985	0.000758838		ITIH3	Q06033	2.09953	1.55298	0.0279909	0.220801	0.0713178	0.848559		IGKV6D-21	A0A0A0MT36	0.076597	0.013448	0.969509	1.59168	0.464888	0.342857		CA1	P00915	1.15458	0.31438	0.484864	-1.29104	0.387168	0.410046	-1.46093	0.352504	0.444116	2.38602	0.849838	0.141306
PCLO	Q9Y6V0	0.930544	0.703137	0.19809	-1.38467	0.418453	0.381546		PABPC1L	Q4VXU2	-0.301002	0.0420074	0.907805	4.19835	1.2582	0.0551826		F5	P12259	2.13899	0.850248	0.141173	0.259713	0.120283	0.758083		VDAC3	Q9Y277	-1.05211	0.173827	0.670152	1.58614	0.521037	0.301275		SERPINA7	P05543	3.95194	0.96681	0.107942	-2.54666	0.698823	0.200068	-2.08939	0.498815	0.317092	2.4206	0.630379	0.234219
CHMP4B	Q9H444	2.00248	2.20201	0.00628051	-1.36938	0.366674	0.429859		PABPC5	Q96DU9	-0.312145	0.0435498	0.904587	4.168	1.2592	0.0550557		EIF3A	Q14152	2.66657	0.642371	0.227839	-5.29473	2.78726	0.00163209		IGKV1-17	P01599	-0.334905	0.21369	0.611378	1.57001	0.742658	0.18086		MARF1	Q9Y4F3	2.04794	0.442578	0.360929	-2.3253	0.833816	0.146617	-0.184655	0.0344077	0.923831	2.69323	0.947696	0.112799
CHMP4C	Q96CF2	2.00248	2.20201	0.00628051	-1.36938	0.366674	0.429859		KRT4	P19013	-0.442145	0.0622848	0.866394	4.08098	1.21363	0.0611458		HNRNPCL1	O60812	1.14808	0.285151	0.51862	-4.63817	3.79933	0.000158734		IGKV3-15	P01624	0.0936137	0.0399547	0.912106	1.53654	1.22317	0.0598175
IGHV3-73	A0A0B4J1V6	3.52575	0.443694	0.360003	-1.34141	0.93773	0.115417		PF4V1	P10720	-1.81147	0.401873	0.396394	4.05853	0.783507	0.164624		HNRNPCL3	B7ZW38	1.12996	0.28352	0.520571	-4.54269	3.83994	0.000144563		IGKV3D-15	A0A087WSY6	0.0936137	0.0399547	0.912106	1.53654	1.22317	0.0598175
SYNE1	Q8NF91	0.905758	0.497022	0.318403	-1.33599	0.569474	0.26948		MTHFD1	P11586	-0.72332	0.326421	0.471605	4.05726	2.63465	0.00231928		HNRNPCL2	B2RXH8	1.20265	0.289853	0.513035	-4.52521	3.95934	0.000109814		IGKV1-5	P01602	0.179678	0.241298	0.573722	1.51694	0.661698	0.217923
SERPINA5	P05154	1.36291	0.388696	0.408605	-1.32411	0.60796	0.246627		CCT6A	P40227	-0.450008	0.0831248	0.825801	4.05629	2.52693	0.00297215		SSR3	Q9UNL2	1.80872	0.571575	0.268179	-4.32654	2.94814	0.00112682		IGHV3-23	P01764	-1.13896	0.294644	0.507406	1.43363	0.279021	0.525992
F5	P12259	2.13899	0.850248	0.141173	-1.30202	0.795332	0.160202		MYL6B	P14649	0.0490225	0.00612544	0.985995	4.04487	1.16481	0.0684209		H1-4	P10412	0.665294	0.177964	0.663798	-3.83859	3.47064	0.000338343		JCHAIN	P01591	0.0983645	0.042315	0.907162	1.41744	0.724657	0.188514
IGHV6-1	A0A0B4J1U7	0.911792	0.536732	0.290581	-1.29438	0.531312	0.294231		TBCA	O75347	-0.181394	0.0452581	0.901035	3.99759	3.77778	0.000166808		STXBP1	P61764	1.83608	0.654518	0.221555	-3.58609	3.47983	0.000331261		IL1RAP	Q9NPH3	-0.20713	0.176024	0.66677	1.39697	0.491739	0.322301
CA1	P00915	1.15458	0.31438	0.484864	-1.29104	0.387168	0.410046		MYL6	P60660	0.0896837	0.0112615	0.974403	3.98411	1.1611	0.0690085		DLST	P36957	0.99339	0.284343	0.519585	-3.44105	1.29643	0.0505326		PSMC2	P35998	-0.265983	0.0495605	0.892153	1.17633	0.346454	0.450346
APOA4	P06727	2.3281	2.13193	0.00738025	-1.28389	0.726217	0.187838		SND1	Q7KZF4	-0.234609	0.0482753	0.894797	3.9822	1.97688	0.0105468		RPL36	Q9Y3U8	0.858725	0.196719	0.635742	-3.22896	0.986233	0.103221		IGHD	P01880	0.0886671	0.0241912	0.945821	1.16426	0.155248	0.699443
GSN	P06396	0.960884	0.582023	0.261804	-1.28257	1.16982	0.0676356		MTDH	Q86UE4	-1.18517	0.251309	0.560649	3.96682	3.10775	0.000780276		PSPH	P78330	2.06974	0.629259	0.234823	-3.22745	0.977706	0.105267		ECM1	Q16610	0.259593	0.0281486	0.937241	1.10698	0.873959	0.133672
F10	P00742	2.12394	0.516522	0.304423	-1.27954	0.603703	0.249056		HYOU1	Q9Y4L1	-1.68718	0.387848	0.409404	3.95721	1.09137	0.0810277		RAB1A	P62820	0.920429	0.221426	0.600584	-3.03924	1.44489	0.0359009		GLRX	P35754	-0.135348	0.114025	0.769086	1.10019	0.213989	0.610957
ITIH3	Q06033	2.09953	1.55298	0.0279909	-1.26869	0.941884	0.114318		GPI	P06744	-1.03168	0.291996	0.51051	3.95409	3.35586	0.000440692		SUB1	P53999	0.362943	0.464277	0.343339	-3.03265	0.892324	0.128138		IGKV1D-13	A0A0B4J2D9	-0.110347	0.0120522	0.97263	1.08277	0.296824	0.504866
HRG	P04196	1.07823	0.723179	0.189156	-1.25491	1.26619	0.0541764		CDV3	Q9UKY7	-1.19685	0.395259	0.402477	3.91277	2.9085	0.00123453		SFN	P31947	0.986362	0.331683	0.465926	-2.9533	1.1452	0.0715812		TNXB	P22105	-0.598323	0.0954999	0.802602	1.07134	0.312309	0.487181
C3	P01024	0.993533	1.08084	0.0830166	-1.25234	0.802403	0.157615		DHCR7	Q9UBM7	-1.7265	0.511844	0.30772	3.89454	3.10411	0.000786854		TAF15	Q92804	0.668524	0.165224	0.683559	-2.83528	1.65889	0.0219337		IGLV3-21	P80748	-1.4094	0.43464	0.367587	1.02146	0.204268	0.624788
PARK7	Q99497	1.68184	0.511262	0.308133	-1.2252	0.492145	0.322		GDI1	P31150	-0.44507	0.0907709	0.811389	3.87559	2.65596	0.0022082		KRT16	P08779	1.03389	0.33638	0.460914	-2.82876	0.756462	0.175201		PLG	P00747	0.233454	0.193475	0.640508	1.01608	0.66183	0.217856
MST1	P26927	1.36617	0.272116	0.534422	-1.19799	0.316383	0.482633		LARS1	Q9P2J5	-0.775207	0.155043	0.699772	3.85565	3.43869	0.000364177		SLC39A7	Q92504	0.817281	0.241534	0.573411	-2.80322	1.07706	0.0837411		FCGR3B	O75015	-0.150593	0.131845	0.738167	1.01492	0.302675	0.49811
ODF2	Q5BJF6	1.00357	1.735	0.0184078	-1.1955	1.63546	0.0231495		SARS1	P49591	-2.45123	0.698834	0.200063	3.85001	2.82387	0.00150015		AHCY	P23526	2.38145	0.559593	0.275681	-2.79095	0.743991	0.180306		ANKRD11	Q6UB99	-0.259624	0.0371759	0.917961	1.01276	0.385716	0.411419
SERPINA3	P01011	1.5349	2.16335	0.00686521	-1.19262	0.71064	0.194697		GRHPR	Q9UBQ7	-2.16066	0.727483	0.187291	3.84397	4.0752	8.41004e-05		SRP68	Q9UHB9	0.878433	0.259545	0.550117	-2.76643	1.20679	0.062117		FCGR3A	P08637	-0.218166	0.169493	0.676872	0.995312	0.294848	0.507168
SERPIND1	P05546	1.19652	1.62636	0.0236394	-1.18837	1.02188	0.095087		VPS26A	O75436	-2.00431	0.672213	0.21271	3.84055	3.45385	0.000351681		MYO18B	Q8IUG5	1.06739	0.296347	0.505421	-2.76581	0.981783	0.104284		CELSR2	Q9HCU4	-1.70141	0.202113	0.627895	0.984702	0.15636	0.697654
IGKV3D-20	A0A0C4DH25	3.36676	0.521024	0.301284	-1.18659	1.1188	0.0760675		FUBP3	Q96I24	-0.17174	0.156397	0.697595	3.78357	3.6434	0.000227303		TMSB10	P63313	0.799282	0.234897	0.582242	-2.72248	1.04882	0.0893675		IGHV3-30	P01768	-0.820205	0.756638	0.175131	0.935066	0.167838	0.679457
HP	P00738	1.85034	2.83422	0.00146479	-1.16851	0.648371	0.224714		VAPA	Q9P0L0	-0.597383	0.113772	0.769535	3.76834	2.43202	0.00369812		EDF1	O60869	0.456238	0.0912893	0.810421	-2.71804	1.27657	0.0528969		IGHV1-2	P23083	-0.218489	0.191876	0.642871	0.867922	0.147346	0.712285
CLEC3B	P05452	1.38381	0.502366	0.31451	-1.16658	0.501292	0.315289		DAP	P51397	-2.16749	0.720561	0.1903	3.76493	4.84245	1.43732e-05		TCOF1	Q13428	1.10086	0.301356	0.499625	-2.6744	1.03334	0.0926105		CFHR3	Q02985	0.12502	0.0779061	0.835784	0.838065	0.454572	0.351098
MASP2	O00187	2.47733	0.928648	0.117856	-1.16292	0.512946	0.30694		SRSF9	Q13242	-1.34765	0.298803	0.502571	3.71158	4.43411	3.68039e-05		DDI2	Q5TDH0	0.637389	0.186762	0.650486	-2.62943	1.05877	0.087344		IGKV1-16	P04430	-0.23294	0.19384	0.639971	0.796048	0.18634	0.651119
IGHV3-15	A0A0B4J1V0	0.571702	0.338496	0.458674	-1.15633	0.69585	0.201442		NHERF1	O14745	-0.502217	0.0880744	0.816443	3.70366	1.34533	0.0451515		BSG	P35613	0.728204	0.250587	0.561582	-2.62123	1.2951	0.0506876		IGKC	P01834	-0.246727	0.0741901	0.842966	0.741786	0.390804	0.406626
IGLC3	P0DOY3	0.669776	0.745123	0.179836	-1.14898	0.971685	0.106737		NOLC1	Q14978	0.0343226	0.00481135	0.988983	3.70025	1.15551	0.0699013		PRPH	P41219	0.825097	0.241223	0.573822	-2.61358	1.0361	0.0920242		GNAI1	P63096	-0.703426	0.253573	0.557734	0.73613	0.402081	0.396204
IGKV3-11	P04433	0.566795	0.454477	0.351175	-1.13661	0.891527	0.128373		IDH3B	O43837	-1.34389	0.317734	0.481134	3.70017	4.28857	5.14554e-05		BCLAF1	Q9NYF8	0.431864	0.12262	0.754016	-2.61323	1.31359	0.0485744		GNA13	Q14344	-0.703426	0.253573	0.557734	0.73613	0.402081	0.396204
WWC2	Q6AWC2	0.576745	0.0680284	0.855011	-1.12414	0.217549	0.605969		RPS6KA3	P51812	-0.161064	0.0330308	0.926764	3.69755	2.88639	0.00129902		RPL11	P62913	1.24181	0.321905	0.476535	-2.53708	1.02293	0.0948578		GNAS	Q5JWF2	-0.703426	0.253573	0.557734	0.73613	0.402081	0.396204
LPA	P08519	2.74528	0.619335	0.240251	-1.12086	0.163742	0.685895		CALU	O43852	-1.09478	0.227672	0.592008	3.69206	2.18588	0.00651813		CDK4	P11802	0.866606	0.217211	0.606442	-2.51826	1.02001	0.0954961		GNAI2	P04899	-0.703426	0.253573	0.557734	0.73613	0.402081	0.396204
IGKV3D-11	A0A0A0MRZ8	0.612148	0.476879	0.33352	-1.11938	0.978634	0.105043		RBM8A	Q9Y5S9	-0.862784	0.175026	0.668304	3.68912	1.98946	0.0102456		DES	P17661	0.879938	0.248275	0.56458	-2.51491	1.03959	0.0912863		GNA12	Q03113	-0.703426	0.253573	0.557734	0.73613	0.402081	0.396204
SERPINF2	P08697	0.511356	0.245959	0.567598	-1.11805	1.46439	0.034325		PF4	P02776	-1.70171	0.446233	0.357904	3.68901	0.755072	0.175763		FGFR1	P11362	0.851919	0.208799	0.618302	-2.51143	1.02419	0.0945819		GNAT1	P11488	-0.703426	0.253573	0.557734	0.73613	0.402081	0.396204
PON1	P27169	1.18794	0.500362	0.315964	-1.09551	0.776164	0.167431		GALM	Q96C23	-0.0222207	0.00328936	0.992455	3.6524	1.21663	0.0607257		CDK9	P50750	0.836214	0.197713	0.634289	-2.50907	1.02176	0.0951138		GNAL	P38405	-0.703426	0.253573	0.557734	0.73613	0.402081	0.396204
CFD	P00746	2.10396	2.1465	0.0071367	-1.08642	0.347648	0.449109		H2AZ1	P0C0S5	-0.116045	0.0204873	0.953922	3.62848	1.3642	0.0432313		CDK16	Q00536	0.886866	0.226233	0.593974	-2.50627	1.0217	0.0951261		GNAT3	A8MTJ3	-0.703426	0.253573	0.557734	0.73613	0.402081	0.396204
IGLV7-43	P04211	1.63602	0.417527	0.38236	-1.07232	0.311035	0.488613		P4HA1	P13674	-1.72441	0.50666	0.311415	3.60479	1.96817	0.0107604		CDK6	Q00534	0.787914	0.188073	0.648525	-2.50389	1.0223	0.0949947		GNAT2	P19087	-0.703426	0.253573	0.557734	0.73613	0.402081	0.396204
CD14	P08571	1.79503	1.36908	0.0427487	-1.06693	0.468705	0.339856		PMPCB	O75439	-1.35191	0.21356	0.611561	3.59899	1.12462	0.0750556		FGR	P09769	0.834436	0.200329	0.630479	-2.49787	1.02685	0.0940048		GNAI3	P08754	-0.703426	0.253573	0.557734	0.73613	0.402081	0.396204
IGHV3-48	P01763	0.277994	0.178716	0.66265	-1.05368	0.65587	0.220867		TFAM	Q00059	-1.57629	0.346485	0.450314	3.58729	1.45994	0.0346784		LYN	P07948	0.794209	0.189406	0.646538	-2.49518	1.0248	0.0944505		GNAS	P63092	-0.703426	0.253573	0.557734	0.73613	0.402081	0.396204
IGHV3-21	A0A0B4J1V1	0.277994	0.178716	0.66265	-1.05368	0.65587	0.220867		RPS13	P62277	-0.654142	0.121511	0.755943	3.58487	1.32869	0.0469146		MAK	P20794	0.886021	0.217864	0.605531	-2.49493	1.01952	0.0956038		THBS2	P35442	-3.14615	0.982547	0.1041	0.696745	0.251823	0.559986
IGHV3-11	P01762	0.277994	0.178716	0.66265	-1.05368	0.65587	0.220867		RPS10P5	Q9NQ39	0.19909	0.0322094	0.928519	3.57713	1.23577	0.0581077		FYN	P06241	0.820798	0.20802	0.619413	-2.48871	1.028	0.0937567		CNDP1	Q96KN2	-1.56896	0.453238	0.352178	0.65382	0.132961	0.736272
IGHV3-20	A0A0C4DH32	0.277994	0.178716	0.66265	-1.05368	0.65587	0.220867		YWHAQ	P27348	-0.0788109	0.0159296	0.963985	3.56655	3.34852	0.000448208		YES1	P07947	0.826945	0.203775	0.625496	-2.48692	1.01656	0.0962593		MDH2	P40926	-1.53498	1.32021	0.0478399	0.612074	0.323501	0.474788
APOE	P02649	1.21541	0.969778	0.107207	-1.05001	0.44283	0.36072		RPS24	P62847	-2.08404	0.624667	0.237319	3.55975	1.57373	0.0266853		CDK1	P06493	0.819975	0.206891	0.621025	-2.48663	1.02034	0.0954241		CFHR5	Q9BXR6	0.191096	0.0501236	0.890997	0.602488	0.279137	0.525852
PI16	Q6UXB8	0.798299	0.332682	0.464855	-1.03379	0.433122	0.368874		GALE	Q14376	-0.833739	0.216632	0.60725	3.55089	4.51672	3.04282e-05		CDK18	Q07002	0.850001	0.209367	0.617495	-2.48491	1.0175	0.0960513		IGLV4-60	A0A075B6I1	-1.54068	0.756083	0.175355	0.594787	0.168564	0.678322
SERPING1	P05155	1.35537	2.4889	0.00324411	-1.03338	0.696172	0.201293		H2AZ2	Q71UI9	-0.0770648	0.0138081	0.968706	3.54778	1.37277	0.0423868		CDK17	Q00537	0.805529	0.203088	0.626487	-2.48267	1.02424	0.0945704		L1RE1	Q9UN81	-0.0564122	0.00950346	0.978355	0.557096	0.181415	0.658544
CDC42	P60953	0.846458	0.286848	0.516597	-1.03275	0.86192	0.13743		GALNT2	Q10471	-1.04686	0.254488	0.55656	3.53581	3.48888	0.000324433		CDK15	Q96Q40	0.856866	0.203503	0.625889	-2.47707	1.02514	0.0943766		ARCN1	P48444	-0.220318	0.0405764	0.910801	0.536781	0.197609	0.634441
IGLL1	P15814	2.54863	0.932463	0.116825	-1.01516	0.26728	0.540405		VAT1	Q99536	0.0714987	0.0108854	0.975247	3.50344	1.48982	0.0323731		FGFR4	P22455	0.856493	0.207169	0.620627	-2.47483	1.01664	0.096241		IGHV4-4	A0A075B6R2	-0.256707	0.205877	0.622477	0.52141	0.0757388	0.839965
SERPINF1	P36955	1.15153	0.765327	0.171662	-1.00287	0.609919	0.245517		NUDT21	O43809	-0.203074	0.0327901	0.927278	3.4949	1.22249	0.0599119		RPL38	P63173	1.08022	0.285183	0.518582	-2.46577	0.922203	0.119618		IGHV4-31	P0DP07	-0.150568	0.113997	0.769135	0.513908	0.0747674	0.841846
FCN3	O75636	0.773652	0.321134	0.477382	-0.970284	0.37956	0.417292		MSN	P26038	-0.180788	0.0413303	0.909221	3.48192	3.90207	0.000125295		HCK	P08631	0.878319	0.21122	0.614866	-2.46471	1.02562	0.094271		C1QC	P02747	0.0458706	0.0207422	0.953362	0.484712	0.215301	0.609115
TF	P02787	1.14738	0.22663	0.59343	-0.967487	0.870141	0.134852		VASP	P50552	-0.0445299	0.00916152	0.979126	3.47293	3.46912	0.00033953		MCCC2	Q9HCC0	1.02709	0.342404	0.454565	-2.44848	0.989273	0.102501		GTPBP4	Q9BZE4	-1.62045	0.415202	0.384413	0.471158	0.145615	0.71513
ITIH4	Q14624	2.01834	1.14869	0.0710082	-0.950272	0.349945	0.44674		MANF	P55145	-0.0140551	0.00252205	0.99421	3.46898	1.89554	0.0127193		CDK14	O94921	0.818921	0.201808	0.628336	-2.44695	1.02557	0.0942822		IGHV4-30-2	A0A087WSY4	-0.198673	0.146571	0.713557	0.459083	0.0672293	0.856586
AFM	P43652	0.999162	0.100722	0.793009	-0.94421	0.546568	0.284075		IDH2	P48735	-0.226514	0.0343923	0.923863	3.44322	1.02244	0.0949651		CDK5	Q00535	0.951619	0.240541	0.574724	-2.43921	1.02493	0.0944215		PLEKHH1	Q9ULM0	-0.258132	0.237006	0.57942	0.40235	0.152486	0.703905
APCS	P02743	0.97347	1.59566	0.0253709	-0.935566	0.308529	0.49144		TKFC	Q3LXA3	-0.374474	0.0755652	0.840301	3.43321	1.73124	0.0185679		MYH13	Q9UKX3	1.22384	0.220545	0.601804	-2.43701	1.31428	0.0484975		ORM2	P19652	0.129958	0.0449198	0.901738	0.384701	0.230312	0.58842
LRG1	P02750	1.98264	1.66502	0.021626	-0.933394	0.358806	0.437718		HMGN4	O00479	-0.247194	0.0645204	0.861945	3.42794	4.28325	5.20898e-05		TRAP1	Q12931	0.790247	0.168183	0.678917	-2.43303	0.978935	0.10497		SHBG	P04278	-0.241244	0.200996	0.629511	0.356666	0.12766	0.745315
CLU	P10909	1.37522	1.44967	0.0355087	-0.916035	0.533344	0.292857		RPS10	P46783	0.191445	0.0318561	0.929274	3.42117	1.1286	0.0743707		TMCO1	Q9UM00	0.722095	0.224086	0.596917	-2.43097	1.04738	0.0896636		IGF2BP1	Q9NZI8	-0.743526	1.33775	0.0459465	0.35394	0.108694	0.778584
KLKB1	P03952	0.48008	0.0982297	0.797573	-0.894388	0.521769	0.300768		UQCRC2	P22695	-2.57122	0.774144	0.168211	3.41254	1.09145	0.0810117		RPL35A	P18077	0.625601	0.212881	0.612519	-2.43018	3.07447	0.000842414		#N/A	P0DOX7	0.0706986	0.013395	0.969628	0.340445	0.164698	0.684387
CFHR2	P36980	1.21883	0.169094	0.677495	-0.89317	0.73466	0.184221		DHX15	O43143	-2.75485	0.779357	0.166204	3.4081	1.11791	0.0762243		CDK3	Q00526	0.839421	0.206968	0.620915	-2.42923	1.01763	0.0960212		GNAO1	P09471	-0.732923	0.245683	0.56796	0.331915	0.218413	0.604766
LCAT	P04180	2.57049	0.928263	0.117961	-0.879234	0.300586	0.500511		COASY	Q13057	-0.182663	0.0410695	0.909768	3.40431	3.2472	0.000565982		CILK1	Q9UPZ9	0.854316	0.202857	0.626821	-2.42756	1.01869	0.0957872		TUBA4A	P68366	-0.587345	0.592463	0.255586	0.32079	0.514829	0.305613
MST1L	Q2TV78	0.354839	0.0506328	0.889953	-0.877427	0.214169	0.610705		PGRMC1	O00264	0.19106	0.0438353	0.903992	3.40167	1.10801	0.0779809		CDK13	Q14004	0.822362	0.198536	0.633088	-2.42539	1.0169	0.0961833		TUBA8	Q9NY65	-0.587345	0.592463	0.255586	0.32079	0.514829	0.305613
CPB2	Q96IY4	1.79304	0.41271	0.386625	-0.863508	0.529644	0.295363		TBC1D8B	Q0IIM8	-1.35185	0.23592	0.580871	3.38975	1.39667	0.0401169		CDK2	P24941	0.941832	0.235521	0.581406	-2.42445	1.03099	0.093113		TUBA4B	Q9H853	-0.587345	0.592463	0.255586	0.32079	0.514829	0.305613
C5	P01031	1.09489	1.82333	0.0150201	-0.859272	0.604012	0.248879		FLNC	Q14315	0.124161	0.0175024	0.960501	3.38896	1.14941	0.0708903		FGFR2	P21802	0.825538	0.1973	0.634893	-2.41788	1.02508	0.0943881		ANXA7	P20073	-0.198482	0.140617	0.723408	0.320298	0.0703365	0.850479
PLGLB1	Q02325	0.630286	0.119761	0.758995	-0.853276	0.70102	0.199058		C11orf98	E9PRG8	0.0171315	0.00363435	0.991667	3.38126	3.9393	0.000115		SERF2	P84101	0.280478	0.09259	0.807998	-2.41253	1.53898	0.0289079		CYB5R3	P00387	-1.94781	0.427805	0.373418	0.314918	0.0728605	0.84555
APOB	P04114	1.35424	0.954058	0.111158	-0.849641	0.351151	0.445501		CLTA	P09496	-1.49479	0.270794	0.536051	3.3717	1.39767	0.0400252		BLK	P51451	0.920062	0.231247	0.587156	-2.4085	1.03005	0.0933137		AKR1A1	P14550	-0.0887009	0.0593748	0.872218	0.277478	0.343941	0.452959
AKT2	P31751	0.364505	0.208234	0.619107	-0.849383	0.830509	0.147738		EIF2S2	P20042	-1.2358	0.236522	0.580067	3.32287	1.08327	0.0825528		CDK20	Q8IZL9	0.829709	0.195135	0.638065	-2.38181	1.02891	0.0935597
AKT1	P31749	0.364505	0.208234	0.619107	-0.849383	0.830509	0.147738		KRT15	P19012	0.0438747	0.0125504	0.971515	3.32127	2.11893	0.00760449		CDK12	Q9NYV4	0.841444	0.203738	0.62555	-2.37899	1.02538	0.0943226
AKT3	Q9Y243	0.364505	0.208234	0.619107	-0.849383	0.830509	0.147738		PA2G4	Q9UQ80	-0.765391	0.197252	0.634963	3.30204	3.47654	0.000333778		MYH8	P13535	1.17727	0.206078	0.622188	-2.37159	1.25285	0.0558661
CPN1	P15169	0.920459	1.25422	0.0556907	-0.844662	0.514197	0.306058		GARS1	P41250	-0.944241	0.183931	0.65474	3.28999	1.20944	0.0617393		FGFR3	P22607	0.8773	0.217916	0.605457	-2.36969	1.02864	0.0936179
APOM	O95445	0.985666	0.121124	0.756618	-0.839612	0.638766	0.229739		FKBP4	Q02790	-0.812425	0.229628	0.589348	3.25494	3.25964	0.00055		LCK	P06239	0.884618	0.213114	0.612189	-2.36199	1.02733	0.093901
C2	P06681	1.1125	0.231205	0.587212	-0.832063	0.513073	0.30685		RPL36AL	Q969Q0	-0.157732	0.0303212	0.932564	3.25183	1.54701	0.0283786		PDAP1	Q13442	0.614211	0.21	0.616595	-2.34396	1.17385	0.0670114
FGA	P02671	1.05557	0.611584	0.244577	-0.813356	0.460548	0.346299		RPL13AP3	Q6NVV1	-0.0463306	0.0047115	0.98921	3.23441	0.72628	0.187811		MYH1	P12882	1.25082	0.228651	0.590675	-2.34368	1.28983	0.051306
IGLV8-61	A0A075B6I0	0.56991	0.479737	0.331331	-0.805627	0.627664	0.235687		CMPK1	P30085	-0.723565	0.301257	0.499739	3.23014	3.74202	0.000181126		MYH4	Q9Y623	1.09855	0.196492	0.636075	-2.34198	1.19582	0.0637055
IGHG3	P01860	0.512235	0.254349	0.556739	-0.794818	0.795805	0.160028		GNAI1	P63096	-0.703426	0.253573	0.557734	3.2295	0.733015	0.184921		UBE2M	P61081	1.87367	0.634248	0.232141	-2.32628	0.978919	0.104974
SMCO1	Q147U7	1.28161	2.12768	0.00745276	-0.790395	0.608424	0.246363		GNA13	Q14344	-0.703426	0.253573	0.557734	3.22948	0.733019	0.184919		ACLY	P53396	0.678335	0.182764	0.656501	-2.3144	1.07003	0.0851073
IGHA1	P01876	0.724588	0.358283	0.438245	-0.79	0.410726	0.388395		LMAN1	P49257	-1.46674	0.264057	0.544431	3.21283	1.26371	0.0544869		MYH7	P12883	1.26207	0.231256	0.587143	-2.3122	1.22505	0.0595589
CPN2	P22792	0.767496	0.148099	0.711052	-0.788231	0.461768	0.345328		LYAR	Q9NX58	-0.753712	0.185391	0.652543	3.21167	1.31458	0.0484643		CCDC47	Q96A33	0.384168	0.156645	0.697196	-2.3083	1.03825	0.0915687
HPX	P02790	0.874722	1.21545	0.0608899	-0.78148	0.992087	0.101839		GNAS	Q5JWF2	-0.703426	0.253573	0.557734	3.20857	0.736113	0.183606		S100A11	P31949	1.12014	0.36698	0.429556	-2.28819	0.876615	0.132857
C8A	P07357	0.878423	0.558578	0.276326	-0.779485	0.425034	0.375808		GNAI2	P04899	-0.703426	0.253573	0.557734	3.20615	0.736474	0.183453		MYH7B	A7E2Y1	1.14312	0.199632	0.631492	-2.28454	1.1925	0.0641943
PGLYRP2	Q96PD5	1.03138	0.20081	0.629782	-0.773281	0.248278	0.564576		GNA12	Q03113	-0.703426	0.253573	0.557734	3.20292	0.736958	0.183249		MYH2	Q9UKX2	1.27009	0.232655	0.585255	-2.28396	1.21961	0.0603099
CRB2	Q5IJ48	0.470487	0.0721889	0.846859	-0.768598	0.64911	0.224331		AFG3L2	Q9Y4W6	-0.851652	0.219401	0.603392	3.20181	3.56268	0.000273725		RPL19	P84098	0.898419	0.227732	0.591927	-2.26574	2.51552	0.00305124
ANO5	Q75V66	3.39361	2.21719	0.00606472	-0.766415	0.211782	0.61407		TMED10	P49755	-0.606596	0.131828	0.738197	3.20117	1.25435	0.0556741		NAP1L4	Q99733	0.396283	0.0939536	0.805464	-2.24902	0.982995	0.103993
IGFBP3	P17936	0.639784	0.651582	0.223058	-0.742014	0.442341	0.361126		ATP6V1B2	P21281	-0.730056	0.175479	0.667608	3.19663	3.11584	0.000765881		MYH3	P11055	1.18574	0.214422	0.610349	-2.24671	1.16832	0.0678699
IGLV1-51	P01701	1.27811	0.269673	0.537436	-0.740546	0.4799	0.331207		GNAT1	P11488	-0.703426	0.253573	0.557734	3.19173	0.738647	0.182538		BAX	Q07812	0.624131	0.374924	0.42177	-2.23302	0.75155	0.177195
SLC25A5	P05141	1.27023	2.17363	0.00670461	-0.73411	0.597719	0.252511		GNAL	P38405	-0.703426	0.253573	0.557734	3.19129	0.738715	0.182509		MYH6	P13533	1.19853	0.218568	0.60455	-2.22168	1.15263	0.0703667
CGGBP1	Q9UFW8	2.22247	1.00613	0.0985992	-0.732418	0.199897	0.631108		CAPZA1	P52907	-0.351256	0.0585745	0.873827	3.18688	1.20525	0.0623374		SRP14	P37108	1.34889	0.371857	0.424759	-2.21229	0.74235	0.180988
C4BPA	P04003	0.77209	0.538365	0.289491	-0.732338	0.468415	0.340083		MAT1A	Q00266	0.245786	0.100749	0.79296	3.18205	1.48117	0.0330239		HMGN1	P05114	0.341661	0.0882633	0.816087	-2.20762	1.14418	0.07175
SELENOP	P49908	1.43221	1.89537	0.0127242	-0.731629	0.479176	0.33176		GNAT3	A8MTJ3	-0.703426	0.253573	0.557734	3.17903	0.740587	0.181724		PMPCA	Q10713	1.6453	0.468451	0.340055	-2.20118	0.700278	0.199399
SERPINA10	Q9UK55	0.843459	0.158294	0.694555	-0.721103	0.25927	0.550465		CAPZA2	P47755	-0.334103	0.0560912	0.878838	3.17235	1.20655	0.0621509		PSMC1	P62191	0.527157	0.198945	0.632493	-2.19773	1.10399	0.0787056
F13B	P05160	1.46386	0.217066	0.606644	-0.719166	0.547441	0.283504		RBMXL1	Q96E39	-0.422872	0.100787	0.792889	3.16733	2.45141	0.00353665		KHDRBS2	Q5VWX1	1.54824	0.469397	0.339315	-2.17647	0.785116	0.164015
IGLV2-8	P01709	1.13949	0.494548	0.320223	-0.708023	0.373338	0.423313		GNAT2	P19087	-0.703426	0.253573	0.557734	3.16273	0.743111	0.180671		NCEH1	Q6PIU2	0.484088	0.170052	0.676003	-2.14541	1.02939	0.0934574
EPB42	P16452	0.913191	0.173382	0.670839	-0.705711	0.597094	0.252875		NOP2	P46087	-1.29017	0.245133	0.568679	3.15699	1.03527	0.0921992		EIF6	P56537	1.11079	0.22714	0.592734	-2.14194	0.857474	0.138844
C9	P02748	0.962926	0.383499	0.413524	-0.699823	0.336058	0.461256		TGFBI	Q15582	-0.543938	0.0826358	0.826731	3.1569	1.1195	0.0759456		CPNE1	Q99829	0.563269	0.186462	0.650935	-2.14128	0.563319	0.273326
APOA1	P02647	1.29843	1.65956	0.0219	-0.6748	0.593611	0.254911		GNAI3	P08754	-0.703426	0.253573	0.557734	3.15172	0.744838	0.179954		FDXR	P22570	1.45213	0.30157	0.499378	-2.1116	1.97206	0.0106644
HABP2	Q14520	1.36172	0.17541	0.667713	-0.664761	0.398577	0.399414		GNAS	P63092	-0.703426	0.253573	0.557734	3.15157	0.744861	0.179945		SPATS2L	Q9NUQ6	0.692622	0.228569	0.590787	-2.03746	0.967377	0.107801
PROS1	P07225	0.841591	0.361747	0.434763	-0.660763	0.436532	0.365989		AARS1	P49588	-0.60809	0.262916	0.545863	3.14796	3.03044	0.000932307		NUCB1	Q02818	0.479211	0.197529	0.634558	-2.03496	1.21303	0.0612303
LUM	P51884	1.09653	0.982644	0.104077	-0.656788	0.575977	0.265475		LYPLA2	O95372	-0.130049	0.0175249	0.960451	3.14309	0.908116	0.123562		PDIA6	Q15084	1.02558	0.362299	0.434211	-2.03119	1.47965	0.03314
AMBP	P02760	1.98363	0.509894	0.309105	-0.651504	0.538768	0.289223		COPB2	P35606	-1.06039	0.263679	0.544905	3.12851	2.97832	0.00105119		HSPG2	P98160	0.976006	0.400164	0.397957	-2.02857	1.17933	0.0661714
HBE1	P02100	1.91316	3.17531	0.000667861	-0.651012	0.430467	0.371136		AIMP1	Q12904	-1.21606	0.248972	0.563675	3.12755	1.22321	0.0598116		HNRNPF	P52597	1.34173	0.300035	0.501147	-2.00949	0.359735	0.436783
HBG1	P69891	1.91316	3.17531	0.000667861	-0.651012	0.430467	0.371136		AIFM1	O95831	-1.49002	0.316834	0.482132	3.09305	1.21531	0.0609097		SUCLG1	P53597	1.24343	0.339176	0.457957	-1.98417	0.878419	0.132306
HBG2	P69892	1.91316	3.17531	0.000667861	-0.651012	0.430467	0.371136		CISD1	Q9NZ45	-0.983351	0.185496	0.652385	3.07171	1.2187	0.0604366		METTL25B	Q96FB5	0.689015	0.229484	0.589544	-1.97831	1.15725	0.0696223
IGLV2-11	P01706	0.868991	0.32623	0.471813	-0.642503	0.22986	0.589034		PCK2	Q16822	-0.830116	0.167619	0.6798	3.06459	1.31679	0.0482176		RAB10	P61026	1.04686	0.259701	0.54992	-1.96093	0.614266	0.243072
ORM1	P02763	1.23591	0.215439	0.608922	-0.639806	0.258645	0.551258		NOP56	O00567	-0.929285	0.177958	0.663807	3.05512	1.09696	0.0799908		NUCB2	P80303	0.573664	0.241911	0.572914	-1.93564	1.23302	0.058477
VTN	P04004	1.26672	0.705166	0.197167	-0.639687	0.306466	0.49378		ERP44	Q9BS26	-0.909694	0.326718	0.471283	3.0489	2.50523	0.00312446		PTMA	P06454	1.15815	0.356327	0.440223	-1.90673	0.808668	0.155357
HPR	P00739	0.93587	0.206752	0.621224	-0.639105	0.53603	0.291052		GNB2	P62879	-0.0231118	0.0047265	0.989176	3.02933	1.13587	0.0731362		COG6	Q9Y2V7	0.320095	0.0399088	0.912202	-1.902	0.466363	0.341694
CFI	P05156	1.97476	0.291507	0.511085	-0.63536	0.359993	0.436523		TUBB2B	Q9BVA1	-0.190197	0.146474	0.713717	3.02242	1.16301	0.068705		RPLP2	P05387	0.919986	0.287777	0.515493	-1.89364	0.703833	0.197773
IGKV1D-33	P01593	0.60852	0.247048	0.566177	-0.634934	0.782218	0.165113		GNB4	Q9HAV0	-0.000733627	0.000147389	0.999661	3.01813	1.13771	0.0728273		RAC1	P63000	0.95269	0.282959	0.521244	-1.86604	0.451858	0.353299
F12	P00748	0.333429	0.886563	0.129849	-0.629757	0.394572	0.403114		RPL27	P61353	0.149017	0.0266286	0.940527	3.01811	1.20931	0.0617582		SARNP	P82979	1.84798	0.899793	0.125953	-1.85693	1.0444	0.090281
NUDC	Q9Y266	0.932854	0.949427	0.11235	-0.623545	0.647323	0.225256		SEPTIN7	Q16181	-1.84642	0.710011	0.19498	2.97957	3.29411	0.000508026		RAC2	P15153	0.892859	0.262215	0.546745	-1.84691	0.434254	0.367914
ITIH2	P19823	1.08809	1.92517	0.0118802	-0.622681	0.384381	0.412685		AKR1A1	P14550	-0.0887009	0.0593748	0.872218	2.94935	1.26731	0.0540372		RPL31	P62899	0.277355	0.0584893	0.873998	-1.84545	0.575411	0.265821
#N/A	P0DOX6	0.461725	0.124991	0.749909	-0.620201	0.361846	0.434664		NCDN	Q9UBB6	-0.27173	0.278523	0.526595	2.94778	3.83196	0.000147246		CNPY2	Q9Y2B0	1.50868	0.289285	0.513707	-1.84401	0.569046	0.269746
TRIM33	Q9UPN9	0.713398	0.714234	0.193093	-0.61811	1.01059	0.0975903		RPS18	P62269	-0.671498	0.195088	0.638134	2.94014	1.21156	0.0614378		ANP32B	Q92688	0.384125	0.142441	0.720375	-1.8436	0.836155	0.145829
CFHR4	Q92496	1.58761	0.467164	0.341064	-0.617205	0.111181	0.774139		DNM2	P50570	0.0392258	0.00606171	0.986139	2.9344	0.860549	0.137864		ACAT2	Q9BWD1	0.621777	0.123089	0.753201	-1.842	1.33447	0.0462942
HBD	P02042	2.60549	0.655634	0.220987	-0.609269	0.129253	0.742586		RAP1A	P62834	-0.275412	0.0520375	0.88708	2.92772	0.992176	0.101818		SLC7A5	Q01650	0.658368	0.225403	0.59511	-1.84165	0.96095	0.109408
CFP	P27918	2.21505	0.445499	0.35851	-0.603548	0.232284	0.585755		PTBP3	O95758	-0.246881	0.0644912	0.862003	2.92663	3.3714	0.000425211		RAC3	P60763	0.914687	0.264003	0.544499	-1.84061	0.444647	0.359214
SERPINA4	P29622	0.841274	0.284713	0.519143	-0.60124	0.395741	0.40203		COLGALT1	Q8NBJ5	-0.888317	0.318811	0.479943	2.92137	1.26779	0.0539771		H1-10	Q92522	0.47275	0.195614	0.637362	-1.83913	0.983279	0.103925
FBL	P22087	1.44156	1.18068	0.0659666	-0.594022	0.338605	0.458559		MT-CO2	P00403	-1.36588	0.218431	0.604741	2.90742	1.27528	0.0530541		ANXA6	P08133	0.969759	0.255838	0.554833	-1.83548	0.680409	0.208733
FGB	P02675	0.943575	0.583739	0.260772	-0.593552	0.38829	0.408988		IDH3A	P50213	-0.117996	0.0872404	0.818012	2.90598	1.22963	0.0589352		PCNP	Q8WW12	0.632902	0.215871	0.608315	-1.83319	0.783892	0.164478
C4A	P0C0L4	1.49124	0.831031	0.14756	-0.587811	1.30382	0.04968		RAP1B	P61224	-0.218186	0.0403829	0.911207	2.89934	0.993343	0.101545		ATP5PD	O75947	2.04045	0.624	0.237684	-1.79402	0.732739	0.185038
HBB	P68871	1.87532	2.20349	0.00625911	-0.582711	0.356539	0.440009		RAP1BL	A6NIZ1	-0.14559	0.0265436	0.940711	2.89314	0.992943	0.101638		APEX1	P27695	0.727288	0.254136	0.557011	-1.7566	1.42158	0.0378806
PRG4	Q92954	1.52123	0.685873	0.206123	-0.578658	0.208686	0.618463		PSMD1	Q99460	-0.738767	0.385515	0.411609	2.88609	3.70658	0.000196528		NDUFA13	Q9P0J0	0.573873	0.18193	0.657764	-1.73187	0.471582	0.337612
ACIN1	Q9UKV3	0.492828	0.169323	0.677138	-0.573966	0.146837	0.713121		AK3	Q9UIJ7	-0.167103	0.020301	0.954331	2.88503	0.822642	0.150438		SSB	P05455	1.18834	0.397932	0.400007	-1.72476	1.441	0.0362243
C1R	P00736	2.30006	0.703392	0.197974	-0.572802	0.349039	0.447673		PHB1	P35232	-0.0437724	0.00585677	0.986605	2.8775	1.1058	0.0783792		BCAP31	P51572	0.379585	0.0979147	0.798151	-1.7229	0.619666	0.240068
HBA1	P69905	1.47585	1.80937	0.0155105	-0.569215	0.525534	0.298172		TCP1	P17987	-0.326526	0.0667031	0.857624	2.84771	1.6023	0.0249865		SFXN1	Q9H9B4	0.696947	0.242469	0.572178	-1.71016	0.462437	0.344797
CST3	P01034	2.36272	2.43772	0.00364987	-0.568826	0.229249	0.589863		MAGOHB	Q96A72	0.0169426	0.00568634	0.986992	2.83734	3.70169	0.000198752		GBE1	Q04446	3.08842	2.39897	0.00399049	-1.70621	0.738664	0.182531
FBLN1	P23142	0.812115	0.234864	0.582285	-0.553494	0.517266	0.303902		GNAO1	P09471	-0.732923	0.245683	0.56796	2.83614	0.885651	0.130121		FSCN1	Q16658	0.954763	0.263372	0.54529	-1.68826	0.640483	0.228832
SERPINA1	P01009	0.727143	1.65783	0.0219874	-0.545413	0.627212	0.235933		ALDH18A1	P54886	-0.129304	0.0189962	0.957202	2.82547	1.26846	0.0538944		NUCKS1	Q9H1E3	0.874332	0.249811	0.562586	-1.67447	0.676109	0.21081
IGKV1D-16	P01601	1.05428	0.293607	0.508619	-0.541423	0.127375	0.745805		DNM1	Q05193	0.151274	0.0242184	0.945762	2.81552	0.854727	0.139725		PC	P11498	0.742973	0.208471	0.618769	-1.67065	0.583425	0.260961
C6	P13671	1.34469	0.375305	0.421401	-0.531158	0.650646	0.223539		ACAA1	P09110	-1.12361	0.412043	0.38722	2.77941	1.32494	0.0473216		HSPA4L	O95757	1.63536	0.425163	0.375696	-1.67031	0.535869	0.29116
SERPINC1	P01008	0.910729	1.31696	0.048199	-0.52568	0.261432	0.547732		DBNL	Q9UJU6	-0.113348	0.0804644	0.830875	2.77225	3.52386	0.000299323		HSPH1	Q92598	1.55954	0.42482	0.375993	-1.66891	0.535948	0.291107
CFB	P00751	0.99118	1.02479	0.094451	-0.514474	0.266041	0.54195		RPS3	P23396	-0.0152733	0.00325072	0.992543	2.753	1.21214	0.061356		HLA-F	P30511	0.740093	0.209842	0.616819	-1.66423	0.696109	0.201322
FGG	P02679	0.278796	0.100138	0.794076	-0.504539	0.615562	0.242347		CCT4	P50991	-0.0397116	0.00775325	0.982306	2.73975	2.78365	0.00164568		POR	P16435	1.9958	1.09485	0.0803812	-1.64726	1.26693	0.0540847
CFH	P08603	0.849742	0.115285	0.766858	-0.493872	0.237153	0.579224		CLTCL1	P53675	-0.862492	0.19775	0.634235	2.73584	1.52896	0.0295829		HSPA4	P34932	1.64798	0.425215	0.375651	-1.64437	0.537338	0.290176
C1S	P09871	1.32138	2.55319	0.00279776	-0.48456	0.246815	0.56648		MAGOH	P61326	0.0314199	0.0106933	0.975678	2.73462	3.53367	0.000292637		RPS5	P46782	1.76455	0.33448	0.462935	-1.6443	1.17747	0.0664561
IGKV1-27	A0A075B6S5	1.29569	0.213341	0.61187	-0.483269	0.0734057	0.84449		SLC3A2	P08195	-0.566585	0.109144	0.777778	2.73295	1.02303	0.0948358		HLA-H	P01893	0.851552	0.252209	0.559489	-1.63553	0.696852	0.200978
IGKV1-9	A0A0C4DH69	1.1704	0.191031	0.644123	-0.461187	0.0679855	0.855095		CHCHD3	Q9NX63	-0.992291	0.354245	0.442338	2.73087	1.36587	0.0430659		RPS6	P62753	1.65095	0.479406	0.331584	-1.62681	0.879164	0.13208
IGKV1-8	A0A0C4DH67	1.16755	0.190162	0.645414	-0.458114	0.0669415	0.857153		LYZ	P61626	-2.10497	0.696983	0.200917	2.71387	1.28944	0.0513527		KRT75	O95678	0.330606	0.0502829	0.890671	-1.61336	1.0647	0.0861581
LRRC47	Q8N1G4	1.18091	0.238075	0.577997	-0.450573	0.41634	0.383407		RUVBL1	Q9Y265	-1.30995	0.437805	0.364917	2.71276	1.35274	0.0443877		ACOX1	Q15067	1.12918	0.293652	0.508566	-1.61165	0.327403	0.47054
ALB	P02768	0.946312	3.49663	0.00031869	-0.431742	0.420443	0.379802		ABCF1	Q8NE71	-0.87732	0.232659	0.58525	2.71125	1.38024	0.0416636		RPL28	P46779	1.07877	0.266946	0.540821	-1.59968	0.610196	0.24536
IGLV3-9	A0A075B6K5	0.494748	0.214085	0.610822	-0.41011	0.241995	0.572803		TOP1	P11387	0.0654965	0.0120059	0.972734	2.69474	1.30735	0.0492782		ESPN	B1AK53	0.986425	0.193788	0.640047	-1.59793	0.31106	0.488585
PIGR	P01833	1.6775	0.66187	0.217836	-0.400586	0.0913504	0.810307		CCT8	P50990	-0.091718	0.0130967	0.970294	2.67938	1.05254	0.0886057		ATP5PO	P48047	0.491631	0.0834114	0.825256	-1.58939	1.04664	0.089818
APOD	P05090	0.829969	0.205414	0.623141	-0.400521	0.220338	0.602091		CTNND1	O60716	-0.948997	0.227095	0.592796	2.67261	1.15936	0.069285		HLA-C	P10321	0.810243	0.239332	0.576326	-1.58328	0.648942	0.224418
APOH	P02749	0.573412	0.468629	0.339916	-0.390688	0.198113	0.633705		MAPRE1	Q15691	-0.198707	0.144878	0.716345	2.67067	1.21302	0.0612325		HLA-A	P04439	0.850398	0.256636	0.553814	-1.54396	0.645367	0.226273
IGLV10-54	A0A075B6I4	2.78289	1.09451	0.0804428	-0.383722	0.0581126	0.874757		SLC2A1	P11166	-0.313432	0.0490625	0.893177	2.6691	0.938447	0.115227		KHDRBS1	Q07666	0.698746	0.207406	0.62029	-1.53941	1.28263	0.052164
C1QB	P02746	1.25043	0.616303	0.241934	-0.383146	0.306111	0.494184		GNB3	P16520	-1.18911	0.38937	0.407972	2.65024	1.27747	0.0527868		STIP1	P31948	1.05105	0.24011	0.575294	-1.53913	1.21513	0.060936
AHSG	P02765	1.22376	1.01704	0.0961516	-0.38194	0.222142	0.599595		VARS1	P26640	-0.0361116	0.00708324	0.983823	2.64006	1.11065	0.0775087		RPL27A	P46776	1.28315	0.242154	0.572594	-1.53489	1.75557	0.017556
EVPL	Q92817	1.01172	0.45349	0.351973	-0.357338	0.48208	0.329549		HSDL2	Q6YN16	0.25852	0.0806285	0.830561	2.62998	2.12913	0.00742802		THRAP3	Q9Y2W1	0.387294	0.123618	0.752284	-1.5329	1.79097	0.0161817
LMNA	P02545	0.771583	0.845914	0.142589	-0.354972	0.409044	0.389903		ATP6V1A	P38606	-0.580226	0.116802	0.764184	2.615	1.05161	0.0887946		YARS1	P54577	0.770307	0.243418	0.570929	-1.52821	0.637927	0.230183
C8G	P07360	1.2988	0.727849	0.187133	-0.340609	0.13993	0.724552		CENPV	Q7Z7K6	-0.0338831	0.0227348	0.948998	2.60673	1.3769	0.0419858		ATP6V0D1	P61421	0.694846	0.218522	0.604614	-1.51811	0.629015	0.234955
F2	P00734	1.04844	0.664172	0.216685	-0.33001	0.185331	0.652632		LMNB2	Q03252	-0.168948	0.153021	0.703038	2.60019	1.68346	0.0207272		RPS4Y2	Q8TD47	0.965347	0.277972	0.527263	-1.50819	0.663707	0.216917
KNG1	P01042	0.685682	0.398242	0.399722	-0.329552	0.195156	0.638035		SLIRP	Q9GZT3	-0.114003	0.0992908	0.795627	2.59997	0.654406	0.221612		CNP	P09543	0.713675	0.250224	0.562051	-1.50658	0.547039	0.283767
CFHR1	Q03591	1.30824	0.153968	0.701507	-0.325969	0.0867346	0.818965		LRPPRC	P42704	-0.574513	0.117573	0.762828	2.58642	1.15009	0.0707795		MARCKS	P29966	0.69541	0.183674	0.655128	-1.49218	0.611269	0.244755
#N/A	P0DOX2	0.342032	0.0671574	0.856727	-0.325154	0.168558	0.678331		CSE1L	P55060	-1.18183	0.236448	0.580165	2.56204	1.1024	0.0789954		GSR	P00390	0.690009	0.199472	0.631724	-1.48141	0.410259	0.388814
RBP4	P02753	0.988553	0.281668	0.522796	-0.296699	0.113989	0.76915		LMAN2	Q12907	-0.787365	0.17308	0.671305	2.55175	0.882187	0.131164		SEC31A	O94979	0.693583	0.221587	0.600362	-1.48027	0.343774	0.453133
VPS11	Q9H270	0.963139	0.222386	0.599258	-0.295428	0.269165	0.538066		KRT14	P02533	-0.176965	0.0341554	0.924367	2.5344	0.98541	0.103417		H2BC20P	Q6DN03	0.493269	0.18305	0.65607	-1.46605	1.12658	0.0747177
A2M	P01023	1.10969	0.866971	0.135841	-0.28285	0.384516	0.412557		KRT13	P13646	-1.17341	0.459417	0.347202	2.51373	1.4346	0.0367624		H2BC19P	Q6DRA6	0.493269	0.18305	0.65607	-1.46605	1.12658	0.0747177
GC	P02774	0.464706	0.143073	0.719328	-0.280303	0.165143	0.683687		EIF3I	Q13347	-0.0413992	0.0107752	0.975494	2.49182	1.29203	0.0510469		SET	Q01105	1.0096	0.27238	0.534097	-1.46208	1.97559	0.0105782
YWHAZ	P63104	1.3743	0.559301	0.275866	-0.278816	0.169194	0.677339		RBM14	Q96PK6	0.169742	0.0411535	0.909592	2.4864	1.35143	0.0445216		G3BP2	Q9UN86	0.869637	0.262605	0.546255	-1.45931	0.541979	0.287092
CP	P00450	2.20478	2.10462	0.00785919	-0.258254	0.175565	0.667476		PRKAR1A	P10644	-1.38991	0.337709	0.459506	2.47691	0.870219	0.134828		GPC3	P51654	0.484713	0.18289	0.656311	-1.42932	0.827645	0.148715
B2M	P61769	1.30605	1.00386	0.0991151	-0.243182	0.0956739	0.80228		THBS2	P35442	-3.14615	0.982547	0.1041	2.45505	0.839213	0.144806		HNRNPD	Q14103	0.827456	0.201442	0.628866	-1.4241	0.96191	0.109167
EIF3CL	B5ME19	2.14043	0.650948	0.223384	-0.229698	0.063647	0.86368		VDAC3	Q9Y277	-1.05211	0.173827	0.670152	2.45497	0.546211	0.284308		DDX21	Q9NR30	0.428931	0.108391	0.779128	-1.42204	1.62659	0.0236271
SLF2	Q8IX21	0.833817	0.135878	0.731344	-0.228549	0.211723	0.614154		C11orf54	Q9H0W9	-0.175593	0.126704	0.746957	2.43766	1.27583	0.0529866		HM13	Q8TCT9	0.428586	0.103205	0.788488	-1.40769	0.65851	0.219528
C7	P10643	1.00387	0.213759	0.611281	-0.226401	0.132363	0.737287		FCGR3A	P08637	-0.218166	0.169493	0.676872	2.43742	0.867826	0.135573		DDRGK1	Q96HY6	0.699201	0.232572	0.585367	-1.40632	0.326217	0.471827
APOA2	P02652	1.36392	0.973516	0.106288	-0.220836	0.106847	0.781904		HNRNPUL1	Q9BUJ2	-0.661953	0.197702	0.634305	2.3918	3.01295	0.000970619		RPS23	P62266	1.08849	0.235999	0.580765	-1.40387	1.50864	0.0309999
C8B	P07358	1.3202	0.189542	0.646336	-0.220358	0.160619	0.690846		RAB5C	P51148	-0.871727	0.398504	0.399481	2.35662	1.34015	0.0456925		PPP2R1A	P30153	0.37604	0.0832773	0.825511	-1.38255	0.622323	0.238604
UGDH	O60701	1.02371	1.11338	0.0770228	-0.219917	0.130742	0.740045		NDUFA7	O95182	-1.03902	0.355893	0.440664	2.34466	1.13939	0.0725456		S100A4	P26447	0.605428	0.223385	0.597882	-1.37598	0.366645	0.429888
APOC3	P02656	1.36284	1.37165	0.0424965	-0.207128	0.0648989	0.861194		FCGR3B	O75015	-0.150593	0.131845	0.738167	2.34183	0.804447	0.156875		RPL17	P18621	0.685272	0.204275	0.624777	-1.37094	0.339616	0.457492
LGALS3BP	Q08380	1.34031	0.404	0.394458	-0.201802	0.0972619	0.799352		MLEC	Q14165	-1.17146	0.348507	0.448222	2.33576	0.70912	0.19538		UBXN4	Q92575	0.495641	0.120598	0.757535	-1.33694	2.57432	0.00266491
IGLV1-40	P01703	0.791733	0.756031	0.175375	-0.191637	0.297342	0.504264		SLC2A14	Q8TDB8	-1.17677	0.372326	0.424301	2.33452	0.829348	0.148133		COX20	Q5RI15	0.420666	0.143596	0.718463	-1.33117	0.6483	0.22475
C4B	P0C0L5	1.14069	0.655458	0.221076	-0.174805	0.0554561	0.880124		SLC2A3	P11169	-1.06064	0.335719	0.461616	2.32537	0.796041	0.159941		RPL12	P30050	1.60395	0.361768	0.434742	-1.32853	0.612656	0.243974
C1QA	P02745	0.65164	0.332152	0.465423	-0.174302	0.104065	0.786928		STMN1	P16949	0.144265	0.0444762	0.902659	2.32078	0.790103	0.162142		RPS19	P39019	1.38174	0.272888	0.533472	-1.32777	1.66044	0.0218556
C4BPB	P20851	0.468374	0.0534154	0.884269	-0.152338	0.0853082	0.821659		ATP5MJ	P56378	-1.08513	0.312111	0.487404	2.31492	2.38774	0.00409508		UBA52	P62987	1.4622	0.30855	0.491417	-1.31745	1.72993	0.0186239
APOL1	O14791	1.00366	1.28824	0.0514942	-0.150104	0.0617567	0.867448		DYNC1I2	Q13409	-1.20909	0.215228	0.609217	2.29329	0.454732	0.350968		SRSF1	Q07955	0.875052	0.212995	0.612357	-1.29856	1.52062	0.0301567
IGLV4-69	A0A075B6H9	1.05065	0.62707	0.23601	-0.144539	0.0998222	0.794654		RPS4X	P62701	-1.40287	0.65056	0.223584	2.28038	1.64135	0.0228374		TUBAL3	A6NHL2	0.418109	0.108365	0.779175	-1.29824	1.1845	0.065388
EIF3C	Q99613	2.14604	0.675053	0.211323	-0.102718	0.0264411	0.940933		XPNPEP3	Q9NQH7	0.00160463	0.000253427	0.999417	2.26059	0.811499	0.154348		RPL22	P35268	1.58222	0.621852	0.238862	-1.28173	0.926306	0.118493
#N/A	P0DOX5	0.349788	0.187823	0.648899	-0.0895406	0.0479425	0.895483		COPG1	Q9Y678	-0.17108	0.033185	0.926435	2.25958	1.20898	0.0618049		PLEKHH2	Q8IVE3	1.65888	0.655389	0.221111	-1.27672	0.484901	0.327415
IGHG1	P01857	0.349788	0.187823	0.648899	-0.0895406	0.0479425	0.895483		TPP1	O14773	-0.1595	0.132926	0.736333	2.25787	0.716599	0.192044		KRT19	P08727	0.567286	0.110967	0.774521	-1.27137	0.925832	0.118623
AGT	P01019	1.14973	1.64813	0.0224836	-0.0849861	0.0487968	0.893723		COPG2	Q9UBF2	-0.121586	0.0231376	0.948118	2.25378	1.21307	0.0612248		SUN2	Q9UH99	0.451966	0.161599	0.689288	-1.265	0.544684	0.285309
PHB2	Q99623	0.629962	1.24229	0.0572416	-0.0576787	0.0737074	0.843903		SRM	P19623	-0.251686	0.0517953	0.887574	2.24747	1.26459	0.0543762		AGMAT	Q9BSE5	2.06782	0.607493	0.246892	-1.24845	0.743325	0.180582
DBH	P09172	1.60679	0.452376	0.352878	0.0018058	0.000981398	0.997743		FETUB	Q9UGM5	-0.14626	0.127511	0.745571	2.24326	0.916968	0.121069		UQCRC1	P31930	0.802399	0.15419	0.701148	-1.24392	0.865783	0.136212
AZGP1	P25311	1.14007	0.848903	0.141611	0.00607537	0.00189932	0.995636		PCNA	P12004	-1.51169	0.396637	0.401202	2.23935	0.853965	0.13997		PSAT1	Q9Y617	1.47116	0.427793	0.373428	-1.22602	1.38277	0.0414217
MASP1	P48740	0.777468	0.466531	0.341562	0.0270141	0.0162748	0.963219		HNRNPDL	O14979	-0.0941156	0.0158191	0.964231	2.2295	0.813004	0.153814		RALY	Q9UKM9	0.717792	0.333136	0.464369	-1.22305	1.12571	0.0748668
HSPA2	P54652	0.647	0.278602	0.5265	0.0336076	0.0424905	0.906796		OSTC	Q9NRP0	-1.52961	0.472733	0.336718	2.22752	0.948654	0.11255		CHTOP	Q9Y3Y2	0.97531	0.296635	0.505085	-1.21284	1.42298	0.0377587
TTR	P02766	0.700648	0.374652	0.422034	0.0387979	0.0353734	0.921779		PGLS	O95336	-0.315694	0.091598	0.809845	2.22685	1.22485	0.0595871		RPL10	P27635	0.749277	0.272008	0.534554	-1.20704	0.942041	0.114277
FCN2	Q15485	0.866773	0.482146	0.329499	0.0487158	0.0153925	0.965178		OGDH	Q02218	-0.22686	0.17751	0.664493	2.21681	0.726852	0.187564		PSMB1	P20618	3.94747	2.8187	0.00151809	-1.17873	1.66118	0.0218184
REEP5	Q00765	0.799686	0.155223	0.699483	0.0983602	0.0164549	0.96282		SLC25A12	O75746	-1.15216	0.202792	0.626914	2.21129	0.790624	0.161948		RPL34	P49207	0.30138	0.0829266	0.826178	-1.17628	0.425434	0.375462
SEC61A2	Q9H9S3	1.42166	0.463065	0.344298	0.104001	0.0196299	0.955807		TARS1	P26639	-0.225813	0.165642	0.682902	2.19947	1.13617	0.0730854		HNRNPA0	Q13151	0.869307	0.191561	0.643338	-1.17586	1.55689	0.0277401
PABPC3	Q9H361	1.31483	0.447445	0.356907	0.108972	0.0239214	0.946408		ELAVL1	Q15717	-0.0506146	0.0119327	0.972898	2.18946	0.965546	0.108257		CAT	P04040	0.729548	0.144449	0.717053	-1.17007	1.42438	0.0376377
HSPA8	P11142	0.613201	0.250677	0.561465	0.11058	0.187091	0.649993		PPBP	P02775	-0.875107	0.219453	0.603319	2.18652	0.651985	0.222851		RPL23	P62829	1.33022	0.499189	0.316819	-1.16014	1.00802	0.0981695
MYH14	Q7Z406	1.28335	0.279732	0.525132	0.112969	0.0436258	0.904428		MTCH2	Q9Y6C9	-1.44698	0.383708	0.413325	2.16089	0.691149	0.203634		RARRES2	Q99969	3.89806	3.01852	0.000958244	-1.15704	0.554402	0.278996
TFRC	P02786	0.366352	0.443819	0.359899	0.120497	0.262781	0.546033		SHBG	P04278	-0.241244	0.200996	0.629511	2.15748	0.517391	0.303815		SLC25A6	P12236	0.765294	0.220384	0.602027	-1.14504	1.30345	0.0497218
IGHV4-28	A0A0C4DH34	0.683296	0.356102	0.440452	0.129668	0.0168749	0.961889		VCP	P55072	-0.721197	0.194304	0.639287	2.15382	1.36595	0.0430576		SLC25A4	P12235	0.765294	0.220384	0.602027	-1.14504	1.30345	0.0497218
ACSL4	O60488	0.807262	2.52278	0.00300068	0.140627	0.13718	0.729156		L1RE1	Q9UN81	-0.0564122	0.00950346	0.978355	2.13887	0.72345	0.189038		LRRC59	Q96AG4	1.34403	0.306458	0.49379	-1.14378	1.14335	0.0718877
PROC	P04070	0.845725	0.538114	0.289658	0.160884	0.082091	0.827769		CTNNB1	P35222	-0.0649503	0.0158559	0.964149	2.13741	1.24139	0.0573599		PABPC1	P11940	1.37234	0.299613	0.501635	-1.14371	1.50281	0.0314186
MYH11	P35749	1.30989	0.287378	0.515967	0.171697	0.0703934	0.850367		CBX3	Q13185	-0.248971	0.213766	0.611271	2.12477	0.677103	0.210328		PRDX2	P32119	0.54666	0.192339	0.642187	-1.14046	0.97069	0.106982
IGFALS	P35858	0.34008	0.192241	0.642331	0.173002	0.112314	0.772122		EEF2	P13639	-1.83047	0.267443	0.540203	2.11413	2.01696	0.0096171		RPS4Y1	P22090	1.81295	1.02635	0.0941134	-1.134	0.897515	0.126615
APOC4	P55056	1.7461	0.693891	0.202353	0.217204	0.0404148	0.91114		ACTN2	P35609	-1.32842	0.397362	0.400533	2.11022	0.769262	0.170113		PGM3	O95394	0.474625	0.0860421	0.820272	-1.13013	0.893941	0.127661
									PRKCSH	P14314	-0.112099	0.0232944	0.947776	2.11005	1.81639	0.0152619		GNB1	P62873	0.555596	0.131989	0.737923	-1.11767	1.03312	0.0926564
									SLC25A13	Q9UJS0	-1.06382	0.188417	0.648012	2.09372	0.713632	0.193361		RPS14	P62263	1.19913	0.205779	0.622617	-1.11502	0.901599	0.12543
									PSMC2	P35998	-0.265983	0.0495605	0.892153	2.07334	0.756868	0.175038		SF3A3	Q12874	0.904972	0.169063	0.677543	-1.11058	1.17009	0.0675942
									LMNB1	P20700	-0.163753	0.025543	0.942881	2.06254	0.772309	0.168924		YWHAE	P62258	1.33567	0.344582	0.452291	-1.10619	1.2213	0.0600764
									HSD17B4	P51659	0.239011	0.0730623	0.845158	2.05229	1.0592	0.0872564		MYH10	P35580	1.66342	1.37401	0.0422664	-1.10088	0.565725	0.271816
									RRP12	Q5JTH9	-0.886958	0.192065	0.642591	2.03974	0.917549	0.120907		MORC2	Q9Y6X9	0.630757	0.181953	0.65773	-1.09662	1.15398	0.0701495
									RTCB	Q9Y3I0	-0.824898	0.16009	0.691687	2.0246	2.46569	0.00342227		TLN1	Q9Y490	0.647191	0.145313	0.715628	-1.09182	0.869459	0.135064
									GLRX	P35754	-0.135348	0.114025	0.769086	2.00731	0.760108	0.173737		RASAL1	O95294	1.05791	0.538476	0.289417	-1.08412	1.47757	0.0332987
									ACTN3	Q08043	-1.29699	0.38284	0.414152	2.00543	0.723952	0.18882		HMGA1	P17096	1.27125	0.344814	0.452049	-1.08127	1.04536	0.0900816
									APRT	P07741	-0.213893	0.1904	0.64506	2.00474	0.752161	0.176945		SRPRB	Q9Y5M8	0.342817	0.0969639	0.799901	-1.0799	1.13964	0.0725036
									DEFA3	P59666	-2.35936	0.697444	0.200704	2.00194	0.507236	0.311003		CS	O75390	0.635495	0.106779	0.782025	-1.07568	0.775921	0.167525
									SYN1	P17600	-0.310273	0.0636535	0.863667	2.00077	0.80554	0.156481		HADHA	P40939	1.20626	0.288137	0.515066	-1.07512	0.783231	0.164729
									PREB	Q9HCU5	-0.242136	0.19491	0.638395	1.99044	0.74218	0.181059		RPL24	P83731	1.38982	0.274907	0.530999	-1.07073	1.08837	0.0815896
									EPRS1	P07814	-0.132247	0.0410221	0.909867	1.97668	1.1891	0.0646995		RPS28	P62857	1.17411	0.360419	0.436095	-1.06218	0.33107	0.466584
									PIN4	Q9Y237	-1.69718	0.661186	0.21818	1.97348	1.03903	0.0914047		ILF3	Q12906	0.66402	0.108112	0.779629	-1.05676	0.747075	0.17903
									DARS1	P14868	-0.140307	0.0290294	0.935342	1.96944	1.12394	0.0751727		HINT1	P49773	1.24729	0.244	0.570165	-1.05426	1.00785	0.0982094
									ENO3	P13929	-1.2005	0.344123	0.452769	1.96407	0.728476	0.186863		ATIC	P31939	1.3451	0.300317	0.500821	-1.05425	1.61819	0.0240887
									MDH1	P40925	-0.268434	0.105323	0.784652	1.96277	1.53015	0.0295016		SOD1	P00441	1.02487	0.255976	0.554657	-1.05391	1.34348	0.0453441
									CSNK2B	P67870	-0.826963	0.165926	0.682455	1.95309	0.716827	0.191943		EEF1D	P29692	0.844726	0.308566	0.491399	-1.04968	1.21157	0.0614374
									ETFB	P38117	0.0421439	0.00921678	0.979001	1.94195	2.11633	0.00765014		CCT5	P48643	1.44221	0.344065	0.45283	-1.04933	0.606926	0.247215
									DEFA1	P59665	-2.43143	0.744953	0.179906	1.94051	0.478397	0.332356		YBX1	P67809	0.328064	0.0559983	0.879026	-1.04852	1.29721	0.0504413
									ADCY10	Q96PN6	-0.110019	0.0893397	0.814067	1.94021	0.719182	0.190905		RAN	P62826	0.553934	0.138012	0.727759	-1.04243	0.821741	0.150751
									TSFM	P43897	-0.0522533	0.0438998	0.903858	1.93492	0.737521	0.183012		TTF2	Q9UNY4	1.3757	0.295456	0.506459	-1.03986	1.11816	0.076179
									ARCN1	P48444	-0.220318	0.0405764	0.910801	1.91827	0.479821	0.331268		EIF5A2	Q9GZV4	1.20275	0.250196	0.562087	-1.02984	1.04178	0.090828
									DEK	P35659	-0.0441855	0.0305191	0.93214	1.89702	0.73071	0.185904		EIF5A	P63241	1.15051	0.245225	0.568558	-1.02984	1.04178	0.090828
									ANXA2P2	A6NMY6	-0.109361	0.0941299	0.805138	1.88821	0.869589	0.135024		SRSF6	Q13247	0.90666	0.201277	0.629105	-1.01718	1.09133	0.0810342
									UBTF	P17480	-0.0748784	0.0194992	0.956094	1.87491	1.36983	0.0426746		DDX17	Q92841	1.88195	0.470341	0.338578	-1.01677	1.05794	0.0875112
									RPS12	P25398	-0.130549	0.0246752	0.944767	1.8638	0.531187	0.294315		TRA2B	P62995	0.737176	0.385769	0.411368	-1.01595	1.27268	0.053373
									NAPA	P54920	-0.10791	0.0949034	0.803705	1.84819	0.757602	0.174742		ALDH1A1	P00352	2.10511	0.77625	0.167398	-1.00879	0.877377	0.132624
									EIF2S1	P05198	-0.0777446	0.0544788	0.882107	1.84596	0.80392	0.157065		ALDOC	P09972	0.369852	0.08385	0.824423	-0.994869	0.990529	0.102205
									IGHG4	P01861	-1.64105	0.443405	0.360242	1.84272	0.301704	0.499225		PGD	P52209	1.31139	0.259656	0.549976	-0.991874	1.40907	0.038988
									DAZAP1	Q96EP5	-0.847258	0.186711	0.650562	1.84037	0.539916	0.288459		GDI2	P50395	0.990764	0.218549	0.604577	-0.987281	0.798469	0.159049
									GGT1	P19440	-2.01201	0.684525	0.206764	1.82502	0.730208	0.186119		PSMA1	P25786	1.2406	0.272315	0.534177	-0.986759	1.12904	0.0742945
									SCP2	P22307	-0.217048	0.159891	0.692005	1.82398	0.746966	0.179075		NME2P1	O60361	0.916246	0.159577	0.692505	-0.985674	0.554066	0.279212
									NDRG1	Q92597	-0.980965	0.252919	0.558575	1.81854	0.677258	0.210253		RPN1	P04843	0.948213	0.18746	0.649442	-0.985657	0.924647	0.118947
									NSF	P46459	-0.297919	0.301805	0.499108	1.81227	0.530814	0.294568		DSP	P15924	1.10573	0.316342	0.482678	-0.983738	0.605927	0.247784
									IGF2BP2	Q9Y6M1	-0.216292	0.17465	0.668883	1.79447	1.19426	0.0639348		PSMC3	P17980	1.65312	0.381795	0.41515	-0.978901	1.1844	0.0654035
									ANXA5	P08758	-1.10659	0.2278	0.591834	1.78614	1.37479	0.04219		RPS2	P15880	1.31832	0.274116	0.531967	-0.97608	1.52508	0.029848
									CYP27A1	Q02318	-1.19353	0.24563	0.568028	1.77079	0.418966	0.381096		BRIX1	Q8TDN6	1.17661	0.307657	0.492428	-0.972797	0.890566	0.128657
									NOP58	Q9Y2X3	0.0860211	0.0132067	0.970048	1.77009	0.560772	0.274934		AKR1D1	P51857	1.7268	0.322778	0.475578	-0.968403	1.76693	0.017103
									IGHV1-2	P23083	-0.218489	0.191876	0.642871	1.76668	0.488414	0.324778		RPS17	P08708	0.708902	0.110549	0.775266	-0.965441	0.849986	0.141258
									ANXA2	P07355	-0.155539	0.118557	0.761102	1.74869	0.778256	0.166626		LGALS1	P09382	1.42442	0.342378	0.454593	-0.964108	1.13138	0.0738966
									PPP3CA	Q08209	-0.692883	0.18734	0.649622	1.73855	0.701382	0.198892		PAICS	P22234	1.3112	0.392331	0.405199	-0.962858	0.648821	0.224481
									PPP3CC	P48454	-0.756266	0.208487	0.618747	1.73306	0.701633	0.198778		HNRNPR	O43390	1.51716	0.341132	0.455898	-0.961679	0.876504	0.132891
									HSD17B12	Q53GQ0	-1.04469	0.400487	0.397661	1.73122	0.821725	0.150756		CALR	P27797	0.619803	0.220621	0.601699	-0.950989	0.513871	0.306288
									API5	Q9BZZ5	-0.0343374	0.00606031	0.986143	1.73016	0.825068	0.1496		EIF4B	P23588	0.550344	0.128581	0.743736	-0.942759	1.11852	0.076116
									KRT79	Q5XKE5	-0.224229	0.203406	0.626028	1.72869	0.844116	0.143181		DHRS2	Q13268	1.3889	0.325007	0.473144	-0.939681	1.39074	0.0406686
									PPP3CB	P16298	-0.725325	0.199602	0.631536	1.72818	0.700464	0.199313		EML4	Q9HC35	0.966562	0.237117	0.579272	-0.936673	1.09279	0.0807633
									C2orf72	A6NCS6	-1.25446	0.282681	0.521578	1.71446	0.733751	0.184607		GOT2	P00505	1.1634	0.211283	0.614776	-0.936601	0.826635	0.149061
									PDHA1	P08559	-0.162263	0.0451407	0.901279	1.69337	0.952894	0.111457		VDAC1	P21796	1.61932	0.309937	0.48985	-0.93589	0.994793	0.101206
									YBX3	P16989	-0.331134	0.0624488	0.866066	1.69276	0.616198	0.241993		PGAM2	P15259	1.17059	0.302042	0.498836	-0.935325	1.18225	0.0657278
									ACADSB	P45954	0.184715	0.0330155	0.926797	1.6864	0.82649	0.149111		RPL10L	Q96L21	0.935305	0.321635	0.476832	-0.932185	0.737384	0.183069
									IGKV1-16	P04430	-0.23294	0.19384	0.639971	1.65517	0.326562	0.471453		RPS21	P63220	0.89006	0.223779	0.597339	-0.930939	1.03766	0.0916936
									FARSB	Q9NSD9	0.256933	0.074305	0.842743	1.65472	0.627983	0.235514		RPS3A	P61247	0.495791	0.10527	0.784747	-0.929177	0.949758	0.112264
									PDHB	P11177	0.244148	0.0384903	0.915187	1.65391	1.26863	0.0538726		PRDX4	Q13162	1.2317	0.2657	0.542376	-0.928487	1.58797	0.0258242
									H2BK1	A0A2R8Y619	-0.133603	0.0487617	0.893796	1.65135	2.07619	0.00839094		PTBP1	P26599	1.41512	0.361565	0.434945	-0.928423	0.968037	0.107637
									YBX2	Q9Y2T7	-0.383527	0.0719889	0.847249	1.64463	0.623732	0.237831		RPLP0	P05388	0.828291	0.191309	0.643711	-0.920708	0.897799	0.126532
									NCL	P19338	0.180879	0.0501637	0.890915	1.63066	2.29397	0.00508198		RPLP0P6	Q8NHW5	0.848883	0.194318	0.639267	-0.920708	0.897799	0.126532
									ACSL5	Q9ULC5	-0.204676	0.167045	0.680698	1.6198	0.868703	0.1353		MAP4	P27816	1.34765	0.378161	0.418638	-0.919607	0.942979	0.114031
									TRAM1	Q15629	-0.0521043	0.0368069	0.918741	1.61871	0.759287	0.174066		RPS27	P42677	0.263128	0.0440227	0.903602	-0.910437	0.598855	0.251852
									SPTAN1	Q13813	-0.629719	0.242174	0.572567	1.61608	0.521346	0.301061		RPL15	P61313	0.337788	0.0462941	0.898889	-0.904551	1.44668	0.0357533
									DKC1	O60832	-0.104562	0.0782975	0.835031	1.61314	0.770074	0.169796		YWHAG	P61981	1.16618	0.34873	0.447991	-0.904159	1.5402	0.0288272
									MDH2	P40926	-1.53498	1.32021	0.0478399	1.60675	1.00078	0.0998204		FGD1	P98174	1.47182	2.15945	0.006927	-0.901272	0.215344	0.609054
									GOT1	P17174	0.0632441	0.0284415	0.936609	1.60084	1.27975	0.0525112		SP100	P23497	1.00704	0.269653	0.537462	-0.900887	1.07198	0.0847267
									ATP5MG	O75964	-1.18576	0.419523	0.380607	1.59059	0.720682	0.190247		RPS15A	P62244	1.212	0.259816	0.549773	-0.898654	1.53272	0.0293277
									KRT17	Q04695	-0.195537	0.0442211	0.90319	1.58582	0.825211	0.149551		RPL18A	Q02543	0.960136	0.254711	0.556274	-0.898195	1.19199	0.0642708
									SNTB1	Q13884	-0.356792	0.116298	0.765072	1.57622	0.868684	0.135306		CAPZB	P47756	0.461824	0.108761	0.778465	-0.898154	0.73524	0.183975
									KPNB1	Q14974	-0.158641	0.0504648	0.890298	1.57456	0.890151	0.12878		ACSL3	O95573	0.656514	0.423616	0.377037	-0.897465	0.577254	0.264695
									RPS20	P60866	-0.237953	0.203989	0.625189	1.56472	0.791007	0.161805		RPS16	P62249	0.807347	0.159654	0.692383	-0.896138	0.595402	0.253862
									SRSF4	Q08170	-0.710447	0.320884	0.477656	1.56147	0.713643	0.193356		HNRNPK	P61978	1.18498	0.383943	0.413102	-0.888516	0.9547	0.110994
									MAPK1	P28482	-0.293392	0.257868	0.552245	1.5612	0.824368	0.149841		RPS11	P62280	1.88912	0.431157	0.370546	-0.887253	1.49058	0.0323159
									TLN2	Q9Y4G6	-0.733389	0.124374	0.750976	1.53686	0.746919	0.179094		GANAB	Q14697	0.314547	0.109429	0.777268	-0.884904	0.633711	0.232428
									IGKV2D-24	A0A075B6R9	-0.67172	0.136418	0.730436	1.52886	0.328798	0.469031		VIL1	P09327	1.30623	0.32026	0.478344	-0.881352	1.35937	0.0437152
									MAPK3	P27361	-0.238094	0.196844	0.63556	1.52289	0.797206	0.159512		PSMA6	P60900	1.06604	0.343986	0.452912	-0.877351	1.27583	0.0529876
									IGKV2-24	A0A0C4DH68	-0.777294	0.158085	0.694888	1.51863	0.328159	0.469722		SRSF2	Q01130	0.913553	0.223043	0.598353	-0.875017	0.948081	0.112699
									IGHV3-23	P01764	-1.13896	0.294644	0.507406	1.50728	0.345535	0.4513		SETSIP	P0DME0	0.957569	0.236236	0.580449	-0.874947	1.51078	0.0308479
									G6PD	P11413	-0.227374	0.207784	0.619749	1.48563	0.64647	0.225699		ACSF2	Q96CM8	1.62718	0.57521	0.265944	-0.873611	0.947125	0.112947
									THBS1	P07996	-1.64641	0.636699	0.230834	1.4792	0.365766	0.430759		QPRT	Q15274	1.15886	0.34923	0.447476	-0.871337	0.814298	0.153356
									HSP90AB3P	Q58FF7	0.191102	0.0715225	0.84816	1.47576	1.71646	0.0192107		CANX	P27824	0.872863	0.292815	0.509548	-0.870362	1.14521	0.0715791
									TBL2	Q9Y4P3	-0.00636369	0.00143328	0.996705	1.47467	0.42892	0.37246		COX5B	P10606	1.51787	0.276104	0.529537	-0.865742	0.990913	0.102114
									RPS15	P62841	-0.266147	0.332299	0.465265	1.46239	0.788338	0.162803		PSME1	Q06323	0.812039	0.245494	0.568207	-0.865347	0.245127	0.568687
									CLINT1	Q14677	-0.697315	0.302654	0.498134	1.45583	0.97582	0.105726		POTEJ	P0CG39	0.611135	0.282942	0.521264	-0.862921	0.853959	0.139972
									H2BC1	Q96A08	-0.0319349	0.0116061	0.97363	1.4558	2.20067	0.00629988		CFL1	P23528	1.62856	0.587697	0.258407	-0.861441	1.46726	0.0340987
									KRT8	P05787	0.221928	0.0765593	0.83838	1.44132	1.44273	0.0360807		PRKDC	P78527	2.13624	0.642613	0.227713	-0.859685	1.23595	0.0580827
									SUPT16H	Q9Y5B9	-0.107443	0.0750656	0.841268	1.42969	0.917517	0.120916		ATP5F1A	P25705	0.323731	0.0906784	0.811562	-0.857255	0.980554	0.104579
									CPA5	Q8WXQ8	-1.87227	0.280577	0.52411	1.41002	0.229661	0.589304		HNRNPC	P07910	1.25754	0.28991	0.512967	-0.852499	1.27004	0.0536987
									CPA2	P48052	-1.82419	0.280476	0.524232	1.40133	0.222271	0.599418		ST13	P50502	0.543006	0.0906289	0.811654	-0.849096	1.29826	0.0503201
									ROCK2	O75116	-0.129753	0.0957891	0.802067	1.40027	0.919187	0.120452		ST13P4	Q8IZP2	0.631308	0.10446	0.786212	-0.849096	1.29826	0.0503201
									CDH13	P55290	-0.269769	0.0534355	0.884229	1.39324	1.5447	0.02853		SH3BGRL3	Q9H299	1.2695	0.482071	0.329556	-0.848712	1.55644	0.0277687
									H2BC21	Q16778	-0.29843	0.130243	0.740895	1.38605	1.95532	0.0110837		H3-7	Q5TEC6	2.09913	0.366198	0.43033	-0.846491	1.44825	0.0356244
									H2BC3	P33778	-0.29843	0.130243	0.740895	1.38605	1.95532	0.0110837		RPL7	P18124	0.685171	0.233393	0.584261	-0.84484	1.64069	0.0228723
									H2BC17	P23527	-0.29843	0.130243	0.740895	1.38605	1.95532	0.0110837		SRSF7	Q16629	0.99348	0.223065	0.598322	-0.840317	1.18229	0.0657224
									H2BC11	P06899	-0.29843	0.130243	0.740895	1.38605	1.95532	0.0110837		HK3	P52790	1.14	0.236236	0.580449	-0.839313	1.08352	0.0825053
									IGFBP1	P08833	-0.837542	0.143456	0.718693	1.37327	1.47662	0.0333716		HKDC1	Q2TB90	1.14944	0.237157	0.579219	-0.839313	1.08352	0.0825053
									SF3B1	O75533	-0.10517	0.0712051	0.84878	1.35036	1.08856	0.0815528		HK1	P19367	1.13718	0.235959	0.58082	-0.839313	1.08352	0.0825053
									PGRMC2	O15173	-0.318035	0.0673766	0.856295	1.34938	0.850678	0.141034		HK2	P52789	1.12951	0.235202	0.581832	-0.839313	1.08352	0.0825053
									HNRNPAB	Q99729	-0.0931028	0.0420633	0.907688	1.32811	1.69976	0.0199639		ILF2	Q12905	1.73761	0.347436	0.449329	-0.83872	1.76007	0.0173752
									FAU	P62861	0.249343	0.0680342	0.854999	1.30474	1.58771	0.0258397		UBE2N	P61088	0.38914	0.0673494	0.856349	-0.836065	1.69327	0.0202642
									IGLV4-60	A0A075B6I1	-1.54068	0.756083	0.175355	1.29558	0.311629	0.487945		SULT1A2	P50226	0.415824	0.0752862	0.840841	-0.834315	0.509898	0.309102
									ADAR	P55265	-0.262583	0.204199	0.624886	1.26719	0.995879	0.100953		SUMO3	P55854	1.43976	0.293523	0.508718	-0.832547	1.0755	0.0840425
									RPL5	P46777	0.0887516	0.021066	0.952651	1.20139	1.04598	0.0899541		SUMO4	Q6EEV6	1.42673	0.292637	0.509757	-0.832547	1.0755	0.0840425
									IGF2BP3	O00425	-1.18321	0.239248	0.576438	1.19786	0.707858	0.195948		SUMO2	P61956	1.37666	0.289126	0.513894	-0.832547	1.0755	0.0840425
									RPP38	P78345	-0.378569	0.0727341	0.845797	1.18934	0.308407	0.491579		ENO2	P09104	0.322189	0.0816656	0.82858	-0.825932	0.407222	0.391541
									SDHA	P31040	-1.43856	0.437952	0.364794	1.18484	0.304194	0.496371		DDX39A	O00148	0.972709	0.202954	0.62668	-0.825915	1.15301	0.070305
									PLXDC2	Q6UX71	0.208967	0.0657543	0.8595	1.13777	1.96646	0.0108029		PDLIM1	O00151	1.26429	0.275921	0.52976	-0.825221	1.3392	0.045793
									TUBA4A	P68366	-0.587345	0.592463	0.255586	1.10431	0.894969	0.127359		ALYREF	Q86V81	1.4819	0.287201	0.516177	-0.824488	1.06216	0.0866636
									TUBA8	Q9NY65	-0.587345	0.592463	0.255586	1.10431	0.894969	0.127359		RPL23A	P62750	1.44707	0.329758	0.467996	-0.823684	0.943266	0.113955
									TUBA4B	Q9H853	-0.587345	0.592463	0.255586	1.10431	0.894969	0.127359		HMGA2	P52926	1.52644	0.380828	0.416075	-0.822408	1.38066	0.0416235
									GTPBP4	Q9BZE4	-1.62045	0.415202	0.384413	1.09121	1.52576	0.0298015		NSFL1C	Q9UNZ2	1.74321	0.523757	0.299394	-0.819721	0.740728	0.181665
									DDX18	Q9NVP1	-0.231645	0.196733	0.635722	1.07796	1.89721	0.0126703		RAB1B	Q9H0U4	1.14717	0.292957	0.509381	-0.818901	0.868584	0.135337
									RPS26	P62854	-0.0567236	0.0704423	0.850272	1.07706	1.70181	0.0198699		HMGB1	P09429	0.457651	0.195484	0.637553	-0.813198	1.55256	0.0280182
									RPS26P11	Q5JNZ5	-0.0567236	0.0704423	0.850272	1.07706	1.70181	0.0198699		NME2	P22392	1.88565	0.310642	0.489055	-0.811967	0.847218	0.142161
									RPS6KA1	Q15418	-0.936603	0.447658	0.356732	1.07532	2.05934	0.00872288		NME1	P15531	1.86063	0.309463	0.490384	-0.811967	0.847218	0.142161
									ANXA7	P20073	-0.198482	0.140617	0.723408	1.04898	0.225293	0.595261		SLC1A2	P43004	1.28327	0.333843	0.463615	-0.810126	0.857347	0.138884
									IGHV3-13	P01766	-3.42249	0.762848	0.172644	1.03974	0.203252	0.62625		ATP5PB	P24539	0.422784	0.132545	0.736978	-0.80499	0.816552	0.152563
									PLEKHH1	Q9ULM0	-0.258132	0.237006	0.57942	1.03869	1.71804	0.0191409		ITGB1	P05556	1.0804	0.331202	0.466442	-0.8	1.4969	0.0318493
									FTSJ3	Q8IY81	-0.119347	0.0793266	0.833055	1.01831	1.58524	0.0259874		EIF2S3	P41091	1.72416	0.610267	0.24532	-0.796895	0.176878	0.66546
									IGKV1D-13	A0A0B4J2D9	-0.110347	0.0120522	0.97263	1.00881	1.38502	0.0412079		H1-1	Q02539	2.16783	0.313881	0.485421	-0.796659	1.5076	0.0310745
									IGKV2D-30	A0A075B6S6	-0.206942	0.155545	0.698964	1.00824	1.75287	0.0176656		H1-6	P22492	2.1466	0.313019	0.486385	-0.796659	1.5076	0.0310745
									BACE1	P56817	-0.150128	0.118221	0.761692	0.994076	1.54407	0.028571		MPST	P25325	1.05344	0.233363	0.584301	-0.795722	0.621962	0.238802
									RPS6KA2	Q15349	-0.893022	0.423694	0.376969	0.968104	1.59274	0.0255426		TKT	P29401	1.07148	0.364714	0.431804	-0.791375	0.617978	0.241003
									PCBP1	Q15365	0.148529	0.0556412	0.879749	0.959162	1.25039	0.056184		SAFB	Q15424	1.46557	0.521241	0.301133	-0.791319	1.07479	0.0841804
									COPA	P53621	-0.196303	0.0301088	0.933021	0.934059	2.06546	0.0086009		PGAM5	Q96HS1	1.05659	0.185702	0.652075	-0.789083	0.810968	0.154537
									F13A1	P00488	-0.285231	0.0437838	0.904099	0.92521	0.183301	0.65569		H2AC18	Q6FI13	0.515263	0.208228	0.619117	-0.784892	1.23171	0.058653
									UMOD	P07911	-0.225359	0.0607343	0.869492	0.906162	1.69964	0.019969		H2AC20	Q16777	0.515263	0.208228	0.619117	-0.784892	1.23171	0.058653
									PUS7	Q96PZ0	-0.144828	0.111998	0.772684	0.905364	1.50667	0.0311409		HNRNPU	Q00839	0.483342	0.156985	0.696651	-0.784809	1.23094	0.0587568
									TNXB	P22105	-0.598323	0.0954999	0.802602	0.889655	0.21818	0.60509		GART	P22102	0.633282	0.192043	0.642624	-0.783295	0.738359	0.182659
									IGF2BP1	Q9NZI8	-0.743526	1.33775	0.0459465	0.857759	1.24103	0.0574083		HMGN2	P05204	0.755183	0.317902	0.480947	-0.781997	1.74057	0.0181733
									NONO	Q15233	-0.0324363	0.0061312	0.985982	0.843237	0.188704	0.647584		H1-2	P16403	0.953095	0.270022	0.537005	-0.780677	1.18898	0.0647177
									TPM1	P09493	-0.253568	0.221282	0.600784	0.796461	0.228822	0.590443		COX6C	P09669	0.620361	0.255838	0.554833	-0.780392	1.57719	0.0264734
									SEC24C	P53992	0.234633	0.101206	0.792126	0.796298	0.262185	0.546782		NDUFS6	O75380	0.766306	0.185758	0.651991	-0.77598	0.781601	0.165348
									CFHR3	Q02985	0.12502	0.0779061	0.835784	0.766685	0.33054	0.467154		GLUD2	P49448	0.764252	0.297893	0.503625	-0.774591	1.12275	0.0753788
									CNDP1	Q96KN2	-1.56896	0.453238	0.352178	0.755847	0.145114	0.715956		ACAT1	P24752	1.43137	0.354457	0.442123	-0.772182	1.0389	0.0914324
									IGHV3-64D	A0A0J9YX35	0.210735	0.0414394	0.908993	0.645295	0.143256	0.719025		RPL7A	P62424	1.37392	0.248141	0.564754	-0.771892	0.927747	0.118101
									G3BP1	Q13283	0.25992	0.145369	0.715536	0.607818	0.278955	0.526072		CTSB	P07858	1.88873	0.323782	0.47448	-0.771119	0.995102	0.101134
									IGHV3-38-3	P0DTE1	0.148151	0.0280578	0.937437	0.596384	0.130241	0.7409		HADHB	P55084	1.19346	0.245361	0.56838	-0.764382	0.67029	0.213654
									IGLV3-21	P80748	-1.4094	0.43464	0.367587	0.532474	0.130937	0.739712		AKR1C4	P17516	2.16815	0.340167	0.456913	-0.763936	1.5237	0.029943
									IGHV3-38	A0A0C4DH36	0.1305	0.0241905	0.945822	0.523292	0.112672	0.771486		KRT18	P05783	0.596805	0.186935	0.650227	-0.763931	1.46563	0.0342275
									FUBP1	Q96AE4	0.191183	0.193625	0.640288	0.519512	0.235129	0.58193		ERP29	P30040	0.566022	0.205997	0.622305	-0.762102	0.942879	0.114057
									IGHV3-64	A0A075B6Q5	0.191015	0.0367371	0.918889	0.51685	0.112182	0.772356		PYCR1	P32322	0.891076	0.193792	0.640042	-0.761955	1.27894	0.052609
									DYNC1H1	Q14204	-0.0720876	0.0153378	0.9653	0.48189	0.150297	0.707462		LDHC	P07864	0.640056	0.220747	0.601524	-0.755268	0.988322	0.102725
									IDH1	O75874	-0.124048	0.0541866	0.882701	0.465601	0.485161	0.32722		LDHAL6A	Q6ZMR3	0.640056	0.220747	0.601524	-0.755268	0.988322	0.102725
									IGHD	P01880	0.0886671	0.0241912	0.945821	0.384464	0.0639571	0.863064		DLD	P09622	1.2604	0.355834	0.440723	-0.752648	0.823825	0.150029
									IGF2	P01344	-0.891264	0.149543	0.70869	0.336247	0.0646467	0.861695		HSP90AB2P	Q58FF8	0.369038	0.106417	0.782678	-0.750472	1.22245	0.0599166
									FCGBP	Q9Y6R7	0.0610512	0.0187397	0.957768	0.291829	0.119034	0.760267		PABPC4	Q13310	1.86578	0.378061	0.418735	-0.749527	1.04254	0.0906688
																		CLTC	Q00610	1.6819	0.386215	0.410946	-0.748258	0.638324	0.229973
																		H2AC25	Q7L7L0	0.74403	0.259798	0.549796	-0.746005	1.35567	0.0440887
																		H2AC4	P04908	0.74403	0.259798	0.549796	-0.746005	1.35567	0.0440887
																		TUBB2A	Q13885	1.48584	0.331977	0.46561	-0.744081	1.02641	0.0940999
																		CCT3	P49368	0.861375	0.204697	0.62417	-0.742408	0.484591	0.327649
																		PKLR	P30613	1.46471	0.289069	0.513961	-0.740022	1.46314	0.0344242
																		LDHA	P00338	0.411299	0.139196	0.725778	-0.734047	1.19347	0.0640517
																		POTEI	P0CG38	0.614476	0.239245	0.576441	-0.733797	0.932114	0.116919
																		WDR1	O75083	0.605038	0.354442	0.442138	-0.731984	0.958387	0.110056
																		HAGH	Q16775	0.431358	0.146177	0.714206	-0.731095	0.69301	0.202764
																		RHOA	P61586	2.43997	0.628188	0.235403	-0.730924	0.129201	0.742676
																		TXNDC5	Q8NBS9	0.620949	0.142816	0.719754	-0.729917	0.929626	0.117591
																		HSP90AB4P	Q58FF6	0.837618	0.169218	0.677302	-0.727621	1.22671	0.0593326
																		AK4	P27144	1.04288	0.255638	0.555089	-0.725584	0.119327	0.759754
																		RHOC	P08134	2.53438	0.618309	0.240819	-0.72244	0.12756	0.745488
																		AHNAK	Q09666	2.06961	0.366821	0.429713	-0.720713	0.942421	0.114177
																		SEC22B	O75396	1.09945	0.291528	0.51106	-0.719455	0.148611	0.710213
																		ZNF485	Q8NCK3	0.872764	0.425056	0.375789	-0.717675	1.26117	0.0548063
																		TUBB3	Q13509	1.19784	0.271277	0.535455	-0.716775	0.743003	0.180716
																		H4C1	P62805	0.696875	0.253841	0.557389	-0.715963	1.4633	0.0344111
																		EZR	P15311	1.16181	0.327246	0.47071	-0.714488	0.873333	0.133865
																		HNRNPA1	P09651	0.826502	0.296564	0.505169	-0.714178	1.12944	0.0742272
																		RPL14	P50914	0.831376	0.185129	0.652937	-0.713813	0.841245	0.14413
																		FKBP2	P26885	1.74377	0.399268	0.398778	-0.713005	0.709164	0.19536
																		RBMX	P38159	0.806465	0.155401	0.699197	-0.711484	1.58927	0.0257473
																		SRSF8	Q9BRL6	1.18264	0.25472	0.556263	-0.711073	1.33779	0.0459425
																		APMAP	Q9HDC9	2.25762	0.709184	0.195351	-0.710574	1.15875	0.069382
																		SERBP1	Q8NC51	1.33114	0.248367	0.564459	-0.71048	0.78954	0.162353
																		HSP90AA2P	Q14568	0.447085	0.120056	0.758479	-0.710381	1.14481	0.071645
																		RPS25	P62851	0.833225	0.199206	0.632111	-0.710256	0.668518	0.214527
																		TUBB	P07437	0.779089	0.23403	0.583404	-0.709857	0.911135	0.122706
																		RPL6	Q02878	1.71693	0.314589	0.484631	-0.708589	1.12127	0.0756364
																		UBE2NL	Q5JXB2	0.438064	0.070636	0.849892	-0.707809	1.10416	0.0786758
																		HMGB1P1	B2RPK0	0.912662	0.244652	0.569309	-0.706396	1.34869	0.0448034
																		KHSRP	Q92945	0.582022	0.179491	0.661468	-0.706218	0.77105	0.169414
																		SLC25A31	Q9H0C2	1.02341	0.210973	0.615215	-0.70428	1.06008	0.0870795
																		XRCC6	P12956	0.820462	0.104447	0.786236	-0.704155	0.440829	0.362386
																		PLP1	P60201	0.951261	0.243294	0.571092	-0.701121	0.715833	0.192383
																		MMP27	Q9H306	1.43759	0.399384	0.398673	-0.697392	1.07328	0.0844738
																		ANXA4	P09525	1.79556	0.396068	0.401727	-0.697048	1.42161	0.0378781
																		CKB	P12277	1.9512	0.537864	0.289825	-0.696725	0.853242	0.140203
																		CACYBP	Q9HB71	1.07914	0.304339	0.496204	-0.69149	0.951588	0.111792
																		TUBB1	Q9H4B7	0.346669	0.116153	0.765327	-0.691262	0.980879	0.104501
																		HNRNPL	P14866	0.420743	0.65151	0.223095	-0.691189	0.947119	0.112949
																		SLC25A3	Q00325	1.24479	0.230561	0.588084	-0.689848	0.780068	0.165933
																		PCMT1	P22061	1.23772	0.275019	0.530861	-0.688352	0.744287	0.180183
																		SHMT2	P34897	1.20841	0.224318	0.596598	-0.686739	0.72479	0.188456
																		SRSF3	P84103	1.67348	0.347184	0.449589	-0.685658	1.00493	0.0988713
																		HNRNPA3	P51991	1.25464	0.360998	0.435514	-0.683286	1.06394	0.0863091
																		EEF1A2	Q05639	0.356882	0.151167	0.706046	-0.679778	1.34102	0.0456011
																		FUS	P35637	2.10988	0.361879	0.434631	-0.677363	0.878674	0.132229
																		TUBB8B	A6NNZ2	0.405931	0.131497	0.738759	-0.672304	0.965688	0.108221
																		SPTBN1	Q01082	1.00878	0.26034	0.549111	-0.6717	0.767753	0.170705
																		GLUD1	P00367	0.674704	0.273821	0.532328	-0.666433	0.918778	0.120565
																		RSL1D1	O76021	0.708453	0.184602	0.653729	-0.666153	1.05162	0.0887926
																		RPL8	P62917	1.38935	0.293935	0.508235	-0.662599	0.690116	0.204119
																		ALDH1B1	P30837	1.0146	0.20897	0.618059	-0.660832	0.594663	0.254295
																		DDX39B	Q13838	0.559489	0.110908	0.774626	-0.660574	1.19074	0.064456
																		TUBB4B	P68371	0.448112	0.152559	0.703787	-0.658533	1.00456	0.098955
																		TUBB8	Q3ZCM7	0.448112	0.152559	0.703787	-0.658533	1.00456	0.098955
																		ALDOA	P04075	0.913894	0.302244	0.498605	-0.658378	1.21097	0.0615223
																		PDIA4	P13667	1.03892	0.316477	0.482528	-0.657687	1.14685	0.0713098
																		LONP1	P36776	0.667114	0.18545	0.652454	-0.656809	0.210953	0.615244
																		HSP90AB1	P08238	0.458895	0.15947	0.692675	-0.655611	1.23527	0.0581735
																		EIF5AL1	Q6IS14	0.99945	0.206021	0.62227	-0.653192	0.670678	0.213463
																		PGAM4	Q8N0Y7	2.03658	0.488397	0.32479	-0.651062	1.15631	0.0697731
																		ENO1	P06733	0.563953	0.225427	0.595077	-0.65002	1.23411	0.0583296
																		LGALS3	P17931	0.462012	0.0774465	0.836669	-0.645174	1.29287	0.0509481
																		ECI2	O75521	2.61561	0.879775	0.131894	-0.644668	0.428312	0.372982
																		HNRNPA1L3	A0A2R8Y4L2	0.873465	0.266263	0.541673	-0.641966	1.04835	0.0894647
																		MBP	P02686	0.645886	0.290414	0.512373	-0.639401	1.22232	0.0599352
																		ACTG2	P63267	0.580207	0.233848	0.58365	-0.637313	0.808282	0.155496
																		ACTA2	P62736	0.580207	0.233848	0.58365	-0.637313	0.808282	0.155496
																		ACTA1	P68133	0.580207	0.233848	0.58365	-0.637313	0.808282	0.155496
																		ACTC1	P68032	0.580207	0.233848	0.58365	-0.637313	0.808282	0.155496
																		POTEE	Q6S8J3	0.580207	0.233848	0.58365	-0.637313	0.808282	0.155496
																		POTEF	A5A3E0	0.580207	0.233848	0.58365	-0.637313	0.808282	0.155496
																		ECH1	Q13011	1.03448	0.296591	0.505137	-0.63659	0.452736	0.352586
																		EIF4A1	P60842	1.00603	0.20973	0.616979	-0.634835	1.58167	0.0262017
																		TALDO1	P37837	1.42426	0.34245	0.454517	-0.63475	0.721912	0.189709
																		GAPDH	P04406	0.439953	0.184433	0.653984	-0.63328	1.37395	0.0422714
																		IGFBP5	P24593	1.20145	0.320162	0.478451	-0.632991	1.08718	0.0818119
																		PGK2	P07205	0.604194	0.213995	0.610949	-0.63098	1.53105	0.0294405
																		ACO2	Q99798	0.800375	0.165218	0.683568	-0.630661	0.948986	0.112464
																		HSPA5	P11021	0.581589	0.274859	0.531056	-0.62852	1.10885	0.0778311
																		FABP1	P07148	0.70423	0.213782	0.611249	-0.622887	0.457581	0.348673
																		NIPSNAP1	Q9BPW8	0.45862	0.147344	0.712289	-0.621361	0.249041	0.563584
																		SRPRA	P08240	0.609728	0.280547	0.524147	-0.617597	0.81225	0.154081
																		ECI1	P42126	1.9116	0.410174	0.388889	-0.61751	1.23993	0.0575527
																		PPIAL4A	Q9Y536	0.531538	0.170778	0.674873	-0.617185	1.02881	0.0935805
																		FLNB	O75369	1.51297	0.316399	0.482615	-0.616935	1.50967	0.0309262
																		MYH9	P35579	0.949107	0.216486	0.607455	-0.614913	0.347486	0.449277
																		ACTB	P60709	0.570978	0.242408	0.572259	-0.61411	0.741709	0.181255
																		ACTG1	P63261	0.570978	0.242408	0.572259	-0.61411	0.741709	0.181255
																		ATP12A	P54707	1.53638	0.308727	0.491216	-0.613889	0.902238	0.125246
																		PRDX3	P30048	0.647473	0.1892	0.646845	-0.609563	1.47618	0.033406
																		NQO1	P15559	0.948201	0.286141	0.517439	-0.609141	1.17628	0.0666383
																		RPS8	P62241	1.04336	0.275682	0.530052	-0.606121	1.08152	0.0828853
																		COX4I1	P13073	1.20505	0.210539	0.61583	-0.601894	0.699661	0.199682
																		AVIL	O75366	1.19709	0.311872	0.487672	-0.599893	0.91519	0.121565
																		RPL3	P39023	0.439987	0.070923	0.849331	-0.596328	0.730114	0.18616
																		HSPA7	P48741	1.06016	0.30377	0.496856	-0.593607	0.759549	0.173961
																		LDHB	P07195	0.792684	0.261832	0.547228	-0.593255	0.960962	0.109405
																		EEF1B2	P24534	1.63829	0.342453	0.454514	-0.592444	1.17281	0.0671729
																		ATP5F1B	P06576	0.559653	0.200584	0.630109	-0.590726	0.83509	0.146187
																		RPL4	P36578	1.15253	0.313088	0.486308	-0.588707	1.95846	0.0110037
																		HNRNPH3	P31942	0.632283	0.168943	0.67773	-0.5886	0.511472	0.307984
																		DDOST	P39656	1.91832	0.34469	0.452179	-0.588369	0.880633	0.131634
																		PPIA	P62937	0.855978	0.250654	0.561495	-0.586918	0.914321	0.121809
																		PPIF	P30405	1.34811	0.566042	0.271617	-0.586064	0.533806	0.292546
																		H2BC13	Q99880	1.90204	0.31429	0.484965	-0.585776	0.685765	0.206175
																		EIF4G1	Q04637	1.49692	0.358952	0.437571	-0.58407	1.2147	0.0609953
																		ALDH4A1	P30038	0.450557	0.159397	0.692792	-0.583974	0.927838	0.118076
																		PFN1	P07737	0.981216	0.242381	0.572294	-0.581677	0.587122	0.258749
																		SNU13	P55769	1.07599	0.289975	0.512891	-0.581503	0.107241	0.781195
																		ATP4A	P20648	1.45361	0.323445	0.474849	-0.578978	1.35845	0.0438075
																		PARP1	P09874	1.29002	0.323976	0.474269	-0.576143	0.61624	0.241969
																		MIF	P14174	0.707805	0.217581	0.605925	-0.575798	0.55279	0.280034
																		EEF1A1	P68104	0.570603	0.25187	0.559925	-0.575536	0.510201	0.308887
																		EEF1A1P5	Q5VTE0	0.570603	0.25187	0.559925	-0.575536	0.510201	0.308887
																		H1-5	P16401	1.25517	0.265082	0.543148	-0.574539	0.664693	0.216425
																		HSP90AA4P	Q58FG1	2.35389	0.582408	0.261572	-0.568973	0.645088	0.226419
																		SFPQ	P23246	1.74503	0.387689	0.409554	-0.568667	1.04327	0.0905174
																		XRCC5	P13010	1.04461	0.265	0.54325	-0.557744	0.790365	0.162045
																		HNRNPH2	P55795	1.53678	0.400596	0.397561	-0.557346	1.07792	0.0835753
																		TUBA1A	Q71U36	1.11477	0.35291	0.443701	-0.551861	1.11047	0.0775416
																		SERPINH1	P50454	1.29329	0.275158	0.530691	-0.551581	0.685937	0.206093
																		PKM	P14618	2.29189	0.412824	0.386524	-0.551229	0.731097	0.185739
																		RPL35	P42766	1.89217	0.395085	0.402638	-0.547382	1.11544	0.0766592
																		MATR3	P43243	0.578181	0.116654	0.764444	-0.546209	0.721419	0.189924
																		HSPA1B	P0DMV9	0.286426	0.0863235	0.819741	-0.543291	0.913565	0.122021
																		PTMS	P20962	1.77386	0.411438	0.387759	-0.543218	0.580952	0.262451
																		NPM1	P06748	0.967597	0.256388	0.55413	-0.540785	0.843963	0.143231
																		HMGN3	Q15651	0.682183	0.255074	0.55581	-0.535591	0.78138	0.165432
																		AKR1C1	Q04828	1.33618	0.360273	0.436242	-0.535288	1.15972	0.069227
																		HSPA9	P38646	1.40366	0.57796	0.264265	-0.534271	0.569469	0.269483
																		ATP1A4	Q13733	1.06001	0.202552	0.62726	-0.532981	0.921142	0.119911
																		ATP1A2	P50993	1.00968	0.197017	0.635307	-0.532981	0.921142	0.119911
																		HNRNPA2B1	P22626	0.709697	0.242967	0.571522	-0.532154	0.88005	0.131811
																		STIM1	Q13586	0.983677	0.444828	0.359064	-0.530418	0.848892	0.141615
																		HSPE1	P61604	0.995864	0.285612	0.51807	-0.529002	0.989767	0.102384
																		RPL13A	P40429	0.961734	0.163982	0.685517	-0.528469	0.810318	0.154768
																		AK2	P54819	1.12418	0.252522	0.559085	-0.52829	0.700124	0.199469
																		H2BC18	Q5QNW6	0.549861	0.149857	0.708179	-0.526189	0.936413	0.115768
																		H2BC14	Q99879	0.549861	0.149857	0.708179	-0.526189	0.936413	0.115768
																		H2BC5	P58876	0.549861	0.149857	0.708179	-0.526189	0.936413	0.115768
																		H2BC9	Q93079	0.549861	0.149857	0.708179	-0.526189	0.936413	0.115768
																		H2BC4	P62807	0.549861	0.149857	0.708179	-0.526189	0.936413	0.115768
																		H2BC15	Q99877	0.549861	0.149857	0.708179	-0.526189	0.936413	0.115768
																		H2BC12	O60814	0.549861	0.149857	0.708179	-0.526189	0.936413	0.115768
																		H2BC12L	P57053	0.549861	0.149857	0.708179	-0.526189	0.936413	0.115768
																		P4HB	P07237	0.420805	0.236111	0.580615	-0.524313	1.01657	0.0962567
																		EIF4A2	Q14240	1.42953	0.300398	0.500728	-0.523664	1.21981	0.0602821
																		ATP1A1	P05023	1.59322	0.324074	0.474161	-0.523362	0.999352	0.100149
																		PSMA3	P25788	0.900615	0.284634	0.519237	-0.519515	0.123553	0.752397
																		HNRNPA1L2	Q32P51	1.23932	0.269961	0.53708	-0.510794	0.73296	0.184944
																		EIF4A3	P38919	1.67779	0.343601	0.453314	-0.506356	1.41749	0.0382396
																		TXNDC17	Q9BRA2	0.753087	0.169229	0.677285	-0.504231	0.85517	0.139582
																		FLNA	P21333	0.978588	0.307827	0.492235	-0.503925	0.825425	0.149477
																		H3-3A	P84243	0.709771	0.337258	0.459983	-0.502543	0.987653	0.102884
																		H3C1	P68431	0.709771	0.337258	0.459983	-0.502543	0.987653	0.102884
																		H3C15	Q71DI3	0.709771	0.337258	0.459983	-0.502543	0.987653	0.102884
																		H3-4	Q16695	0.709771	0.337258	0.459983	-0.502543	0.987653	0.102884
																		CYCS	P99999	0.726618	0.13508	0.732689	-0.49879	0.547821	0.283256
																		RPS27A	P62979	1.00373	0.32019	0.478421	-0.494475	0.717635	0.191586
																		UBB	P0CG47	1.00373	0.32019	0.478421	-0.494475	0.717635	0.191586
																		UBC	P0CG48	1.00373	0.32019	0.478421	-0.494475	0.717635	0.191586
																		TPI1	P60174	0.558967	0.205575	0.622909	-0.488286	0.517669	0.303621
																		U2AF2	P26368	1.49357	0.464915	0.342835	-0.485059	0.762576	0.172752
																		HSPD1	P10809	0.399055	0.142668	0.719999	-0.484563	0.976867	0.105471
																		H3-5	Q6NXT2	0.68409	0.321606	0.476864	-0.484139	0.962006	0.109142
																		ACTBL2	Q562R1	0.620199	0.203721	0.625575	-0.479769	0.697457	0.200698
																		STMN2	Q93045	1.20926	0.314604	0.484614	-0.475386	1.269	0.0538272
																		IMMT	Q16891	1.34443	0.412138	0.387134	-0.474785	0.9339	0.116439
																		CTSD	P07339	1.62017	0.424196	0.376534	-0.471903	0.800666	0.158246
																		SYN2	Q92777	1.37001	0.671791	0.212917	-0.462877	0.146166	0.714224
																		DPYSL2	Q16555	0.995844	0.199017	0.632387	-0.457313	0.323211	0.475104
																		H1-3	P16402	2.4661	0.551533	0.280845	-0.45305	1.07052	0.0850114
																		PGK1	P00558	0.450935	0.128523	0.743835	-0.451007	0.72663	0.187659
																		LASP1	Q14847	0.342062	0.07803	0.835545	-0.450038	0.389092	0.408233
																		TUBA3D	P0DPH8	1.06128	0.326246	0.471796	-0.44512	1.281	0.0523602
																		ATP5F1C	P36542	2.38313	0.644604	0.226671	-0.44169	0.0842296	0.823703
																		ASGR1	P07306	0.993483	0.258397	0.551573	-0.439524	0.790628	0.161947
																		SRSF10	O75494	0.683061	0.213363	0.611839	-0.43675	0.0864561	0.81949
																		PPA1	Q15181	0.951162	0.292592	0.509809	-0.430626	0.0818857	0.82816
																		EEF1G	P26641	1.69754	0.35788	0.438652	-0.429573	0.887297	0.129629
																		MACROH2A1	O75367	1.86024	0.400329	0.397806	-0.427947	0.553277	0.27972
																		DHX9	Q08211	1.78574	0.41155	0.387659	-0.426299	0.540179	0.288285
																		RPL10A	P62906	1.32809	0.238751	0.577097	-0.423887	0.633836	0.232361
																		RPL26	P61254	1.38104	0.335758	0.461574	-0.420598	0.608943	0.246069
																		APEH	P13798	0.795917	0.238007	0.578086	-0.415972	0.106379	0.782746
																		MRPL19	P49406	1.0828	0.314439	0.484798	-0.415556	0.105578	0.784191
																		TUBA3E	Q6PEY2	0.604575	0.217774	0.605655	-0.412423	0.82093	0.151032
																		H1-0	P07305	1.77247	0.413289	0.38611	-0.407885	0.616265	0.241955
																		SSR4	P51571	0.961434	0.190125	0.645469	-0.406963	0.241669	0.573232
																		CAP1	Q01518	0.892624	0.215085	0.609418	-0.406405	0.558265	0.276526
																		POTEKP	Q9BYX7	0.506003	0.207307	0.62043	-0.405577	0.449957	0.354848
																		RPL18	Q07020	1.57349	0.322343	0.476055	-0.405446	0.646349	0.225762
																		NDUFB8	O95169	0.7165	0.247439	0.565668	-0.403898	0.0879247	0.816724
																		SLC25A1	P53007	0.429917	0.0993232	0.795567	-0.400106	0.723838	0.18887
																		ATP5IF1	Q9UII2	1.12234	0.208889	0.618174	-0.390084	0.769454	0.170038
																		RPL26L1	Q9UNX3	1.31499	0.321736	0.476721	-0.388119	0.585142	0.259931
																		PPIB	P23284	0.331282	0.0842356	0.823691	-0.378816	0.423129	0.37746
																		HSP90AA1	P07900	1.61684	0.362245	0.434265	-0.374726	0.418451	0.381548
																		TUFM	P49411	1.32437	0.26842	0.53899	-0.368384	0.753721	0.176311
																		PHGDH	O43175	1.21899	0.302076	0.498797	-0.368053	0.211627	0.61429
																		FASN	P49327	0.304731	0.133072	0.736085	-0.35026	0.788112	0.162888
																		ICAM1	P05362	2.06527	0.590589	0.256691	-0.349156	0.666963	0.215297
																		HMGB3	O15347	1.55983	0.305029	0.495417	-0.334295	0.43081	0.370843
																		PDIA3	P30101	0.675445	0.445964	0.358126	-0.327965	0.96941	0.107298
																		HMGB2	P26583	0.535058	0.180543	0.659868	-0.322638	0.479386	0.331599
																		CFL2	Q9Y281	2.71406	0.67659	0.210577	-0.318092	0.686137	0.205998
																		AKR1C2	P52895	0.698346	0.452253	0.352977	-0.311667	0.858976	0.138364
																		CLIC1	O00299	1.58993	0.356861	0.439682	-0.305709	0.363952	0.432562
																		PGAM1	P18669	0.829746	0.265369	0.542789	-0.294858	0.452936	0.352423
																		RPSA2	A0A8I5KQE6	1.9046	0.398989	0.399035	-0.293985	0.34065	0.456404
																		RPSA	P08865	1.86742	0.398353	0.39962	-0.293985	0.34065	0.456404
																		PCBP3	P57721	1.66579	0.416451	0.383309	-0.290865	0.518706	0.302896
																		PCBP2	Q15366	1.60826	0.415493	0.384155	-0.290865	0.518706	0.302896
																		YWHAH	Q04917	2.12398	0.446182	0.357947	-0.282842	0.582917	0.261266
																		UBE2L3	P68036	1.024	0.249071	0.563545	-0.277822	0.385127	0.411977
																		UBE2L5	A0A1B0GUS4	0.962155	0.24234	0.572348	-0.277822	0.385127	0.411977
																		TARDBP	Q13148	1.76868	0.445761	0.358294	-0.276614	0.509212	0.309591
																		EIF3J	O75822	0.693868	0.227432	0.592335	-0.265166	0.0688716	0.853352
																		DDX5	P17844	0.357468	0.0670735	0.856893	-0.252257	0.101187	0.79216
																		RRBP1	Q9P2E9	1.14381	0.301704	0.499224	-0.238833	0.210754	0.615525
																		CKAP4	Q07065	1.65608	0.517271	0.303899	-0.23044	0.178578	0.662861
																		PRDX1	Q06830	0.704771	0.381013	0.415899	-0.230415	0.493835	0.320749
																		RPL21	P46778	2.24955	0.464825	0.342906	-0.212954	0.458066	0.348285
																		RPL13	P26373	1.79652	0.717835	0.191498	-0.183108	0.619301	0.24027
																		MACROH2A2	Q9P0M6	1.8441	0.365293	0.431228	-0.126592	0.0909335	0.811085
																		CETP	P11597	0.519821	0.142091	0.720956	-0.124011	0.0279703	0.937626
																		TPM4	P67936	1.7696	0.345745	0.451082	-0.106233	0.17609	0.666669
																		TPM3	P06753	1.72194	0.343791	0.453116	-0.106233	0.17609	0.666669
																		HNRNPH1	P31943	1.69941	0.506614	0.311448	-0.103839	0.116312	0.765047
																		ALDH2	P05091	0.849252	0.460842	0.346065	-0.0870684	0.0334391	0.925893
																		HSP90B1	P14625	1.02623	0.420246	0.379974	-0.0855999	0.545188	0.284978
																		VIM	P08670	0.647896	0.192539	0.641891	-0.0854008	0.0364088	0.919583
																		ANP32A	P39687	1.75787	0.449501	0.355221	-0.0803445	0.15954	0.692565
																		RPL29	P47914	0.739888	0.42345	0.377182	-0.0779872	0.0615573	0.867846
																		SULT1A1	P50225	1.24249	0.279122	0.52587	-0.0577764	0.0528456	0.88543
																		HSP90B2P	Q58FF3	0.984191	0.423028	0.377548	-0.00716078	0.0199245	0.955159
																		ETFA	P13804	1.33049	0.320547	0.478028	-0.00261682	0.00144275	0.996683
																		SEC61A1	P61619	1.6572	0.759245	0.174083	0.0147995	0.00857993	0.980438
																		AKR1C3	P42330	1.65573	0.341251	0.455773	0.0376748	0.0847935	0.822634
																		HP1BP3	Q5SSJ5	2.22388	0.630554	0.234124	0.0502713	0.0208917	0.953034
																		THBS4	P35443	2.27655	0.774033	0.168254	0.0544873	0.0145216	0.967116
																		ACP1	P24666	0.303038	0.0618236	0.867314	0.0591531	0.0142731	0.967669
																		MGP	P08493	3.05343	1.06594	0.0859131	0.10719	0.0192499	0.956644
																		RAB11FIP5	Q9BXF6	1.76224	0.540259	0.288231	0.208847	0.0333402	0.926104
																		RANBP1	P43487	3.19585	1.84424	0.0143139	0.232591	0.0580671	0.874848
[truncated: 11 more columns]
