# Supplementary material for: Small molecule disruption of RARα/NCoR1 interaction inhibits chaperone-mediated autophagy in cancer
Source: EMBO Mol Med. 2025 Jun 9;17(7):1716–55. doi: 10.1038/s44321-025-00254-y (PMC12254369; doi:10.1038/s44321-025-00254-y)
Supplement: Supplementary file 8 — Source data Fig. 6 [file 44321_2025_254_MOESM8_ESM.zip]

Archive with 17 entries (15 files):
- Figure 6/6E/
- Figure 6/6E/10uMCIM7.tif
- Figure 6/6E/25uMCIM7.tif
- Figure 6/6E/5uMCIM7.tif
- Figure 6/6E/DMSO.tif
- Figure 6/6E/Fig6E.xlsx
- Figure 6/6I/
- Figure 6/6I/25mgkg_CIM7.tif
- Figure 6/6I/Fig6I.xlsx
- Figure 6/6I/Vehicle.tif
- Figure 6/Fig6B.xlsx
- Figure 6/Fig6C.xlsx
- Figure 6/Fig6D.xlsx
- Figure 6/Fig6G.xlsx
- Figure 6/Fig6H.xlsx
- Figure 6/Fig6J.xlsx
- Figure 6/FigA.xlsx
