# Supplementary material for: Small molecule disruption of RARα/NCoR1 interaction inhibits chaperone-mediated autophagy in cancer
Source: EMBO Mol Med. 2025 Jun 9;17(7):1716–55. doi: 10.1038/s44321-025-00254-y (PMC12254369; doi:10.1038/s44321-025-00254-y)
Supplement: Supplementary file 8 — Source data Fig. 6 [file 44321_2025_254_MOESM8_ESM.zip › Figure 6/6E/Fig6E.xlsx]

## Sheet: Fig. 6E
Crystal Violet OD580
CIM7 concentration	OD580 (% no treatment)																				[Inhibitor] vs. response -- Variable slope (four parameters)					ANOVA summary			ANOVA table	SS	DF	MS	F (DFn, DFd)	P value		Bonferroni's multiple comparisons test	Mean Diff.	95.00% CI of diff.	Below threshold?	Summary	Adjusted P Value	A-?
0	154.542	62.2583	135.386	94.4077	85.7457	29.1094	138.551	121.538	116.785	71.8197	93.3377	103.321	93.1985	109.794	130.141	63.4448	78.8187	93.0018	124.8		Best-fit values					F	15.58		Treatment (between columns)	79310	5	15862	F (5, 96) = 15.58	P<0.0001		0 vs. 0.5	6.255	-20.95 to 33.46	No	ns	>0.9999	B	0.5
0.5	108.9	18.1153	86.7452	41.6027	48.4324	53.4297	26.111	132.456	135.34	114.021	119.39	111.952	153.079	105.539	145.392	90.2702	90.2352	107.675	92.4765		Bottom	= 0.000				P value	<0.0001		Residual (within columns)	97706	96	1018				0 vs. 1	16.15	-11.05 to 43.35	No	ns	0.6101	C	1
1	42.9353	33.1073	53.2631	61.7586	20.4474	102.903	85.7457	137.448	139.377	101.571	98.9659	107.856	145.92	74.3886	69.7484	74.6688	77.9432	89.6224	75.5092		Top	94.21				P value summary	****		Total	177015	101					0 vs. 5	34.25	7.049 to 61.45	Yes	**	0.0066	D	5
5	16.9492	64.5904	23.4458	45.1008	19.6145	45.7672	19.6145	74.5641	82.5588	88.5847	96.997	103.043	81.5048	64.4779	76.6299	88.3967	89.885	70.0636	97.4494		IC50	8.708				Significant diff. among means (P < 0.05)?	Yes									0 vs. 10	54.8	24.63 to 84.98	Yes	****	<0.0001	E	10
10	18.9482	6.78803	56.5947	-5.37212	35.4393	24.6118	27.9434	67.7826	94.0935	65.933	58.7139	55.3928	80.6695								HillSlope	-1.293				R squared	0.448									0 vs. 25	85.31	55.13 to 115.5	Yes	****	<0.0001	F	25
25	-9.03682	-21.5301	-11.2023	9.61984	8.4538	24.945	10.6193	44.594	24.6271	24.7464	18.4422	17.5671	49.1482								logIC50	0.9399
																					Span	94.21
