# Supplementary material for: Small molecule disruption of RARα/NCoR1 interaction inhibits chaperone-mediated autophagy in cancer
Source: EMBO Mol Med. 2025 Jun 9;17(7):1716–55. doi: 10.1038/s44321-025-00254-y (PMC12254369; doi:10.1038/s44321-025-00254-y)
Supplement: Supplementary file 8 — Source data Fig. 6 [file 44321_2025_254_MOESM8_ESM.zip › Figure 6/6I/Fig6I.xlsx]

## Sheet: Fig. 6I
TUNEL Staining
Vehicle	25 mg/kg CIM7
1.4805	3.6385
3.1655	6.7905
19.935	42.34
14.695	16.97
0.4541	11.224
0.69455	10.7035
27.47	7.9275
84.965	54.895
3.428	60.515
	4.813
	21.76
