# Supplementary material for: Small molecule disruption of RARα/NCoR1 interaction inhibits chaperone-mediated autophagy in cancer
Source: EMBO Mol Med. 2025 Jun 9;17(7):1716–55. doi: 10.1038/s44321-025-00254-y (PMC12254369; doi:10.1038/s44321-025-00254-y)
Supplement: Supplementary file 8 — Source data Fig. 6 [file 44321_2025_254_MOESM8_ESM.zip › Figure 6/Fig6B.xlsx]

## Sheet: Fig. 6B
Cell viabilty (% 0 uM)								[Inhibitor] vs. response -- Variable slope (four parameters)						Two-way ANOVA	Ordinary		Source of Variation	% of total variation	P value	P value summary	Significant?		ANOVA table	SS	DF	MS	F (DFn, DFd)	P value		Bonferroni's multiple comparisons test	Mean Diff.	95.00% CI of diff.	Below threshold?	Summary	Adjusted P Value
Compound Concentration (µM)	CIM7.2			CIM7				Best-fit values	CIM7.2	CIM7				Alpha	0.05		Interaction	26.88	<0.0001	****	Yes		Interaction	7810	9	867.7	F (9, 40) = 16.02	P<0.0001		CIM7.2 - CIM7
0	95.5951	99.9555	96.9395	104.405	100.045	103.061		Bottom	= 0.000	= 0.000							Row Factor	59.37	<0.0001	****	Yes		Row Factor	17250	9	1917	F (9, 40) = 35.39	P<0.0001		Row 1	-5.007	-22.86 to 12.85	No	ns	>0.9999
0.05	99.4029	97.4098	92.5007	102.284	100.951	98.3689		Top	94.65	97.3							Treatment	6.299	<0.0001	****	Yes		Treatment	1830	1	1830	F (1, 40) = 33.80	P<0.0001		Row 2	-4.097	-21.95 to 13.75	No	ns	>0.9999
0.1	98.252	97.957	93.1741	100.673	99.3077	94.2028		IC50	200.9	19.38													Residual	2166	40	54.15				Row 3	-1.6	-19.45 to 16.25	No	ns	>0.9999
0.25	96.4646	96.3817	88.9636	99.7997	96.1731	93.626		HillSlope	-1.074	-1.818																				Row 4	-2.596	-20.45 to 15.26	No	ns	>0.9999
0.5	97.0491	94.6717	87.1284	97.2329	98.3662	94.5594		logIC50	2.303	1.287																				Row 5	-3.77	-21.62 to 14.08	No	ns	>0.9999
1	93.917	98.6131	85.4487	96.0161	95.089	89.841		Span	94.65	97.3																				Row 6	-0.9891	-18.84 to 16.86	No	ns	>0.9999
5	92.6624	97.8488	85.0506	88.1497	86.0091	91.4958																								Row 7	3.302	-14.55 to 21.15	No	ns	>0.9999
10	93.0831	97.1186	87.4425	71.3718	76.5144	85.5489																								Row 8	14.74	-3.115 to 32.59	No	ns	0.1864
25	88.4803	92.8683	74.5978	30.0009	17.7317	54.002																								Row 9	51.4	33.55 to 69.26	Yes	****	<0.0001
50	76.625	90.4611	64.6058	17.113	4.58865	32.767																								Row 10	59.07	41.22 to 76.93	Yes	****	<0.0001
