# Supplementary material for: Small molecule disruption of RARα/NCoR1 interaction inhibits chaperone-mediated autophagy in cancer
Source: EMBO Mol Med. 2025 Jun 9;17(7):1716–55. doi: 10.1038/s44321-025-00254-y (PMC12254369; doi:10.1038/s44321-025-00254-y)
Supplement: Supplementary file 8 — Source data Fig. 6 [file 44321_2025_254_MOESM8_ESM.zip › Figure 6/Fig6C.xlsx]

## Sheet: Fig. 6C
Cell viabilty (% 0 uM)
Concentration (µM)	CIM7				ATRA				AM580					[Inhibitor] vs. response -- Variable slope (four parameters)					Two-way ANOVA	Ordinary		Source of Variation	% of total variation	P value	P value summary	Significant?		ANOVA table	SS	DF	MS	F (DFn, DFd)	P value		Bonferroni's multiple comparisons test	Mean Diff.	95.00% CI of diff.	Below threshold?	Summary	Adjusted P Value
0	98.3604	115.019	99.4987	87.1218	82.0621	112.48	113.147	92.311	103.275	102.01	95.6877	99.0271		Best-fit values	CIM7	ATRA	AM580		Alpha	0.05		Interaction	34.6	<0.0001	****	Yes		Interaction	22912	16	1432	F (16, 81) = 27.02	P<0.0001
0.05	112.516	105.979	98.1477	86.3761	57.0855	51.1939	51.8203	53.4224	54.6741	82.0533	79.9051	65.2018		Bottom	= 0.000	= 0.000	= 0.000					Row Factor	48.74	<0.0001	****	Yes		Row Factor	32276	8	4035	F (8, 81) = 76.13	P<0.0001		Row 1
0.1	92.9944	98.014	92.0178	109.914	51.6221	49.7377	50.4049	50.0355	69.31	65.7124	72.5247	70.4009		Top	96.05	99.87	63.5					Column Factor	10.18	<0.0001	****	Yes		Column Factor	6740	2	3370	F (2, 81) = 63.59	P<0.0001		CIM7 vs. ATRA	-2.5e-06	-16.57 to 16.57	No	ns	>0.9999
0.25	93.6561	112.924	81.697	104.879	48.3965	57.7256	55.1008	50.1637	54.539	60.7247	71.317	52.3424		IC50	7.032	2.493	Unstable											Residual	4293	81	52.99				CIM7 vs. AM580	2.5e-06	-16.57 to 16.57	No	ns	>0.9999
0.5	92.2501	92.1177	91.3338	97.554	47.2336	53.1451	51.2084	54.8883	64.7726	60.702	67.1371	64.5004		HillSlope	-2.874	-0.04508	Unstable																		ATRA vs. AM580	5e-06	-16.57 to 16.57	No	ns	>0.9999
1	99.9716	93.1864	72.5647	89.1124	49.8894	58.011	56.6513	54.6001	61.0171	65.1429	69.8517	57.0745		logIC50	0.8471	0.3967	Unstable
5	71.692	72.0661	68.8509	71.1917	46.0943	52.2878	60.0241	53.8782	70.1098	58.6065	69.7664	67.4028		Span	96.05	99.87	63.5																		Row 2
10	32.5052	26.9658	19.5514	17.5596	52.2413	53.7512	54.9259	47.0758	73.0567	65.5541	61.4574	54.4331																							CIM7 vs. ATRA	47.37	30.80 to 63.94	Yes	****	<0.0001
25	6.97862	6.5386	5.67445	5.12181	38.1476	40.6735	40.5832	39.8678	61.5225	57.4256	54.3396	57.2427																							CIM7 vs. AM580	30.3	13.73 to 46.87	Yes	****	<0.0001
																																			ATRA vs. AM580	-17.08	-33.65 to -0.5085	Yes	*	0.0367
																																			Row 3
																																			CIM7 vs. ATRA	47.79	31.22 to 64.35	Yes	****	<0.0001
																																			CIM7 vs. AM580	28.75	12.18 to 45.32	Yes	****	<0.0001
																																			ATRA vs. AM580	-19.04	-35.61 to -2.467	Yes	*	0.0106
																																			Row 4
																																			CIM7 vs. ATRA	45.44	28.87 to 62.01	Yes	****	<0.0001
																																			CIM7 vs. AM580	38.56	21.99 to 55.13	Yes	****	<0.0001
																																			ATRA vs. AM580	-6.884	-23.45 to 9.685	No	ns	>0.9999
																																			Row 5
																																			CIM7 vs. ATRA	41.7	25.13 to 58.26	Yes	****	<0.0001
																																			CIM7 vs. AM580	29.04	12.47 to 45.61	Yes	****	<0.0001
																																			ATRA vs. AM580	-12.66	-29.23 to 3.910	No	ns	0.4334
																																			Row 6
																																			CIM7 vs. ATRA	33.92	17.35 to 50.49	Yes	****	<0.0001
																																			CIM7 vs. AM580	25.44	8.868 to 42.01	Yes	***	0.0001
																																			ATRA vs. AM580	-8.484	-25.05 to 8.086	No	ns	>0.9999
																																			Row 7
																																			CIM7 vs. ATRA	17.88	1.310 to 34.45	Yes	*	0.0224
																																			CIM7 vs. AM580	4.479	-12.09 to 21.05	No	ns	>0.9999
																																			ATRA vs. AM580	-13.4	-29.97 to 3.169	No	ns	0.2965
																																			Row 8
																																			CIM7 vs. ATRA	-27.85	-44.42 to -11.28	Yes	****	<0.0001
																																			CIM7 vs. AM580	-39.48	-56.05 to -22.91	Yes	****	<0.0001
																																			ATRA vs. AM580	-11.63	-28.20 to 4.943	No	ns	0.7179
																																			Row 9
																																			CIM7 vs. ATRA	-33.74	-50.31 to -17.17	Yes	****	<0.0001
																																			CIM7 vs. AM580	-51.55	-68.12 to -34.98	Yes	****	<0.0001
																																			ATRA vs. AM580	-17.81	-34.38 to -1.245	Yes	*	0.0233
