# Supplementary material for: Small molecule disruption of RARα/NCoR1 interaction inhibits chaperone-mediated autophagy in cancer
Source: EMBO Mol Med. 2025 Jun 9;17(7):1716–55. doi: 10.1038/s44321-025-00254-y (PMC12254369; doi:10.1038/s44321-025-00254-y)
Supplement: Supplementary file 8 — Source data Fig. 6 [file 44321_2025_254_MOESM8_ESM.zip › Figure 6/Fig6D.xlsx]

## Sheet: Fig. 6D
Cell viabilty (% 0 uM)
A549	BEAS2B	3T3	HEK293
32.5052	61.1921	68.093	73.5871
26.9658	54.7736	73.868	69.5771
19.5514	64.9617	65.0866	68.5945
17.5596	61.8411	59.4677	72.7085
