# Supplementary material for: Small molecule disruption of RARα/NCoR1 interaction inhibits chaperone-mediated autophagy in cancer
Source: EMBO Mol Med. 2025 Jun 9;17(7):1716–55. doi: 10.1038/s44321-025-00254-y (PMC12254369; doi:10.1038/s44321-025-00254-y)
Supplement: Supplementary file 8 — Source data Fig. 6 [file 44321_2025_254_MOESM8_ESM.zip › Figure 6/Fig6G.xlsx]

## Sheet: Fig. 6G
Tumor Size (mm^3)
Days of treatment	Vehicle									25 mg/kg CIM7												Two-way ANOVA	Ordinary		Source of Variation	% of total variation	P value	P value summary	Significant?		ANOVA table	SS (Type III)	DF	MS	F (DFn, DFd)	P value		Bonferroni's multiple comparisons test	Predicted (LS) mean diff.	95.00% CI of diff.	Below threshold?	Summary	Adjusted P Value
0	210.927	160.557	168.168	153.781	125.706	140.168	141.365	147.425	150.683	132.43	195.963	195.324	151.304	137.728	152.945	147.021	136.26	143.669	141.107	158.866		Alpha	0.05		Interaction	2.658	0.5648	ns	No		Interaction	77983	10	7798	F (10, 198) = 0.8673	P=0.5648		Vehicle - 25 mg/kg C7
3	264.021	172.037	169.528	164.648	125.509	254.957	185.838	144.146	190.23	140.441	220.027	257.563	174.738	126.732	138.306	191.224	144.146	141.596	239.715	87.3103					Row Factor	32.68	<0.0001	****	Yes		Row Factor	958779	10	95878	F (10, 198) = 10.66	P<0.0001		Row 1	1.546	-120.8 to 123.9	No	ns	>0.9999
6	275.453	225.371	185.119	206.143	156.083	203.255	155.527	245.794	181.338	202.371	218.428	237.428	203.379	198.963	123.12	200.019	121.875	124.77	180.12	74.2036					Column Factor	5.405	<0.0001	****	Yes		Column Factor	158558	1	158558	F (1, 198) = 17.64	P<0.0001		Row 2	16.4	-105.9 to 138.7	No	ns	>0.9999
9	425.853	249.655	200.903	209.854	171.728	215.598	154.573	232.778	180.161	284.296	239.765	266.84	217.582	232.357	104.208	122.719	126.418	102.75	173.511	81.1972											Residual	1780235	198	8991				Row 3	32.45	-89.88 to 154.8	No	ns	>0.9999
12	337.92	383	202.243	269.579	186.958	239.294	166.303	266.112	203.743	376.264	319.15	341.393	231.093	306.915	134.188	144.895	101.956	151.282	154.878	102.508																		Row 4	49.37	-72.97 to 171.7	No	ns	>0.9999
15	322.392	390.896	199.675	221.269	195.906	281.728	173.062	302.814	190.087	324.405	323.236	338.264	203.076	252.136	125.99	201.332	104.372	153.6	150.877	122.425																		Row 5	35.62	-86.72 to 157.9	No	ns	>0.9999
18	328.179	384.279	198.264	243.449	193.552	317.622	162.947	311.572	221.312	421.131	344.755	414.809	191.434	272.795	161.073	162.621	114.017	173.84	152.508	118.47																		Row 6	44.03	-78.31 to 166.4	No	ns	>0.9999
21	503.675	369.716	221.673	324.769	242.384	293.543	179.248	308.204	228.548	488.411	250.264	438.121	221.438	338.234	185.739	197.784	126.617	164.532	155.762	124.904																		Row 7	32.58	-89.75 to 154.9	No	ns	>0.9999
24	621.612	373.752	334.928	346.214	316.525	416.468	227.993	485.357	246.548	552.589	417.753	473.148	238.963	354.415	180.94	230.675	137.837	219.474	166.303	146.718																		Row 8	52.15	-70.18 to 174.5	No	ns	>0.9999
27	607.594	435.94	322.994	404.813	345.692	421.42	294.33	437.11	280.219	517.23	432.227	427.905	244.308	398.833	165.679	307.18	130.122	210.212	172.794	159.097																		Row 9	90.85	-31.48 to 213.2	No	ns	0.3769
30	596.925	476.778	290.713	457.89	408.189	454.754	292.503	520.67	341.833	505.965	538.896	419.139	239.481	438.864	161.965	261.461	145.2	231.901	127.8	171.866																		Row 10	106.7	-15.66 to 229.0	No	ns	0.1443
																																						Row 11	131.9	9.586 to 254.3	Yes	*	0.0248
