# Supplementary material for: Small molecule disruption of RARα/NCoR1 interaction inhibits chaperone-mediated autophagy in cancer
Source: EMBO Mol Med. 2025 Jun 9;17(7):1716–55. doi: 10.1038/s44321-025-00254-y (PMC12254369; doi:10.1038/s44321-025-00254-y)
Supplement: Supplementary file 8 — Source data Fig. 6 [file 44321_2025_254_MOESM8_ESM.zip › Figure 6/Fig6H.xlsx]

## Sheet: Fig. 6H
CMA Score heatmap
	Vehicle									25 mg/kg CIM7
LAMP2A	-0.03143	-0.23645	0.221147	0.641847	-0.04335	0.198361	-0.00473	-0.03985	0.456622	-1.7427	1.07777	0.07367	-0.02286	-0.12167	0.521728	-0.79186	0.570523	-0.28495	-0.30285	-0.32177
HSC70	1.14553	-0.33641	0.165898	0.595236	-0.2533	0.546247	0.343335	-0.50975	0.883906	-1.17584	3.14705	0.1829	-0.63819	-0.15296	1.50961	-1.2783	-0.06541	-0.89286	-0.00137	-0.99162
HSP40	3.44179	-0.46992	-0.1027	0.004212	-0.14405	1.26373	0.403086	-1.12872	-0.53605	-1.97069	0.115219	-1.40757	-1.28879	-0.07172	0.828767	-1.54288	0.176454	-1.32901	-0.43574	-0.46223
HSP90AA1	0.708313	-0.10495	0.215665	0.510751	0.196496	0.286399	-0.13476	-0.57319	0.955189	-1.196	0.993157	-0.48387	-0.61403	2.81489	1.29147	-1.74121	-0.48919	-0.64941	-0.81558	-0.8294
HSP90AB1	0.707731	-0.49481	0.534837	0.691437	-0.50099	0.534408	0.214112	0.075217	0.1535	-1.35338	2.65892	0.096725	-0.59519	-0.66603	0.361889	-1.44043	-0.29745	-0.02584	-0.03781	-0.3962
EEF1A1	0.341077	-0.44385	1.08764	0.516781	0.882505	0.474685	0.113919	-0.3322	0.624767	-2.26298	1.14644	0.465579	-0.30666	-1.14839	0.355697	-1.03287	0.098083	-0.26187	0.118311	-0.74023
PHLPP1	1.46775	-0.8609	0.238714	1.16244	-0.42771	0.756479	0.114668	-0.43205	0.096844	-1.65637	2.46304	0.046439	-0.76849	0.090875	-0.18414	-1.30993	-0.62059	0.430797	0.211084	-0.776643
RAC1	0.357561	-0.65642	1.00673	0.14469	0.340339	-0.69107	0.5689	-0.17319	1.64926	-1.73587	2.1799	0.887449	0.071315	-1.45435	1.50981	-0.61018	0.183466	-1.0996	0.141304	-0.79501
NCOR1	1.33026	-0.87217	0.729155	0.315384	-0.06072	-0.5797	0.38758	-0.83044	0.901088	-1.81349	2.40189	0.134661	-0.10855	-1.28467	0.853874	-0.81596	-0.03906	-0.69136	0.06671	-0.92014
NFATC1	1.00785	-1.19057	0.499456	0.997665	-0.74075	-0.67794	0.333689	-0.00155	0.86874	-1.80077	4.13295	1.23445	-0.86764	-1.34747	0.299311	-0.83025	-0.14387	-0.15292	1.30642	-0.80644
NFE2L2	0.201119	-0.34816	0.571423	1.10904	-0.06624	0.385375	0.637606	-0.94031	0.826869	-2.4526	1.81413	0.012607	-0.21598	-1.30126	1.39509	-0.89242	0.402287	-1.43051	0.646359	-1.03874
RAB11A	0.39659	-0.46192	0.663184	0.873875	0.193866	-0.1457	0.769437	0.050261	0.659056	-1.61606	1.35108	0.341665	0.257986	-0.92241	1.15189	-0.47079	0.630185	-0.4323	0.40216	-0.13639
RARa	1.79889	0.147209	1.35331	1.06379	-0.13979	1.17856	0.249432	-1.10554	-1.0482	-1.29194	2.20999	-1.18401	-1.15291	0.172029	-1.18462	-1.38549	-1.19451	-0.58166	-0.75015	-1.03209
RICTOR	1.49726	-0.57123	0.542003	0.136834	-0.04843	-0.08793	0.795652	-0.49667	0.308964	-2.36636	2.49549	0.124993	0.053239	-0.96209	0.590884	-0.80031	0.011295	-0.55636	0.314871	-0.9821
AKT1	1.91852	-1.05819	1.05725	1.75931	-0.60441	-1.21646	-0.24484	0.308379	-0.57136		3.04879	-0.51787	-0.67078	-1.59911	-0.16613	-0.85469	-0.58509	-0.7221	-0.19429	-1.22464
AKT2	2.23226	-0.43096	0.355691	0.524976	-0.62222	0.423289	0.298328	-0.20593	0.102841	-2.00654	1.67797	-0.26639	-0.86537	-0.66159	-0.39123	-1.28612	-0.30825	0.111717	-0.23586	-0.91008
CTSA	1.66631	-1.0783	0.593981	0.59292	-0.74646	0.313029	0.105802	0.126857	0.324225	-1.29065	4.13324	0.663746	-0.95781	-1.17869	0.850362	-1.32825	-0.42926	-0.36246	0.101782	-0.52074
CMA Score	0.107193	-0.20675	0.119448	0.229298	0.083003	0.107731	0.140986	-0.19459	0.49333	-0.91553	0.610768	0.157662	-0.0848	-0.08097	0.595414	-0.43856	0.193431	-0.27744	0.097766	-0.21483
