# Supplementary material for: Small molecule disruption of RARα/NCoR1 interaction inhibits chaperone-mediated autophagy in cancer
Source: EMBO Mol Med. 2025 Jun 9;17(7):1716–55. doi: 10.1038/s44321-025-00254-y (PMC12254369; doi:10.1038/s44321-025-00254-y)
Supplement: Supplementary file 8 — Source data Fig. 6 [file 44321_2025_254_MOESM8_ESM.zip › Figure 6/Fig6J.xlsx]

## Sheet: Fig. 6J
Tumor size (mm^3)
Days of treatment	Vehicle									Responsive							Unresponsive					Two-way ANOVA	Ordinary		Source of Variation	% of total variation	P value	P value summary	Significant?		ANOVA table	SS (Type III)	DF	MS	F (DFn, DFd)	P value		Bonferroni's multiple comparisons test	Predicted (LS) mean diff.	95.00% CI of diff.	Below threshold?	Summary	Adjusted P Value
0	210.927	160.557	168.168	153.781	125.706	140.168	141.365	147.425	150.683	151.304	152.945	147.021	136.26	143.669	141.107	158.866	132.43	195.963	195.324	137.728		Alpha	0.05		Interaction	10.18	<0.0001	****	Yes		Interaction	298541	20	14927	F (20, 187) = 3.427	P<0.0001		Row 1
3	264.021	172.037	169.528	164.648	125.509	254.957	185.838	144.146	190.23	174.738	138.306	191.224	144.146	141.596	239.715	87.3103	140.441	220.027	257.563	126.732					Row Factor	31.02	<0.0001	****	Yes		Row Factor	909891	10	90989	F (10, 187) = 20.89	P<0.0001		Vehicle vs. Responsive	8.11	-98.96 to 115.2	No	ns	>0.9999
6	275.453	225.371	185.119	206.143	156.083	203.255	155.527	245.794	181.338	203.379	123.12	200.019	121.875	124.77	180.12	74.2036	202.371	218.428	237.428	198.963					Column Factor	30.81	<0.0001	****	Yes		Column Factor	903802	2	451901	F (2, 187) = 103.8	P<0.0001		Vehicle vs. Unresponsive	-9.941	-137.6 to 117.7	No	ns	>0.9999
9	425.853	249.655	200.903	209.854	171.728	215.598	154.573	232.778	180.161	217.582	104.208	122.719	126.418	102.75	173.511	81.1972	284.296	239.765	266.84	232.357											Residual	814433	187	4355				Responsive vs. Unresponsive	-18.05	-151.2 to 115.1	No	ns	>0.9999
12	337.92	383	202.243	269.579	186.958	239.294	166.303	266.112	203.743	231.093	134.188	144.895	101.956	151.282	154.878	102.508	376.264	319.15	341.393	306.915
15	322.392	390.896	199.675	221.269	195.906	281.728	173.062	302.814	190.087	203.076	125.99	201.332	104.372	153.6	150.877	122.425	324.405	323.236	338.264	252.136																		Row 2
18	328.179	384.279	198.264	243.449	193.552	317.622	162.947	311.572	221.312	191.434	161.073	162.621	114.017	173.84	152.508	118.47	421.131	344.755	414.809	272.795																		Vehicle vs. Responsive	26.08	-80.99 to 133.1	No	ns	>0.9999
21	503.675	369.716	221.673	324.769	242.384	293.543	179.248	308.204	228.548	221.438	185.739	197.784	126.617	164.532	155.762	124.904	488.411	250.264	438.121	338.234																		Vehicle vs. Unresponsive	-0.5338	-128.2 to 127.1	No	ns	>0.9999
24	621.612	373.752	334.928	346.214	316.525	416.468	227.993	485.357	246.548	238.963	180.94	230.675	137.837	219.474	166.303	146.718	552.589	417.753	473.148	354.415																		Responsive vs. Unresponsive	-26.61	-159.8 to 106.5	No	ns	>0.9999
27	607.594	435.94	322.994	404.813	345.692	421.42	294.33	437.11	280.219	244.308	165.679	307.18	130.122	210.212	172.794	159.097	517.23	432.227	427.905	398.833
30	596.925	476.778	290.713	457.89	408.189	454.754	292.503	520.67	341.833	239.481	161.965	261.461	145.2	231.901	127.8	171.866	505.965	538.896	419.139	438.864																		Row 3
																																						Vehicle vs. Responsive	57	-50.06 to 164.1	No	ns	>0.9999
																																						Vehicle vs. Unresponsive	-10.51	-138.2 to 117.2	No	ns	>0.9999
																																						Responsive vs. Unresponsive	-67.51	-200.7 to 65.65	No	ns	>0.9999
																																						Row 4
																																						Vehicle vs. Responsive	94.16	-12.90 to 201.2	No	ns	0.1697
																																						Vehicle vs. Unresponsive	-29.03	-156.7 to 98.64	No	ns	>0.9999
																																						Responsive vs. Unresponsive	-123.2	-256.4 to 9.976	No	ns	0.1084
																																						Row 5
																																						Vehicle vs. Responsive	104.7	-2.324 to 211.8	No	ns	0.0629
																																						Vehicle vs. Unresponsive	-85.36	-213.0 to 42.31	No	ns	>0.9999
																																						Responsive vs. Unresponsive	-190.1	-323.3 to -56.94	Yes	***	0.0003
																																						Row 6
																																						Vehicle vs. Responsive	101.4	-5.643 to 208.5	No	ns	0.0866
																																						Vehicle vs. Unresponsive	-56.42	-184.1 to 71.25	No	ns	>0.9999
																																						Responsive vs. Unresponsive	-157.8	-291.0 to -24.68	Yes	**	0.0061
																																						Row 7
																																						Vehicle vs. Responsive	108.9	1.862 to 216.0	Yes	*	0.0415
																																						Vehicle vs. Unresponsive	-101	-228.7 to 26.65	No	ns	0.3848
																																						Responsive vs. Unresponsive	-209.9	-343.1 to -76.79	Yes	****	<0.0001
																																						Row 8
																																						Vehicle vs. Responsive	128.8	21.68 to 235.8	Yes	**	0.0049
																																						Vehicle vs. Unresponsive	-81.9	-209.6 to 45.78	No	ns	>0.9999
																																						Responsive vs. Unresponsive	-210.6	-343.8 to -77.48	Yes	****	<0.0001
																																						Row 9
																																						Vehicle vs. Responsive	185.7	78.61 to 292.7	Yes	****	<0.0001
																																						Vehicle vs. Unresponsive	-75.1	-202.8 to 52.57	No	ns	>0.9999
																																						Responsive vs. Unresponsive	-260.8	-393.9 to -127.6	Yes	****	<0.0001
																																						Row 10
																																						Vehicle vs. Responsive	196	88.90 to 303.0	Yes	****	<0.0001
																																						Vehicle vs. Unresponsive	-49.59	-177.3 to 78.08	No	ns	>0.9999
																																						Responsive vs. Unresponsive	-245.6	-378.7 to -112.4	Yes	****	<0.0001
																																						Row 11
																																						Vehicle vs. Responsive	235.3	128.2 to 342.4	Yes	****	<0.0001
																																						Vehicle vs. Unresponsive	-49.02	-176.7 to 78.65	No	ns	>0.9999
																																						Responsive vs. Unresponsive	-284.3	-417.5 to -151.2	Yes	****	<0.0001
