# Supplementary material for: Small molecule disruption of RARα/NCoR1 interaction inhibits chaperone-mediated autophagy in cancer
Source: EMBO Mol Med. 2025 Jun 9;17(7):1716–55. doi: 10.1038/s44321-025-00254-y (PMC12254369; doi:10.1038/s44321-025-00254-y)
Supplement: Supplementary file 8 — Source data Fig. 6 [file 44321_2025_254_MOESM8_ESM.zip › Figure 6/FigA.xlsx]

## Sheet: Fig. 6A
Cell viabilty (% 0 uM)
CIM7 Concentration (µM)	H1703				BEAS2B							[Inhibitor] vs. response -- Variable slope (four parameters)					Two-way ANOVA	Ordinary		Source of Variation	% of total variation	P value	P value summary	Significant?		ANOVA table	SS (Type III)	DF	MS	F (DFn, DFd)	P value		Bonferroni's multiple comparisons test	Predicted (LS) mean diff.	95.00% CI of diff.	Below threshold?	Summary	Adjusted P Value
0	97.4429	100	100	99.1477	104.753	87.5724	100	99.098				Best-fit values	H1703	BEAS2B			Alpha	0.05		Interaction	7.591	0.2326	ns	No		Interaction	4963	9	551.4	F (9, 54) = 1.353	P=0.2326		H1703 - BEAS2B
0.05	92.0345	58.5408		100	113.181	85.947		100				Bottom	= 0.000	= 0.000						Row Factor	47.62	<0.0001	****	Yes		Row Factor	31132	9	3459	F (9, 54) = 8.488	P<0.0001		Row 1	1.292	-40.49 to 43.07	No	ns	>0.9999
0.1	97.894	73.8631		101.033	116.161	87.307		100.966				Top	91.11	100.9						Column Factor	10.41	0.0001	***	Yes		Column Factor	6803	1	6803	F (1, 54) = 16.69	P=0.0001		Row 2	-16.18	-64.43 to 32.06	No	ns	>0.9999
0.25	98.5543	58.7941		104.83	114.807	85.0535		102.172				IC50	15.42	75.02												Residual	22006	54	407.5				Row 3	-10.55	-58.79 to 37.70	No	ns	>0.9999
0.5	98.9491	43.2183	168.451	101.786	110.611	86.2126	95.7668	101.968				HillSlope	-1.332	-0.9985																			Row 4	-13.28	-61.53 to 34.96	No	ns	>0.9999
1	97.7491	40.4325	97.3105	100.263	107.584	96.2182	95.0583	106.495				logIC50	1.188	1.875																			Row 5	4.462	-37.32 to 46.24	No	ns	>0.9999
5	87.1996	34.8134	89.7152	89.4859	81.9022	91.4093	105.821	107.993				Span	91.11	100.9																			Row 6	-17.4	-59.18 to 24.38	No	ns	>0.9999
10	69.9063	32.932	50.8661	74.7689	81.1231	86.3209	98.8626	99.5185																									Row 7	-21.48	-63.26 to 20.30	No	ns	>0.9999
25	25.7044	36.0694	33.4074	33.5012	71.6149	64.0029	100.702	44.7467																									Row 8	-34.34	-76.12 to 7.442	No	ns	0.196
50	1.90313	21.5739	15.9986	23.1476	44.6894	67.5404	89.0816	52.7492																									Row 9	-38.1	-79.88 to 3.684	No	ns	0.1003
																																	Row 10	-47.86	-89.64 to -6.079	Yes	*	0.0147
Cell viabilty (% 0 uM)
CIM7 Concentration (µM)	A549						BEAS2B					[Inhibitor] vs. response -- Variable slope (four parameters)					Two-way ANOVA	Ordinary		Source of Variation	% of total variation	P value	P value summary	Significant?		ANOVA table	SS (Type III)	DF	MS	F (DFn, DFd)	P value		Bonferroni's multiple comparisons test	Predicted (LS) mean diff.	95.00% CI of diff.	Below threshold?	Summary	Adjusted P Value
0	104.539	100	100	100	100	99.098	104.753	87.5724	100	99.098		Best-fit values	A549	BEAS2B			Alpha	0.05		Interaction	6.763	0.1372	ns	No		Interaction	6272	9	696.9	F (9, 74) = 1.580	P=0.1372		A549 - BEAS2B
0.05	110.737	87.7365		100.459	99.7687	100	113.181	85.947		100		Bottom	= 0.000	= 0.000						Row Factor	43.5	<0.0001	****	Yes		Row Factor	40338	9	4482	F (9, 74) = 10.16	P<0.0001		Row 1	2.75	-36.48 to 41.98	No	ns	>0.9999
0.1	117.65	76.615		98.2629	98.6722	100.966	116.161	87.307		100.966		Top	97.66	100.9						Column Factor	4.605	0.0026	**	Yes		Column Factor	4270	1	4270	F (1, 74) = 9.679	P=0.0026		Row 2	0.03109	-44.35 to 44.42	No	ns	>0.9999
0.25	117.631	61.4511		137.238	96.0179	102.172	114.807	85.0535		102.172		IC50	15.97	75.02												Residual	32646	74	441.2				Row 3	-3.045	-47.43 to 41.34	No	ns	>0.9999
0.5	117.682	43.0582	99.7641	104.653	95.8576	101.968	110.611	86.2126	95.7668	101.968		HillSlope	-1.383	-0.9985																			Row 4	2.224	-42.16 to 46.61	No	ns	>0.9999
1	110.297	24.7108	92.2542	116.018	92.3766	106.495	107.584	96.2182	95.0583	106.495		logIC50	1.203	1.875																			Row 5	-4.809	-44.04 to 34.42	No	ns	>0.9999
5	99.2752	18.327	90.8381	96.7871	82.1184	107.993	81.9022	91.4093	105.821	107.993		Span	97.66	100.9																			Row 6	-10.98	-50.21 to 28.25	No	ns	>0.9999
10	78.0456	5.46944	52.0109	89.1282	61.2364	99.5185	81.1231	86.3209	98.8626	99.5185																							Row 7	-14.22	-53.46 to 25.01	No	ns	>0.9999
25	39.3911	4.0995	45.5404	40.3319	32.6651	44.7467	71.6149	64.0029	100.702	44.7467																							Row 8	-27.22	-66.45 to 12.01	No	ns	0.4832
50	7.48224	0.620096	17.341	3.39429	12.7225	52.7492	44.6894	67.5404	89.0816	52.7492																							Row 9	-35.8	-75.04 to 3.427	No	ns	0.1008
																																	Row 10	-47.8	-87.03 to -8.565	Yes	**	0.0073
Cell viabilty (% 0 uM)
CIM7 Concentration (µM)	H460				BEAS2B							[Inhibitor] vs. response -- Variable slope (four parameters)					Two-way ANOVA	Ordinary		Source of Variation	% of total variation	P value	P value summary	Significant?		ANOVA table	SS (Type III)	DF	MS	F (DFn, DFd)	P value		Bonferroni's multiple comparisons test	Predicted (LS) mean diff.	95.00% CI of diff.	Below threshold?	Summary	Adjusted P Value
0	91.8105	100	100	100	104.753	87.5724	100	99.098				Best-fit values	H460	BEAS2B			Alpha	0.05		Interaction	8.693	0.0163	*	Yes		Interaction	4100	9	455.5	F (9, 54) = 2.543	P=0.0163		H460 - BEAS2B
0.05	92.6787	101.139		100.206	113.181	85.947		100				Bottom	= 0.000	= 0.000						Row Factor	61.78	<0.0001	****	Yes		Row Factor	29137	9	3237	F (9, 54) = 18.08	P<0.0001		Row 1	0.09667	-27.60 to 27.79	No	ns	>0.9999
0.1	94.3649	97.3246		95.9111	116.161	87.307		100.966				Top	94.69	100.9						Column Factor	7.927	<0.0001	****	Yes		Column Factor	3738	1	3738	F (1, 54) = 20.87	P<0.0001		Row 2	-1.701	-33.68 to 30.28	No	ns	>0.9999
0.25	94.3693	97.1246		94.754	114.807	85.0535		102.172				IC50	20.12	75.02												Residual	9671	54	179.1				Row 3	-5.611	-37.59 to 26.37	No	ns	>0.9999
0.5	98.6699	96.1796	100.18	86.347	110.611	86.2126	95.7668	101.968				HillSlope	-1.272	-0.9985																			Row 4	-5.262	-37.24 to 26.72	No	ns	>0.9999
1	90.3298	94.8226	91.0173	81.8792	107.584	96.2182	95.0583	106.495				logIC50	1.304	1.875																			Row 5	-3.295	-30.99 to 24.40	No	ns	>0.9999
5	47.0861	88.5932	84.7136	75.3766	81.9022	91.4093	105.821	107.993				Span	94.69	100.9																			Row 6	-11.83	-39.52 to 15.87	No	ns	>0.9999
10	36.4331	79.7556	85.17	75.0848	81.1231	86.3209	98.8626	99.5185																									Row 7	-22.84	-50.54 to 4.859	No	ns	0.1922
25	28.1075	62.4965	71.9947	38.2724	71.6149	64.0029	100.702	44.7467																									Row 8	-22.35	-50.04 to 5.353	No	ns	0.2185
50	11.887	12.1406	25.3905	2.40786	44.6894	67.5404	89.0816	52.7492																									Row 9	-20.05	-47.75 to 7.649	No	ns	0.3874
																																	Row 10	-50.56	-78.26 to -22.86	Yes	****	<0.0001
Cell viabilty (% 0 uM)
CIM7 Concentration (µM)	H23				BEAS2B							[Inhibitor] vs. response -- Variable slope (four parameters)					Two-way ANOVA	Ordinary		Source of Variation	% of total variation	P value	P value summary	Significant?		ANOVA table	SS (Type III)	DF	MS	F (DFn, DFd)	P value		Bonferroni's multiple comparisons test	Predicted (LS) mean diff.	95.00% CI of diff.	Below threshold?	Summary	Adjusted P Value
0	103.802	100	100	100	104.753	87.5724	100	99.098				Best-fit values	H23	BEAS2B			Alpha	0.05		Interaction	6.313	0.313	ns	No		Interaction	3482	9	386.9	F (9, 54) = 1.202	P=0.3130		H23 - BEAS2B
0.05	101.581	65.8154		100.472	113.181	85.947		100				Bottom	= 0.000	= 0.000						Row Factor	50.56	<0.0001	****	Yes		Row Factor	27886	9	3098	F (9, 54) = 9.627	P<0.0001		Row 1	3.095	-34.04 to 40.22	No	ns	>0.9999
0.1	95.5389	75.6424		99.6554	116.161	87.307		100.966				Top	85.44	100.9						Column Factor	10.79	<0.0001	****	Yes		Column Factor	5949	1	5949	F (1, 54) = 18.48	P<0.0001		Row 2	-10.42	-53.29 to 32.45	No	ns	>0.9999
0.25	94.6737	68.7905		98.9404	114.807	85.0535		102.172				IC50	23.68	75.02												Residual	17380	54	321.8				Row 3	-11.2	-54.07 to 31.68	No	ns	>0.9999
0.5	88.4493	79.5223	61.4494	98.2736	110.611	86.2126	95.7668	101.968				HillSlope	-2.134	-0.9985																			Row 4	-13.21	-56.08 to 29.66	No	ns	>0.9999
1	85.9154	76.5591	62.7829	99.643	107.584	96.2182	95.0583	106.495				logIC50	1.374	1.875																			Row 5	-16.72	-53.85 to 20.41	No	ns	>0.9999
5	81.0335	93.8199	58.4289	97.4099	81.9022	91.4093	105.821	107.993				Span	85.44	100.9																			Row 6	-20.11	-57.24 to 17.02	No	ns	>0.9999
10	57.7336	109.749	21.3378	100.965	81.1231	86.3209	98.8626	99.5185																									Row 7	-14.11	-51.24 to 23.02	No	ns	>0.9999
25	18.2843	62.5954	15.6034	70.8283	71.6149	64.0029	100.702	44.7467																									Row 8	-19.01	-56.14 to 18.12	No	ns	>0.9999
50	2.30762	19.1676	3.09423	26.4462	44.6894	67.5404	89.0816	52.7492																									Row 9	-28.44	-65.57 to 8.691	No	ns	0.291
																																	Row 10	-50.76	-87.89 to -13.63	Yes	**	0.0019
Cell viabilty (% 0 uM)
CIM7 Concentration (µM)	H520			BEAS2B								[Inhibitor] vs. response -- Variable slope (four parameters)					Two-way ANOVA	Ordinary		Source of Variation	% of total variation	P value	P value summary	Significant?		ANOVA table	SS (Type III)	DF	MS	F (DFn, DFd)	P value		Bonferroni's multiple comparisons test	Predicted (LS) mean diff.	95.00% CI of diff.	Below threshold?	Summary	Adjusted P Value
0	101.596	100	100	104.753	87.5724	100	99.098					Best-fit values	H520	BEAS2B			Alpha	0.05		Interaction	10.74	0.054	ns	No		Interaction	4552	9	505.8	F (9, 44) = 2.065	P=0.0540		H520 - BEAS2B
0.05	103.954		98.1812	113.181	85.947		100					Bottom	= 0.000	= 0.000						Row Factor	64.14	<0.0001	****	Yes		Row Factor	27182	9	3020	F (9, 44) = 12.33	P<0.0001		Row 1	2.676	-32.65 to 38.00	No	ns	>0.9999
0.1	105.49		98.9272	116.161	87.307		100.966					Top	102.8	100.9						Column Factor	4.044	0.0113	*	Yes		Column Factor	1714	1	1714	F (1, 44) = 6.999	P=0.0113		Row 2	1.358	-40.86 to 43.58	No	ns	>0.9999
0.25	103.445		99.2544	114.807	85.0535		102.172					IC50	16.37	75.02												Residual	10775	44	244.9				Row 3	0.7306	-41.49 to 42.95	No	ns	>0.9999
0.5	103.12	100	99.5333	110.611	86.2126	95.7668	101.968					HillSlope	-1.13	-0.9985																			Row 4	0.6717	-41.55 to 42.89	No	ns	>0.9999
1	99.8252	99.3167	97.91	107.584	96.2182	95.0583	106.495					logIC50	1.214	1.875																			Row 5	2.245	-33.08 to 37.57	No	ns	>0.9999
5	88.2919	94.7804	86.1303	81.9022	91.4093	105.821	107.993					Span	102.8	100.9																			Row 6	-2.321	-37.65 to 33.00	No	ns	>0.9999
10	83.7737	17.5917	58.6956	81.1231	86.3209	98.8626	99.5185																										Row 7	-7.047	-42.37 to 28.28	No	ns	>0.9999
25	91.4247	27.6829	21.0369	71.6149	64.0029	100.702	44.7467																										Row 8	-38.1	-73.43 to -2.778	Yes	*	0.0264
50	16.2523	29.2733	16.3667	44.6894	67.5404	89.0816	52.7492																										Row 9	-23.55	-58.88 to 11.77	No	ns	0.5509
																																	Row 10	-42.88	-78.21 to -7.560	Yes	**	0.0083
