# Supplementary material for: Small molecule disruption of RARα/NCoR1 interaction inhibits chaperone-mediated autophagy in cancer
Source: EMBO Mol Med. 2025 Jun 9;17(7):1716–55. doi: 10.1038/s44321-025-00254-y (PMC12254369; doi:10.1038/s44321-025-00254-y)
Supplement: Supplementary file 9 — Source data Fig. 7 [file 44321_2025_254_MOESM9_ESM.zip]

Archive with 14 entries (12 files):
- Figure 7/7A/
- Figure 7/7A/Fig7A.xlsx
- Figure 7/7A/Grade2-3_Adeno_NCoR1.png
- Figure 7/7A/Grade3_SCC_NCoR1.png
- Figure 7/7A/HealthyLung_NCoR1.png
- Figure 7/7B/
- Figure 7/7B/Fig7B.xlsx
- Figure 7/7B/Grade2-3_Adeno_RARa.tif
- Figure 7/7B/Grade3_SCC_RARa.tif
- Figure 7/7B/HealthyLung_RARa.tif
- Figure 7/Fig7C.xlsx
- Figure 7/Fig7D.xlsx
- Figure 7/Fig7E.xlsx
- Figure 7/Fig7F.xlsx
