# Supplementary material for: Small molecule disruption of RARα/NCoR1 interaction inhibits chaperone-mediated autophagy in cancer
Source: EMBO Mol Med. 2025 Jun 9;17(7):1716–55. doi: 10.1038/s44321-025-00254-y (PMC12254369; doi:10.1038/s44321-025-00254-y)
Supplement: Supplementary file 9 — Source data Fig. 7 [file 44321_2025_254_MOESM9_ESM.zip › Figure 7/Fig7C.xlsx]

## Sheet: Fig. 7C
Nuclear NCoR1/RARa
Healthy	NSCLC		Unpaired t test
1.50768	2.02913		P value	0.0002
0.759717	1.63166		P value summary	***
1.29109	1.83084		Significantly different (P < 0.05)?	Yes
1.19501	1.17132		One- or two-tailed P value?	Two-tailed
0.493172	2.42775		t, df	t=3.996, df=46
0.491559	3.88628
0.865869	3.40678
1.07889	2.09365
1.31703	2.17705
	2.51511
	2.71967
	2.2634
	4.07724
	3.78285
	0.963498
	2.67669
	3.086
	2.45092
	2.23482
	1.20585
	3.85788
	1.77659
	1.7154
	2.33254
	1.89069
	5.49557
	2.06358
	2.26261
	2.85926
	4.38349
	3.12996
	2.75197
	2.58565
	0.747988
	0.547601
	1.15989
	1.90832
	2.16353
	1.83387
