# Supplementary material for: Small molecule disruption of RARα/NCoR1 interaction inhibits chaperone-mediated autophagy in cancer
Source: EMBO Mol Med. 2025 Jun 9;17(7):1716–55. doi: 10.1038/s44321-025-00254-y (PMC12254369; doi:10.1038/s44321-025-00254-y)
Supplement: Supplementary file 9 — Source data Fig. 7 [file 44321_2025_254_MOESM9_ESM.zip › Figure 7/Fig7D.xlsx]

## Sheet: Fig. 7D
CMA Score																															NCoR1/RARa
ACC	BLCA	BRCA	CESC	CHOL	COADREAD	DLBC	ESCA	HNSC	KICH	KIRC	KIRP	LGG	LIHC	LUAD	LUSC	MESO	OV	PAAD	PCPG	PRAD	SARC	SKCM	STAD	TGCT	THCA	THYM	UCEC	UCS	UVM		ACC	BLCA	BRCA	CESC	CHOL	COADREAD	DLBC	ESCA	HNSC	KICH	KIRC	KIRP	LGG	LIHC	LUAD	LUSC	MESO	OV	PAAD
-0.430243	0.0411899	-0.100085	0.0964885	-0.182212	-0.444713	0.297968	0.152497	0.587796	-0.138399	0.0133734	-0.1696	0.363177	-0.5007	-0.150085	0.905745	-0.0818987	0.0785407	0.0564827	-0.0770133	-0.300511	-0.400107	-0.0497046	0.291518	0.0609624	-0.317531	-0.0953003	0.185062	-0.788684	0.0380773		0.605399	0.659311	0.790086	2.63631	0.78885	0.754572	1.42376	2.71797	1.39145	2.7772	2.43672	0.660623	4.21606	0.564037	0.800761	1.85693	0.703122	1.77803	1.54676
-0.277566	-0.164134	-0.573033	-0.26898	0.199968	-0.234628	-0.143529	0.36691	0.350152	-0.000852378	-0.324816	-0.267106	0.427501	-0.681476	-0.301322	0.53942	0.0228478	0.156377	0.14581	-0.257523	-0.205417	-0.393565	0.469296	0.346977	0.0322396	-0.106289	-0.428912	-0.0567537	-0.315806	-0.504555		1.36619	10.1339	1.08183	1.38248	1.9045	1.92789	1.4051	2.7033	2.90609	3.86713	0.368388	0.546222	2.91686	0.745587	1.43273	2.58805	0.731179	4.6037	0.861761
-0.242038	0.0549931	-0.688033	-0.113392	0.0863011	0.0150209	-0.586825	0.203005	0.481386	0.124093	-0.208707	0.188563	0.317239	-0.724092	-0.0789422	0.470856	0.0460979	-0.189265	0.0555388	-0.248871	0.46497	-0.575321	0.205862	-0.0415354	0.041187	-0.0192245	0.102144	-0.729258	-0.129248	0.210754		1.38853	4.39891	0.081176	1.62371	2.79712	0.99674	1.12014	4.00914	4.74421	6.03919	2.76002	1.46831	2.88649	0.172113	0.828521	1.94176	0.438581	1.43878	1.61465
0.076402	0.12518	-0.20693	0.168059	-0.883802	0.358065	-0.11257	0.407352	0.239492	0.186049	-0.520331	-0.06545	0.246299	-0.412295	0.0351951	0.293679	-0.0499664	-0.3374	-0.0373684	-0.754373	0.1541	-0.413423	0.0245287	0.618755	0.23586	-0.120634	0.0736632	-0.343948	-0.319176	0.179052		3.76287	2.01804	0.437892	1.69037	0.780926	5.23853	1.43314	3.5801	1.19539	6.7006	1.22121	1.14576	1.91726	0.176849	1.61428	4.28023	2.43818	3.30085	0.956161
0.0342666	-0.111439	-0.294287	0.0722324	-0.14643	0.0390635	-0.110412	0.0152498	0.476958	-0.251986	0.156159	-0.384633	0.655246	-0.150785	0.0310558	-0.423879	-0.0588305	0.238232	-0.369318	-0.16677	0.0799314	-0.333678	0.235971	0.0732292	0.124254	-0.0181952	-0.102731	0.0684985	-0.47721	0.297564		2.64592	1.87767	0.537135	0.803636	2.22206	2.28682	2.11707	2.75401	4.78951	1.03135	1.41953	0.294422	11.3626	0.872112	0.556278	1.50974	0.709559	3.39931	1.1105
-0.218478	-0.103359	-0.147752	0.317918	0.195617	0.243052	-0.0775125	-0.111775	-0.0312409	0.0453991	-0.120074	0.0221824	0.311292	-0.0307151	0.0558237	0.0112111	0.101257	-0.00992302	-0.0999187	-0.363284	0.0614919	-0.555034	-0.0327249	0.343973	0.0809845	0.0633143	-0.889116	-0.65442	-0.074832	0.194003		1.58326	3.37593	0.532973	6.18592	1.20621	3.69039	1.25133	2.90225	6.85738	2.46487	0.796424	0.518354	2.51841	0.861123	1.6865	1.18693	0.814119	4.63857	1.97992
-0.0365943	-0.293577	-0.564008	0.0541015	-0.0944102	0.225358	-0.23454	0.702063	0.287487	-0.945029	-0.362613	0.121604	0.461552	0.122298	-0.207459	-0.428498	-0.155358	0.00142707	-0.124501		0.347165	0.0219114	0.152328	0.583454	0.112214	-3.18836e-05	0.0826001	-0.712662	0.0876783			2.49112	3.23205	0.531912	1.50499	0.761586	1.95152	1.60304	6.2817	1.30349	0.375866	0.806862	1.77555	6.91014	0.330121	0.605543	2.05282	1.383	2.69003	1.17615
-0.253124	-0.179873	-0.140678	0.0849229	0.17286	-0.365552	0.195347	0.874648	0.127271		-0.12108	0.0725871	0.3912	0.0388667	-0.0802047	-0.238687	0.151279	0.482418	-0.219615		0.111254	-0.46139	0.175005	0.662248	-0.339247	-0.12583	0.0263438	-0.14416	-0.81292			1.04119	0.935217	0.552086	1.9504	0.677102	1.00213	1.48257	6.38788	3.29989		0.882508	1.64311	11.8266	2.4189	1.89289	2.31676	0.973644	2.59841	0.669983
0.00479689	-0.41126	0.154831	0.468702	0.0938442	0.0106747	0.0554635	0.130562	0.641438		-0.0383892	0.0667783	0.428503	-0.341537	-0.282546	0.430472	-0.181378		0.116548		-0.0620141	-0.321232	0.290936	0.0280488	0.025493	-0.376025	-0.673559	0.120488	-0.486353			2.6326	1.73529	0.770985	4.02904	1.9282	1.14809	1.22346	5.50373	3.16911		0.846831	2.20726	3.17369	1.10952	2.04681	1.72392	1.3037		0.933336
-0.173707	-0.0130426	-0.0563558	0.301082	0.249253	0.0605037	0.279134	0.786709	0.306814		-0.568672	-0.0189792	0.449561	0.0303688	0.0930172	0.194792	0.248994		-0.231839		0.700279	-0.644118	0.243682	-0.252107	-0.132028	-0.175908	0.0594113	-0.0895455	-0.104065			1.07219	2.94652	0.800488	2.74336	2.28527	1.77883	4.84246	13.7966	2.11386		0.49702	1.45022	6.53907	0.979452	1.43378	3.00589	1.48422		0.92385
-0.247771	-0.130461	-0.187928	0.547954		0.11744	0.115634	0.749896	0.0387097		-0.334491	-0.422654	0.386888	-0.604289	-0.0330988	0.262546	-0.0359588		-0.22498		-0.013434	-0.278967	0.111527	-0.273488	0.250519	-0.552998	-0.389121	-0.202713	-0.167271			1.5498	1.25819	5.50839	2.67747		1.56686	1.71536	5.35108	3.32195		1.20072	0.738996	3.20758	0.329341	0.666245	1.78047	1.2038		1.11995
-0.288797	-1.00706	0.197809	0.293811		0.232075	-0.0978156	0.709714	0.27836		0.194737	0.0364872	0.202465	-0.123526	0.182029	0.522719	-0.156848		0.0416183		0.177418	-0.363037	0.0379867	-0.0088943	0.176652	-0.373013	-0.258115	-0.338057	-0.680778			1.05601	6.37216	3.97564	1.89517		1.64888	1.28802	6.22173	2.27778		1.43861	0.982573	2.68114	0.084245	0.791474	1.71868	0.879552		1.1099
0.218193	-0.336279	-0.178314	0.014385		0.0780666	0.315681	0.319586	0.404314		-0.125138	0.149586	0.123691	-0.38635	-0.166805	0.508887	-0.0845043		-0.405883		-0.0394205	-0.364543	0.25667	-0.121159	0.10459	-0.272606	-0.106148	-0.846544	-0.485087			1.63293	1.61509	0.99954	1.79443		2.57969	1.64069	8.03219	2.80781		1.75632	1.39485	2.77445	0.370426	1.01416	4.1226	0.507156		1.43588
-0.130905	-0.23831	0.018796	-0.12828		0.087233	-0.0358651	0.370761	0.414546		-0.0041347	-0.259259	0.37104	-0.043941	-0.0193085	0.357287	-0.165299		-0.295631		0.563991	-0.151633	-0.100092	0.0828518	0.0345138	-0.171441	-0.0788138	-0.676964	0.107733			2.01707	1.1819	0.938929	3.28668		2.90941	0.962037	3.127	3.38536		1.18914	0.465422	5.23139	0.522706	0.916001	1.90362	0.307373		0.508938
0.0872441	-0.710195	-0.305084	0.0431149		0.0790186	-0.31592	0.481872	0.578225		-0.0966331	-0.047582	0.234745	-0.00359248	-0.317566	0.345852	-0.246262		-0.118154		-0.270683	-0.698337	-1.07362	-0.035297	0.171904	-0.273128	-0.485284	-0.581652	0.242137			3.03011	1.02796	0.581259	2.33256		2.34575	3.04799	2.34923	2.73731		1.30756	1.48788	1.82653	1.65233	1.33053	2.81695	0.1762		0.478477
	-0.66943	-0.0801663	0.150854		-0.0551424	-0.064406	0.319735	0.140334		-0.244519	0.00926247	0.408688	-0.20954	0.0112665	0.219541	-0.163162		-0.0535022		-0.0429454	-0.782476	-0.00521719	0.122562	-0.378717	-0.20512	-0.127551	0.047487	0.0366789				1.39543	1.48133	1.52702		2.15672	3.20756	3.07315	0.562372		1.24018	0.58559	2.77104	0.478343	1.85581	1.5993	0.541759		0.347645
	-0.267512	0.0772849	0.0543077		-0.178241	-0.200203	0.544272	0.223226		0.108704	-0.0291426	0.428084	-0.429004	0.110945	0.129403	0.0651061		0.0884505		-0.218948	-0.427768	-0.299782	-0.198319	0.215645	-0.346453	-0.221071	-0.40087	-0.133439				0.875974	0.994061	2.37888		2.39229	1.02065	6.10792	1.15856		0.931264	1.57313	1.55255	0.499999	1.04388	3.25406	2.05566		1.34505
	-0.566637	0.219175	-0.0903048		-0.127241	-0.323471	0.698529	0.161895		0.241836	0.125617	0.464157	0.244898	-0.234764	-0.0957165	-0.0153216		-0.0110085		0.0795902	-0.442813	0.152722	-0.191969	0.149394	-0.0952445	-0.173456	-0.48361	-0.297541				0.725592	2.91417	5.38489		3.70187	2.62894	8.01211	1.61454		5.32015	5.02763	2.31911	1.07026	0.808017	1.81947	1.11111		0.656209
	-0.426132	0.0309609	0.0494277		-0.153442	-0.150448	0.609584	0.0200992		-0.0779283	0.412376	0.308748	-0.0258747	0.112736	-0.276237	0.0189772		0.100042		0.288719	-0.381341	0.095629	-0.141711	0.277642	-0.109502	-0.132818	-0.384106	-0.386108				1.08996	1.35214	3.18533		1.57845	3.93434	8.47757	0.779425		0.871067	7.51798	1.43981	0.852204	1.34682	3.23283	0.914676		0.706957
	0.227666	-0.1033	0.000586615		0.036791	-0.265043	0.400381	0.430227		0.149145	0.140832	0.533222	-0.347522	-0.111882	0.0348979	-0.190247		-0.269802		0.453353	-0.30282	0.127821	-0.0825487	0.150399	-0.340448	-0.164725	-0.150231	-0.249198				4.45311	0.468824	2.566		4.35835	1.48034	3.86146	2.36901		5.01515	4.45152	2.97114	0.714368	1.96609	3.46559	0.772023		1.16803
	0.18926	-0.110894	-0.162263		-0.0894934	0.0806839	0.427278	0.287859		0.0741988	-0.387711	0.301035	-0.262897	-0.0910293	0.78597	0.125709		-0.438459		0.0794515	-0.35795	-0.0157585	0.295021	0.351881	0.0946927	-0.12665	0.134389	0.241406				7.46446	0.153413	1.25991		3.57143	0.646085	7.49574	1.67382		1.81398	1.34465	3.16419	1.66234	0.830381	3.1205	1.18868		1.00151
	0.0728057	-0.238469	-0.262948		0.0784402	-0.166077	0.467019	0.186652		0.317636	-0.0570819	0.250133	0.26907	0.376888	0.491781	-0.313968		0.0582003		0.238882	-0.447487	-0.0520917	-0.133217	0.134774	-0.120721	-0.236419	-0.209529	-0.457489				1.83142	2.64293	0.488333		2.28324	2.2272	3.83039	2.03178		3.24268	1.61332	2.11143	1.85912	1.40453	3.94631	0.932787		0.630958
	-0.286198	-0.27699	0.0171638		-0.313476	-0.122601	-0.0428093	0.346868		-0.342063	0.207525	0.639067	-0.363891	0.323586	-0.153837	-0.138361		-0.0895289		0.337362	-0.669078	0.0909178	0.187378	-0.121265	-0.55911	0.402105	-0.184442	-0.64713				1.20874	0.596816	1.24427		1.49545	3.34295	2.32485	1.75526		2.60255	0.733713	6.6351	0.674206	1.21365	1.78688	0.470447		0.733401
	-0.287625	-0.264271	-0.173102		0.189222	-0.0358948	0.181279	0.00176034		-0.0538269		0.272071	-0.291737	0.556051	0.170502	-0.0764452		-0.523034		0.286851	-0.234415	0.104905	0.161353	-0.00586048	0.0682529	0.100466	-0.458741	-0.0619581				2.40108	0.28361	1.42051		2.12988	7.56993	4.51695	1.58026		2.17084		2.60827	0.65976	2.92713	0.587929	1.73371		0.539687
	-0.152744	0.00822725	0.0108539		-0.186178	0.183448	0.626248	0.261603		-0.306038		0.102454	-0.198102	0.0175368	-0.0628382	0.0531086		-0.264855		0.245134	-0.129185	0.274408	0.14861	0.506776	-0.342193	-0.0482602	-0.157231	-0.576459				2.85879	1.68858	1.08605		2.60817	3.25903	1.88157	8.14043		0.541589		1.28488	0.936709	4.51104	1.47394	0.746005		0.862389
	0.472967	0.319017	0.19931		-0.0321425	0.0109508	0.53218	-0.0884864		0.0175466		0.0754488	-0.369648	-0.509241	0.504944	-0.11794		0.117825		-0.0456126	-0.18545	-0.281717	-0.0541028	0.175131	-0.331049	0.0762327	-0.970148	-0.277764				3.12603	3.41831	3.83829		2.43612	1.04248	6.05496	2.04927		0.855794		3.84916	0.35409	1.49587	2.07578	0.693266		1.3633
	-0.176092	-0.503125	0.258404		0.0986829	0.143426	0.503487	0.285188		0.0306967		-0.0231457	-0.0919604	0.0982057	0.253192	-0.0293965		0.666236		-0.322505	-0.104073	-0.105184	0.647299	0.228069	-0.430358	-0.0928448	0.0404037	-0.167738				1.42792	0.484995	4.7237		2.3677	0.915511	4.69914	7.12458		0.557449		1.98731	0.469744	1.1334	2.09144	0.111995		1.21614
	-0.25284	0.0281598	-0.329417		-0.0988977	-0.1004	0.627046	0.545262		0.25956		0.172128	-0.254067	-0.0378327	0.34453	-0.195578		-0.097336		0.0262375	-0.250001	0.0942843	-0.272053	0.33126	-0.244177	-0.222844	-0.0850674	-0.665262				2.40313	0.574672	2.45431		1.90086	1.67504	5.24841	2.72743		0.968666		2.42613	1.25939	2.08918	1.17588	0.337453		1.29999
	-0.0233286	-0.295599	-0.0734999		-0.0455628	-0.133878	0.524153	0.554566		-0.434948		0.125978	0.41042	-0.322997	-0.0242923	-0.0523436		-0.188893		-0.107307	-0.170096	-0.539278	-0.188688	-0.0671341	-0.185996	-0.154464	-0.3355	-0.710039				3.29399	0.566518	2.0621		1.56697	3.6928	4.97039	7.6441		1.35076		2.19143	1.05287	1.3613	1.46006	0.419895		0.562308
	-0.368594	-0.387677	0.301929		-0.0236272	-0.193274	0.258386	0.413318		-0.173274		0.127932	-0.516104	-0.0674	0.71139	-0.212757		-0.155918		0.208457	-0.259274	0.170509	0.287578	0.398679	-0.222054	0.0130975	-0.333689	-0.107724				0.612054	0.316687	4.07254		2.21506	2.72759	1.30955	3.59564		0.857141		1.14409	0.539801	4.7835	0.812988	0.550554		1.83102
	0.123663	0.136612	0.348774		-0.55241	-0.341464	0.199232	0.737132		0.221484		0.190146	-0.198518	-0.107978	-0.136354	0.123313		-0.112527		0.0888681	-0.549755	-0.25567	-0.0129431	-0.0346023	-0.0208216	-0.200819	-0.0632562	-0.383044				2.74006	1.14141	5.29911		0.394561	0.702805	8.32551	4.41437		0.911381		1.68536	0.504992	1.04684	4.66062	1.02268		2.47234
	-0.351507	-0.187808	0.24039		-0.144755	-0.266444	0.527689	0.192334		0.478195		0.407327	-0.277714	-0.229648	-0.294168	0.00867523		-0.334167		0.00536514	-0.791397	-0.180085	0.054893	-0.122356	0.156891	-0.833207	-0.263951	-0.513707				0.656656	0.69185	4.86982		1.2049	6.62082	5.00048	1.32458		2.04776		2.35523	1.13385	1.45218	0.421372	1.70045		3.02568
	-0.172303	0.103966	0.0592779		-0.0111709	-0.119025	0.713572	0.303871		-0.450892		0.266774	-0.109289	-0.127137	-0.134683	-0.194929		0.091438		-0.0782326	-0.472407	-0.524	-0.137454	0.323211	-0.504611	-0.259864	0.0539535	-0.197323				1.48797	0.298804	1.01455		2.375	3.93423	7.43601	3.79134		0.359016		1.25062	0.537738	1.74633	2.12929	0.49202		1.64349
	-0.290149	0.238345	-0.0228453		0.428875	-0.102435	0.386963	0.115571		0.0936611		0.231109	-0.0709692	-0.346311	0.660874	-0.296289		0.27991		0.148004	-0.456974	0.339604	0.566041	0.0691572	-0.0158377	-0.277635	-0.0272857	-0.419926				1.73379	1.19906	2.16058		5.7635	4.21909	8.11584	2.43168		4.09142		0.706488	0.301715	0.872007	1.86138	0.181262		1.89311
	-0.0880781	-0.473674	-0.0893919		-0.126432	-0.0575475	0.560418	-0.185967		-0.0804998		0.375752	-0.10112	-0.187233	-0.210211	0.268191		-0.250079		0.0152018	-0.194388	-0.389964	-0.145102	0.123217	-0.122333	-0.0677084	-0.141994	-0.19552				1.08757	1.04518	1.07212		2.55026	2.75	1.87846	1.58111		0.721087		1.1981	0.425848	0.431191	1.12398	0.920767		0.861819
	-0.324519	-0.0925843	0.281848		-0.0431698	0.0752807	0.372297	0.296232		-0.336879		-0.0330247	0.0338248	0.108273	-0.0750393	-0.00497885		-0.200625		-0.188256	-0.421554	0.126438	0.363359	0.293823	-0.0342518	-0.0192833	-0.19007	-0.609071				3.19964	0.644	1.14679		1.89466	2.6531	5.7968	2.24418		2.11339		2.28023	0.76123	0.834513	2.04894	0.585238		1.20718
	-0.451965	-0.0539899	0.0144023		0.20652	0.082595	0.397026	0.270037		0.0653223		0.178034	-0.268165	-0.69726	-0.112153	-0.882611		-0.220391		-0.293025	-0.508119	-0.401901	0.0481649	0.138879	-0.0897883	-0.167414	-0.291463	0.0330105				2.08985	0.66277	4.09443		4.08164	1.55692	6.21607	5.81379		1.25806		0.995597	1.06198	0.546314	4.1746	0.197094		1.26207
	-0.195072	-0.0358072	-0.170293		0.0648828	-0.24389	0.187261	0.12197		-0.293662		-0.215882	-0.0660373	-0.184232	-0.144543	-0.0730579		-0.338071		0.142904	-0.461509	0.0180749	0.103616	0.0673588	0.0613321	-0.147764	-0.41461	0.0552316				3.28842	0.969869	1.84075		1.43903	5.06932	1.62781	1.52588		1.27117		0.787127	1.72364	2.79432	2.56741	0.903818		0.963145
	0.069544	0.161628	0.246679		-0.0895171	-0.37378	0.457599	0.368202		-0.209		0.14238	-0.350984	-0.309315	0.505689	-0.0897091		-0.231634		0.0245995	0.694236	0.385319	0.078449	0.258906	0.139677	-0.0173746	-0.235182	-0.396269				4.83466	0.767384	1.3876		4.85194	0.76205	1.69347	2.34735		0.953411		1.50924	0.501159	1.7533	4.88594	0.382057		1.75488
	-0.0864742	0.240272	-0.590215		-0.724478	0.12691	0.318204	-0.143924		0.563545		0.113269	-0.595055	-1.15408	-0.165172	0.206538		-0.451213		-0.061731	-0.425829	0.066969	0.0974442	0.106792	0.0119486	-0.15065	0.0369086	-0.244412				2.88864	1.93085	0.644912		1.00035	1.83892	2.45177	3.43661		1.23163		1.99016	0.267308	0.780016	1.93291	0.48848		0.568967
	-0.149461	0.210465	0.0664076		0.0602182	-0.156007	0.45791	0.380619		-0.525577		0.137361	-1.11206	-0.755574	0.130482	0.0712938		-0.308845		0.248903	-0.104608	0.433604	0.134093	0.000391691	-0.112892	0.019336	0.249467	-0.0164807				2.0387	2.99999	2.2887		3.14812	1.9652	3.68177	3.10445		0.831444		1.82165	0.169142	0.591852	1.89758	0.519089		0.333582
	-0.903348	-0.0452822	-0.242555		0.250412	-0.533692	0.0782093	0.432052		-0.178035		0.433405		-0.456165	0.561518	0.299281		-0.291172		0.120326	-0.391587	0.011423	0.117841	0.0168641	0.0669078	0.0406425	-0.226184	0.208379				0.914517	0.743723	0.805123		4.68083	1.21625	1.05108	2.11251		0.73721		1.69986		1.31818	2.24516	0.802725		0.962343
	-0.127133	0.0924717	-0.306259		0.258647	-0.376821	0.328805	0.232		0.140427		0.321733		-0.154309	0.217103	-0.0416504		-0.3253		-0.316306	-0.153428	0.293556	0.751707	0.113776	0.062169	0.0607358	-0.410341					2.13742	3.00934	1.472		0.758054	0.642125	4.6594	4.69991		2.78492		1.40236		0.830851	2.75091	0.675574		3.13327
	-0.53579	0.170454	0.285169		-0.0714089		0.405154	0.409298		-0.124762		0.479696		-0.232746	0.13495	-0.210623		-0.370684		0.0620355	-0.324307	-0.490409	0.714857	0.545795	0.0714926	0.0273991	-0.583814					2.21942	0.589482	1.15751		1.04224		7.71424	1.59873		0.346365		2.88633		0.464005	2.57484	1.42458		0.922322
	-0.542088	-0.0208755	-0.175023		0.26692		0.278274	0.0809053		0.0206738		0.312498		-0.00514092	0.365867	-0.219275		0.000700801		0.143831	-0.191589	-0.00134562	0.47943	0.162334	0.170486		-0.320462					0.908504	0.620858	1.39824		1.72754		6.24249	2.67632		2.55575		3.16672		1.46195	2.33833	1.03405		1.2169
	-0.0262085	-0.194435	-0.772604		-0.0718065		0.719526	0.15135		-0.428429		0.349714		-0.33624	0.107984	-0.0457618		-0.282713		-0.268577	-0.524234	-0.817595	-0.135127	0.261266	0.172417		-0.0808771					1.15811	0.70813	1.80202		2.20014		1.98152	1.44785		1.69062		1.31419		0.86166	1.71626	2.04876		0.600834
	-0.59271	0.1705	-0.328103		-0.0568879		0.320869	0.275154		-0.0635451		0.167345		-0.0344899	-0.0922594	-0.099942		-0.0462537		-0.0100718	-0.328457	0.00874282	-0.0816401	0.376277	-0.16015		0.107901					1.22064	2.21387	0.83708		2.53696		2.84804	2.70089		3.01303		1.92341		0.755211	0.63284	0.349234		1.60079
	-0.0228677	0.276863	-0.182667		0.112438		0.703704	0.189531		0.0188448		0.325739		0.283423	0.417189			-0.235418		-0.244144	-0.264255	0.539331	-0.0531724	0.278043	-0.107058		0.255407					1.2742	4.11929	1.27572		2.2785		7.79579	3.08863		1.41595		2.2154		0.550327	1.66872			1.48572
	-0.25284	0.188228	0.0613607		0.143962		0.400815	0.481921		0.0296477		-0.0764916		0.0468559	0.209547			-0.485342		0.0255569	-0.405556	0.694992	-0.0672084	-0.0752605	-0.157476		0.219182					2.6123	1.81671	3.89964		0.402511		8.59952	2.82378		1.15019		2.24646		0.751938	5.0727			0.599569
	-0.0716253	0.021407	-0.228721		-0.186114		0.70355	0.382261		0.0408703		0.0738456		0.0340169	0.0732656			-0.0487926		0.153978	-0.353778	0.208991	0.0823569	0.22084	-0.0916242		-0.104095					2.03292	4.89317	2.58104		2.11941		8.88263	4.88181		1.05045		1.34252		4.35458	2.99039			0.795621
	-0.193704	0.12853	0.086313		0.181277		0.698437	-0.280853		0.138981		-0.116485		-0.210298	0.271087			-0.331247		-0.0542041	-0.17685	0.152324	0.515849	0.0804581	-0.178994		0.174813					2.22824	1.3621	1.43409		6.65235		3.77354	1.66726		1.03964		1.77216		3.70465	2.33323			0.850469
	-0.415913	0.0164025	0.000511489		0.0444416		0.286967	0.0214392		-0.411334		-0.181131		0.206504	0.417687			-0.191214		-0.0520454	-0.141137	-0.528623	-0.0398436	0.0555028	-0.290759		0.178005					1.19385	2.41076	1.7472		4.05143		5.60394	2.81559		1.13679		1.64599		2.25635	2.10313			1.09566
	-0.213766	0.136954	0.537339		0.071744		0.5724	-0.059981		-0.290524		0.307314		-0.0225616	0.0297741			0.0330729		0.0152761	-0.168678	-0.982613	0.146612	-0.024713	-0.0588409		0.0368296					5.45003	1.42464	1.26196		2.25563		2.00071	2.9222		0.833441		5.55729		1.34446	2.3124			2.90089
	-0.181088	-0.150317	-0.063271		0.0632373		0.35847	0.108546		-0.392826		0.347499		-0.0160999	0.263086			0.235471		0.0143651	-0.178323	0.109597	-0.0327555	0.172518	-0.152203		-0.228594					2.66138	0.940845	2.3005		5.85741		2.71042	2.55881		1.14347		3.20656		1.86943	1.94922			4.95257
	-0.227901	0.179284	0.417153		-0.372047		0.427008	0.428056		-0.0268832		0.490884		-0.0965969	0.31146			0.107839		0.126812	-0.338484	0.0289058	-0.0292131	0.0677142	-0.0461187		-0.0373353					0.484532	3.19447	2.24201		2.13415		0.976931	2.08113		2.81042		4.70036		2.58459	2.92288			2.21553
	-0.306948	0.649489	0.731438		-0.0810841		0.447811	0.34394		0.0649175		0.373737		-0.143419	-0.104787			-0.0335924		0.0581703	-0.769057	0.0425256	0.109644	-0.0679447	0.0257656		-0.32374					0.410777	0.679468	2.488		1.89539		4.61615	2.95525		2.11431		4.50115		2.48884	1.3757			1.47261
	-0.421009	-0.026615	-0.174059		-0.106824			0.304564		-0.0205778		0.28669		-0.108473	-0.0339589			0.130654		-0.0497746	0.0589654	-0.307603	0.431977	-0.0147178	-0.303708		-0.163249					0.787455	0.653637	1.02406		1.49969			1.47084		2.6895		3.06553		3.93665	2.07438			4.48814
	0.0280689	-0.301962	-0.454684		-0.550271			0.0645585		-0.103181		0.457256		-0.306705	-0.281717			0.0925448		0.752163	-0.378732	-0.0170961	-0.149386	-0.0642065	-0.0489845		0.300588					3.5751	1.16174	1.15776		2.50784			3.50778		1.17933		5.23046		0.933982	1.02469			0.862134
	0.19649	0.0699515	-0.149633		-0.526864			0.256274		0.0805731		0.224069		-0.114852	-0.0191927			0.0828608		-0.0292915	-0.598965	0.0900204	0.432071	0.0937144	0.032062		-0.450388					1.02419	3.95714	0.969109		1.08128			3.88216		0.702941		2.36891		0.303857	2.74214			1.8095
	-0.465939	-0.132279	0.246243		-0.0766853			0.0246962		0.0740325		0.262757		0.137932	0.348963			-0.0502124		-0.130359	-0.11555	-0.0603013	0.147504	-0.0686909	0.128975		0.11408					1.33424	0.191826	2.19837		3.71826			2.8196		1.4487		3.19374		1.01669	1.75623			1.84155
	0.17025	0.370758	-0.612272		0.181902			0.215103		-0.306697		0.315483		0.671269	-0.202214			-0.0612938		-0.297842	-0.402083	0.112037	0.0514801	0.188023	-0.410364		0.230239					1.09951	2.57185	0.600906		3.45275			4.49144		0.929798		2.09324		1.79508	2.10581			3.18134
	-0.379492	-0.106657	0.181235		0.102555			-0.166618		-0.145997		0.432539		-0.416121	-0.111896			-0.344652		-0.025539	-0.360637	-0.108505	0.279911	-0.000512694	-0.260943		-0.0631535					0.901926	1.24257	2.66058		1.41535			6.35393		0.948092		4.32707		1.02857	1.53164			0.983892
	-0.384792	0.269415	-0.452109		0.0250004			-0.0212415		-0.0972556		0.0587286		-0.0288061	0.299305			-0.0805405		-0.0470262	-0.356384	-1.19129	0.178899	0.202969	0.0257367		-0.564492					0.398886	1.21983	0.518002		2.3834			3.55896		0.784654		4.02053		1.1897	1.10143			0.751558
	-0.309932	-0.0102715	0.0277873		0.115657			0.292209		0.329197		0.179372		0.0849055	0.408094			0.00981209		-0.217354	-0.249727	-0.642796	0.380443	0.00339487	-0.106264		-0.423614					2.00341	1.53752	2.65693		3.7504			2.71301		1.44611		1.36104		4.59545	1.14701			7.89946
	-0.308166	0.133975	-0.2657		0.10708			-0.142772		-0.294948		0.00716749		-0.0310401	0.164186			-0.334244		0.40088	-0.71042	0.040884	0.568013	0.150852	-0.765256		-0.556415					1.429	0.8486	1.07862		2.59856			1.09848		0.595304		2.74794		3.24285	1.87992			1.08206
	-0.438175	-0.0195638	0.381933		0.173581			-0.24976		-0.000980988		0.245283		-0.520295	0.374338			-0.137772		0.00577775	-0.349071	0.312088	0.373678	-0.00595861	-0.257369		-0.839575					5.44367	2.62084	2.82123		3.38639			1.89976		2.21591		1.9041		1.68197	13.1895			0.857393
	-0.132372	0.0351104	0.0290418		0.0997364			0.21233		0.0108777		0.5095		-0.108521	0.303521			-0.254027		-0.0444612	0.0878455	-0.053091	0.175454	-0.565743	-0.0663399		-0.0439057					2.64834	1.05964	1.88219		0.760838			1.66532		6.86047		1.22224		0.348253	2.41588			1.1593
	0.183179	-0.0295229	0.24863		-0.106697			0.15643		0.0356503		0.358902		0.222236	-0.11446			0.23335		-0.349894	-0.681566	0.127941	0.782862	-0.0880877	0.174587		0.0314885					1.59319	0.168906	1.95753		1.5005			3.13654		1.48488		1.56947		1.86242	1.86275			0.614841
	-0.282954	-0.120658	0.0563262		-0.03945			0.131817		0.260966		0.312373		0.158862	0.0927398			0.0585501		-0.0816124	-0.547266	0.0463608	0.578345	-0.0769846	-0.055849		-0.191195					1.7853	1.02989	0.819005		1.80305			2.35786		2.26262		2.5236		2.21687	1.29648			1.61017
	0.331405	0.489667	-0.168528		0.0443726			0.283209		-0.10429		0.357759		-0.237861	0.231975			0.102663		0.0155273	-0.759527	0.527155	-0.186763	-0.128147	0.0473813		-0.849651					2.43556	3.37981	2.52054		4.36651			7.11977		0.74667		4.01136		2.67463	3.23604			1.2531
	0.0179844	0.114191	0.108652		-0.0720427			0.246565		0.176223		0.590016		-0.100961	0.27044			0.194385		0.0338938	-1.12962	0.451019	-0.0649719	0.217717	-0.338853		-0.673218					3.87139	0.812181	1.19739		4.01592			2.61315		2.40629		1.45971		4.15239	1.41409			2.63948
	-0.284435	-0.105933	-0.0361562		-0.36091			0.527349		-0.160759		0.245031		0.131106	0.268458			0.141746		-0.317834	0.194864	-0.549262	0.0198008	-0.0212443	-0.0449732		0.252793					2.77809	0.748782	1.89071		0.132883			4.95931		1.6568		1.79326		3.44667	1.03923			3.02066
	0.244233	0.131109	0.054861		-0.157529			0.121799		0.17572		0.170268		-0.181974	0.245377			0.243227		-0.134884	-0.070212	-0.133517	-0.0136525	-0.00837803	0.0147638		0.152419					4.20387	1.47721	2.5535		1.41585			3.09274		3.73088		2.67209		1.04848	2.27469			1.88982
	-0.482949	0.432483	0.142811		-0.279992			0.275582		0.169002		0.157746		-0.195904	0.126931			0.062122		0.0914055	-0.569315	-0.12516	-0.00886896	0.146859	-0.0356771		-0.792017					2.02696	5.44205	3.8628		1.03933			2.26814		3.71859		1.7985		0.351028	1.88238			0.830535
	-0.342347	0.178148	0.236418		-0.204937			0.478903		-0.0105004		0.355152		-0.0609829	-0.115834			-0.030742		-0.36376	-0.258681	0.175326	-0.171548	0.278473	-0.0708856		-0.91523					0.527146	2.19462	4.1285		2.54313			4.02134		2.27523		3.30895		0.745046	1.11245			1.65027
	-0.0104755	0.130315	0.124155		0.202975			0.0711832		-0.0933285		0.147426		0.0650087	0.442639			0.334761		-0.141667	0.189795	0.0860886	0.107415	-0.00844247	-0.417286		-0.338823					1.63153	1.30685	3.2445		2.82926			1.70338		0.937862		2.91133		1.90691	6.99639			1.42012
	-0.126375	0.465084	-0.129389		-0.102535			0.0309072		0.540361		0.545167		0.107374	0.0359824			0.111188		0.133348	-0.358665	0.224216	-0.269094	-0.416955	0.0375754		0.494552					4.73208	8.10828	1.41777		3.37131			0.702901		0.56913		2.98836		1.8007	0.296996			2.21051
	-0.155189	0.0170718	0.359495		0.420018			0.370206		0.362976		0.334134		-0.138155	0.575548			0.00133312		0.200221	0.069034	0.131057	0.00964632	-0.01277	-0.102705		-0.401937					1.38084	1.3286	1.9565		3.08982			1.63442		1.54548		2.20581		1.25106	2.76902			1.69863
	0.0446456	0.557382	0.0123955		-0.108883			0.168442		0.254395		0.3592		-0.0359527	0.195062			-0.082077		0.232194	-0.359483	-0.333543	0.218165	-0.707821	-0.211569		0.10606					2.14933	1.4855	2.42926		1.19073			1.9955		4.54772		4.60076		1.06633	1.76787			1.21958
	-0.365991	-0.0157335	-0.0872374		-0.669789			0.221987		0.0323078		0.221404		-0.0316272	0.304978			-0.196681		-0.117515	-0.352354	0.189757	-0.0974537	-0.785612	-0.145556		-0.289867					1.22697	2.17794	1.14294		0.79095			1.32935		1.60498		3.33484		2.40857	2.5524			0.730695
	-0.00224432	-0.0659825	-0.0457867		0.00337909			0.431708		-0.12624		0.521047		-0.401106	0.27884			-0.17674		-0.288603	0.167649	0.321282	-0.0457193	-0.408952	0.040623		-0.218977					2.06803	1.27431	5.63448		3.08536			3.4813		0.989694		3.8681		2.29948	2.48005			1.03249
	-0.144255	0.127757	0.144454		-0.162358			0.0796609		0.255213		0.0812023		-0.142889	0.310143			-0.201048		0.194617	0.115403	0.0790839	-0.0600706		-0.12755		-0.503263					7.78715	1.37405	1.18586		2.24108			2.08682		3.6124		2.42988		1.15796	2.38375			1.10778
	-0.546927	0.675287	-0.165148		-0.719982			0.446426		0.43438		0.485838		0.824201	0.281895			-0.0832339		0.0267592	-0.583247	0.124489	0.176674		-0.0740585		-0.459413					1.26797	4.72379	1.98376		0.787546			2.43858		2.5425		5.53418		22.4739	6.93005			0.960001
	-0.159613	0.256897	0.0515472		-0.116633			0.0314398		0.0883024		0.450393		-0.247832	0.0559506			-0.104096		-0.0611936	-0.300568	0.241254	-0.094188		-0.160526		-0.266876					3.24772	1.93456	3.60685		2.33407			1.95627		1.77018		4.82831		1.48833	0.919141			1.4124
	-0.0042281	0.489741	-0.301752		-0.199818			0.0578479		-0.0933674		0.591518		-0.141667	-0.116114			-0.403534		0.0215723	-0.21051	0.0215755	-0.0713402		0.388756		-0.0835387					13.1073	2.0832	0.639198		1.41329			1.29424		0.872868		3.26647		1.87996	2.16805			0.339569
	-0.116241	0.27301	-0.30707		-0.121099			0.256984		-0.175427		0.603268		-0.142482	0.0620335			-0.251287		-0.0135008	-0.178921	0.122928	0.358081		0.0633773		0.250538					2.01511	2.04199	2.5108		2.70978			2.70943		1.27906		5.32459		1.7142	2.14101			1.71279
	-0.102807	0.101605	-0.439646		-0.315224			0.344744		0.0831594		0.535664		-0.0661743	0.150134			-0.418085		-0.0629998	0.226821	0.288041	0.276937		0.101045		0.316882					1.05321	1.69344	0.589401		1.19918			3.72588		0.608603		4.3161		1.48966	1.40641			0.603065
	-0.233872	-0.0566837	-0.362281		-0.0884339			0.336683		-0.44961		0.176425		-0.450638	0.24457			-0.367655		0.00145216	-0.217014	0.369938	0.0720311		-0.157563		-0.417064					2.30705	1.57181	1.10116		2.2251			3.0282		0.365515		1.52592		2.04474	3.43827			0.775485
	0.0734658	0.165693	0.355077		-0.0877518			0.26644		-0.84636		0.59224		-0.11385	-0.316629			-0.126972		0.371427	-0.260345	0.124072	0.38834		-0.39822		-0.263855					1.42242	0.700369	1.28813		1.60637			5.27988		1.30171		3.68388		0.748108	1.33291			1.05354
	0.052882	0.185961	0.0170532		0.150681			0.201821		-0.652467		0.21583		-0.122352	0.0125398			-0.302399		0.0362111	-0.106587	0.244854	0.0616933		0.0233075		-0.497032					1.57487	1.07848	5.67914		2.53578			2.5202		0.252934		3.26827		2.60714	1.40855			0.602943
	-0.327163	0.345197	0.156961		-0.140418			0.11995				0.511283		-0.282231	0.291511			-0.166799		-0.142925	-0.390805	0.234197	0.492795		0.145174		-0.287871					0.980983	4.39438	1.94563		2.10253			2.42889				2.75672		1.59438	1.60432			0.70871
	-0.016866	-0.187173	0.100741		-0.324981			0.279115				0.418064		-0.235799	0.19159			-0.00561262		0.0170743	-0.132994	0.440528	0.155959		-0.0438002		-0.297963					1.79635	0.748642	4.12852		2.57637			2.8642				4.54558		1.87357	2.85935			1.29652
	-0.306456	-0.260387	-0.0765139		-0.361731			-0.363358				0.410318		-0.250785	0.43032			-0.117543		0.125216	-0.510946	0.315419	0.317992		0.0964183		-0.245443					1.29453	1.57342	4.7426		3.18266			1.9014				6.75579		2.37593	1.3701			2.80514
	-0.169671	-0.24015	0.0928937		-0.208877			-0.332328				0.282024		-0.46537	0.538084			-0.42735		-0.180129	-0.423567	-0.0730567	0.177523		-0.235909		-0.193448					4.85966	1.78923	4.25086		1.63299			1.68404				4.12734		1.54581	0.72232			0.855951
	-0.394971	0.143749	0.176778		0.111167			0.0952045				0.470551		-0.0333195	0.195144			0.201974		-0.123898	-0.664296	0.171815	0.064531		-0.0556057		-0.254153					0.825297	1.69944	4.7487		2.51505			4.69642				3.52109		2.3211	2.62748			0.670055
	-0.211221	0.204229	0.0370097		-0.150586			0.29999				0.602639		-0.323615	0.211533			-0.0704999		-0.139006	-0.241916	0.538115	-0.12609		0.109359		0.101023					0.342531	0.934508	2.28451		1.73093			2.58915				3.52843		3.54464	4.1994			1.13201
	0.0932815	0.0397458	0.0234217		0.0265983			0.289689				0.422718		-0.372019	0.219828			-0.368484		-0.393929	-0.127294	-0.00705113	-0.346036		-0.0984306		-0.618963					1.96235	0.291899	2.71171		5.27237			3.58144				4.17271		3.5958	1.67234			0.665916
	-0.689374	-0.302559	-0.024432		-0.412811			-0.228289				0.334309		-0.548119	0.0164046			-0.390073		0.16068	0.116466	0.26901	-0.0346074		0.0715446		0.183978					0.565195	0.258071	0.94487		1.76948			1.58271				3.91595		0.836891	2.14797			0.29502
	-0.405245	0.00676019	0.329277		0.117683			0.844279				0.478684		0.0467259	-0.250356			-0.154662		0.174384	-0.151905	-0.113323	0.322544		-0.120765		0.114287					0.471389	1.19098	3.09828		6.47625			3.04606				4.34475		2.30241	1.47742			0.497698
	0.176643	-0.00214791	-0.00251994		-0.281356			0.444134				0.3794		-0.406744	0.348315			-0.421303		-0.2005	-0.149291	-0.106783	0.244189		-0.376292		-0.286665					3.04922	1.16153	3.68101		2.36339			2.7935				4.22313		0.311981	3.12771			0.849724
	-0.338923	-0.732718	0.190736		0.172978			0.184841				0.259539		-0.35919	0.811837			-0.113289		-0.184898	0.0856594	-0.16496	0.248071		-0.380929		-0.824139					0.145169	0.026945	1.05215		2.68394			2.17993				3.41552		0.714551	12.1995			1.23307
	-0.0244906	0.112454	0.414109		0.198529			0.762377				0.288781		-0.0972517	0.0169179			0.063094			-0.498076	0.053891	0.488289		0.160554		-0.433359					1.80757	0.574961	1.38413		0.352387			6.45026				6.64046		4.29053	3.98238			0.815594
	-0.131021	-0.333605	0.471248		0.34656			0.151716				0.415986		-0.145196	0.539926			-0.158648			-0.467143	0.351342	0.0833938		-0.0389894		0.313111					0.727145	0.998799	2.81229		6.71066			1.53749				5.52569		0.828403	2.49904			1.2187
	-0.0352902	-0.250567	-0.0209677		-0.447094			-0.346243				0.240085		-0.112025	0.223611			-0.288413			-0.396035	0.230062	0.189141		-0.195341		-0.928267					2.08906	0.474734	2.32339		0.03037			1.2256				3.15034		3.66353	4.69474			0.747294
	0.0226264	-0.590641	-0.625991		0.180331			0.0898612				0.0948713		-0.296198	0.244716			-0.270457			0.394822	0.0709716	0.25105		-0.696709		-0.68463					1.43403	0.812984	2.27445		2.07227			2.84913				3.19219		1.66357	2.69432			1.43593
	-0.105677	-0.140377	0.0463893		0.0491484			0.266646				0.552879		-0.217924	0.404797			-0.258857			-0.500895	0.0435772	0.473784		0.00237778		0.00440564					0.835623	0.780201	1.41502		3.99216			1.53775				7.62389		1.20018	3.99718			1.19927
	-0.585568	0.608996	-0.248274		-0.316539			-0.0781943				0.342052		0.118511	0.389809			0.0517321			0.235725	0.190328	0.358602		-0.170572		0.169308					0.986327	2.82955	2.76471		1.93899			6.6093				4.66272		1.51484	2.85514			0.683804
	-0.345464	0.17315	0.33105		-0.62349			0.363074				0.337001		-0.0289189	0.294298			-0.200985			-0.147123	1.12841	0.333749		-0.146581		-0.056994					0.882939	1.74884	4.40781		0.573567			2.094				2.60389		0.97946	3.04695			0.837869
	-0.298373	0.0931624	0.481252		-0.153469			0.0163775				0.0707836		-0.589885	0.475515			-0.106709			-0.277009	0.281395	-0.0910307		-0.169977		-0.112698					0.960965	1.61148	3.13382		1.52628			6.09263				2.78606		2.14154	3.8313			0.649292
	-0.31403	-0.281277	0.608788		0.363911			0.338404				0.129654		0.0505631	0.116624			-0.261278			-0.204527	-0.14124	0.377043		-0.129861		-0.369428					3.83208	1.39341	5.82204		5.70228			4.65613				0.602312		2.28355	5.31291			0.733889
	-0.275737	0.626024	0.132886		0.0937216			0.101955				-0.0276591		0.41351	-0.119292			-0.0765518			-0.452278	0.158042	0.296188		-0.184001		-0.671658					1.5695	4.07113	0.81777		1.0146			6.56772				1.01174		1.34689	2.1694			0.775718
	0.104719	0.130087	0.316919		0.147606			0.0488567				0.155098		-0.239218	0.35537			-0.0854202			-0.691647	0.0221068	0.509798		-0.128765		-0.140612					0.766251	2.73537	0.93526		0.862867			9.88776				1.28765		1.18243	1.54856			0.680065
	0.133107	0.217973	-0.169913		-0.110678			0.395691				0.051682		-0.0240703	-0.341889			-0.294994			-0.119216	0.163531	0.215377		-0.0075358		-0.365116					3.3599	1.4364	0.565122		1.6052			7.29113				1.73956		1.40472	2.47351			1.88044
	-0.157238	-0.105254	0.131067		0.126689			0.22836				-0.0752913		-0.332002	0.525892						-0.418595	0.202246	0.126287		-0.183886		-0.347086					2.15213	0.791132	1.91414		1.71598			4.77591				0.856191		0.709811	2.05757
	0.0172374	0.144246	0.26789		-0.067973			0.445271				0.264439		-0.218237	0.0759758						0.199665	0.32023	0.166528		-0.0982477		-0.0183903					2.39465	1.45225	4.68908		1.55861			4.01767				1.89057		3.06442	2.09197
	-0.151634	0.286917	-0.43538		-0.104512			0.305755				-0.216025		-0.185386	0.551949							0.402643	0.411176		-0.133745		-0.0603381					3.43021	9.62011	1.97515		5.38584			4.7099				1.51246		0.811024	2.17904
	-0.788655	-0.160021	0.21583		-0.0198336			0.402153				-0.168332		0.19794	0.134354							0.092101	0.350778		-0.147703		-0.00604615					0.409316	0.966663	1.99922		1.22571			1.76362				2.49604		1.14563	2.0451
	-0.197639	-0.144214	0.250574		0.140058			0.478494				0.117138		0.0162632	-0.143275							-0.630813	0.299703		-0.408556		-0.348873					0.335037	1.38046	5.63814		4.01923			2.59881				1.9188		3.12026	2.48603
	-0.124914	-0.310193	0.235923		0.270841			0.0229143				0.0693776		-0.0456336	-0.161804							-0.000632181	0.423472		-0.153773		0.276333					4.33599	0.403086	3.32455		1.22911			1.43132				2.11116		1.59569	1.25276
	-0.383687	0.334348	-0.0577038		0.264588			0.246654				0.254603		0.314695	0.211137							-0.0408036	0.47228		-0.604194		-0.342015					0.685827	3.27536	1.0088		5.83641			8.84197				2.28697		0.560063	3.06322
	0.0959943	0.279171	-0.553894		-0.0606874			0.442182				-0.281086		0.137899	-0.257444							0.400835	0.185341		0.050333		-0.136324					0.455465	2.90763	0.371546		1.7172			6.344				1.36193		3.18319	1.74617
	-0.079148	0.494424	-0.143567		0.334257			0.115099				0.31733		0.00538361	0.116684							-0.0795317	0.133039		-0.341033		-0.320107					1.52883	3.01859	1.7292		4.69095			3.0494				4.54741		0.795273	4.19747
	-0.340103	0.0519742	-0.048864		0.284904			0.121951				-0.0264348		-0.285205	0.0577497							0.350877	0.202982		-0.274156		-0.330298					1.62503	0.704844	1.14563		2.43877			3.54227				1.87724		3.32099	1.44552
		0.244363	0.0202415		0.031272			0.285115				0.0408475		-0.139811	0.15596							0.441839	0.0934496		-0.420203		-0.196029						4.11911	2.76318		4.78456			3.20201				1.35034		2.19578	5.25001
		0.078631	-0.117392		0.10987			0.266735				0.416312		-0.348223	-0.0721545							0.475332	0.555838		-0.153021		-0.0691739						3.63333	1.58542		3.68486			3.01364				4.88344		1.42632	1.66599
		-0.294246	-0.0649127		0.413045			0.0164603				0.384915		-0.0843897	0.250297							-0.0327246	0.0445777		-0.374396		0.0897172						0.408854	1.97573		1.59688			3.4983				3.28966		1.0912	2.41985
		0.172595	0.0882393		0.122852			0.112451				0.179978		-0.143919	0.261401							-0.0439411	0.4772		-0.383634		-0.106742						1.10259	1.39611		5.44167			1.73783				3.45254		0.386672	3.52909
		-0.136626	-0.0532862		0.00414186			0.0176875				0.225431		0.00365609	0.456364							0.338129	0.295169		-0.0332891		-0.576861						2.9217	2.2263		3.03443			3.45415				1.28882		0.722379	2.27642
		-0.172846	0.159745		-0.100921			0.20911				0.375455		-0.404365	-0.455665							0.279906	0.260897		0.0924907		0.13304						1.07496	2.26765		2.87717			4.10652				1.93358		0.534014	2.26552
		-0.357386	-0.0318777		-0.0656459			-0.0384052				0.662734		-0.249059	0.174942							0.0139792	0.137805		-1.22306		-0.276753						1.62351	2.47698		2.24017			2.89449				2.39647		0.893734	4.15721
		-0.137795	0.00128789		0.15246			0.188975				0.129249		0.128227	0.359401							0.069813	0.047004		-0.194918		-0.236041						0.728443	2.24315		2.3024			1.85086				0.760898		2.75246	1.96895
		-0.54545	-0.22932		-0.0662234			0.486639				0.30323		-0.255692	-0.0752652							-0.0393308	0.0109055		-0.203207		0.301526						0.442904	1.07988		1.28773			3.79001				2.59836		0.503269	2.36734
		-0.493619	-0.0825552		-0.0606143			0.0523286				0.349554		0.35781	-0.144266							0.0127274	0.132741		-0.456282		-0.206943						0.652805	1.09198		1.02928			1.46698				3.20071		0.808598	2.6101
		-0.520581	0.0778005		-0.166049			0.276344				0.253055		-0.249069	0.19386							-0.0433755	0.179406		-0.67239		-0.0597626						0.275845	2.83387		1.89726			2.71573				2.16738		1.20575	2.19012
		-0.418	0.210412		0.543963			0.261653				0.456253		-0.615359	0.00298989							0.242229	0.805356		-0.31143		0.336293						0.328287	3.1487		0.772077			3.10342				1.96179		1.37597	1.81359
		-0.213103	-0.0370039		-0.183105			0.0538306				0.546999		0.0686536	-0.525023							-0.0720153	0.14002		-0.346765		0.00411702						0.506089	3.05933		0.903956			4.10602				2.60509		2.51994	1.46731
		0.0851387	-0.155452		0.457048			0.332732				0.269314		0.136381	0.423994							0.501316	0.0398203		-0.150842		-0.419533						2.57198	4.12449		1.79721			1.2564				1.56864		1.03398	1.29222
		-0.47892	-0.431453		0.0646087			0.000615109				0.167538		-0.0466549	0.0698961							0.106308	0.243642		0.114374		-0.348292						1.82659	1.0926		1.98215			3.61577				0.716883		3.51908	1.65903
		-0.39336	-0.278753		-0.0166805			0.335388				0.245652		-0.0751676	-0.0503836							0.608771	0.398308		-0.0918899		-0.194895						0.259051	3.4691		1.03118			2.31561				1.6657		3.87374	2.19231
		-0.589989	-0.00220303		0.208113			0.252761				0.18432		-0.232409	0.00965896							-0.239512	-0.230944		-0.261673		0.158754						0.187643	1.54054		3.4289			5.01246				2.29337		4.71471	1.43711
		-0.17648	0.310715		0.129873			0.303258				0.0370547		-0.201871	0.080158							-0.024856	-0.195155		-0.217655		0.138463						1.73807	2.36778		2.02255			3.33489				1.78073		3.29938	2.97425
		0.0865238	0.21546		0.00758014			0.263866				0.305508		-0.254568	0.175683							0.0618555	0.179425		-0.24478		-0.347623						0.68096	2.67467		4.5838			4.5204				1.80831		1.37371	0.218737
		-0.169889	-0.28535		-0.254447			0.108527				0.119045		-0.0828933	0.408838							0.488531	0.237005		-0.0728652		0.00883461						0.534813	1.19945		2.00277			4.48966				1.12219		12.5882	2.51347
		-0.0271172	-0.0705984		0.193697			0.101909				0.548798		-0.643726								-0.0618504	0.0703688		-0.247422		0.0125774						1.7434	0.783848		2.96648			3.62953				4.74051		0.614313
		0.046311	-0.0959394		0.276112			0.0434506				0.292358		-0.0342157								0.130886	0.566186		0.0122262		-0.112863						0.668372	1.34801		2.46306			1.49904				1.99225		3.19763
		-0.048245	-0.105488		0.0479663			0.0183988				0.0786514		-0.174208								0.0940587	0.191961		-0.198263		-0.324898						0.652155	4.85467		2.17037			3.50957				1.93491		1.61848
		0.115981	0.125297		0.0150065			0.0645145				0.0646311		-0.124083								0.217596	0.00160475		0.140529		-0.406716						1.17006	4.52085		1.52341			3.47127				2.61754		1.16796
		0.10335	0.0629825		0.0191347			0.477159				0.0117657		0.0258082								0.390829	0.226559		0.100966		-0.218887						0.93472	5.16905		3.15462			2.81767				3.59846		5.54195
		-0.0118417	-0.500812		-0.0144533			0.138221				0.0124654		-0.319467								-0.118801	0.0114315		0.0328388		-0.218636						0.578233	1.96639		2.47878			2.4309				0.81626		1.65201
		0.327909	-0.464172		-0.0817457			0.205459				0.126799		-0.585781								0.18886	0.438435		-0.0796787		-0.0250436						3.35812	5.1131		2.48853			2.25327				2.52317		2.93535
		0.384375	-0.0549567		0.129967			-0.221381				0.196227		-0.131514								-0.0591659	0.404084		0.136366		0.0614004						0.783522	2.21273		3.31261			1.447				1.24823		1.37107
		0.119576	0.017738		-0.0604183			-0.234703				0.132536		-0.285081								-0.0939955	0.516028		0.00750288		-0.239043						0.847159	0.674867		2.37676			1.63918				3.43952		0.651841
		-0.088082	0.321399		0.03379			-0.000959123				0.143733		0.0784459								0.290171	0.0467388		-0.0378915		0.0370922						0.804498	2.7393		1.67869			1.58081				2.05301		9.39541
		-0.334636	0.0598888		0.519151			-0.117503				0.106159		0.179478								-0.104907	0.16676		-0.491504		-0.016756						0.10942	2.15492		2.50185			1.64466				1.61802		0.855747
		0.00960643	-0.456029		0.0816214			-0.138202				0.0976565		-0.0189268								0.270371	0.430105		-0.37182		0.0351065						1.32907	2.58311		1.71979			4.14772				1.58884		1.50742
		0.562397	-0.353523		0.179543			0.228268				0.400131		-0.203191								-0.166585	0.558752		-0.256656		-0.0766753						16.2109	2.64662		7.83485			3.4674				5.4146		0.623999
		0.078625	-0.444026		0.0698566			0.0163956				0.226233		-0.419099								0.13114	0.295123		-0.172454		0.162784						1.6587	2.4464		2.57994			1.41165				1.79496		0.511407
		0.119907	0.0662306		-0.10284			0.00270532				0.137165		-0.204929								-0.371372	0.107262		-0.541363		0.299272						1.24676	3.4893		2.46253			1.90678				1.4783		1.14852
		0.179306	-0.0465549		0.23525			0.0723677				0.587315		0.226554								-0.226496	0.347597		-0.202734		0.0697751						0.82367	4.6919		1.65378			3.01937				2.80973		1.79316
		0.0887996	-0.125269		-0.107227			0.0942307				0.408118		-0.345758								0.291855	0.40828		-0.118376		0.10576						0.72699	1.91906		1.8424			2.29241				4.35282		1.03202
		0.193897	-0.366656		0.201647			0.315854				0.274232		-0.703157								0.272783	0.282459		-0.335658		-0.37336						2.22877	2.06411		1.78927			2.52914				2.86272		0.690652
		0.0484497	0.0778196		0.0479922			0.109825				0.227082		0.00655321								-0.26628	0.174164		-0.379687		0.0315453						0.938217	3.44578		0.760434			1.62312				2.19072		4.55212
		0.410078	-0.110061		-0.309973			0.435229				0.163842		-0.55664								-0.288664	0.35403		-0.438683		0.1913						2.96229	2.42764		2.56006			3.62285				2.32716		1.0072
		0.220832	-0.0648287		-0.012112			0.2024				0.138392		0.0733615								-0.00553297	-0.161613		-0.41504		-0.0259307						1.04756	2.89009		3.04812			2.55606				1.03197		2.44444
		0.411776	0.288632		0.257176			0.604783				0.446883		0.0227574								0.34575	0.0175027		-0.382708		0.164301						1.93748	1.42631		2.02855			3.85787				2.5626		1.00446
		-0.0378965			0.377134			0.648878				0.260958		-0.0345589								-0.306845	-0.378111		-1.13821		-0.0132895						0.965465			4.48372			7.39147				2.19048		3.1895
		-0.12505			0.274225			0.066331				-0.0658144		0.149666								0.213555	0.306179		-0.377883		-0.357724						3.00265			4.34553			2.21555				0.964192		2.55868
		-0.0883265			0.18674			0.240508				0.0686156		-0.621153								0.163599	0.138132		-0.0418802		-0.508254						1.05939			1.57481			2.06342				2.0013		1.03785
		0.00786251			0.0155527			-0.0841272				0.405007		-0.426878								0.0795214	0.114096		-0.226471		-0.109123						1.66283			4.71365			2.27119				4.45749		1.00696
		0.144854			-0.17814			0.0475793				1.094		-0.103818								0.269617	0.0353602		-0.135962		-0.219914						0.381597			1.28387			2.28622				1.59143		1.85309
		0.161754			-0.106994			0.250046				-0.173478		-0.310254								-0.667106	0.379655		-0.0739201		0.092159						0.949361			2.68771			3.33832				1.24889		1.53954
		-0.132809			0.0668549			0.0346492				0.119223		-0.749957								0.525882	0.42937		-0.226514		-0.0588993						0.120843			3.97002			1.24297				2.03665		0.38779
		0.254447			0.480715			0.387169				-0.743634		-0.685253								0.161706	0.0167715		-0.132557		-0.355861						2.02903			5.56589			1.93892				0.717544		0.706296
		0.112356			0.15548			0.291349				0.154811		0.166434								-0.0742294	0.389095		0.287848		-0.00602176						1.49132			2.49053			1.49421				2.75503		1.7391
		-0.0266575			0.0150363			0.181056				-0.00914515		0.0191235								-0.0629626	0.683822		-0.0743411		-0.439293						2.04361			2.2638			1.33315				1.16496		2.42189
		0.0418114			-0.145158			0.0505501				0.000290014		-0.120013								-0.456811	0.234485		-0.0709846		0.265428						1.16271			2.03022			1.23387				0.729199		1.04433
		0.00353159			0.21504			0.0842494				0.241374		-0.260667								-0.1061	-0.214775		-0.0774294		-0.04323						1.04879			2.70076			1.23363				0.531791		2.28863
		-0.192463			0.137223			-0.0724262				0.210059		-0.237416								0.0875966			-0.0570613		-0.228826						0.291357			2.66498			0.734462				1.2553		2.43033
		0.0211992			0.108894			0.233949				0.204085		-0.0219582								0.72575			-0.77719		-0.102504						2.35576			3.44463			1.17024				1.85559		0.275105
		-0.131875			0.130438			0.359013				0.114387		-0.242659								0.249974			-0.279344		-0.0263845						3.59936			2.05774			2.77132				1.2918		2.71732
		-0.0979046			-0.042191			-0.0452112				0.214686		-0.281906											-0.28288		-0.1606						0.493174			4.94773			0.484376				1.59746		0.578391
		-0.264983			-0.124623			0.392427				0.0486921		-0.296719											-0.0469067		-0.146238						0.125291			1.83964			4.94577				2.42431		0.392777
		0.113339			0.212391			0.497245				0.415458		0.203174											-0.258974		-0.0564057						1.5508			2.52321			2.32308				6.81856		2.02318
		0.0382877			-0.131504			0.522014				-0.0385716		-0.251169											-0.382745		-0.332865						0.46356			2.34963			3.83357				3.23985		0.836084
		0.105791			-0.122971			0.11189				0.372547		-0.396172											-0.138307		-0.610081						2.88434			0.475293			1.37136				4.18625		1.64082
		0.121662			-0.0521779			0.0229772				0.160262		0.0913391											-0.197228		-0.0108005						0.707381			4.32404			2.69056				1.65551		0.835797
		0.0589068			0.112107			0.117598				0.458928		-0.0683757											-0.21271		-0.44319						1.12518			2.90841			1.46747				3.8374		1.58591
		0.0167812			-0.0551219			0.109879				0.581199		-0.390546											-0.0241716		-0.542156						2.26857			2.32963			3.11809				4.64786		0.614138
		0.0679371			-0.0409874			0.402746				0.145125		-0.595519											-0.203982		-0.653906						0.092432			1.01539			1.47153				3.0966		1.01364
		-0.126972			0.173105			0.303137				0.163507		-0.284431											-0.0259541		-0.508199						0.257673			3.70919			0.83849				2.22286		0.885429
		0.217005			0.0113766			0.208959				0.481967		-0.618146											-0.163537		-0.544841						2.14023			2.37111			0.980683				2.24172		0.658769
		0.221299			-0.203869			0.223584				0.758281		-0.286689											-0.236438		0.303959						1.14661			3.14857			4.01017				6.02065		0.96218
		0.115513			-0.578714			-0.00356283				0.181398		-0.497312											-0.210705		-0.385727						1.72291			0.882018			0.496738				3.08614		1.34895
		-0.00913176			0.0602703			0.25009				0.361127		-0.462857											-0.214247		-0.106194						4.59363			4.125			0.528454				3.54876		0.846565
		0.0362335			-0.0403335			0.143829				0.562129		-0.41177											-0.18382		0.0166013						1.60806			1.49542			1.33017				4.02704		1.65274
		-0.0278709			-0.00625505			0.0806404				0.491186		-0.418802											-0.168048		-0.199724						0.337255			2.51219			1.74543				2.97876		0.980992
		0.0164634			-0.253549			0.330919				0.376544													-0.131322		-0.0441736						1.05541			0.421148			1.26994				4.78609
		0.324015			-0.171468			0.152583				0.635201													-0.314091		-0.274325						1.94287			1.86963			2.19592				2.33302
		0.0216321			-0.161031			-0.121151				0.103624													-0.0205094		-0.323119						1.03327			2.88308			2.15493				4.12936
		0.143359			0.139944			0.0458378				0.268724													-0.134574		-0.0682164						0.94041			2.0294			0.719482				2.46627
		-0.178282			-0.085815			0.416657				0.54853													-0.218262		-0.0253358						0.673878			3.58208			2.10897				4.11945
		0.364015			-0.031212			0.19927				0.0541251													0.0652208		-0.519735						0.419683			4.16434			4.11581				3.15535
		0.0663732			-0.194888			0.429617				0.401608													-0.0681127		0.0523404						0.545962			2.31279			3.81263				3.34197
		-0.157908			-0.170822			-0.10185				0.27766													-0.101071		-0.0608135						0.545798			2.15132			2.32156				3.94489
		0.0215935			-0.28741			0.219015				0.380873													-0.0606193		0.236543						1.90772			1.37656			4.30102				4.25223
		0.0395806			-0.422972			0.379833				-0.187569													-0.127011		0.00576154						6.29194			1.65631			4.58913				1.25915
		0.15388			0.0118813			0.501756				0.0368237													-0.198393		-0.14373						0.2356			2.76404			3.44942				3.65628
		-0.115268			-0.0845422			0.752924				0.336135													-0.339411		-0.463882						1.06952			1.73474			5.75827				4.05122
		0.223558			-0.0511808			0.324297				0.332986													-0.227537		-0.116891						2.80903			3.25405			5.8605				3.56191
		-0.0746343			-0.157431			0.357092				0.48849													-0.496754		-1.0404						1.039			2.40955			7.26487				3.51371
		0.266135			-0.13286			0.203913				0.0931734													-0.331067		-0.126636						2.61958			1.90876			1.90736				2.51459
		0.000539265			-0.715529			0.0919419				0.156756													-0.597762		-0.762765						0.942081			0.875658			2.05183				2.8325
		0.252123			-0.186565			0.145296				0.469929													0.04166		-0.11854						5.38444			2.68476			2.06552				2.34722
		-0.363231						0.346872				0.297183													0.0262124		-0.534237						0.407436						2.08052				3.55416
		-0.493015						0.427121				-0.0670641													0.219795		0.332551						0.240024						8.01369				2.45025
		-0.369513						0.0896905				0.375061													-0.371876		0.0721921						0.604663						2.48469				5.61421
		-0.115644						0.0533945				0.287602													-0.777187		-0.337544						0.7441						2.66776				2.48659
		-0.0572299						0.274562				0.126158													-0.17188		-0.254019						0.4719						1.64086				2.29043
		-0.463981						-0.0281751				0.484243													-0.194709		0.113742						0.165498						1.65284				4.45108
		-0.558267						0.457701				0.349961													-0.130903		-0.153062						0.096774						3.65974				2.78318
		-0.491406						0.0933022				0.393359													-0.225126		-0.0654077						0.225427						2.41563				4.42731
		-0.453946						-0.173569				0.187948													-0.243245		0.322782						0.681001						2.83438				2.71088
		-0.0615966						0.104749				0.218431													0.0232487		0.105145						0.490631						3.0359				2.88558
		-0.302982						-0.122285				-0.0212545													-0.42914		0.557005						0.759874						4.12305				2.27841
		-0.391371						0.143604				0.182296													-0.0864788		-0.0822324						0.902318						5.09517				1.36641
		-0.140536						0.150964				0.116406													-0.253925		0.276						0.393573						1.98671				2.24347
		0.274971						0.13025				0.274067													-0.0434764		-0.392443						0.894212						2.12398				2.65704
		-0.302622						0.252134				0.237303													-0.0167949		-0.0449832						0.277454						2.91706				2.12415
		-0.0339922						0.0638519				0.352577													-0.340277		-0.055675						0.670813						2.21429				2.43389
		0.0261945						0.251326				0.359195													-0.577976		0.00487627						0.640082						2.72568				2.3751
		0.0832741						0.187595				0.278051													-0.0101376		0.440355						1.06507						1.63261				2.93158
		0.345993						-0.176485				0.173849													-0.0735636		0.474508						1.2324						0.550721				2.61884
		0.561776						0.266847				-0.0604416													-0.152077		0.24928						0.503689						1.19187				0.394279
		-0.116039						0.361796				0.56418													-0.320583		0.187597						0.607912						1.0382				2.29119
		-0.0958287						0.0919849				-0.0550654													-0.176992		-0.341615						0.287056						1.99323				0.492947
		0.166959						0.289223				0.58141													-0.114055		0.0462447						1.30766						2.15341				3.34168
		0.481646						0.269119				0.346461													-0.360466		-0.129578						0.850444						3.49601				2.62595
		-0.0684343						0.150713				0.369546													-0.0503827		-0.411282						0.4277						1.67949				6.66573
		-0.406788						0.103801				0.649201													0.0495303		0.0780548						0.643585						1.43381				8.9152
		0.243146						0.623526				0.210934													0.0308401		-0.607143						3.50997						3.6477				3.38656
		0.0394238						0.0631258				0.116104													-0.140749		0.0901274						3.236						3.5139				2.37945
		0.145859						0.0855236				0.323433													-0.247723		-0.228806						2.02936						1.08239				2.71133
		0.0417891						0.347606				-0.0230364													-0.338838		-0.332207						0.757371						6.05534				1.97623
		0.0556127						0.41417				-0.189499													-0.106419		-0.392803						0.922848						2.93379				0.60086
		-0.222442						-0.140176				0.440276													0.144147		0.236454						0.604224						1.16968				2.15691
		0.156582						0.117392				0.137424													0.214693		-0.392137						0.986169						1.21381				3.05408
		-0.282425						0.241091				0.192552													-0.282086		-0.347637						0.14474						3.43319				1.98021
		-0.35973						0.110509				0.32069													-0.20542		0.287135						2.30921						2.29827				3.51772
		0.401381						0.110543				0.0707985													-0.285126		0.152046						0.11703						2.69379				1.54165
		0.0353266						0.122277				0.0778466													-0.236932		-0.0110382						1.16957						3.67169				3.33915
		0.0638185						0.26662				0.513072													-0.0844751		-0.427932						1.67948						0.543899				1.91097
		0.10599						0.208241				-0.10094													-0.189843		0.144313						1.45636						2.10788				2.50189
		-0.0160826						0.063953				0.280971													-0.21411		-0.0911903						1.4366						1.68617				1.61425
		-0.0133953						-0.107753				0.0438962													-0.0900447		-0.0276143						1.6509						2.40248				2.3983
		-0.326753						-0.172078				0.144344													-0.925157		0.152174						0.568675						1.25				0.908929
		-0.479842						0.288197				0.162556													-0.22306		0.110331						0.126198						1.22988				3.24431
		0.663895						0.741223				0.0182875													-0.829243		0.104276						2.12533						2.13043				1.81442
		-0.266541						0.397666				0.344972													-0.658279		0.00905039						0.781298						3.32795				2.89202
		-0.342525						0.593188				0.432195													-0.232713		-0.191816						0.46177						1.86075				5.48148
		0.0550953						0.216267				0.417759													-0.227453		-0.932777						6.92448						1.27824				3.32148
		0.301397						0.148942				0.305915													-0.230062		-0.644353						2.3374						2.63653				2.87853
		0.141087						-0.324676				0.311808													-0.271483		-1.39968						1.17117						1.38017				2.38389
		-0.0095368						0.0670336				0.483702													-0.386442		-0.265605						1.19006						3.33911				2.97363
		-0.0375229						0.108992				0.517969													-0.10591		-0.137481						0.315841						2.31549				1.14661
		-0.00437777						-0.00315139				0.390091													-0.455193		-0.348712						1.22639						2.94394				1.17715
		-0.0113083						-0.289321				-0.19449													-0.498776		-0.157656						3.64413						0.359999				0.480171
		-0.0158121						0.1987				0.11429													-0.491357		-0.484974						0.471982						0.929078				1.71676
		-0.0488412						0.0576443				0.549734													-0.276896		0.0341034						0.935497						1.71271				5.52002
		0.616069						0.0352836				0.241653													-0.114054		-0.249094						10.0009						0.537682				1.32937
		0.472802						0.301689				-0.00965662													-0.113114		-0.0895454						3.68583						4.58265				1.2295
		0.13413						-0.0669932				0.264134													0.0944245		-0.246919						0.39752						1.04264				2.71793
		-0.291313						0.429871				0.352276													-0.277006		-0.111461						0.732135						2.97235				2.66333
		0.632409						0.278449				-0.117424													-0.425298		-0.586502						0.784485						0.784504				1.29435
		0.312636						0.396135				0.0915326															-0.0593669						1.29718						2.48796				2.09557
		-0.391043						0.551465				0.0401907															-0.234553						0.218626						2.90372				0.675026
		0.367756						0.351372				0.236018																					3.36359						3.47732				4.31099
		-0.190514						0.397024				0.0177659																					1.65619						2.96098				0.955771
		0.241236						-0.151388				0.317422																					0.503169						1.29194				1.64275
		0.192592						0.205639				0.190592																					1.57741						3.19939				1.64225
		0.290465						0.162437				0.163817																					1.22645						1.41461				1.24229
		-0.741139						0.309076				0.14852																					0.233247						1.10832				2.82053
		-0.458229						0.632974				0.1117																					0.91788						1.93284				5.20201
		0.242611						-0.0275421				0.326591																					2.02082						1.52064				1.93504
		-0.19338						0.157331				0.114885																					1.66338						1.4417				2.39371
		-0.0282262						0.111271				0.124336																					1.48614						2.60256				3.17381
		0.280605						-0.00355448				-0.0342401																					4.48505						1.2562				1.12353
		-0.146052						0.00375391				0.237523																					1.07834						1.53369				3.00175
		-0.0979074						-0.127831				0.49992																					0.113885						1.52549				1.4971
		0.322126										0.243391																					1.83651										2.06842
		-0.276004										0.450625																					1.3691										1.24498
		0.0948287										0.211225																					0.992483										1.28343
		0.302997										-0.020212																					3.50788										2.00388
		0.500318										0.329134																					15.0553										2.4068
		0.305722										0.129202																					3.5541										4.54242
		-0.224032										0.306398																					1.03914										2.65158
		0.189621										0.544685																					2.27411										4.12952
		-0.112282										0.118084																					0.589988										2.16854
		0.0929205										0.118411																					1.60325										1.1188
		0.16013										0.255015																					2.23791										1.24004
		0.00163944										0.272501																					2.01973										2.97766
		0.332631										0.299508																					3.04872										2.5
		0.0973273										0.366791																					0.349931										2.36168
		-0.203148										-0.244872																					0.10168										1.09422
		0.196779										0.0471088																					1.65719										1.77849
		0.216108										0.193962																					1.16354										2.58094
		-0.0435846										-0.0488308																					4.08165										1.02699
		-0.0514885										0.22439																					0.255001										2.09758
		-0.0441438										-0.0344005																					2.51657										1.52133
		0.198531										0.439535																					0.250607										2.29514
		0.347173										0.373959																					1.13798										2.27011
		0.260593										0.16565																					4.46285										2.51532
		0.108437										0.439587																					1.16464										2.78005
		0.362703										0.296674																					2.32101										1.31302
		-0.129128										-0.135825																					1.11049										3.08576
		0.238729										0.230009																					2.24858										1.4742
		0.123176										0.227294																					1.19398										2.9991
		0.192663										0.193608																					1.65453										2.01742
		0.0285455										0.415326																					1.28093										1.63264
		0.506269										0.179375																					1.53137										1.16654
		0.159417										0.0713652																					2.00565										1.64334
		-0.118357										-0.078709																					0.753566										1.97707
		-0.103558										0.0131095																					0.428353										1.9872
		0.41171										0.078383																					10.6613										1.69775
		0.223802										-0.211676																					3.82637										0.652608
		0.0943274										0.121278																					0.159419										2.47058
		0.0276254										0.102916																					1.65898										2.24706
		0.378789										0.332262																					7.26431										1.6722
		0.0145693										0.126872																					0.317577										1.72552
		-0.0016625										0.0604641																					1.28663										1.65698
		-0.124469										0.336606																					1.73282										1.74854
		0.222891										0.294067																					1.17558										4.3168
		-0.163846										0.227177																					0.933178										1.35305
		-0.128764										0.0325607																					1.33587										0.939347
		-0.0625375										0.221939																					1.11618										1.19123
		-0.00434413										0.0525724																					2.23958										1.85553
		-0.383177										0.0228131																					0.398376										0.740243
		-0.195211										-0.0798513																					0.468348										0.701105
		0.0339621										-0.103755																					0.614646										1.45605
		0.0898637																															0.611798
		0.0197591																															4.38448
		-0.378339																															0.609813
		-0.037917																															1.62167
		-0.480907																															0.577476
		0.0938117																															1.21824
		-0.54575																															0.676671
		0.0104573																															0.772439
		0.650953																															3.51332
		0.293536																															2.25692
		0.289774																															0.70507
		0.136939																															0.787291
		0.149487																															1.36517
		0.151413																															1.47467
		0.241705																															3.16667
		0.0166276																															0.345671
		-0.131954																															1.37303
		0.337552																															1.04586
		0.197617																															3.93931
		0.459574																															1.98417
		-0.183087																															1.5633
		-0.0147903																															1.03844
		0.068302																															1.57325
		0.430866																															4.05114
		0.252679																															1.5796
		0.235256																															2.70977
		0.0950484																															0.957125
		0.171655																															0.817573
		0.0372727																															0.880371
		0.134815																															1.22098
		0.456403																															2.12241
		-0.208969																															0.393182
		0.170108																															1.06987
		0.222484																															3.10035
		-0.0626309																															0.547761
		0.15209																															0.531594
		0.203294																															0.953617
		-0.1457																															1.01169
		-0.118817																															0.625312
		0.00767329																															0.156712
		0.0195667																															0.6557
		-0.175459																															2.42664
		-0.2059																															0.825079
		-0.0113841																															0.629645
		0.0405709																															1.19692
		0.645696																															4.65718
		-0.0348047																															0.907594
		0.152125																															1.26246
		0.27363																															1.02086
		0.162996																															1.5028
		0.0916912																															1.29997
		0.000868113																															1.11366
		0.26352																															0.901709
		0.358379																															4.22437
		0.163075																															1.60777
		0.430232																															0.798609
		0.0744211																															1.52594
		0.121183																															3.01641
		0.13999																															1.27234
		0.0845795																															1.83773
		0.317409																															1.63381
		-0.00570946																															0.104519
		0.0357737																															1.71298
		0.108482																															0.514235
		-0.311661																															1.65321
		0.124763																															0.616873
		0.0276532																															1.81149
		0.11049																															1.83448
		-0.0865132																															0.653718
		0.148353																															0.670693
		0.275467																															0.422639
		0.219307																															0.591935
		0.183254																															1.19147
		0.253352																															0.764065
		-0.383845																															2.09039
		-0.430595																															0.594808
		0.0995524																															4.78138
		0.34641																															1.32842
		0.0261469																															0.905284
		-0.468138																															0.25493
		-0.118496																															0.20342
		-0.175295																															0.87844
		-0.242484																															0.647165
		0.140762																															0.993434
		-0.334492																															1.90903
		-0.0187137																															1.40289
		0.054269																															1.23017
		-0.142517																															0.952756
		0.132357																															1.5003
		-0.0351248																															0.715498
		-0.075914																															1.19329
		-0.0477948																															0.087606
		0.15901																															1.12687
		0.361154																															1.06933
		-0.180465																															1.15177
		-0.0592827																															0.796951
		-0.00689888																															1.03041
		0.389563																															2.18602
		-0.178372																															0.883437
		-0.0406276																															0.854193
		-0.260935																															1.15352
		-0.253015																															1.34986
		0.0460777																															0.187572
		-0.17543																															0.815896
		0.355148																															3.82561
		0.0364985																															0.907401
		0.498003																															1.46589
		0.476885																															1.47202
		0.251815																															1.96503
		-0.203244																															0.213833
		0.292374																															1.11003
		0.107661																															0.384018
		-0.016573																															1.55591
		-0.00293345																															1.23242
		0.219696																															2.96142
		-0.337395																															0.51072
		0.718086																															7.27103
		-0.255213																															0.309945
		-0.561694																															0.27048
		-0.124858																															0.860767
		-0.347754																															3.8157
		0.0349237																															3.15242
		-0.255932																															0.606657
		-0.0544728																															0.88814
		0.217266																															2.11648
		0.383483																															2.24752
		0.0579344																															1.30923
		0.420908																															4.45407
		0.505773																															2.17703
		0.419948																															2.00698
		0.331034																															0.772867
		0.0351774																															0.847427
		-0.123374																															1.84505
		0.1656																															1.41934
		0.355561																															2.19041
		-0.0287217																															1.20884
		0.187584																															1.6196
		0.454142																															18.1881
		-0.129544																															0.845278
		0.258956																															0.410589
		0.210313																															1.81362
		0.344826																															0.846093
		0.11171																															1.26482
		-0.0100115																															1.55034
		0.241886																															2.0901
		0.139112																															1.12074
		0.315783																															1.47569
		0.0604371																															0.636878
		-0.112653																															1.48798
		0.0127402																															1.21123
		0.117969																															1.79119
		-0.0360434																															0.96335
		0.261574																															0.629769
		0.554115																															2.72975
		-0.133383																															0.48335
		0.0676178																															0.782979
		0.244071																															3.29857
		-0.0666209																															2.07203
		0.0707382																															0.961647
		0.229672																															1.58879
		0.830281																															5.80189
		-0.0803724																															0.805347
		0.39116																															1.50969
		0.16336																															1.64583
		0.228974																															1.58628
		0.254006																															0.533708
		0.0661135																															0.414748
		0.262207																															1.9313
		0.24987																															2.57644
		0.407797																															2.18456
		0.113364																															1.34162
		0.276522																															2.38549
		0.0713054																															1.97577
		0.223466																															4.68383
		-0.0326283																															1.40971
		0.496503																															0.412929
		-0.174308																															0.605239
		0.236463																															1.77382
		0.0296107																															0.929651
		-0.351258																															0.424014
		-0.305267																															0.908465
		-0.555352																															0.493972
		-0.326662																															0.980824
		-0.425648																															0.167437
		-0.328726																															0.467755
		0.0987534																															1.11609
		-0.197583																															0.865478
		0.172455																															1.72222
		0.168297																															2.165
		-0.351085																															0.532611
		0.216705																															1.2491
		-0.0232678																															0.66156
		0.494315																															2.75795
		-0.084769																															0.255232
		-0.0666755																															5.20727
		0.0324069																															1.24746
		0.0898012																															2.76837
		-0.294848																															0.392506
		0.0764166																															0.344584
		-0.103236																															1.32086
		0.096834																															0.460427
		0.19669																															0.217908
		0.34464																															4.80595
		0.475013																															3.39342
		0.118329																															0.547166
		0.580707																															2.50064
		0.0471837																															1.59622
		-0.159594																															0.345792
		0.0735469																															0.992452
		0.315301																															0.709501
		-0.113828																															0.420788
		0.0404132																															2.2095
		0.216497																															2.35294
		0.084201																															0.875349
		0.145428																															1.37822
		0.267964																															2.69208
		0.0224573																															0.487176
		0.251561																															1.83189
		0.0258626																															1.27839
		-0.135455																															0.243445
		0.0538566																															1.2041
		-0.0294574																															0.308616
		-0.110233																															0.904437
		-0.0123295																															2.39765
		0.452695																															2.52705
		0.0280399																															1.8946
		0.0799438																															0.856656
		0.239693																															2.99063
		-0.184681																															0.523704
		0.0472409																															0.438842
		0.218455																															4.22989
		0.155223																															5.56159
		0.389281																															1.73862
		-0.383592																															1.13638
		0.0398895																															1.39742
		-0.000294914																															1.96023
		-0.26967																															0.882683
		-0.0277673																															0.433936
		-0.272899																															0.366013
		-0.154447																															0.276553
		0.582626																															0.956397
		0.105434																															5.81941
		-0.0798048																															0.563229
		0.106152																															0.944652
		-0.242677																															1.06723
		-0.0129289																															0.688945
		-0.17993																															0.686992
		0.0717817																															2.74942
		0.037648																															2.40828
		-0.0207326																															0.656392
		0.106032																															0.866176
		0.109162																															1.13261
		-0.312073																															0.141363
		0.216257																															2.61607
		-0.328217																															0.481634
		0.133126																															4.45552
		-0.130229																															1.12611
		0.430901																															3.51676
		0.495876																															1.47915
		-0.227813																															0.43112
		-0.677929																															0.150836
		-0.208762																															1.21635
		-0.205931																															0.243303
		-0.216527																															0.246956
		0.0363282																															1.09427
		0.0838634																															2.20411
		-0.136483																															0.228831
		-0.174033																															0.206339
		0.217405																															1.93577
		0.253029																															5.27416
		-0.181944																															1.48186
		0.179085																															1.31973
		0.561883																															2.62814
		0.539264																															1.27918
		0.139084																															1.29741
		0.303216																															1.17023
		0.101595																															1.41264
		0.332259																															1.50377
		-0.0223069																															0.510782
		0.114275																															1.34733
		-0.0923067																															0.868192
		-0.0538882																															0.59263
		-0.00639836																															0.581162
		0.112728																															0.62845
		0.51564																															1.7271
		-0.0978914																															0.950089
		0.254813																															2.09578
		0.169297																															0.90222
		0.387151																															0.649439
		0.136018																															1.80036
		0.188481																															0.926006
		0.350797																															0.785681
		0.26845																															2.40371
		-0.179615																															0.665692
		-0.20746																															0.460225
		-0.312158																															0.069035
		0.272005																															2.21903
		-0.00521444																															0.641221
		0.25239																															3.35455
		0.0329235																															1.95107
		0.103668																															0.522632
		0.0104986																															1.28487
		0.281149																															1.30393
		0.271393																															0.70827
		-0.0415576																															0.912648
		0.221563																															1.76035
		0.584997																															4.26942
		0.400497																															2.17498
		0.461975																															13.092
		0.498451																															4.30422
		0.162077																															1.38439
		-0.102422																															0.366876
		0.203849																															6.85691
		0.26269																															1.33789
		0.0842228																															2.19833
		0.192823																															0.52823
		-0.125127																															0.489266
		-0.257215																															2.7775
		-0.302191																															0.527709
		0.00530472																															1.70027
		-0.391871																															0.29355
		-0.192798																															0.282273
		-0.199677																															0.233172
		-0.261836																															0.053873
		0.264198																															0.904038
		-0.349612																															1.81405
		0.569327																															2.71858
		-0.0670156																															1.1786
		-0.236395																															0.11704
		0.0524163																															1.54089
		-0.023814																															0.094049
		-0.314114																															0.655266
		-0.0168849																															0.436136
		-0.148647																															0.829234
		0.175557																															2.56964
		-0.159351																															2.04614
		-0.121187																															0.282508
		-0.191197																															0.164846
		-0.287102																															1.68151
		0.33619																															1.28485
		-0.265184																															0.234392
		0.292316																															3.51703
		0.185004																															0.708266
		0.111862																															1.90216
		0.116777																															1.98177
		0.100682																															1.16255
		0.00121916																															1.47827
		-0.248926																															0.562441
		0.0207477																															0.54083
		-0.20094																															1.10927
		-0.0455599																															1.00946
		0.338365																															0.997125
		0.283037																															6.07262
		0.0122333																															1.24414
		-0.168482																															0.844329
		0.0475915																															1.24889
		-0.0426147																															0.507514
		-0.64292																															0.745529
		-0.0663185																															2.61062
		-0.574644																															0.183771
		-0.17773																															0.508109
		0.120423																															0.84664
		-0.0459522																															1.42145
		0.583714																															3.16187
		-0.411725																															0.797053
		-0.768391																															0.058383
		0.124933																															0.809672
		-0.25696																															0.197425
		-0.0559634																															1.22563
		0.423049																															1.05499
		-0.0556006																															1.95206
		-0.0517516																															0.923607
		-0.03638																															0.339958
		-0.0955014																															0.759726
		0.148183																															1.48687
		-0.201215																															0.554203
		-0.592097																															1.14589
		-0.294136																															1.03624
		-0.468166																															1.24415
		-0.0897634																															0.703222
		-0.106946																															1.20298
		-0.450426																															0.499902
		-0.515021																															0.532814
		-0.118637																															0.761436
		-0.189264																															0.889351
		-0.251919																															0.853054
		-0.399666																															0.331898
		-0.367467																															0.620484
		-0.454003																															0.430843
		-0.30022																															0.945358
		-0.182132																															0.503189
		-0.270143																															0.911512
		-0.221137																															1.53211
		-0.000338882																															1.57255
		-0.544286																															0.252401
		-0.279109																															0.335188
		-0.564011																															0.067469
		-0.581426																															0.066813
		-0.115441																															0.790978
		0.0901712																															1.14626
		-0.188742																															1.04566
		0.0955526																															0.799806
		0.0107629																															2.37103
		0.189316																															1.09044
		0.174908																															0.68586
		-0.393861																															0.557635
		-0.239757																															0.278854
		0.0747768																															0.877778
		-0.553434																															0.987453
		-0.481726																															0.550244
		-0.187504																															2.22147
		-0.333727																															0.419844
		-0.31336																															0.679787
		0.184177																															0.655341
		-0.265416																															0.354076
		0.222196																															0.845859
		-0.277799																															1.07928
		-0.0493192																															2.01027
		-0.26379																															0.181521
		0.129923																															0.765516
		-0.443894																															0.163886
		-0.212323																															0.576924
		0.191115																															5.5123
		-0.660452																															0.390114
		-0.293298																															0.85927
		-0.0621166																															1.87228
		0.0665891																															0.65913
		-0.177061																															0.985984
		-0.100462																															0.351779
		0.106176																															2.33976
		0.0318001																															2.21346
		-0.334515																															0.673798
		0.0345001																															0.514132
		-0.336865																															0.742743
		-0.219064																															1.69288
		-0.384843																															0.331093
		-0.119106																															0.34251
		-0.128999																															0.361468
		-0.357981																															0.328796
		-0.564359																															0.065077
		-0.571599																															0.18314
		-0.212571																															1.50507
		-0.313085																															1.16098
		0.0801766																															0.261241
		-0.338877																															0.27089
[truncated: 11 more columns]
