# Supplementary material for: Small molecule disruption of RARα/NCoR1 interaction inhibits chaperone-mediated autophagy in cancer
Source: EMBO Mol Med. 2025 Jun 9;17(7):1716–55. doi: 10.1038/s44321-025-00254-y (PMC12254369; doi:10.1038/s44321-025-00254-y)
Supplement: Supplementary file 9 — Source data Fig. 7 [file 44321_2025_254_MOESM9_ESM.zip › Figure 7/Fig7E.xlsx]

## Sheet: Fig. 7E
Correlation CMA with ratio
	CMA Score	NCoR/RARa		Simple Linear Regression
ACC	-0.1252	1.858		Best-fit values			Goodness of Fit			Is slope significantly non-zero?
BLCA	-0.1946	2.2		Slope	4.14		R squared	0.4925		F	27.17
BRCA	0.01433	1.497		Y-intercept	2.295		Sy.x	0.725		DFn, DFd	1, 28
CESC	0.002511	2.363		X-intercept	-0.5543					P value	<0.0001
CHOL	-0.0309	1.535		1/slope	0.2415					Deviation from zero?	Significant
COADREAD	-0.0187	2.491
DLBC	-0.09487	2.322
ESCA	0.4311	4.808
HNSC	0.1966	2.788
KICH	-0.1401	3.322
KIRC	-0.05721	1.642
KIRP	-0.02417	1.723
LGG	0.2404	2.67
LIHC	-0.2284	0.7722
LUAD	-0.1441	1.856
LUSC	0.1621	2.485
MESO	-0.06532	0.8588
OV	0.05255	3.056
PAAD	-0.1172	1.323
PCPG	-0.3113	1.208
PRAD	0.01938	3.12
SARC	-0.3023	1.743
SKCM	0.05811	1.468
STAD	0.1727	4.695
TGCT	0.05721	3.014
THCA	-0.1785	1.896
THYM	-0.1424	1.637
UCEC	-0.1722	1.24
UCS	-0.2748	0.685
UVM	0.06915	1.818
