# Supplementary material for: Small molecule disruption of RARα/NCoR1 interaction inhibits chaperone-mediated autophagy in cancer
Source: EMBO Mol Med. 2025 Jun 9;17(7):1716–55. doi: 10.1038/s44321-025-00254-y (PMC12254369; doi:10.1038/s44321-025-00254-y)
Supplement: Supplementary file 9 — Source data Fig. 7 [file 44321_2025_254_MOESM9_ESM.zip › Figure 7/Fig7F.xlsx]

## Sheet: Fig. 7F
CMA Score							NCoR1/RARa
TP53 WT	TP53 Mut		Unpaired t test				TP53 WT	TP53 Mut		Unpaired t test
-0.277566	-0.00992302		P value	<0.0001			1.36619	4.63857		P value	<0.0001
-0.242038	-0.13286		P value summary	****			1.38853	1.90876		P value summary	****
0.076402	-0.10185		Significantly different (P < 0.05)?	Yes			3.76287	2.32156		Significantly different (P < 0.05)?	Yes
0.0342666	0.281895		One- or two-tailed P value?	Two-tailed			2.64592	6.93005		One- or two-tailed P value?	Two-tailed
-0.218478	0.181056		t, df	t=6.446, df=3901			1.58326	1.33315		t, df	t=4.213, df=3901
-0.0365943	0.301035						2.49112	3.16419
-0.253124	-0.589885						1.04119	2.14154
0.00479689	0.0106747						2.6326	1.14809
-0.173707	0.116104						1.07219	2.37945
-0.247771	0.10987						1.5498	3.68486
0.218193	-0.150317						1.63293	0.940845
-0.130905	0.315854						2.01707	2.52914
0.0411899	-0.362613						0.659311	0.806862
0.12518	0.456364						2.01804	2.27642
-0.179873	-0.349071						0.935217	1.24462
-0.130461	0.461975						1.25819	13.092
-1.00706	-0.680778						6.37216	0.293563
-0.336279	0.494424						1.61509	3.01859
-0.23831	-0.0705984						1.1819	0.783848
-0.710195	0.457599						1.02796	1.69347
-0.66943	-0.442813						1.39543	2.44654
-0.267512	0.397666						0.875974	3.32795
-0.566637	0.172128						0.725592	2.42613
-0.426132	-0.187928						1.08996	5.50839
0.18926	0.269415						7.46446	1.21983
0.0728057	0.0353266						1.83142	1.16957
-0.286198	0.322126						1.20874	1.83651
0.472967	0.0363282						3.12603	1.09427
-0.176092	0.101595						1.42792	1.41264
-0.25284	0.240508						2.40313	2.06342
-0.0233286	0.208241						3.29399	2.10788
-0.368594	-0.00315139						0.612054	2.94394
-0.172303	0.317239						1.48797	2.88649
-0.0880781	0.221404						1.08757	3.33484
-0.324519	0.173849						3.19964	2.61884
0.069544	0.0604641						4.83466	1.65698
-0.127133	-0.0919604						2.13742	0.469744
-0.53579	0.0359824						2.21942	0.296996
-0.542088	0.389809						0.908504	2.85514
-0.0262085	-0.112527						1.15811	2.47234
-0.25284	-0.0439411						2.6123	2.44151
-0.415913	-0.0531724						1.19385	2.68297
-0.306948	0.683822						0.410777	3.78416
-0.421009	-0.220391						0.787455	1.26207
0.0280689	-0.206943						3.5751	2.15972
0.19649	0.110331						1.02419	0.873977
0.17025	-0.310254						1.09951	1.53954
-0.309932	0.317992						2.00341	1.86096
-0.132372	-0.350984						2.64834	0.501159
0.183179	-0.301322						1.59319	1.43273
0.0179844	-0.122352						3.87139	2.60714
-0.342347	0.505689						0.527146	4.88594
-0.00224432	-0.070212						2.06803	0.480667
-0.546927	-0.0292131						1.26797	4.74637
-0.0042281	-0.19007						13.1073	0.436769
-0.116241	-0.564492						2.01511	0.518575
-0.102807	-0.112698						1.05321	1.48062
-0.233872	0.0525724						2.30705	1.85553
-0.394971	-0.423567						0.825297	0.640488
0.0932815	0.125216						1.96235	3.88224
-0.405245	0.107733						0.471389	0.912191
0.176643	0.482418						3.04922	2.59841
-0.0352902	0.179284						2.08906	3.19447
-0.105677	-0.0266575						0.835623	2.04361
-0.298373	0.269314						0.960965	1.56864
-0.31403	0.311808						3.83208	2.38389
0.133107	-0.165172						3.3599	1.93291
0.0172374	-0.0752652						2.39465	2.36734
-0.151634	0.117392						3.43021	1.21381
-0.788655	-0.0212415						0.409316	3.55896
-0.197639	0.830281						0.335037	5.80189
-0.100085	0.14581						0.790086	0.861761
-0.688033	0.130482						0.081176	1.89758
-0.20693	0.357759						0.437892	4.01136
-0.294287	0.179406						0.537135	4.26506
-0.147752	0.0780666						0.532973	2.57969
-0.564008	0.0309609						0.531912	1.35214
-0.140678	-0.284435						0.552086	2.77809
0.154831	0.0638519						0.770985	2.21429
-0.0563558	0.137361						0.800488	1.82165
-0.178314	-0.157431						0.99954	2.40955
0.018796	-0.133878						0.938929	3.6928
-0.0801663	0.318204						1.48133	2.45177
0.0772849	0.21233						0.994061	1.66532
-0.1033	-0.241916						0.468824	2.97449
-0.238469	-0.542156						2.64293	0.580689
-0.27699	-0.0864742						0.596816	2.88864
-0.264271	0.383483						0.28361	2.24752
-0.503125	0.0523286						0.484995	1.46698
0.0281598	0.0849055						0.574672	4.59545
-0.295599	-0.296719						0.566518	0.392777
-0.387677	-0.286689						0.316687	0.96218
0.136612	0.345852						1.14141	2.81695
-0.187808	0.114096						0.69185	4.81538
0.103966	0.125978						0.298804	2.19143
0.238345	0.481921						1.19906	2.82378
-0.0539899	0.315301						0.66277	0.709501
0.210465	0.00337909						2.99999	3.08536
-0.0452822	-0.103818						0.743723	1.85309
0.0924717	0.262546						3.00934	1.78047
0.170454	-0.300511						0.589482	4.69974
-0.0208755	-0.710039						0.620858	0.134458
-0.194435	0.250046						0.70813	3.33832
0.276863	0.13495						4.11929	2.57484
0.188228	-0.281717						1.81671	1.02469
0.021407	0.0872441						4.89317	3.03011
0.12853	0.703704						1.3621	7.79579
0.0164025	0.400815						2.41076	8.59952
0.136954	0.12197						1.42464	1.52588
0.649489	-0.595055						0.679468	0.267308
-0.026615	0.376888						0.653637	1.40453
-0.132279	0.194792						0.191826	3.00589
0.370758	0.34453						2.57185	1.17588
0.133975	0.0620355						0.8486	4.90908
-0.0195638	0.266646						2.62084	1.53775
0.0351104	-0.47892						1.05964	1.82659
-0.0295229	-0.0339922						0.168906	0.670813
-0.120658	0.627046						1.02989	5.24841
0.131109	0.396135						1.47721	2.48796
0.178148	-0.0804998						2.19462	0.721087
0.130315	-0.191969						1.30685	2.64091
0.557382	0.404084						1.4855	1.16431
-0.0157335	0.675287						2.17794	4.72379
-0.0659825	0.423049						1.27431	1.05499
0.127757	0.0107629						1.37405	2.37103
0.256897	0.544272						1.93456	6.10792
0.489741	0.481386						2.0832	4.74421
0.27301	0.431708						2.04199	3.4813
0.101605	-0.945029						1.69344	0.375866
-0.0566837	0.22439						1.57181	2.09758
0.165693	-0.306705						0.700369	0.933982
0.185961	0.35781						1.07848	0.808598
0.345197	0.561518						4.39438	2.24516
-0.187173	0.206538						0.748642	0.48848
-0.260387	-0.369428						1.57342	0.362363
-0.24015	-0.0593669						1.78923	1.2075
0.204229	0.410318						0.934508	6.75579
-0.302559	0.217005						0.258071	2.14023
-0.00214791	-0.0718065						1.16153	2.20014
-0.732718	-0.0452112						0.026945	0.484376
-0.333605	0.497245						0.998799	2.32308
-0.590641	-0.17685						0.812984	0.707633
-0.140377	0.0221068						0.780201	0.542799
0.17315	0.0127274						1.74884	0.968763
0.0931624	0.189141						1.61148	3.68685
0.626024	0.116624						4.07113	5.31291
0.217973	0.278274						1.4364	6.24249
-0.105254	0.387169						0.791132	1.93892
-0.160021	-0.088082						0.966663	0.804498
-0.144214	0.337552						1.38046	1.04586
0.334348	-0.012112						3.27536	3.04812
0.0519742	0.698529						0.704844	8.01211
0.078631	-0.143419						3.63333	2.48884
-0.136626	0.203174						2.9217	2.02318
-0.172846	0.150134						1.07496	1.40641
-0.357386	0.811837						1.62351	12.1995
-0.137795	-0.097336						0.728443	1.29999
-0.54545	-0.447487						0.442904	2.69387
-0.493619	-0.421554						0.652805	0.449516
-0.520581	-0.461509						0.275845	0.313056
-0.418	0.170509						0.328287	0.448409
-0.213103	-0.056994						0.506089	0.643978
-0.39336	-0.788684						0.259051	0.408561
0.0865238	-0.297541						0.68096	1.62942
-0.169889	0.105434						0.534813	5.81941
-0.0118417	-0.157529						0.578233	1.41585
0.327909	-0.106994						3.35812	2.68771
0.384375	0.051682						0.783522	1.73956
0.119576	0.110945						0.847159	1.04388
-0.334636	-0.0972517						0.10942	4.29053
0.078625	0.179478						1.6587	0.855747
0.119907	-0.188256						1.24676	2.11073
0.179306	-0.413423						0.82367	0.51948
0.0887996	-0.81292						0.72699	0.249268
0.193897	0.140334						2.22877	0.562372
0.0484497	0.179372						0.938217	1.36104
0.220832	0.241091						1.04756	3.43319
0.411776	-0.430243						1.93748	0.605399
0.00786251	-0.0104755						1.66283	1.63153
0.144854	0.114191						0.381597	0.812181
0.161754	0.410078						0.949361	2.96229
-0.132809	0.222484						0.120843	3.10035
0.112356	0.0646087						1.49132	1.98215
0.0418114	0.368202						1.16271	2.34735
0.00353159	0.215103						1.04879	4.49144
-0.131875	0.187595						3.59936	1.63261
-0.264983	0.351372						0.125291	3.47732
0.113339	0.16565						1.5508	2.51532
0.105791	-0.0674						2.88434	4.7835
0.121662	-0.346311						0.707381	0.872007
0.0589068	0.0686536						1.12518	2.51994
0.0167812	0.470856						2.26857	1.94176
0.0679371	-0.0957165						0.092432	1.81947
-0.126972	0.0348979						0.257673	3.46559
0.221299	-0.136354						1.14661	4.66062
0.115513	0.348315						1.72291	3.12771
-0.00913176	0.15596						4.59363	5.25001
0.0362335	-0.178921						1.60806	4.26652
-0.0278709	0.234197						0.337255	1.90565
0.0164634	0.26901						1.05541	1.50242
0.324015	0.14861						1.94287	4.50854
0.0216321	-0.0129431						1.03327	0.064437
0.143359	0.457048						0.94041	1.79721
-0.178282	0.0645145						0.673878	3.47127
0.0663732	0.118084						0.545962	2.16854
0.0215935	0.0219114						1.90772	0.78893
0.15388	0.0668549						0.2356	3.97002
-0.115268	-0.0716253						1.06952	2.03292
0.223558	0.132741						2.80903	2.54236
-0.0746343	0.285169						1.039	1.15751
0.266135	0.392427						2.61958	4.94577
0.000539265	-0.0244906						0.942081	1.80757
-0.493015	0.407352						0.240024	3.5801
-0.0572299	-0.932777						0.4719	0.975826
-0.463981	-0.0373353						0.165498	1.12875
-0.558267	0.16676						0.096774	1.65436
-0.491406	0.126931						0.225427	1.88238
-0.453946	0.00298989						0.681001	1.81359
-0.0615966	0.350152						0.490631	2.90609
-0.302982	0.179543						0.759874	7.83485
-0.140536	-0.0275421						0.393573	1.52064
-0.302622	-0.35795						0.277454	2.31007
0.0261945	-0.145196						0.640082	0.828403
0.561776	0.134815						0.503689	1.22098
-0.0958287	0.14238						0.287056	1.50924
0.166959	-0.368484						1.30766	0.665916
-0.406788	0.138132						0.643585	4.01657
0.0394238	0.0933022						3.236	2.41563
0.0417891	-0.0894934						0.757371	3.57143
0.0556127	0.0352836						0.922848	0.537682
-0.222442	0.397026						0.604224	6.21607
0.156582	-0.110894						0.986169	0.153413
-0.35973	-0.393861						2.30921	0.557635
0.0638185	-0.187504						1.67948	2.22147
0.10599	0.223226						1.45636	1.15856
-0.0160826	0.296674						1.4366	1.31302
-0.0133953	-0.114852						1.6509	0.303857
-0.326753	-0.0672084						0.568675	4.00142
-0.479842	0.42937						0.126198	0.760729
-0.266541	-0.218887						0.781298	0.486193
-0.342525	0.144454						0.46177	1.18586
0.141087	-0.0551424						1.17117	2.15672
-0.0095368	-0.150085						1.19006	0.800761
-0.00437777	0.310143						1.22639	2.38375
-0.0113083	0.116548						3.64413	0.933336
-0.0488412	0.29999						0.935497	2.58915
0.616069	0.0379867						10.0009	1.65871
0.472802	-0.219615						3.68583	0.669983
0.13413	0.241705						0.39752	3.16667
-0.291313	0.216497						0.732135	2.35294
0.632409	0.112451						0.784485	1.73783
0.312636	0.535664						1.29718	4.3161
-0.190514	0.0468559						1.65619	0.751938
0.241236	-0.0658144						0.503169	0.964192
0.192592	-0.296289						1.57741	0.181262
0.290465	0.0163956						1.22645	1.41165
-0.741139	-0.391043						0.233247	0.218626
-0.458229	0.34394						0.91788	2.95525
-0.19338	0.758281						1.66338	6.02065
-0.0282262	-0.244872						1.48614	1.09422
-0.146052	-0.341615						1.07834	0.384949
-0.0979074	-0.138202						0.113885	4.14772
0.0948287	-0.251169						0.992483	0.836084
-0.224032	-0.234628						1.03914	1.92789
0.189621	0.0310558						2.27411	0.556278
0.16013	-0.0922594						2.23791	0.63284
-0.203148	-0.219275						0.10168	1.03405
0.196779	-0.32374						1.65719	1.29023
0.216108	0.118511						1.16354	1.51484
-0.0441438	0.00965896						2.51657	1.43711
0.347173	-0.0129289						1.13798	0.688945
0.260593	0.152174						4.46285	3.28861
0.108437	-0.0191927						1.16464	2.74214
-0.129128	0.309076						1.11049	1.10832
0.0285455	-0.0666755						1.28093	5.20727
0.506269	-0.0428093						1.53137	2.32485
0.159417	0.221987						2.00565	1.32935
-0.118357	0.151716						0.753566	1.53749
-0.103558	0.330919						0.428353	1.26994
0.223802	-0.520295						3.82637	1.68197
0.0276254	-0.138155						1.65898	1.25106
0.0145693	0.217103						0.317577	2.75091
-0.124469	0.24457						1.73282	3.43827
0.222891	0.191115						1.17558	5.5123
-0.163846	0.263086						0.933178	1.94922
-0.128764	-0.109123						1.33587	1.88961
-0.0625375	-0.0551219						1.11618	2.32963
-0.00434413	0.476958						2.23958	4.78951
-0.383177	0.171815						0.398376	0.586754
-0.195211	-0.167271						0.468348	0.100962
0.0339621	-0.0895289						0.614646	0.733401
0.0197591	0.319586						4.38448	8.03219
-0.037917	0.0582003						1.62167	0.630958
-0.480907	0.0408475						0.577476	1.35034
-0.54575	-0.589989						0.676671	0.187643
0.0104573	0.561883						0.772439	2.62814
0.289774	-0.191589						0.70507	2.09058
0.136939	0.200221						0.787291	5.6373
0.151413	0.246565						1.47467	2.61315
0.0166276	0.0938117						0.345671	1.21824
-0.131954	-0.341537						1.37303	1.10952
0.197617	0.145859						3.93931	2.02936
-0.183087	-0.17648						1.5633	1.73807
0.068302	0.276344						1.57325	2.71573
0.252679	0.608996						1.5796	2.82955
0.0950484	0.293679						0.957125	4.28023
0.171655	-0.257444						0.817573	1.74617
0.456403	-0.743634						2.12241	0.717544
0.170108	-0.067973						1.06987	1.55861
-0.0626309	-0.282954						0.547761	1.7853
0.203294	0.4772						0.953617	3.95978
-0.118817	0.291511						0.625312	1.60432
0.00767329	-0.0724262						0.156712	0.734462
0.0195667	0.117683						0.6557	6.47625
-0.175459	0.166528						2.42664	7.38491
-0.2059	-0.302399						0.825079	0.602943
0.0405709	0.0318001						1.19692	2.21346
-0.0348047	0.0723677						0.907594	3.01937
0.152125	0.0443726						1.26246	4.36651
0.27363	0.0959943						1.02086	0.455465
0.162996	-0.0231457						1.5028	1.98731
0.0916912	0.145296						1.29997	2.06552
0.000868113	0.226559						1.11366	2.38062
0.163075	0.303521						1.60777	2.41588
0.430232	0.660874						0.798609	1.86138
0.121183	-0.0911903						3.01641	1.59555
0.13999	-0.237861						1.27234	2.67463
0.0845795	0.210059						1.83773	1.2553
0.317409	0.666236						1.63381	1.21614
0.0357737	-0.519735						1.71298	0.400993
0.108482	-0.486353						0.514235	0.184325
-0.311661	-0.59271						1.65321	1.22064
0.124763	-0.143567						0.616873	1.7292
0.0276532	-0.17674						1.81149	1.03249
0.11049	0.351342						1.83448	2.37973
0.148353	0.608771						0.670693	3.58843
0.275467	-0.265605						0.422639	0.743802
0.219307	0.251326						0.591935	2.72568
0.183254	-0.384633						1.19147	0.294422
0.253352	0.417687						0.764065	2.10313
-0.383845	-0.163249						2.09039	1.93266
-0.430595	-1.39968						0.594808	0.275548
0.0995524	0.0937216						4.78138	1.0146
0.34641	0.167649						1.32842	1.46234
0.0261469	-0.173569						0.905284	2.83438
-0.468138	0.00960643						0.25493	1.32907
-0.118496	0.0395806						0.20342	6.29194
-0.334492	-0.14373						1.90903	0.980676
-0.0187137	-0.0339589						1.40289	2.07438
0.054269	0.241406						1.23017	1.08085
-0.142517	-0.573033						0.952756	1.08183
0.132357	0.197809						1.5003	3.97564
-0.075914	0.014385						1.19329	1.79443
-0.0477948	0.491781						0.087606	3.94631
0.15901	0.0555388						1.12687	1.61465
-0.0592827	-0.0259307						0.796951	1.3119
-0.00689888	-0.322505						1.03041	1.56425
-0.178372	-0.254027						0.883437	1.1593
-0.0406276	0.106176						0.854193	2.33976
-0.260935	0.129249						1.15352	0.760898
-0.253015	0.202465						1.34986	2.68114
0.498003	-0.137772						1.46589	0.857393
0.292374	0.0940587						1.11003	0.897528
0.107661	0.158754						0.384018	0.60621
-0.016573	-0.457489						1.55591	0.408332
-0.00293345	0.332732						1.23242	1.2564
-0.255213	0.250297						0.309945	2.41985
-0.124858	0.274971						0.860767	0.894212
-0.255932	0.0460777						0.606657	0.187572
-0.0544728	-0.0822324						0.88814	0.530007
0.0579344	0.332631						1.30923	3.04872
0.505773	0.478494						2.17703	2.59881
0.419948	-0.485342						2.00698	0.599569
0.331034	0.219182						0.772867	1.71947
0.0351774	0.609584						0.847427	8.47757
-0.123374	0.0684985						1.84505	4.78038
0.1656	0.0842494						1.41934	1.23363
0.355561	-0.282546						2.19041	2.04681
-0.0287217	0.432483						1.20884	5.44205
-0.129544	0.112454						0.845278	0.574961
0.258956	0.0550953						0.410589	6.92448
0.210313	0.140762						1.81362	0.993434
0.344826	-0.0493192						0.846093	2.01027
0.11171	-0.254447						1.26482	2.00277
0.241886	-0.328457						2.0901	1.04579
0.139112	-0.0433755						1.12074	0.887144
0.315783	0.03379						1.47569	1.67869
0.0604371	-0.107978						0.636878	1.04684
0.0127402	-0.232409						1.21123	4.71471
0.117969	-1.12962						1.79119	0.506023
-0.0360434	-0.288797						0.96335	1.05601
0.554115	0.381933						2.72975	2.82123
0.0676178	-0.145158						0.782979	2.03022
0.244071	0.189531						3.29857	3.08863
-0.0666209	-0.00356283						2.07203	0.496738
0.0707382	-0.122285						0.961647	4.12305
-0.0803724	0.590016						0.805347	1.45971
0.16336	0.671269						1.64583	1.79508
0.228974	-0.406744						1.58628	0.311981
0.254006	-0.135127						0.533708	1.74465
0.262207	0.394822						1.9313	0.788884
0.407797	0.0602182						2.18456	3.14812
0.113364	0.465084						1.34162	8.10828
0.276522	-0.585568						2.38549	0.986327
0.0713054	0.211533						1.97577	4.1994
0.496503	0.405154						0.412929	7.71424
-0.174308	0.110543						0.605239	2.69379
0.236463	-0.112653						1.77382	1.48798
0.0296107	-0.261836						0.929651	0.053873
-0.351258	-0.150586						0.424014	1.73093
-0.305267	0.129873						0.908465	2.02255
-0.555352	0.0155527						0.493972	4.71365
-0.326662	-0.042191						0.980824	4.94773
-0.425648	0.478903						0.167437	4.02134
-0.328726	-0.516104						0.467755	0.539801
0.172455	0.219541						1.72222	1.5993
0.168297	-0.390073						2.165	0.29502
-0.351085	-0.252107						0.532611	1.01206
0.216705	-0.145102						1.2491	2.36324
-0.0232678	0.109644						0.66156	3.68969
-0.084769	-0.106742						0.255232	0.921839
0.0324069	0.429871						1.24746	2.97235
-0.294848	0.26692						0.392506	1.72754
0.0764166	-0.016866						0.344584	1.79635
0.096834	-0.317566						0.460427	1.33053
0.19669	0.164186						0.217908	1.87992
-0.159594	0.404797						0.345792	3.99718
0.0735469	0.0884505						0.992452	1.34505
-0.113828	0.101909						0.420788	3.62953
0.084201	-0.320462						0.875349	1.11165
0.145428	0.1987						1.37822	0.929078
0.267964	0.243146						2.69208	3.50997
0.251561	0.118329						1.83189	0.547166
0.0258626	0.100682						1.27839	1.16255
-0.135455	-0.315224						0.243445	1.19918
0.0538566	-0.0166805						1.2041	1.03118
-0.0294574	0.257176						0.308616	2.02855
-0.110233	0.15548						0.904437	2.49053
-0.0123295	0.112107						2.39765	2.90841
0.0280399	-0.422972						1.8946	1.65631
0.0799438	0.292209						0.856656	2.71301
0.239693	0.370206						2.99063	1.63442
-0.184681	0.486639						0.523704	3.79001
0.0472409	-0.234703						0.438842	1.63918
-0.383592	0.266847						1.13638	1.19187
0.0398895	0.124093						1.39742	6.03919
-0.000294914	0.591518						1.96023	3.26647
-0.26967	0.470551						0.882683	3.52109
-0.0277673	0.129654						0.433936	0.602312
-0.272899	0.0124654						0.366013	0.81626
-0.154447	0.359195						0.276553	2.3751
0.582626	-0.0288061						0.956397	1.1897
-0.0798048	-0.341889						0.563229	2.47351
0.106152	-0.201048						0.944652	1.10778
-0.242677	-0.288413						1.06723	0.747294
-0.17993	0.751707						0.686992	3.77831
0.0717817	0.0934496						2.74942	2.01347
0.037648	0.234485						2.40828	6.11663
0.106032	-0.433359						0.866176	1.22056
0.109162	-0.484974						1.13261	1.60698
-0.312073	0.53942						0.141363	2.58805
0.216257	0.261574						2.61607	0.629769
-0.328217	0.427278						0.481634	7.49574
0.430901	0.218455						3.51676	4.22989
0.495876	-0.903348						1.47915	0.914517
-0.227813	-0.193704						0.43112	2.22824
-0.677929	-0.306456						0.150836	1.29453
-0.208762	-0.079148						1.21635	1.52883
-0.205931	-0.234764						0.243303	0.808017
-0.216527	0.0577497						0.246956	1.44552
-0.136483	-0.250567						0.228831	0.474734
0.217405	-0.0385716						1.93577	3.23985
0.253029	0.0928937						5.27416	4.25086
0.179085	-0.482949						1.31973	2.02696
0.139084	-0.367467						1.29741	0.620484
0.332259	0.0901712						1.50377	1.14626
0.114275	0.152497						1.34733	2.71797
-0.0923067	0.662734						0.868192	2.39647
-0.0538882	0.066969						0.59263	0.515708
-0.00639836	-0.372019						0.581162	3.5958
0.112728	0.375455						0.62845	1.93358
0.51564	-0.0130426						1.7271	2.94652
-0.0978914	0.0523404						0.950089	1.07353
0.254813	0.242611						2.09578	2.02082
0.169297	-0.144266						0.90222	2.6101
0.387151	-0.595519						0.649439	1.01364
0.136018	0.00822725						1.80036	1.68858
0.350797	-0.203244						0.785681	0.213833
0.26845	-0.239757						2.40371	0.278854
-0.179615	-0.116485						0.665692	1.77216
-0.20746	0.240085						0.460225	3.15034
-0.312158	0.0438962						0.069035	2.3983
-0.00521444	-0.0661743						0.641221	1.48966
0.0329235	-0.210211						1.95107	1.12398
0.103668	-0.189265						0.522632	1.43878
0.0104986	0.152046						1.28487	1.59947
0.281149	0.268724						1.30393	2.46627
0.271393	0.45791						0.70827	3.68177
-0.0415576	-0.791397						0.912648	1.90833
0.400497	0.0368296						2.17498	0.805135
0.162077	0.236018						1.38439	4.31099
-0.102422	0.230009						0.366876	1.4742
0.26269	0.00883461						1.33789	2.06878
0.0842228	0.219175						2.19833	2.91417
0.192823	0.305722						0.52823	3.5541
-0.125127	0.123176						0.489266	1.19398
-0.257215	-0.0016625						2.7775	1.28663
-0.302191	0.389563						0.527709	2.18602
0.00530472	0.355148						1.70027	3.82561
-0.391871	0.454142						0.29355	18.1881
-0.192798	0.0987534						0.282273	1.11609
-0.199677	0.303216						0.233172	1.17023
0.264198	0.33619						0.904038	1.28485
-0.349612	0.0955526						1.81405	0.799806
0.569327	-0.444713						2.71858	0.754572
-0.0670156	0.150681						1.1786	2.53578
-0.236395	0.0150065						0.11704	1.52341
0.0524163	-0.0604183						1.54089	2.37676
-0.023814	-0.194888						0.094049	2.31279
-0.314114	-0.0845422						0.655266	1.73474
-0.0168849	0.161895						0.436136	1.61454
-0.148647	0.0942307						0.829234	2.29241
0.175557	0.291349						2.56964	1.49421
-0.159351	0.11189						2.04614	1.37136
-0.287102	0.311292						1.68151	2.51841
-0.265184	0.428084						0.234392	1.55255
0.185004	0.481967						0.708266	2.24172
0.111862	0.401608						1.90216	3.34197
0.116777	-0.195578						1.98177	0.337453
-0.248926	-0.0832339						0.562441	0.960001
0.0207477	-0.273488						0.54083	1.66984
-0.20094	0.218165						1.10927	4.50798
-0.0455599	0.0114315						1.00946	3.12384
0.338365	0.0175027						0.997125	3.10042
-0.168482	-0.0632562						0.844329	2.32197
0.0475915	-0.141994						1.24889	1.55465
-0.0426147	-0.583814						0.507514	1.30369
-0.64292	-0.450388						0.745529	0.903294
-0.0663185	-0.191195						2.61062	0.742549
-0.574644	-0.792017						0.183771	0.911272
-0.17773	-0.055675						0.508109	0.607677
0.120423	-0.576459						0.84664	0.35297
0.583714	-0.396269						3.16187	0.884597
-0.411725	0.178034						0.797053	0.995597
-0.768391	-0.103755						0.058383	1.45605
-0.25696	0.334309						0.197425	3.91595
-0.0517516	0.245652						0.923607	1.6657
-0.03638	-0.0631535						0.339958	2.37844
0.148183	0.552879						1.48687	7.62389
-0.201215	0.405007						0.554203	4.45749
-0.592097	0.244189						1.14589	3.77443
-0.294136	0.11408						1.03624	3.96977
-0.468166	0.562129						1.24415	4.02704
-0.515021	0.126158						0.532814	2.29043
-0.118637	-0.107724						0.761436	1.60305
-0.189264	0.334134						0.889351	2.20581
-0.251919	0.304564						0.853054	1.47084
-0.399666	-0.0925843						0.331898	0.644
-0.30022	-0.301962						0.945358	1.16174
-0.182132	-0.106657						0.503189	1.24257
-0.270143	-0.0435846						0.911512	4.08165
-0.221137	0.250412						1.53211	4.68083
-0.544286	-0.447094						0.252401	0.03037
-0.279109	0.18674						0.335188	1.57481
-0.564011	-0.715529						0.067469	0.875658
-0.581426	-0.0775125						0.066813	1.25133
-0.188742	0.467019						1.04566	3.83039
0.189316	0.0309072						1.09044	0.702901
0.174908	0.261653						0.68586	3.10342
0.0747768	0.00375391						0.877778	1.53369
-0.481726	-0.181131						0.550244	1.64599
-0.333727	0.490884						0.419844	4.70036
-0.31336	0.28669						0.679787	3.06553
-0.265416	0.224069						0.354076	2.36891
0.222196	0.315483						0.845859	2.09324
-0.277799	0.358902						1.07928	1.56947
-0.26379	0.342052						0.181521	4.66272
0.129923	-0.0276591						0.765516	1.01174
-0.443894	-0.281086						0.163886	1.36193
-0.212323	0.349554						0.576924	3.20071
-0.660452	0.305508						0.390114	1.80831
0.0665891	0.126799						0.65913	2.52317
-0.177061	0.400131						0.985984	5.4146
-0.100462	0.138392						0.351779	1.03197
-0.334515	0.214686						0.673798	1.59746
0.0345001	0.458928						0.514132	3.8374
-0.336865	0.581199						0.742743	4.64786
-0.219064	0.163507						1.69288	2.22286
-0.384843	0.376544						0.331093	4.78609
-0.119106	0.103624						0.34251	4.12936
-0.128999	0.380873						0.361468	4.25223
-0.357981	0.0368237						0.328796	3.65628
-0.564359	0.349961						0.065077	2.78318
-0.571599	0.192552						0.18314	1.98021
-0.212571	0.280971						1.50507	1.61425
-0.313085	0.0177659						1.16098	0.955771
0.0801766	0.317422						0.261241	1.64275
-0.26898	-0.0342401						1.38248	1.12353
-0.113392	0.0325607						1.62371	0.939347
0.168059	-0.156848						1.69037	0.879552
0.0722324	-0.451213						0.803636	0.568967
0.317918	-0.082077						6.18592	1.21958
0.0541015	0.176674						1.50499	2.96335
0.0849229	0.191961						1.9504	5.89847
0.468702	-0.0192833						4.02904	2.73838
0.301082	-0.65442						2.74336	0.395088
0.293811	-0.839575						1.89517	0.356925
-0.12828	-0.0654077						3.28668	0.885629
0.0431149	-0.348712						2.33256	0.754098
0.150854	0.0341034						1.52702	1.08853
0.0543077	0.0713652						2.37888	1.64334
-0.0903048	0.263866						5.38489	4.5204
0.0494277	-0.0384052						3.18533	2.89449
0.000586615	-0.120013						2.566	1.04433
-0.162263	-0.347086						1.25991	0.7209
-0.262948	0.11995						0.488333	2.42889
0.0171638	0.604783						1.24427	3.85787
-0.173102	-0.324676						1.42051	1.38017
0.0108539	-0.604289						1.08605	0.329341
0.19931	-0.534237						3.83829	0.589464
0.258404	-0.19552						4.7237	2.10771
-0.329417	0.527349						2.45431	4.95931
-0.0734999	-0.41177						2.0621	1.65274
0.348774	0.126872						5.29911	1.72552
0.24039	-0.108473						4.86982	3.93665
0.0592779	0.19159						1.01455	2.85935
-0.0228453	0.709714						2.16058	6.22173
-0.0893919	0.131817						1.07212	2.35786
0.281848	0.160262						1.14679	1.65551
0.0144023	0.296232						4.09443	2.24418
-0.170293	-0.161613						1.84075	7.07437
0.246679	0.0446456						1.3876	2.14933
-0.590215	-0.0147903						0.644912	1.03844
0.0664076	-0.133383						2.2887	0.48335
-0.242555	-0.0431698						0.805123	1.89466
-0.306259	0.111167						1.472	2.51505
-0.175023	-0.281356						1.39824	2.36339
-0.772604	-0.100921						1.80202	2.87717
-0.328103	-0.0144533						0.83708	2.47878
0.0613607	0.137223						3.89964	2.66498
-0.228721	-0.131504						2.58104	2.34963
0.086313	-0.00625505						1.43409	2.51219
0.000511489	0.130562						1.7472	5.50373
0.537339	0.427008						1.26196	0.976931
-0.063271	0.303258						2.3005	3.33489
0.417153	0.1117						2.24201	5.20201
0.731438	0.102916						2.488	2.24706
-0.174059	-0.284431						1.02406	0.885429
-0.454684	0.194385						1.15776	2.63948
-0.149633	0.124489						0.969109	2.10079
0.246243	0.295123						2.19837	7.95719
-0.612272	-0.48361						0.600906	0.795104
0.181235	-0.423614						2.66058	0.43469
-0.452109	-0.556415						0.518002	0.133565
0.0277873	-0.0110382						2.65693	0.821698
0.0290418	-0.644353						1.88219	1.35875
0.24863	0.272071						1.95753	2.60827
0.0563262	0.0838634						0.819005	2.20411
-0.168528	-0.153442						2.52054	1.57845
0.108652	0.543963						1.19739	0.772077
-0.0361562	0.00758014						1.89071	4.5838
0.054861	0.702063						2.5535	6.2817
0.142811	0.439587						3.8628	2.78005
0.236418	0.479696						4.1285	2.88633
0.124155	-0.103359						3.2445	3.37593
-0.129389	-0.290149						1.41777	1.73379
0.359495	-0.365991						1.9565	1.22697
0.0123955	-0.159613						2.42926	3.24772
-0.0872374	-0.327163						1.14294	0.980983
-0.165148	0.650953						1.98376	3.51332
-0.301752	-0.197583						0.639198	0.865478
-0.30707	0.0790186						2.5108	2.34575
-0.439646	0.0784402						0.589401	2.28324
-0.362281	0.10708						1.10116	2.59856
0.0170532	-0.36091						5.67914	0.132883
0.156961	-0.361731						1.94563	3.18266
0.100741	-0.253549						4.12852	0.421148
-0.0765139	-0.170822						4.7426	2.15132
0.176778	0.0782093						4.7487	1.05108
0.0370097	0.320869						2.28451	2.84804
0.0234217	-0.228289						2.71171	1.58271
-0.024432	-0.117503						0.94487	1.64466
0.329277	0.0919419						3.09828	2.05183
-0.00251994	0.0855236						3.68101	1.08239
0.190736	0.0754488						1.05215	3.84916
0.471248	0.478684						2.81229	4.34475
-0.0209677	0.3794						2.32339	4.22313
-0.625991	0.00142707						2.27445	2.69003
0.0463893	-0.282713						1.41502	0.600834
-0.248274	0.0925448						2.76471	0.862134
0.33105	-0.106709						4.40781	0.649292
0.481252	0.133348						3.13382	1.78448
0.608788	0.432071						5.82204	5.84205
0.132886	0.25105						0.81777	4.99181
0.316919	-0.712662						0.93526	1.44662
-0.169913	-0.44319						0.565122	0.350145
0.131067	-0.0449832						1.91414	1.42411
0.26789	-0.427932						4.68908	0.517536
-0.43538	-0.129248						1.97515	0.323087
0.21583	-0.0619581						1.99922	1.51679
0.250574	-0.167738						5.63814	0.493381
0.235923	-0.513707						3.32455	0.312129
-0.0577038	-0.164134						1.0088	10.1339
-0.048864	0.128227						1.14563	2.75246
0.0202415	0.365867						2.76318	2.33833
-0.117392	-0.131514						1.58542	1.37107
-0.0649127	-0.144543						1.97573	2.56741
0.0882393	-0.291172						1.39611	0.962343
0.159745	-0.111439						2.26765	1.87767
-0.0318777	-0.0606874						2.47698	1.7172
0.00128789	-0.0488308						2.24315	1.02699
-0.22932	0.289689						1.07988	3.58144
-0.0825552	0.111271						1.09198	2.60256
0.0778005	-0.195072						2.83387	3.28842
0.210412	-0.405883						3.1487	1.43588
-0.0370039	-0.21051						3.05933	0.444308
-0.155452	0.0183988						4.12449	3.50957
-0.431453	0.031272						1.0926	4.78456
-0.278753	0.480715						3.4691	5.56589
-0.00220303	0.0330105						1.54054	1.00698
0.310715	0.481872						2.36778	2.34923
0.21546	-0.282425						2.67467	0.14474
-0.28535	0.663895						1.19945	2.12533
-0.0959394	0.361154						1.34801	1.06933
-0.105488	0.0661135						4.85467	0.414748
0.125297	0.34464						4.52085	4.80595
0.0629825	0.00121916						5.16905	1.47827
-0.500812	0.0150209						1.96639	0.99674
-0.464172	0.115657						5.1131	3.7504
-0.0549567	0.180331						2.21273	2.07227
0.017738	-0.316539						0.674867	1.93899
0.321399	0.0113766						2.7393	2.37111
0.0598888	-0.176485						2.15492	0.550721
-0.456029	0.162437						2.58311	1.41461
0.0662306	-0.187233						3.4893	0.431191
-0.0465549	-0.0242923						4.6919	1.46006
-0.366656	0.0927398						2.06411	1.29648
0.0778196	0.000700801						3.44578	1.2169
-0.110061	-0.42735						2.42764	0.855951
-0.0648287	-0.0704999						2.89009	1.13201
0.288632	-0.524234						1.42631	0.967188
-0.182212	0.0289058						0.78885	0.689178
0.199968	0.230062						1.9045	0.587472
0.0863011	0.0435772						2.79712	1.20291
-0.883802	-0.306845						0.780926	0.247712
-0.14643	-0.0816401						2.22206	2.83172
0.195617	0.373678						1.20621	4.79043
-0.0944102	-0.184442						0.761586	0.897588
0.17286	0.255407						0.677102	3.81595
0.0938442	0.0898637						1.9282	0.611798
0.249253	0.184177						2.28527	0.655341
0.0390635	0.0214392						2.28682	2.81559
0.243052	0.0794515						3.69039	3.36295
-0.365552	-0.232746						1.00213	0.464005
0.0605037	0.157331						1.77883	1.4417
0.11744	0.417759						1.56686	3.32148
0.087233	0.0964885						2.90941	2.63631
0.036791	0.0200992						4.35835	0.779425
-0.186178	0.210934						2.60817	3.38656
-0.0321425	-0.191816						2.43612	1.40458
-0.0236272	0.274232						2.21506	2.86272
-0.144755	-0.473674						1.2049	1.04518
-0.0111709	-0.0358072						2.375	0.969869
0.428875	0.00163944						5.7635	2.01973
-0.126432	0.223466						2.55026	4.68383
0.20652	0.494315						4.08164	2.75795
0.0648828	0.539264						1.43903	1.27918
-0.0895171	0.0816214						4.85194	1.71979
-0.0568879	-0.124623						2.53696	1.83964
0.143962	0.173105						0.402511	3.70919
-0.550271	-0.031212						2.50784	4.16434
0.181902	0.121951						3.45275	3.54227
0.0250004	0.109825						2.3834	1.62312
0.173581	0.274562						3.38639	1.64086
0.0997364	0.0453991						0.760838	2.46487
-0.279992	0.430472						1.03933	1.72392
-0.116633	-0.181378						2.33407	1.3037
-0.121099	0.102663						2.70978	1.2531
0.34656	-0.196681						6.71066	0.730695
0.0491484	0.566186						3.99216	9.82374
0.363911	0.10606						5.70228	1.76662
0.147606	0.078383						0.862867	1.69775
-0.110678	0.0645585						1.6052	3.50778
-0.0198336	0.386888						1.22571	3.20758
0.140058	0.137932						4.01923	1.01669
0.270841	0.127271						1.22911	3.29989
0.264588	-0.00355448						5.83641	1.2562
0.334257	0.0505501						4.69095	1.23387
0.284904	0.286917						2.43877	9.62011
0.413045	-0.151388						1.59688	1.29194
0.122852	-0.107227						5.44167	1.8424
0.00414186	-0.181088						3.03443	2.66138
-0.0656459	-0.281277						2.24017	1.39341
0.15246	0.345993						2.3024	1.2324
-0.0662234	-0.0684343						1.28773	0.4277
-0.183105	0.301397						0.903956	2.3374
0.208113	0.0973273						3.4289	0.349931
0.193697	0.362703						2.96648	2.32101
0.0479663	-0.378339						2.17037	0.609813
0.0191347	0.149487						3.15462	1.36517
-0.0817457	0.358379						2.48853	4.22437
0.0698566	-0.17543						2.57994	0.815896
-0.10284	-0.0326283						2.46253	1.40971
-0.309973	0.498451						2.56006	4.30422
0.0150363	0.0122333						2.2638	1.24414
0.21504	-0.0559634						2.70076	1.22563
0.108894	-0.0621166						3.44463	1.87228
-0.0521779	-0.526864						4.32404	1.08128
-0.203869	-0.0766853						3.14857	3.71826
0.0602703	-0.140418						4.125	2.10253
-0.161031	-0.324981						2.88308	2.57637
0.139944	-0.208877						2.0294	1.63299
-0.085815	0.0265983						3.58208	5.27237
0.297968	-0.104512						1.42376	5.38584
-0.143529	0.0479922						1.4051	0.760434
-0.586825	0.377134						1.12014	4.48372
-0.11257	-0.0409874						1.43314	1.01539
-0.110412	-0.0511808						2.11707	3.25405
-0.23454	0.36691						1.60304	2.7033
0.195347	0.527689						1.48257	5.00048
0.0554635	0.386963						1.22346	8.11584
0.115634	0.0229772						1.71536	2.69056
-0.0978156	0.511283						1.28802	2.75672
0.315681	0.469929						1.64069	2.34722
-0.31592	-0.0535022						3.04799	0.347645
-0.064406	0.23335						3.20756	0.614841
-0.200203	0.243227						1.02065	1.88982
-0.323471	-0.133217						2.62894	2.53029
0.0806839	0.0974442						0.646085	3.35513
-0.166077	-0.171548						2.2272	0.830135
-0.122601	0.295169						3.34295	2.53151
0.183448	0.260897						3.25903	1.63467
-0.193274	-0.235182						2.72759	1.52715
-0.341464	-0.104095						0.702805	0.95047
-0.266444	-0.0835387						6.62082	1.06802
-0.119025	-0.347623						3.93423	0.740113
-0.102435	-0.274325						4.21909	1.62866
-0.0575475	-0.319176						2.75	0.28344
0.0752807	-0.244412						2.6531	0.60009
0.082595	0.698437						1.55692	3.77354
-0.24389	0.167345						5.06932	1.92341
0.12691	-0.11854						1.83892	2.52662
-0.156007	0.0632373						1.9652	5.85741
-0.533692	-0.333689						1.21625	1.36093
-0.376821	0.364015						0.642125	0.419683
0.0152498	-0.211676						2.75401	0.652608
-0.111775	0.206504						2.90225	2.25635
0.786709	-0.143275						13.7966	2.48603
0.749896	0.626248						5.35108	1.88157
0.719526	0.148942						1.98152	2.63653
0.70355	-0.0466549						8.88263	3.51908
0.239492	0.374338						1.19539	13.1895
-0.0312409	0.53218						6.85738	6.05496
0.414546	0.0952045						3.38536	4.69642
0.578225	-0.155189						2.73731	1.38084
0.287859	0.103616						1.67382	4.20413
0.00176034	-0.208969						1.58026	0.393182
0.261603	0.226233						8.14043	1.79496
0.285188	-0.131021						7.12458	0.727145
0.413318	0.0338248						3.59564	0.76123
0.192334	-0.0345589						1.32458	3.1895
0.303871	-0.0212545						3.79134	2.27841
0.270037	-0.106946						5.81379	1.20298
0.232	-0.192463						4.69991	0.291357
0.382261	0.0929205						4.88181	1.60325
0.0246962	0.15209						2.8196	0.531594
-0.24976	0.198531						1.89976	0.250607
0.168442	0.378789						1.9955	7.26431
0.0314398	0.145125						1.95627	3.0966
0.0578479	-0.00553297						1.29424	1.66257
0.344744	0.052882						3.72588	1.57487
0.336683	0.524153						3.0282	4.97039
0.26644	-0.289321						5.27988	0.359999
0.201821	-0.548119						2.5202	0.836891
0.279115	0.0227574						2.8642	1.00446
0.184841	0.357287						2.17993	1.90362
0.762377	0.0585501						6.45026	1.61017
-0.0781943	0.2024						6.6093	2.55606
0.363074	-0.0271172						2.094	1.7434
0.0163775	0.0986829						6.09263	2.3677
0.338404	0.0876783						4.65613	1.05257
0.101955	0.539926						6.56772	2.49904
0.0488567	0.145174						9.88776	1.23477
0.395691	0.357092						7.29113	7.26487
0.22836	0.211225						4.77591	1.28343
0.445271	0.123663						4.01767	2.74006
0.305755	-0.340103						4.7099	1.62503
0.246654	0.161628						8.84197	0.767384
0.442182	-0.0351248						6.344	0.715498
0.115099	-0.0556006						3.0494	1.95206
0.266735	0.275154						3.01364	2.70089
0.0176875	0.0315453						3.45415	2.75048
0.0538306	0.477159						4.10602	2.81767
0.000615109	-0.169671						3.61577	4.85966
0.252761	-0.142889						5.01246	1.15796
0.108527	-0.759527						4.48966	0.188789
0.0434506	-0.0939955						1.49904	0.598672
0.205459	-0.348292						2.25327	1.01097
0.00270532	-0.644118						1.90678	0.879021
0.435229	-0.121187						3.62285	0.282508
0.066331	-0.553894						2.21555	0.371546
0.359013	0.361796						2.77132	1.0382
0.109879	-0.643726						3.11809	0.614313
0.402746	-0.030742						1.47153	1.65027
0.208959	-0.0713402						0.980683	5.01935
0.25009	-0.346765						0.528454	3.80358
0.0806404	0.39116						1.74543	1.50969
0.416657	0.346868						2.10897	1.75526
0.19927	0.00538361						4.11581	0.795273
0.429617	0.0785407						3.81263	1.77803
0.219015	-0.141667						4.30102	1.87996
0.379833	-0.28741						4.58913	1.37656
0.752924	-0.0884864						5.75827	2.04927
0.203913	-0.115644						1.90736	0.7441
0.427121	0.593188						8.01369	1.86075
-0.0281751	-0.0316272						1.65284	2.40857
0.104749	0.363359						3.0359	9.83607
0.143604	-0.126636						5.09517	0.96144
0.150964	0.188975						1.98671	1.85086
0.252134	-0.346243						2.91706	1.2256
0.0919849	0.475013						1.99323	3.39342
0.289223	0.602639						2.15341	3.52843
0.150713	-0.0752913						1.67949	0.856191
0.103801	-0.561694						1.43381	0.27048
0.0631258	0.201647						3.5139	1.78927
0.347606	0.275582						6.05534	2.26814
0.41417	0.167538						2.93379	0.716883
-0.140176	0.0703688						1.16968	2.34863
0.122277	0.648878						3.67169	7.39147
-0.107753	-0.0373684						2.40248	0.956161
0.0576443	-0.277764						1.71271	1.18798
0.301689	0.538084						4.58265	0.72232
-0.0669932	0.299703						1.04264	9.66438
0.278449	0.713572						0.784504	7.43601
0.205639	0.380619						3.19939	3.10445
-0.127831	0.240272						1.52549	1.93085
-0.138399	0.389281						2.7772	1.73862
-0.251986	0.290171						1.03135	0.78265
0.0133734	-0.125269						2.43672	1.91906
-0.208707	-0.235418						2.76002	1.48572
-0.520331	-0.315806						1.22121	0.233092
0.156159	-0.226496						1.41953	0.889612
-0.568672	0.459574						0.49702	1.98417
-0.334491	-0.226184						1.20072	1.79908
0.194737	-0.411282						1.43861	0.798452
-0.125138	-0.166618						1.75632	6.35393
-0.0041347	-0.353523						1.18914	2.64662
-0.0966331	-0.0841272						1.30756	2.27119
-0.244519	0.223611						1.24018	4.69474
0.108704	-0.618963						0.931264	0.93069
0.241836	0.449561						5.32015	6.53907
-0.0779283	0.104719						0.871067	0.766251
0.149145	-0.105933						5.01515	0.748782
0.0741988	0.282024						1.81398	4.12734
0.317636	-0.12516						3.24268	1.27375
-0.342063	0.475515						2.60255	3.8313
-0.0538269	-0.168678						2.17084	1.05138
0.478195	0.217266						2.04776	2.11648
-0.450892	0.560418						0.359016	1.87846
0.0936611	0.525892						4.09142	2.05757
0.0653223	-0.048245						1.25806	0.652155
-0.209	0.308748						0.953411	1.43981
0.563545	-0.238687						1.23163	2.31676
-0.525577	-0.03945						0.831444	1.80305
-0.178035	0.223584						0.73721	4.01017
0.140427	0.106159						2.78492	1.61802
-0.124762	0.162556						0.346365	3.24431
0.0206738	-0.0750393						2.55575	2.04894
-0.428429	-0.525023						1.69062	1.46731
-0.0635451	-0.296198						3.01303	1.66357
0.0188448	0.432195						1.41595	5.48148
0.0296477	-0.142925						1.15019	1.77469
0.0408703	0.232075						1.05045	1.64888
-0.103181	0.228268						1.17933	3.4674
0.0805731	-0.126375						0.702941	4.73208
0.0740325	0.508887						1.4487	4.1226
-0.306697	0.555838						0.929798	5.04245
-0.145997	0.339604						0.948092	0.976923
0.329197	0.117825						1.44611	1.3633
-0.294948	0.0833938						0.595304	5.21672
-0.000980988	0.423472						2.21591	6.68529
0.0108777	0.108546						6.86047	2.55881
0.0356503	0.222236						1.48488	1.86242
0.260966	0.0618555						2.26262	1.36178
-0.10429	0.25239						0.74667	3.35455
0.176223	-0.221381						2.40629	1.447
-0.160759	-0.334244						1.6568	1.08206
0.17572	0.515849						3.73088	5.36657
0.169002	0.137805						3.71859	0.859541
0.540361	0.408688						0.56913	2.77104
0.362976	-0.275737						1.54548	1.5695
0.254395	0.447811						4.54772	4.61615
0.0323078	0.152419						1.60498	1.59021
-0.12624	-0.330298						0.989694	1.13638
0.255213	-0.249198						3.6124	0.620216
0.43438	-0.331247						2.5425	0.850469
-0.0933674	-0.485087						0.872868	0.716844
-0.175427	0.235256						1.27906	2.70977
0.0831594	-0.0877518						0.608603	1.60637
-0.44961	-0.0798513						0.365515	0.701105
-0.84636	0.27884						1.30171	2.48005
-0.652467	0.203005						0.252934	4.00914
-0.1696	0.370761						0.660623	3.127
-0.267106	-0.269094						0.546222	0.7504
0.188563	0.237005						1.46831	5.24474
-0.06545	-0.170096						1.14576	0.762155
0.0221824	-0.104787						0.518354	1.3757
0.121604	-0.277009						1.77555	1.24365
0.0725871	-0.0606143						1.64311	1.02928
0.0667783	-0.332002						2.20726	0.709811
-0.0189792	-0.508199						1.45022	1.54461
-0.422654	0.346872						0.738996	2.08052
0.0364872	0.269119						0.982573	3.49601
0.149586	-0.294994						1.39485	1.88044
-0.259259	0.208457						0.465422	5.68602
-0.047582	-0.0470262						1.48788	3.21334
0.00926247	0.241374						0.58559	0.531791
-0.0291426	0.0744211						1.57313	1.52594
0.125617	0.623526						5.02763	3.6477
0.412376	0.174942						7.51798	4.15721
0.140832	-0.404365						4.45152	0.534014
-0.387711	0.170502						1.34465	0.587929
-0.0570819	-0.115834						1.61332	1.11245
0.207525	0.211137						0.733713	3.06322
0.363177	0.00981209						4.21606	7.89946
0.246299	-0.249094						1.91726	0.47473
0.655246	0.522014						11.3626	3.83357
0.461552	0.0366789						6.91014	0.356464
0.3912	-0.153062						11.8266	0.441089
0.428503	0.0851387						3.17369	2.57198
0.123691	-0.62349						2.77445	0.573567
0.37104	0.409298						5.23139	1.59873
0.234745	0.237523						1.82653	3.00175
0.464157	-0.0629998						2.31911	1.48306
0.250133	0.243642						2.11143	5.27578
0.639067	0.0697751						6.6351	0.839769
0.102454	-0.293298						1.28488	0.85927
0.190146	-0.294246						1.68536	0.408854
0.407327	0.551949						2.35523	2.17904
0.266774	-0.345464						1.25062	0.882939
0.231109	0.27044						0.706488	1.41409
0.375752	-0.308845						1.1981	0.333582
-0.0330247	0.00964632						2.28023	3.30789
-0.215882	0.333749						0.787127	6.51215
0.433405	0.0898612						1.69986	2.84913
0.312498	0.115981						3.16672	1.17006
-0.0764916	-0.116039						2.24646	0.607912
0.307314	0.282459						5.55729	5.20716
0.347499	-0.454003						3.20656	0.430843
0.373737	-0.178323						4.50115	0.453296
0.457256	-0.228826						5.23046	3.00167
0.262757	0.417189						3.19374	1.66872
0.0587286	0.0734658						4.02053	1.42242
0.00716749	0.430866						2.74794	4.05114
0.245283	0.287487						1.9041	1.30349
0.312373	-0.059981						2.5236	2.9222
0.245031	-0.46139						1.79326	1.32772
0.170268	-0.391371						2.67209	0.902318
0.157746	-0.115441						1.7985	0.790978
0.355152	0.172978						3.30895	2.68394
0.147426	0.0558237						2.91133	1.6865
0.3592	-0.0289189						4.60076	0.97946
0.521047	0.0826001						3.8681	1.27671
0.485838	0.476885						5.53418	1.47202
0.603268	-0.0628382						5.32459	1.47394
0.176425	-0.154662						1.52592	0.497698
0.21583	0.0515472						3.26827	3.60685
0.418064	-0.392137						4.54558	1.85986
0.422718	0.231975						4.17271	3.23604
0.259539	0.00160475						3.41552	2.06771
0.288781	0.117598						6.64046	1.46747
0.415986	0.233949						5.52569	1.17024
0.0948713	0.452695						3.19219	2.52705
0.0707836	0.0931734						2.78606	2.51459
0.155098	-0.607143						1.28765	0.848001
0.264439	0.0125398						1.89057	1.40855
-0.216025	-0.0514885						1.51246	0.255001
0.117138	0.146612						1.9188	4.61546
0.0693776	0.00676019						2.11116	1.19098
0.254603	0.367756						2.28697	3.36359
0.31733	0.337001						4.54741	2.60389
0.416312	-0.673218						4.88344	0.880652
0.384915	-0.116891						3.28966	1.39743
0.179978	0.349714						3.45254	1.31419
0.225431	0.152583						1.28882	2.19592
0.253055	0.283037						2.16738	6.07262
0.456253	0.186049						1.96179	6.7006
0.546999	-0.162358						2.60509	2.24108
0.0370547	-0.0532862						1.78073	2.2263
0.548798	0.169308						4.74051	3.01145
0.292358	-0.0158121						1.99225	0.471982
0.0786514	-0.130229						1.93491	1.12611
0.0646311	-0.141137						2.61754	0.919701
0.0117657	-0.547266						3.59846	2.4502
0.132536	0.119045						3.43952	1.12219
0.143733	0.0372727						2.05301	0.880371
0.137165	0.155223						1.4783	5.56159
0.587315	0.0738456						2.80973	1.34252
0.163842	0.0228478						2.32716	0.731179
0.446883	0.0471837						2.5626	1.59622
0.260958	-0.0378327						2.19048	2.08918
0.0686156	-0.396035						2.0013	6.18079
0.119223	-0.0264348						2.03665	1.87724
-0.00914515	-0.247832						1.16496	1.48833
0.000290014	0.433604						0.729199	1.52706
0.204085	0.844279						1.85559	3.04606
0.114387	0.0170718						1.2918	1.3286
0.0486921	-0.0113841						2.42431	0.629645
0.415458	-0.0207326						6.81856	0.656392
0.372547	0.133126						4.18625	4.45552
0.181398	0.35847						3.08614	2.71042
0.361127	0.0382877						3.54876	0.46356
0.54853	0.304978						4.11945	2.5524
0.0541251	-0.37378						3.15535	0.76205
-0.187569	0.047487						1.25915	1.51729
0.336135	0.251815						4.05122	1.96503
0.332986	0.137424						3.56191	3.05408
0.48849	-0.106697						3.51371	1.5005
0.156756	0.117841						2.8325	5.83395
0.297183	0.130087						3.55416	2.73537
0.375061	0.0898012						5.61421	2.76837
0.287602	0.0404132						2.48659	2.2095
0.484243	0.202975						4.45108	2.82926
0.393359	0.59224						4.42731	3.68388
0.187948	-0.410341						2.71088	0.72208
0.182296	-0.419926						1.36641	1.125
0.116406	0.5724						2.24347	2.00071
0.274067	0.215377						2.65704	3.9598
0.237303	0.131057						2.12415	1.37122
0.352577	0.372297						2.43389	5.7968
0.278051	-0.300568						2.93158	1.2145
-0.0604416	0.489667						0.394279	3.37981
0.56418	-0.153469						2.29119	1.52628
-0.0550654	-0.3355						0.492947	2.67536
0.58141	0.1705						3.34168	2.21387
0.346461	0.0711832						2.62595	1.70338
0.369546	0.121278						6.66573	2.47058
0.649201	-0.338923						8.9152	0.145169
-0.0230364	0.276112						1.97623	2.46306
-0.189499	-0.456165						0.60086	1.31818
0.440276	-0.112153						2.15691	4.1746
0.32069	-0.295631						3.51772	0.508938
0.0707985	-0.157656						1.54165	0.389665
0.0778466	0.302997						3.33915	3.50788
0.513072	-0.0567537						1.91097	2.99809
-0.10094	0.718086						2.50189	7.27103
0.0182875	0.0224573						1.81442	0.487176
0.344972	-0.181944						2.89202	1.48186
0.305915	0.127932						2.87853	1.14409
0.483702	0.321733						2.97363	1.40236
0.517969	-0.419099						1.14661	0.511407
0.390091	-0.378111						1.17715	0.727963
-0.19449	-0.846544						0.480171	0.311721
0.11429	-0.0608135						1.71676	0.275936
0.549734	-0.64713						5.52002	0.365161
0.241653	-0.665262						1.32937	0.159692
-0.00965662	-0.204929						1.2295	1.14852
0.264134	-0.134683						2.71793	2.12929
0.352276	-0.0597626						2.66333	2.29875
-0.117424	-0.0219582						1.29435	0.275105
0.0915326	-0.0503836						2.09557	2.19231
0.0401907	0.371427						0.675026	4.66994
0.190592	0.0387097						1.64225	3.32195
0.163817	-0.0670641						1.24229	2.45025
0.14852	0.401381						2.82053	0.11703
0.326591	0.0670336						1.93504	3.33911
0.114885	0.0809053						2.39371	2.67632
0.124336	0.457701						3.17381	3.65974
0.243391	-0.450638						2.06842	2.04474
0.450625	-0.153837						1.24498	1.78688
-0.020212	0.35537						2.00388	1.54856
0.329134	-0.418085						2.4068	0.603065
0.129202	0.380443						4.54242	2.3256
0.306398	0.218431						2.65158	2.88558
0.544685	0.285115						4.12952	3.20201
0.118411	0.046311						1.1188	0.668372
0.255015	-0.0883265						1.24004	1.05939
0.272501	0.292316						2.97766	3.51703
0.299508	0.258386						2.5	1.30955
0.0471088	0.0229143						1.77849	1.43132
0.193962	0.303137						2.58094	0.83849
-0.0344005	0.432539						1.52133	4.32707
0.439535	0.450393						2.29514	4.82831
0.373959	0.27766						2.27011	3.94489
-0.135825	-0.276237						3.08576	3.23283
0.227294	0.575548						2.9991	2.76902
0.193608	-0.261278						2.01742	0.733889
0.415326	0.248071						1.63264	8.06307
0.179375	-0.0272857						1.16654	0.841083
-0.078709	-0.323119						1.97707	0.455178
0.332262	-0.133439						1.6722	0.855654
0.336606	0.283423						1.74854	0.550327
0.294067	0.444134						4.3168	2.7935
0.227177	0.325739						1.35305	2.2154
0.221939	0.71139						1.19123	0.812988
0.0228131	-0.104065						0.740243	0.733945
-0.5007	-0.127137						0.564037	1.74633
-0.681476	0.0458378						0.745587	0.719482
-0.412295	0.294298						0.176849	3.04695
-0.150785	0.080158						0.872112	2.97425
-0.0307151	-0.324816						0.861123	0.368388
0.122298	0.0346492						0.330121	1.24297
0.0388667	-0.342015						2.4189	0.887362
0.0303688	-0.149386						0.979452	2.96919
-0.123526	0.219696						0.084245	2.96142
-0.38635	0.15135						0.370426	1.44785
-0.00359248	0.203849						1.65233	6.85691
-0.20954	-0.139811						0.478343	2.19578
-0.429004	0.0169179						0.499999	3.98238
0.244898	0.287135						1.07026	1.94039
-0.0258747	0.10335						0.852204	0.93472
-0.347522	-0.928267						0.714368	0.352889
-0.262897	0.212391						1.66234	2.52321
0.26907	-0.231839						1.85912	0.92385
-0.363891	-0.270683						0.674206	1.31348
-0.291737	0.00440564						0.65976	0.895845
-0.198102	-0.363358						0.936709	1.9014
-0.369648	-0.359483						0.35409	1.71526
-0.254067	0.244363						1.25939	4.11911
0.41042	-0.166049						1.05287	1.89726
-0.198518	0.156377						0.504992	4.6037
-0.277714	-0.0110085						1.13385	0.656209
-0.0709692	-0.16496						0.301715	0.659013
-0.10112	0.0616933						0.425848	3.5892
-0.268165	0.112438						1.06198	2.2785
-0.0660373	-0.356384						1.72364	6.62415
-1.11206	-0.719982						0.169142	0.787546
-0.0789422	-0.210298						0.828521	3.70465
-0.207459	-0.427768						0.605543	4.31227
0.182029	0.181279						0.791474	4.51695
-0.166805	0.256274						1.01416	3.88216
0.0112665	0.402153						1.85581	1.76362
0.112736	0.49992						1.34682	1.4971
0.323586	0.0982057						1.21365	1.1334
0.556051	-0.239218						2.92713	1.18243
0.0175368	0.408094						4.51104	1.14701
0.108273	0.111188						0.834513	2.21051
-0.69726	0.00487627						0.546314	1.2695
-0.184232	0.13025						2.79432	2.12398
-0.309315	0.063953						1.7533	1.68617
-1.15408	-0.235799						0.780016	1.87357
-0.154309	-0.121151						0.830851	2.15493
-0.33624	0.331405						0.86166	2.43556
-0.0344899	0.221563						0.755211	1.76035
0.0340169	0.129967						4.35458	3.31261
-0.0225616	-0.17814						1.34446	1.28387
-0.0160999	-0.171468						1.86943	1.86963
-0.0965969	-0.142772						2.58459	1.09848
-0.416121	0.283209						1.02857	7.11977
-0.0310401	0.196227						3.24285	1.24823
-0.100961	0.635201						4.15239	2.33302
0.131106	0.323433						3.44667	2.71133
-0.195904	0.78597						0.351028	3.1205
-0.0609829	-0.0730579						0.745046	0.903818
0.0650087	-0.438459						1.90691	1.00151
0.107374	-0.0612938						1.8007	3.18134
-0.0359527	0.0369086						1.06633	0.809212
0.824201	0.236543						22.4739	2.97691
-0.282231	0.0698961						1.59438	1.65903
-0.250785	-0.0720427						2.37593	4.01592
-0.46537	-0.351507						1.54581	0.656656
-0.0333195	0.481646						2.3211	0.850444
-0.323615	-0.0865132						3.54464	0.653718
0.0467259	-0.242484						2.30241	0.647165
-0.35919	0.533222						0.714551	2.97114
-0.112025	-0.724092						3.66353	0.172113
-0.217924	-0.22498						1.20018	1.11995
0.41351	0.232194						1.34689	8.21259
-0.218237	-0.609071						3.06442	0.456086
-0.185386	0.397024						0.811024	2.96098
0.19794	-0.509241						1.14563	1.49587
0.0162632	0.0759758						3.12026	2.09197
-0.0456336	-0.278967						1.59569	1.09791
0.137899	-0.147123						3.18319	4.94008
-0.285205	0.491186						3.32099	2.97876
-0.348223	-0.202214						1.42632	2.10581
-0.0843897	0.245377						1.0912	2.27469
0.00365609	-0.47721						0.722379	0.627242
-0.249059	-0.149461						0.893734	2.0387
-0.255692	-0.0828933						0.503269	12.5882
-0.249069	0.195062						1.20575	1.76787
-0.615359	0.0699515						1.37597	3.95714
-0.0751676	-0.337395						3.87374	0.51072
-0.201871	0.102555						3.29938	1.41535
-0.254568	-0.0808771						1.37371	0.894101
-0.174208	0.737132						1.61848	4.41437
-0.124083	-0.1457						1.16796	1.01169
-0.585781	0.209547						2.93535	5.0727
-0.285081	0.0112111						0.651841	1.18693
0.0784459	-0.294168						9.39541	0.421372
-0.0189268	0.0517321						1.50742	0.683804
-0.203191	-0.111896						0.623999	1.53164
0.226554	0.268458						1.79316	1.03923
-0.345758	-0.305084						1.03202	0.581259
-0.703157	0.186652						0.690652	2.03178
0.00655321	0.256984						4.55212	2.70943
-0.55664	0.0351951						1.0072	1.61428
0.0733615	-0.451965						2.44444	2.08985
0.149666	-0.755574						2.55868	0.591852
-0.749957	-0.12505						0.38779	3.00265
-0.685253	0.314695						0.706296	0.560063
0.166434	0.293536						1.7391	2.25692
0.0191235	0.0812023						2.42189	2.42988
-0.260667	0.30323						2.28863	2.59836
-0.237416	0.47228						2.43033	10.047
-0.242659	0.500318						2.71732	15.0553
-0.281906	-0.0342157						0.578391	3.19763
0.0913391	0.562397						0.835797	16.2109
-0.0683757	0.0976565						1.58591	1.58884
-0.618146	0.404314						0.658769	2.80781
-0.462857	0.174164						0.846565	4.50311
-0.418802	1.094						0.980992	1.59143
-0.428498	0.408118						2.05282	4.35282
0.0732656	-0.500895						2.99039	3.06737
0.348963	-0.174033						1.75623	0.206339
-0.11446	-0.0223069						1.86275	0.510782
0.442639	0.5095						6.99639	1.22224
0.0559506	0.545167						0.919141	2.98836
-0.116114	0.198529						2.16805	0.352387
0.43032	0.423994						1.3701	1.29222
0.195144	0.143829						2.62748	1.33017
0.219828	0.0930172						1.67234	1.43378
0.0164046	-0.124501						2.14797	1.17615
-0.250356	-0.316629						1.47742	1.33291
-0.119292	0.0896905						2.1694	2.48469
0.134354	0.192663						2.0451	1.65453
-0.161804	-0.383044						1.25276	0.502248
-0.0721545	-0.401106						1.66599	2.29948
-0.455665	0.272005						2.26552	2.21903
0.359401	0.158862						1.96895	2.21687
0.175683	0.0514801						0.218737	8.79425
-0.0818987	-0.11385						0.703122	0.748108
0.0460979	-0.0403335						0.438581	1.49542
-0.0499664	-0.384792						2.43818	0.398886
-0.0588305	-0.322997						0.709559	1.3613
-0.155358	-0.143924						1.383	3.43661
0.151279	0.428056						0.973644	2.08113
0.248994	0.0796609						1.48422	2.08682
-0.0359588	0.0475793						1.2038	2.28622
-0.0845043	-0.00514092						0.507156	1.46195
-0.165299	-0.396172						0.307373	1.64082
-0.246262	0.522719						0.1762	1.71868
-0.163162	0.334761						0.541759	1.42012
0.0651061	-0.142482						2.05566	1.7142
-0.0153216	0.347597						1.11111	9.81902
0.0189772	-0.383687						0.914676	0.685827
-0.190247	0.124933						0.772023	0.809672
0.125709	0.503487						1.18868	4.69914
-0.313968	0.328805						0.932787	4.6594
-0.0764452	-0.280853						1.73371	1.66726
0.0531086	0.108992						0.746005	2.31549
-0.11794	0.0258082						0.693266	5.54195
-0.0293965	-0.188893						0.111995	0.562308
-0.0523436	-0.332207						0.419895	0.863275
-0.212757	-0.0102715						0.550554	1.53752
0.00867523	-0.0228677						1.70045	1.2742
-0.194929	0.324297						0.49202	5.8605
0.268191	0.188481						0.920767	0.926006
-0.00497885	-0.621153						0.585238	1.03785
-0.882611	-0.000959123						0.197094	1.58081
-0.0897091	-0.0459522						0.382057	1.42145
0.0712938	-0.724478						0.519089	1.00035
-0.0416504	0.411176						0.675574	8.54461
-0.210623	-0.0910293						1.42458	0.830381
-0.0457618	0.238232						2.04876	3.39931
-0.099942	0.0732292						0.349234	1.13654
-0.3374	0.645696						3.30085	4.65718
0.0564827	0.0118813						1.54676	2.76404
-0.369318	0.185062						1.1105	0.652174
0.0416183	-0.111882						1.1099	1.96609
-0.118154	0.063094						0.478477	0.815594
0.100042	0.054893						0.706957	3.93792
-0.269802	-0.124914						1.16803	4.33599
-0.523034	-0.287625						0.539687	2.40108
-0.264855	-0.152744						0.862389	2.85879
-0.155918	-0.438175						1.83102	5.44367
-0.334167	-0.211221						3.02568	0.342531
0.091438	0.41171						1.64349	10.6613
-0.250079	-0.338877						0.861819	0.27089
-0.200625	-0.182667						1.20718	1.27572
-0.338071	0.355077						0.963145	1.28813
-0.231634	-0.444026						1.75488	2.4464
-0.3253	0.563991						3.13327	3.94314
-0.0487926	-0.0415354						0.795621	2.96454
0.0330729	0.189222						2.90089	2.12988
0.235471	-0.172078						4.95257	1.25
0.107839	0.227666						2.21553	4.45311
0.130654	0.741223						4.48814	2.13043
0.0828608	0.584997						1.8095	4.26942
-0.0805405	0.504944						0.751558	2.07578
0.141746	0.26352						3.02066	0.901709
0.062122	-0.390546						0.830535	0.614138
0.00133312	-0.379492						1.69863	0.901926
-0.104096	0.587796						1.4124	1.39145
-0.403534	-0.191197						0.339569	0.164846
-0.251287	-0.426878						1.71279	1.00696
-0.367655	0.15643						0.775485	3.13654
-0.166799	0.187261						0.70871	1.62781
-0.00561262	0.27836						1.29652	2.27778
-0.117543	0.379655						2.80514	1.58892
0.201974	0.782862						0.670055	5.65854
-0.421303	0.144246						0.849724	1.45225
-0.113289	0.319017						1.23307	3.41831
-0.158648	-0.689374						1.2187	0.565195
-0.270457	0.216267						1.43593	1.27824
-0.258857	0.0620335						1.19927	2.14101
-0.200985	0.280605						0.837869	4.48505
-0.0765518	0.874648						0.775718	6.38788
-0.0854202	-0.549262						0.680065	0.410752
-0.0770133	-0.0240703						0.794225	1.40472
-0.257523	0.519151						0.425417	2.50185
-0.248871	0.299281						4.49664	0.802725
-0.754373	0.0131095						0.142838	1.9872
-0.16677	-0.0520917						0.68358	1.24226
-0.363284	-0.122971						0.702857	0.475293
-0.205417	0.279134						0.825498	4.84246
0.46497	0.432052						6.4592	2.11251
0.1541	-0.229648						12.4967	1.45218
0.0799314	0.271087						11.4595	2.33323
0.0614919	0.281395						3.1891	4.61692
0.347165	0.252123						8.29601	5.38444
0.111254	0.446426						4.30953	2.43858
-0.0620141	-0.0972556						3.75094	0.784654
0.700279	-0.108521						14.0382	0.348253
-0.013434	-0.143919						1.27306	0.386672
0.177418	-0.102504						2.91653	4.95765
-0.0394205	0.238729						0.564246	2.24858
-0.0429454	-0.0802047						1.67041	1.89289
-0.218948	-0.074832						2.48224	0.449008
0.0795902	0.291518						3.85856	5.69536
0.288719	0.632974						4.13618	1.93284
0.453353	-0.0955014						7.38056	0.759726
0.238882	0.0736632						3.06213	1.07855
0.337362	-0.0974537						2.75569	1.9822
0.286851	-0.578714						5.88123	0.882018
0.245134	0.126689						3.22214	1.71598
-0.107307	-0.191214						1.55149	1.09566
0.0888681	0.110509						1.51718	2.29827
0.00536514	0.107984						1.64029	1.71626
-0.0782326	-0.185967						2.01552	1.58111
0.148004	-0.293577						2.27061	3.23205
0.0152018	0.18432						3.61925	2.29337
-0.293025	-0.41461						0.922243	1.06445
0.142904	0.0549931						1.32856	4.39891
0.0245995	-0.41126						2.18986	1.73529
-0.061731	-0.321232						1.64008	1.62303
0.248903	-0.30282						4.21052	2.67142
0.120326	0.208991						1.54587	1.05006
-0.316306	0.427501						0.629142	2.91686
0.143831	0.113269						1.08946	1.99016
-0.268577	-0.344652						0.726622	0.983892
-0.244144	0.276						1.10643	0.745863
0.0255569	0.366791						2.30576	2.36168
0.153978	-0.0742294						2.18808	0.887128
-0.0542041	0.306814						0.932112	2.11386
-0.0520454	-0.0327555						3.33572	3.16052
0.0152761	-0.132994						1.43341	0.84786
0.0143651	0.208379						7.25375	0.223828
0.126812	0.129403						5.3482	3.25406
0.0581703	0.19386						1.24961	2.19012
-0.0497746	-0.0375229						3.20529	0.315841
0.752163	0.0364985						5.60602	0.907401
-0.0292915	0.24987						3.95314	2.57644
-0.130359	0.286967						1.30815	5.60394
-0.297842	-0.370684						1.07571	0.922322
-0.025539	-0.0999187						2.68432	1.97992
-0.217354	-0.0979046						1.062	0.493174
0.40088	0.23525						3.68049	1.65378
0.00577775	-0.0330988						3.56209	0.666245
-0.0444612	-0.0462537						1.46466	1.60079
-0.349894	-0.358665						1.93011	9.82846
0.0155273	0.242137						3.6498	0.68556
0.0338938	0.20911						1.0606	4.10652
-0.317834	0.905745						0.499495	1.85693
-0.134884	0.26662						1.86533	0.543899
0.0914055	0.641438						2.45092	3.16911
-0.36376	-0.465939						1.59846	1.33424
-0.141667	-0.0100115						2.20766	1.55034
-0.117515	0.121799						1.45283	3.09274
-0.288603	0.144344						1.59087	0.908929
0.194617	0.123313						5.98099	1.02268
0.0267592	0.295021						2.43802	7.36914
0.0215723	-0.218636						5.84584	1.36497
-0.0135008	0.199232						1.83984	8.32551
0.00145216	0.0164603						1.93133	3.4983
0.0362111	0.138221						3.8714	2.4309
0.0170743	0.430227						2.15703	2.36901
-0.180129	0.319735						0.645495	3.07315
-0.123898	0.115571						1.74197	2.43168
-0.139006	0.154811						1.81024	2.75503
-0.393929	-0.423879						1.18013	1.50974
0.16068	0.408838						2.53044	2.51347
0.174384	-0.824139						2.80756	0.912447
-0.2005	-0.230944						1.31603	5.88807
-0.184898	-0.00570946						0.999043	0.104519
-0.400107	-0.173478						0.525407	1.24889
-0.393565	0.244233						1.15046	4.20387
-0.575321	0.279171						0.673143	2.90763
-0.333678	0.0211992						11.0285	2.35576
-0.555034	-0.276004						1.06966	1.3691
-0.363037	0.420908						0.416829	4.45407
-0.364543	-0.186565						0.400554	2.68476
-0.151633	-0.332328						0.639905	1.68404
-0.698337	-0.319467						1.15454	1.65201
-0.782476	0.578345						3.88235	3.04403
-0.381341	0.177523						4.68207	5.48986
-0.669078	0.580707						1.34586	2.50064
-0.234415	-0.197323						1.03265	0.367567
-0.129185	0.0349237						1.19039	3.15242
-0.18545	0.187584						1.70511	1.6196
-0.104073	0.288197						2.35212	1.22988
-0.250001	-0.610081						9.7866	0.423281
-0.259274	-0.337544						4.82029	0.325247
-0.549755	0.253192						0.68969	2.09144
-0.472407	-0.0456126						0.525919	6.94751
-0.456974	-0.0497046						0.569895	0.868619
-0.194388	-0.181974						1.20238	1.04848
-0.508119	0.0226264						0.412447	1.43403
0.694236	-0.0611936						3.55549	2.2853
-0.425829	0.107415						1.1415	1.26414
-0.104608	-0.175295						0.364089	0.87844
-0.391587	0.244716						0.62745	2.69432
-0.153428	0.0262375						0.903378	2.59031
-0.324307	0.0901274						0.90039	1.74185
-0.264255	0.143749						1.90249	1.69944
-0.405556	0.0397458						1.21806	0.291899
-0.353778	0.116684						0.76232	4.19747
-0.338484	-0.0100718						1.47778	1.77333
-0.769057	0.0943274						0.538045	0.159419
0.0589654	0.400381						1.02463	3.86146
-0.378732	-0.0816124						0.504651	4.17345
-0.598965	0.551465						1.08882	2.90372
-0.11555	-0.586502						1.22098	0.615053
-0.402083	-0.157231						1.37495	1.57509
-0.360637	0.229672						0.978751	1.58879
-0.249727	-0.024856						1.82045	2.17278
-0.71042	-0.762765						2.77182	0.449323
0.0878455	0.101257						4.20673	0.814119
-0.681566	0.299305						0.34029	1.10143
0.194864	0.0297741						1.79555	2.3124
-0.569315	-0.157238						1.25174	2.15213
-0.258681	0.0832741						1.32655	1.06507
0.189795	-0.313476						1.39238	1.49545
0.069034	0.31146						1.74638	2.92288
-0.352354	0.227082						0.487678	2.19072
0.115403	0.390829						3.36172	0.935457
-0.583247	0.00576154						1.90105	1.93305
0.226821	-0.213766						1.23549	5.45003
-0.217014	-0.144255						0.57925	7.78715
-0.260345	-0.168332						0.521268	2.49604
-0.106587	-0.497312						0.431293	1.34895
-0.390805	-0.970148						3.45772	1.06554
-0.510946	0.0505631						1.04668	2.28355
-0.664296	-0.308166						0.287952	1.429
-0.127294	0.130438						1.11173	2.05774
0.116466	-0.000852378						1.87058	3.86713
-0.151905	-0.0193085						0.85906	0.916001
-0.149291	0.136381						0.799333	1.03398
0.0856594	0.261401						0.353679	3.52909
-0.498076	-0.194895						0.993599	0.221084
-0.467143	-0.199818						0.783567	1.41329
0.235725	0.274225						0.718373	4.34553
-0.204527	-0.338057						2.40221	1.0324
-0.452278	-0.347754						1.09922	3.8157
-0.691647							1.2782
-0.119216							3.09632
-0.418595							1.15024
0.199665							0.719742
0.469296							0.879716
0.205862							3.17674
0.0245287							1.3164
0.235971							4.7281
-0.0327249							1.63596
0.152328							1.35778
0.175005							1.75057
0.290936							0.968846
0.243682							3.08767
0.111527							1.49246
0.25667							1.08221
-0.100092							1.57025
-1.07362							0.186901
-0.00521719							0.492958
-0.299782							1.49657
0.152722							1.41437
0.095629							3.20179
0.127821							1.68747
-0.0157585							0.902036
0.0909178							3.07293
0.104905							0.968988
0.274408							1.74846
-0.281717							1.49736
-0.105184							0.872119
0.0942843							1.03844
-0.539278							1.84273
-0.25567							1.34307
-0.180085							0.461975
-0.524							0.334561
-0.389964							0.58944
0.126438							1.66811
-0.401901							1.8987
0.0180749							0.23992
0.385319							1.78144
0.011423							2.06363
0.293556							1.5147
-0.490409							0.529395
-0.00134562							1.79072
0.00874282							1.42074
0.539331							1.4706
0.694992							2.96488
0.152324							1.17095
-0.528623							0.538508
-0.982613							0.871924
0.109597							0.821812
0.0425256							1.03418
-0.307603							0.790663
-0.0170961							0.572068
0.0900204							1.06777
-0.0603013							1.0662
0.112037							1.62747
-0.108505							1.60738
-1.19129							0.193748
-0.642796							0.565609
0.040884							1.30127
0.312088							1.04285
-0.053091							1.07652
0.127941							1.10899
0.0463608							2.20079
0.527155							1.49491
0.451019							1.84754
-0.133517							1.37092
0.175326							0.936154
0.0860886							1.40239
0.224216							2.03315
-0.333543							1.83796
0.189757							1.51928
0.321282							0.805861
0.0790839							1.58668
0.241254							1.22783
0.0215755							2.45348
0.122928							1.47063
0.288041							2.26528
0.369938							1.72197
0.124072							2.63257
0.244854							1.02985
0.440528							3.57652
0.315419							0.979097
-0.0730567							2.97646
0.538115							1.19276
-0.00705113							0.973874
-0.113323							0.778108
-0.106783							0.698419
0.053891							1.2051
0.0709716							1.34693
0.190328							0.861179
1.12841							11.9848
-0.14124							1.09419
0.158042							2.09
0.163531							1.69035
0.202246							1.73238
0.32023							2.26896
0.402643							1.34383
0.092101							1.3617
-0.630813							0.339542
-0.000632181							1.7033
-0.0408036							2.06349
0.400835							2.04792
-0.0795317							2.86838
0.350877							0.757934
0.441839							1.61522
0.475332							1.94096
-0.0327246							1.98369
0.338129							2.47239
0.279906							0.550233
0.0139792							1.26378
0.069813							0.93501
-0.0393308							1.03606
0.242229							0.951706
-0.0720153							0.574585
0.501316							1.33757
0.106308							1.98104
-0.239512							2.24682
0.488531							2.62118
-0.0618504							3.34958
0.130886							3.11399
0.217596							2.44374
-0.118801							0.767838
0.18886							2.72345
-0.0591659							1.60204
-0.104907							1.08374
0.270371							1.35252
-0.166585							0.4636
0.13114							1.06143
-0.371372							0.31368
0.291855							0.652147
0.272783							1.51636
-0.26628							0.401135
-0.288664							0.5075
0.34575							1.23433
0.213555							0.687727
0.163599							0.65674
0.0795214							0.768758
0.269617							1.06647
-0.667106							0.328997
0.525882							2.28167
0.161706							0.787872
-0.0629626							0.417883
-0.456811							0.415714
0.0875966							2.1113
0.72575							4.11406
0.249974							1.34811
0.346977							5.08101
0.618755							7.64058
0.343973							4.09626
0.583454							4.54719
0.662248							5.27973
0.0280488							4.71943
-0.0088943							1.86417
-0.121159							2.05818
0.0828518							3.38974
-0.035297							0.933981
0.122562							4.54648
-0.198319							1.62054
-0.141711							1.38013
-0.0825487							1.69757
0.161353							6.99212
-0.0541028							3.41671
0.647299							6.34472
-0.272053							2.15147
-0.188688							3.05128
0.287578							7.39446
-0.137454							4.46289
0.566041							18.3789
0.0481649							4.6583
0.078449							4.18458
0.134093							3.15287
0.714857							10.5309
0.47943							13.6315
0.0823569							2.53894
-0.0398436							3.09125
0.431977							3.3936
0.147504							4.4185
0.279911							5.03715
0.178899							4.31714
0.568013							10.686
-0.186763							1.02221
-0.0649719							1.34224
0.0198008							1.22097
-0.0136525							3.15065
-0.00886896							2.80687
-0.0457193							5.91185
-0.0600706							4.80307
-0.094188							2.11856
0.358081							4.02695
0.276937							6.06936
0.0720311							2.49315
0.38834							1.18588
0.492795							3.57564
0.155959							6.05005
0.064531							3.66068
-0.12609							5.07277
-0.346036							3.03763
-0.0346074							3.24608
0.322544							4.25516
0.488289							5.20578
0.473784							4.58956
0.358602							10.5965
-0.0910307							12.604
0.377043							10.4029
0.296188							9.04289
0.509798							14.5569
0.126287							7.57372
0.350778							7.68099
0.185341							13.0896
0.133039							11.052
0.202982							6.85694
0.0445777							0.879621
0.047004							11.0123
0.0109055							3.20054
0.805356							2.41158
0.14002							1.46833
0.0398203							7.07081
0.398308							7.11665
-0.195155							2.99815
0.179425							5.69308
0.438435							5.28129
0.516028							13.5001
0.0467388							7.10197
0.430105							2.91333
0.558752							4.30948
0.107262							5.91574
0.40828							2.68613
0.35403							5.32774
0.306179							5.87197
0.0353602							3.17321
0.0167715							2.45867
0.389095							4.22663
-0.214775							3.10498
0.0609624							3.0277
0.0322396							4.78053
0.041187							3.24313
0.23586							4.07799
0.124254							6.27443
0.0809845							4.81146
0.112214							4.36723
-0.339247							1.27145
0.025493							0.771657
-0.132028							1.19656
0.250519							2.09515
0.176652							0.886124
0.10459							3.28378
0.0345138							2.30954
0.171904							4.73072
-0.378717							1.72603
0.215645							1.65215
0.149394							2.05593
0.277642							2.43917
0.150399							3.80678
0.351881							3.87525
0.134774							1.32581
-0.121265							1.63619
-0.00586048							1.8101
0.506776							2.98034
0.175131							3.1562
0.228069							4.53409
0.33126							3.75504
-0.0671341							1.65358
0.398679							3.80148
-0.0346023							0.908127
-0.122356							0.845498
0.323211							1.76356
0.0691572							1.52091
0.123217							4.28129
0.293823							3.40152
0.138879							4.10272
0.0673588							4.28152
0.258906							6.05893
0.106792							0.838489
0.000391691							2.01472
0.0168641							2.391
0.113776							2.41761
0.545795							1.67395
0.162334							2.165
0.261266							4.42087
0.376277							6.14287
0.278043							2.94157
-0.0752605							1.15945
0.22084							2.65536
0.0804581							3.19247
0.0555028							4.73962
-0.024713							1.63877
0.172518							4.75611
0.0677142							10.3348
-0.0679447							2.11031
-0.0147178							3.11515
-0.0642065							3.4652
0.0937144							3.10146
-0.0686909							3.82428
0.188023							3.41182
-0.000512694							2.24297
0.202969							6.04849
0.00339487							4.98667
0.150852							5.875
-0.00595861							3.25645
-0.565743							1.64228
-0.0880877							2.43959
-0.0769846							3.73112
-0.128147							0.548355
0.217717							3.51749
-0.0212443							4.01875
-0.00837803							2.78247
0.146859							5.75739
0.278473							2.89876
-0.00844247							1.42683
-0.416955							0.995343
-0.01277							1.74787
-0.707821							0.838545
-0.785612							0.723515
-0.408952							1.64917
-0.317531							2.41976
-0.106289							1.91596
-0.120634							2.64755
-0.0181952							2.65367
0.0633143							1.93258
-3.18836e-05							1.67105
-0.12583							2.65726
-0.376025							1.11757
-0.175908							0.808637
-0.373013							1.70404
-0.272606							2.52731
-0.171441							1.34099
-0.273128							1.34225
-0.20512							0.828658
-0.346453							1.25729
-0.0952445							1.36765
-0.109502							1.37529
-0.340448							1.89888
0.0946927							3.61472
-0.120721							2.14027
-0.55911							3.17079
0.0682529							1.06919
-0.342193							1.96723
-0.331049							1.61609
-0.430358							0.473325
-0.244177							1.14379
-0.185996							1.51008
-0.222054							1.6084
-0.0208216							2.10128
0.156891							1.45473
-0.504611							3.40965
-0.0158377							3.33397
-0.122333							1.30978
-0.0342518							2.03596
-0.0897883							2.12319
0.0613321							1.73727
0.139677							2.85864
0.0119486							0.848737
-0.112892							1.30352
0.0669078							0.358649
0.062169							3.07629
0.0714926							2.08949
0.170486							2.52922
0.172417							1.99465
-0.16015							2.69143
-0.107058							1.25257
-0.157476							2.39129
-0.0916242							1.89748
-0.178994							3.11961
-0.290759							0.997437
-0.0588409							3.13935
-0.152203							1.13527
-0.0461187							2.1669
0.0257656							1.71226
-0.303708							1.0497
-0.0489845							2.27254
0.032062							1.65884
0.128975							1.55198
-0.410364							1.36566
-0.260943							2.74271
0.0257367							1.48504
-0.106264							2.03353
-0.765256							0.706678
-0.257369							1.01781
-0.0663399							1.34113
0.174587							1.65922
-0.055849							2.66324
0.0473813							2.65968
-0.338853							2.39689
-0.0449732							2.0209
0.0147638							2.68545
-0.0356771							1.73305
-0.0708856							2.35152
-0.417286							1.76802
0.0375754							1.7762
-0.102705							1.24599
-0.211569							2.24436
-0.145556							2.03269
0.040623							1.77203
-0.12755							1.85611
-0.0740585							1.0477
-0.160526							1.9926
0.388756							2.88221
0.0633773							2.24612
0.101045							1.90166
-0.157563							4.24221
-0.39822							0.441945
0.0233075							0.842964
-0.0438002							2.26543
0.0964183							4.2865
-0.235909							1.34874
-0.0556057							2.39417
0.109359							2.25361
-0.0984306							2.11789
0.0715446							2.37847
-0.120765							1.34777
-0.376292							2.02772
-0.380929							3.69252
0.160554							2.8374
-0.0389894							2.39028
-0.195341							1.76343
-0.696709							0.573984
0.00237778							1.3971
-0.170572							1.56472
-0.146581							1.61097
-0.169977							2.11362
-0.129861							0.961721
-0.184001							4.02323
-0.128765							1.24222
-0.0075358							1.91971
-0.183886							1.51986
-0.0982477							0.994985
-0.133745							1.22662
-0.147703							1.18076
-0.408556							4.36499
-0.153773							1.63497
-0.604194							0.958859
-0.341033							1.07639
-0.274156							0.859093
-0.420203							1.57357
[truncated: 341 more rows]
