# Supplementary material for: Small molecule disruption of RARα/NCoR1 interaction inhibits chaperone-mediated autophagy in cancer
Source: EMBO Mol Med. 2025 Jun 9;17(7):1716–55. doi: 10.1038/s44321-025-00254-y (PMC12254369; doi:10.1038/s44321-025-00254-y)
Supplement: Supplementary file 10 — Figure EV1 Source Data [file 44321_2025_254_MOESM10_ESM.zip]

Archive with 10 entries (9 files):
- EV1/EV1B/
- EV1/EV1B/AnnotatedBlots.png
- EV1/EV1B/FigEV1B.xlsx
- EV1/EV1B/L2A.tif
- EV1/EV1B/L2A-Bands.tif
- EV1/EV1B/PON.tif
- EV1/FigEV1C.xlsx
- EV1/FigEV1D.xlsx
- EV1/FigEV1E.xlsx
- EV1/FigEV1F.xlsx
