# Supplementary material for: Small molecule disruption of RARα/NCoR1 interaction inhibits chaperone-mediated autophagy in cancer
Source: EMBO Mol Med. 2025 Jun 9;17(7):1716–55. doi: 10.1038/s44321-025-00254-y (PMC12254369; doi:10.1038/s44321-025-00254-y)
Supplement: Supplementary file 10 — Figure EV1 Source Data [file 44321_2025_254_MOESM10_ESM.zip › EV1/EV1B/FigEV1B.xlsx]

## Sheet: Fig. EV1B
LAMP2A (Protein expression normalize to Ponceau and relative to BEAS2B)
A549	H23	H460	H520	H1703	BEAS-2B		ANOVA summary			ANOVA table	SS	DF	MS	F (DFn, DFd)	P value
1.49864	0.693523	1.02046	0.978296	1.78884	1.02338		F	16.56		Treatment (between columns)	2.45	5	0.4899	F (5, 26) = 16.56	P<0.0001
1.02813	0.832025	0.736406	0.663488	1.35754	1.0368		P value	<0.0001		Residual (within columns)	0.7694	26	0.02959
1.4467	1.02058	1.08569	0.821335	1.64639	0.939824		P value summary	****		Total	3.219	31
0.912969	0.67831	0.973325	0.734756	1.68162	1.00524		Significant diff. among means (P < 0.05)?	Yes
1.15198	0.747266	1.35012	0.945574	1.45458	0.820423		R squared	0.761
1.28221				1.58655
