# Supplementary material for: Small molecule disruption of RARα/NCoR1 interaction inhibits chaperone-mediated autophagy in cancer
Source: EMBO Mol Med. 2025 Jun 9;17(7):1716–55. doi: 10.1038/s44321-025-00254-y (PMC12254369; doi:10.1038/s44321-025-00254-y)
Supplement: Supplementary file 10 — Figure EV1 Source Data [file 44321_2025_254_MOESM10_ESM.zip › EV1/FigEV1C.xlsx]

## Sheet: Fig. EV1C
Heatmap mRNA Expression z-score
	Healthy																	NSCLC
	BEAS2B	CCD-11Lu	CCD-13Lu	CCD-16Lu	CCD-19Lu	CCD-25Lu	CCD-29Lu	CCD-33Lu	CCD-8Lu	LL24	LL47	LL86	MeT5A	MRC5	NuLi-1	WI-38	IMR90	A549	H1703	H23	H460	H520	H1299	H1648	H1792	H1944	H1975	H226	H292	H522	H661	SK-MES-1
LAMP2	-0.337229	-0.391578	0.212498	-0.0926532	0.113693	-1.14344	0.178894	-0.292719	0.474214	-0.0113067	-0.293942	-0.264355	-0.360847	1.31456	0.883081	0.622296	1.02009	0.443865	0.781694	-0.703447	-0.321263	0.811273	-0.682409	1.18109	-2.50599	-2.92604	1.30054	0.647682	1.35124	-1.13682	-0.564864	0.69219
HSPA8	0.101056	-0.946945	-0.906252	-0.866555	-0.944068	-0.73326	-0.952234	-0.704675	-1.00407	0.727359	-0.397588	-0.783511	-0.295273	1.30267	0.993859	-1.13813	1.51665	0.595358	0.59746	0.525153	0.965623	1.08506	1.38048	1.03682	-0.363325	1.3237	0.185757	-2.84691	0.519309	0.390303	-0.641543	0.277739
HSP90AA1	-0.00205954	-1.69567	-1.36906	-1.18759	-1.31219	-0.784293	-1.29624	-1.21546	-1.42248	0.405273	-0.721484	-1.35065	0.105649	1.11144	0.293841	-1.13158	0.956629	0.637698	0.563573	0.441129	1.1249	0.918003	1.48335	1.54639	-0.0899704	1.56453	0.510162	0.634909	0.164391	0.567767	0.122002	0.427104
HSP90AB1	0.252257	-1.34437	-0.887077	-1.17498	-1.21688	-1.5558	-1.51379	-0.848487	-1.31037	-0.46596	-0.569782	-1.03553	0.290392	1.1234	0.0577541	-1.53109	0.963961	0.594333	1.169	1.06744	1.27135	1.13321	1.66675	0.752171	-0.0117718	0.907633	-0.124799	0.67487	0.649059	1.09473	-0.230146	0.15254
DNAJB1	0.459611	-1.25914	-0.82297	-1.46103	-1.20075	-0.795456	-1.22374	-1.68237	-1.0217	0.675825	-0.618006	-0.869106	0.944312	0.524399	1.99918	-0.774436	1.15715	0.665124	0.090312	0.567796	0.363463	1.58166	1.387	1.26331	-0.443245	-1.44377	0.716417	0.473627	0.26175	0.240339	-0.149623	0.394055
GFAP	-0.713368	1.93359	-0.0470474	0.397039	0.729361	0.973475	0.832849	1.7556	0.279089	-0.731264	0.78561	0.163324	0.281387	-0.938638	-1.35605	1.12713	-0.956856	-0.635431	-0.0476045	-0.6143	-1.07335	-1.27343	-1.14633	-1.92388	0.891938	-1.27556	1.16161	-0.246883	-0.586253	0.110434	1.20659	0.937221
EEF1A1	1.09148	-0.840384	-0.784521	0.212162	-0.447051	-0.363382	0.315941	-0.566475	-0.00224217	0.0175257	-0.834394	-0.577281	-1.04515	0.575683	2.23853	-0.350275	1.23184	1.29143	-0.703611	0.48168	0.451667	1.52169	1.20942	-2.03394	-0.823019	1.29416	-1.62265	0.493496	-0.164308	0.761974	-1.30987	-0.720115
PHLPP1	1.54292	-0.902109	-1.20528	-1.27513	-0.948147	-0.671956	-1.21077	-1.16946	-1.09091	-0.362577	-0.881553	-0.991882	1.42302	0.0993316	0.79168	-0.505079	-0.243306	0.720825	0.829912	-0.442642	0.0623347	1.64284	-0.110238	-1.0296	1.09117	-0.932471	0.653022	1.1795	1.33386	1.77961	0.678301	0.144773
RAC1	0.27087	-1.58258	-1.15681	-1.2319	-1.21574	-1.68862	-1.3861	-1.05037	-1.32282	0.190403	-0.946294	-1.14301	-0.388079	1.40805	0.758477	-0.824364	1.07817	0.295866	1.40503	0.707863	0.18991	0.934589	1.14723	1.23987	0.375444	0.687092	0.386258	1.14183	0.343688	0.46907	-0.0625046	0.969485
NFATC1	-1.45815	0.4399	0.384993	0.48508	0.372031	-0.218504	0.187793	0.323756	-0.0330235	-0.450021	-0.19371	0.31787	1.22701	0.187131	0.681681	0.729404	-0.823752	0.133913	3.17077	0.491782	-0.214213	-1.2592	-0.0263275	-2.00871	-0.509101	-1.81113	0.0881776	0.768142	-1.80316	-0.0517743	-0.139199	1.01053
NCOR1	0.532545	-1.12986	-0.487504	-0.928369	-0.61048	-0.574203	-0.927835	-0.914887	-0.946783	0.786508	-0.593948	-0.615159	2.6538	0.646319	-0.155331	0.331964	0.47952	1.03112	1.65496	1.33976	0.358728	-1.41549	1.25985	0.515645	-1.82765	-0.165972	0.726611	-0.777966	0.60453	-0.695658	0.602423	-0.757184
NFE2L2	-1.44543	-1.98959	-0.0239157	-0.311736	-0.321621	-1.23094	0.640609	-0.859959	-0.00822766	0.63578	-1.23028	-0.141841	-0.721407	0.00812379	1.79365	-0.696975	0.965692	0.00327227	-0.413068	1.12665	0.469771	0.237674	0.327325	1.79159	-1.69827	2.29188	-0.550016	0.591081	0.148311	0.831649	-0.574293	0.354513
RAB11A	-0.0161622	-1.43634	-1.16089	-1.38429	-1.28565	-1.00391	-1.24463	-1.19002	-1.43483	0.498652	-0.990607	-0.954724	0.0593943	0.371258	1.12054	-0.971761	0.844601	1.06156	0.719568	0.749201	0.100682	1.64391	0.946132	1.84841	-0.157181	0.880077	-0.0578915	1.38372	0.332826	0.58746	-0.364599	0.505503
RARA	0.673771	1.67173	0.716027	1.61484	0.478759	0.384538	-0.130943	0.981149	0.759345	-1.09595	0.136013	0.182955	2.521	-1.53921	1.26304	0.0592828	-0.463025	0.378635	-0.324549	-0.810235	-0.913829	-1.17559	-0.818245	-1.21618	-0.0468343	-1.5336	-0.47319	-0.613369	-1.01482	1.1516	-0.363618	-0.439503
RICTOR	0.546133	-1.07752	-0.815118	-1.36104	-1.10687	-0.765259	-0.790987	-1.8526	-1.10409	0.156007	-1.04643	-0.819133	-0.20848	0.488764	0.493336	-0.278168	0.0283321	0.762824	0.965514	0.947362	-0.0875729	-0.105342	0.382689	1.9703	0.388794	2.35356	0.57449	0.01799	1.73492	-0.971231	-0.39672	0.975552
AKT1	0.336226	-1.40448	-0.798308	-1.13085	-0.781606	-0.931894	-1.34556	-1.09933	-0.783281	1.71255	-0.68763	-0.837804	2.22669	0.441332	0.376928	-0.366723	1.58211	0.346639	1.22992	-0.385595	0.9405	-0.00376017	1.64169	-1.587	0.211912	0.339612	0.49609	-0.810575	0.488821	0.410483	-0.403778	0.576677
AKT2	0.908788	-0.685929	-0.642358	-0.517551	-0.617841	-0.742227	-0.712406	-0.22774	-0.799938	0.625193	-0.744265	-1.11709	0.278267	-0.463992	0.188359	-0.954709	0.0171865	1.41997	0.503991	0.676657	-0.34176	0.777486	2.54069	-1.60373	0.439347	0.317208	-2.05879	0.295421	0.493967	1.14575	2.12814	-0.526097
CTSA	-0.316784	0.217246	-0.252719	0.29519	0.195322	-2.48221	-0.244676	-0.88191	0.425769	0.243753	-0.875896	-0.586626	2.12662	0.435757	-0.448405	0.221546	1.33949	-1.05831	0.0998303	0.687504	-0.689166	-2.11345	0.782625	1.6913	0.402184	-0.985021	1.89744	-0.20405	0.269014	-0.689511	0.0341034	0.464049
