# Supplementary material for: Small molecule disruption of RARα/NCoR1 interaction inhibits chaperone-mediated autophagy in cancer
Source: EMBO Mol Med. 2025 Jun 9;17(7):1716–55. doi: 10.1038/s44321-025-00254-y (PMC12254369; doi:10.1038/s44321-025-00254-y)
Supplement: Supplementary file 10 — Figure EV1 Source Data [file 44321_2025_254_MOESM10_ESM.zip › EV1/FigEV1D.xlsx]

## Sheet: Fig. EV1D
CMA Score
Healthy	NSCLC		Unpaired t test
-0.0975728	0.320352		P value	0.0031
-0.60369	0.454261		P value summary	**
-0.387233	0.241451		Significantly different (P < 0.05)?	Yes
-0.462135	0.273894		One- or two-tailed P value?	Two-tailed
-0.368649	0.578632		t, df	t=3.219, df=30
-0.379655	0.233024
-0.259016	0.350328
-0.325265	-0.483794
-0.388243	-0.152338
0.0637354	0.19606
-0.283872	0.36785
-0.349022	0.16986
-0.101945	0.130858
0.524837	-0.163209
0.41752	0.237692
-0.158856
0.404139
