# Supplementary material for: Small molecule disruption of RARα/NCoR1 interaction inhibits chaperone-mediated autophagy in cancer
Source: EMBO Mol Med. 2025 Jun 9;17(7):1716–55. doi: 10.1038/s44321-025-00254-y (PMC12254369; doi:10.1038/s44321-025-00254-y)
Supplement: Supplementary file 10 — Figure EV1 Source Data [file 44321_2025_254_MOESM10_ESM.zip › EV1/FigEV1E.xlsx]

## Sheet: Fig. EV1E
INDIVIDUAL VALUES ARE THE SAME AS THOSE IN EV1C HEATMAP
Effectors expression z-score								Test details				t-tests
	NSCLC			Healthy				Test name	Unpaired t test				Discovery?	P value	Mean of NSCLC	Mean of Healthy	Difference	SE of difference	t ratio	df	q value
LAMP2	-0.108751	0.342376	15	0.0959565	0.149134	17		Variance assumption	Individual variance for each row			LAMP2	No	0.57188	-0.1088	0.09596	-0.2047	0.3582	0.5716	30	>0.999999
HSPA8	0.335398	0.270138	15	-0.29594	0.214366	17		Multiple comparisons	Set P value threshold			HSPA8	No	0.074099	0.3354	-0.2959	0.6313	0.3412	1.851	30	0.370493
HSP90AA1	0.707729	0.13401	15	-0.624467	0.219342	17		Method	Bonferroni-Dunn method			HSP90AA1	Yes	2.2e-05	0.7077	-0.6245	1.332	0.2655	5.017	30	0.000111
HSP90AB1	0.717758	0.144202	15	-0.633316	0.210803	17		Alpha	0.05			HSP90AB1	Yes	1.5e-05	0.7178	-0.6333	1.351	0.2623	5.15	30	7.6e-05
DNAJB1	0.397881	0.19364	15	-0.351072	0.261892	17		Number of tests performed	5			DNAJB1	No	0.032064	0.3979	-0.3511	0.749	0.3331	2.248	30	0.160322
Positive Regulators expression z-score								Test details				t-tests
	NSCLC			Healthy				Test name	Unpaired t test				Below threshold?	P value	Mean of NSCLC	Mean of Healthy	Difference	SE of difference	t ratio	df	Adjusted P Value
GFAP	-0.301015	0.255756	15	0.265602	0.232515	17		Variance assumption	Individual variance for each row			GFAP	No	0.110879	-0.301	0.2656	-0.5666	0.3449	1.643	30	0.887035
EEF1A1	0.00853392	0.297478	15	-0.00752993	0.213638	17		Multiple comparisons	Set P value threshold			EEF1A1	No	0.964713	0.008534	-0.00753	0.01606	0.3601	0.04461	30	>0.999999
PHLPP1	0.506747	0.225013	15	-0.44713	0.219599	17		Method	Bonferroni-Dunn method			PHLPP1	Yes	0.005043	0.5067	-0.4471	0.9539	0.3152	3.026	30	0.040348
RAC1	0.682048	0.113301	15	-0.601807	0.236157	17		Alpha	0.05			RAC1	Yes	5.5e-05	0.682	-0.6018	1.284	0.2734	4.696	30	0.000439
NFATC1	-0.143966	0.338777	15	0.127029	0.152349	17		Number of tests performed	8			NFATC1	No	0.453329	-0.144	0.127	-0.271	0.3567	0.7598	30	>0.999999
NCOR1	0.16358	0.271397	15	-0.144336	0.233079	17						NCOR1	No	0.393528	0.1636	-0.1443	0.3079	0.3557	0.8657	30	>0.999999
NFE2L2	0.329205	0.252288	15	-0.290475	0.231473	17						NFE2L2	No	0.079908	0.3292	-0.2905	0.6197	0.3419	1.813	30	0.63926
RAB11A	0.678624	0.167388	15	-0.598786	0.211027	17						RAB11A	Yes	6.1e-05	0.6786	-0.5988	1.277	0.2744	4.656	30	0.000492
Negative Regulators expression z-score								Test details				t-tests
	NSCLC			Healthy				Test name	Unpaired t test				Below threshold?	P value	Mean of NSCLC	Mean of Healthy	Difference	SE of difference	t ratio	df	Adjusted P Value
AKT1	0.232775	0.207404	15	-0.20539	0.274107	17		Variance assumption	Individual variance for each row			AKT1	No	0.221696	0.2328	-0.2054	0.4382	0.3511	1.248	30	>0.999999
AKT2	0.413883	0.315391	15	-0.365191	0.13925	17		Multiple comparisons	Set P value threshold			AKT2	No	0.02526	0.4139	-0.3652	0.7791	0.3308	2.355	30	0.1263
CTSA	0.0392359	0.271963	15	-0.0346199	0.238131	17		Method	Bonferroni-Dunn method			CTSA	No	0.83877	0.03924	-0.03462	0.07386	0.3598	0.2052	30	>0.999999
RARA	-0.547555	0.174702	15	0.483137	0.243483	17		Alpha	0.05			RARA	Yes	0.002153	-0.5476	0.4831	-1.031	0.307	3.357	30	0.010766
RICTOR	0.634208	0.234101	15	-0.559596	0.172934	17		Number of tests performed	5			RICTOR	Yes	0.000242	0.6342	-0.5596	1.194	0.2866	4.165	30	0.001212
