# Supplementary material for: Small molecule disruption of RARα/NCoR1 interaction inhibits chaperone-mediated autophagy in cancer
Source: EMBO Mol Med. 2025 Jun 9;17(7):1716–55. doi: 10.1038/s44321-025-00254-y (PMC12254369; doi:10.1038/s44321-025-00254-y)
Supplement: Supplementary file 10 — Figure EV1 Source Data [file 44321_2025_254_MOESM10_ESM.zip › EV1/FigEV1F.xlsx]

## Sheet: Fig. EV1F
Ratio NCoR1/RARa
Healthy	NSCLC		Unpaired t test
1.30191	1.3704		P value	0.0029
1.09922	1.51777		P value summary	**
1.24085	1.5861		Significantly different (P < 0.05)?	Yes
1.11508	1.54217		One- or two-tailed P value?	Two-tailed
1.26464	1.47349		t, df	t=3.246, df=30
1.27921	1.58248
1.33145	1.61171
1.18568	1.26608
1.21055	1.63101
1.60564	1.48642
1.31238	1.41629
1.30454	1.57758
1.19297	1.17744
1.68951	1.46025
1.19265	1.38924
1.37729
1.46941
