# Supplementary material for: Small molecule disruption of RARα/NCoR1 interaction inhibits chaperone-mediated autophagy in cancer
Source: EMBO Mol Med. 2025 Jun 9;17(7):1716–55. doi: 10.1038/s44321-025-00254-y (PMC12254369; doi:10.1038/s44321-025-00254-y)
Supplement: Supplementary file 11 — Figure EV2 Source Data [file 44321_2025_254_MOESM11_ESM.zip]

Archive with 16 entries (13 files):
- EV2/EV2A/
- EV2/EV2A/Annotated-Blots.png
- EV2/EV2A/FigEV2A.xlsx
- EV2/EV2A/Ponceau.tif
- EV2/EV2A/RARa.tif
- EV2/EV2D/
- EV2/EV2D/Annotated-Blots.png
- EV2/EV2D/FigEV2D.xlsx
- EV2/EV2D/NCoR1.tif
- EV2/EV2D/Ponceau.tif
- EV2/EV2E/
- EV2/EV2E/Annotated-Blots.png
- EV2/EV2E/Ponceau.tif
- EV2/EV2E/RARa.tif
- EV2/FigEV2G.xlsx
- EV2/FigEV2H.xlsx
