# Supplementary material for: Small molecule disruption of RARα/NCoR1 interaction inhibits chaperone-mediated autophagy in cancer
Source: EMBO Mol Med. 2025 Jun 9;17(7):1716–55. doi: 10.1038/s44321-025-00254-y (PMC12254369; doi:10.1038/s44321-025-00254-y)
Supplement: Supplementary file 11 — Figure EV2 Source Data [file 44321_2025_254_MOESM11_ESM.zip › EV2/EV2A/FigEV2A.xlsx]

## Sheet: Fig. EV2A
RARa Protein Levels (Relative to Ctrl)
Ctrl siRNA	RARα siRNA		Unpaired t test
0.476676	0.042318		P value	0.0107
0.9998	0.035051		P value summary	*
0.856861	0.094205		Significantly different (P < 0.05)?	Yes
1.66666	0.175148		One- or two-tailed P value?	Two-tailed
			t, df	t=3.650, df=6
RARa RNA Expression (Relative to Ctrl)			Unpaired t test
Ctrl siRNA	RARα siRNA		P value	0.0081
2.25324	0.399701		P value summary	**
0.842806	0.015156		Significantly different (P < 0.05)?	Yes
1.84147	0.185963		One- or two-tailed P value?	Two-tailed
1.11776	0.256902		t, df	t=3.892, df=6
