# Supplementary material for: Small molecule disruption of RARα/NCoR1 interaction inhibits chaperone-mediated autophagy in cancer
Source: EMBO Mol Med. 2025 Jun 9;17(7):1716–55. doi: 10.1038/s44321-025-00254-y (PMC12254369; doi:10.1038/s44321-025-00254-y)
Supplement: Supplementary file 11 — Figure EV2 Source Data [file 44321_2025_254_MOESM11_ESM.zip › EV2/EV2D/FigEV2D.xlsx]

## Sheet: Fig. EV2D
NCoR1 Protein Levels (Relative to Ctrl)
Ctrl siRNA	NCoR1 siRNA		Unpaired t test
1.11247	0.245795		P value	0.0028
0.887528	0.288965		P value summary	**
0.792566	0.332764		Significantly different (P < 0.05)?	Yes
			One- or two-tailed P value?	Two-tailed
			t, df	t=6.540, df=4
NCoR1 RNA Expression (Relative to Ctrl)			Unpaired t test
Ctrl siRNA	NCoR1 siRNA		P value	0.04
2.1532	0.262176		P value summary	*
1.22272	0.097109		Significantly different (P < 0.05)?	Yes
0.821825	0.258076		One- or two-tailed P value?	Two-tailed
			t, df	t=2.998, df=4
