# Supplementary material for: Small molecule disruption of RARα/NCoR1 interaction inhibits chaperone-mediated autophagy in cancer
Source: EMBO Mol Med. 2025 Jun 9;17(7):1716–55. doi: 10.1038/s44321-025-00254-y (PMC12254369; doi:10.1038/s44321-025-00254-y)
Supplement: Supplementary file 11 — Figure EV2 Source Data [file 44321_2025_254_MOESM11_ESM.zip › EV2/FigEV2G.xlsx]

## Sheet: Fig. EV2G
Average puncta/cell
No treatment (NT)			10 μM ATRA				Two-way ANOVA	Ordinary		Source of Variation	% of total variation	P value	P value summary	Significant?		ANOVA table	SS (Type III)	DF	MS	F (DFn, DFd)	P value		Uncorrected Fisher's LSD
AV	APG	AUT	AV	APG	AUT		Alpha	0.05		Interaction	1.06	0.1382	ns	No		Interaction	4646	2	2323	F (2, 237) = 1.996	P=0.1382		NT - 10 μM ATRA	Predicted (LS) mean diff.	95.00% CI of diff.	Below threshold?	Summary	Individual P Value
123	23	18	49	26	91					Row Factor	34.43	<0.0001	****	Yes		Row Factor	150952	2	75476	F (2, 237) = 64.85	P<0.0001		AV	-19.66	-34.68 to -4.627	Yes	*	0.0106
111	30	57	132	20	127					Column Factor	2.41	0.0029	**	Yes		Column Factor	10566	1	10566	F (1, 237) = 9.078	P=0.0029		APG	-0.8278	-15.86 to 14.20	No	ns	0.9137
92	5	23	227	23	25											Residual	275840	237	1164				AUT	-19.33	-34.36 to -4.299	Yes	*	0.0119
67	9	1	138	20	54
61	11	11	90	19	42
55	1	34	134	19	61
32	30	19	101	15	1
69	2	8	111	19	0
60	17	38	134	44	82
16	26	9	172	7	65
170	31	89	79	8	37
94	10	61	117	12	37
135	6	70	67	3	44
69	66	45	115	22	67
89	30	50	92	39	6
113	39	24	182	14	46
81	17	106	132	15	34
61	37	74	125	12	34
102	25	67	117	2	47
97	37	30	147	145	0
58	1	60	48	50	177
33	1	54	74	48	90
136	0	32	61	11	79
125	8	61	80	9	125
93	9	51	16	2	99
63	1	15	14	13	98
75	57	113	126	16	118
93	47	47	72	23	149
77	76	59	45	28	51
41	39	30	49	14	103
87	8	81	47	18	49
28	27	86	89	1	114
10	22	59	45	32	60
22	4	57	60	61	121
35	26	76	49	25	107
49	18	79	46	18	107
10	23	35
55	5	28
35	35	101
120	27	98
71	23	70
76	10	53
111	15	60
80	59	34
63	36	41
