# Supplementary material for: Small molecule disruption of RARα/NCoR1 interaction inhibits chaperone-mediated autophagy in cancer
Source: EMBO Mol Med. 2025 Jun 9;17(7):1716–55. doi: 10.1038/s44321-025-00254-y (PMC12254369; doi:10.1038/s44321-025-00254-y)
Supplement: Supplementary file 11 — Figure EV2 Source Data [file 44321_2025_254_MOESM11_ESM.zip › EV2/FigEV2H.xlsx]

## Sheet: Fig. EV2H
Average puncta/cell
No treatment (NT)			10 μM AM580				Two-way ANOVA	Ordinary		Source of Variation	% of total variation	P value	P value summary	Significant?		ANOVA table	SS (Type III)	DF	MS	F (DFn, DFd)	P value		Uncorrected Fisher's LSD
AV	APG	AUT	AV	APG	AUT		Alpha	0.05		Interaction	0.871	0.3068	ns	No		Interaction	3871	2	1935	F (2, 219) = 1.188	P=0.3068		NT - 5 μM AM580	Predicted (LS) mean diff.	95.00% CI of diff.	Below threshold?	Summary	Individual P Value
22	7	37	61	23	172					Row Factor	13.23	<0.0001	****	Yes		Row Factor	58817	2	29409	F (2, 219) = 18.05	P<0.0001		AV	-33.42	-51.83 to -15.01	Yes	***	0.0004
80	15	37	70	26	196					Column Factor	5.912	<0.0001	****	Yes		Column Factor	26274	1	26274	F (1, 219) = 16.13	P<0.0001		APG	-15.66	-34.08 to 2.748	No	ns	0.095
6	16	19	94	2	21											Residual	356807	219	1629				AUT	-15.9	-34.31 to 2.513	No	ns	0.0902
4	26	25	65	2	24
5	26	0	93	3	15
65	16	0	38	31	99
9	13	0	4	0	1
127	8	0	1	20	42
6	9	0	57	26	42
15	23	0	48	30	66
44	9	2	45	30	25
33	10	3	60	11	77
150	11	0	44	12	100
100	8	0	28	11	56
137	12	0	87	50	140
171	22	0	35	52	9
78	5	1	50	48	22
128	2	6	74	22	72
42	8	5	81	38	27
53	6	8	158	35	58
44	0	22	195	25	13
52	9	71	222	1	3
35	2	4	23	1	0
51	4	0	26	8	49
24	4	1	18	24	24
0	3	62	130	30	15
0	1	8	1	32	28
0	0	127	62	6	38
6	0	6	68	11	17
8	2	13	96	12	75
11	0	44	55	15	20
13	0	33	88	27	23
7	1	149	112	29	45
6	4	96	67	101	0
0	8	129	190	64	94
0	13	158
6	9	69
8	20	108
13	4	38
14	18	35
