# Supplementary material for: Small molecule disruption of RARα/NCoR1 interaction inhibits chaperone-mediated autophagy in cancer
Source: EMBO Mol Med. 2025 Jun 9;17(7):1716–55. doi: 10.1038/s44321-025-00254-y (PMC12254369; doi:10.1038/s44321-025-00254-y)
Supplement: Supplementary file 12 — Figure EV3 Source Data [file 44321_2025_254_MOESM12_ESM.zip]

Archive with 10 entries (9 files):
- EV3/EV3G/
- EV3/EV3G/AnnotatedBlots.png
- EV3/EV3G/FigEV3G.xlsx
- EV3/EV3G/lc3-bands.tif
- EV3/EV3G/lc3-total.tif
- EV3/EV3G/ponceau.tif
- EV3/FigEV3A.xlsx
- EV3/FigEV3C.xlsx
- EV3/FigEV3D.xlsx
- EV3/FigEV3F.xlsx
