# Supplementary material for: Small molecule disruption of RARα/NCoR1 interaction inhibits chaperone-mediated autophagy in cancer
Source: EMBO Mol Med. 2025 Jun 9;17(7):1716–55. doi: 10.1038/s44321-025-00254-y (PMC12254369; doi:10.1038/s44321-025-00254-y)
Supplement: Supplementary file 12 — Figure EV3 Source Data [file 44321_2025_254_MOESM12_ESM.zip › EV3/EV3G/FigEV3G.xlsx]

## Sheet: Fig. EV3G
LC3-II folds NL/none
NT	500 nM CIM7	5 μM CIM7		ANOVA summary			ANOVA table	SS	DF	MS	F (DFn, DFd)	P value		Bonferroni's multiple comparisons test	Mean Diff.	95.00% CI of diff.	Below threshold?	Summary	Adjusted P Value	A-?
2.87553	3.86476	2.44198		F	0.5771		Treatment (between columns)	1.3	2	0.6498	F (2, 6) = 0.5771	P=0.5899		NT vs. 500 nM CIM7	-0.6552	-3.227 to 1.917	No	ns	0.9562	B	500 nM CIM7
1.02554	1.32108	1.32327		P value	0.5899		Residual (within columns)	6.756	6	1.126				NT vs. 5 μM CIM7	0.2449	-2.327 to 2.817	No	ns	>0.9999	C	5 μM CIM7
2.83879	3.51973	2.2398		P value summary	ns		Total	8.055	8
				Significant diff. among means (P < 0.05)?	No
				R squared	0.1613
