# Supplementary material for: Small molecule disruption of RARα/NCoR1 interaction inhibits chaperone-mediated autophagy in cancer
Source: EMBO Mol Med. 2025 Jun 9;17(7):1716–55. doi: 10.1038/s44321-025-00254-y (PMC12254369; doi:10.1038/s44321-025-00254-y)
Supplement: Supplementary file 12 — Figure EV3 Source Data [file 44321_2025_254_MOESM12_ESM.zip › EV3/FigEV3A.xlsx]

## Sheet: Fig. EV3A
Data was analyzed using the Operetta system, which provided Mean and SEM
Average puncta/cell
	CIM7			C8			C11			D11			D12			G11				[Inhibitor] vs. response -- Variable slope (four parameters)
Compound Concentration (uM)	Mean	SEM	N	Mean	SEM	N	Mean	SEM	N	Mean	SEM	N	Mean	SEM	N	Mean	SEM	N		Best-fit values	CIM7	C8	C11	D11	D12	G11
0	8.52972	0.325098	9	8.52972	0.325098	9	8.52972	0.325098	9	8.52972	0.325098	9	6.97436	0.391557	9	8.52972	0.325098	9		Bottom	2.812	5.816	4.011	2.751	5.705	5.576
1	7.01596	0.249884	9	5.91687	0.204807	9	7.27447	0.236637	9	7.25876	0.22703	9	7.16221	0.292885	9	7.95995	0.237626	9		Top	8.492	7.726	7.86	8.03	7.254	8.982
2.5	6.2942	0.216473	9	5.69691	0.322506	9	7.28773	0.248438	9	6.26587	0.201398	9	6.72727	0.271049	9	6.60578	0.272649	9		IC50	8.879	0.337	7.47	4.58	3.589	1.311
5	6.14238	0.226316	9	5.72583	0.200263	9	6.71122	0.255173	9	5.38776	0.200691	9	5.97187	0.236059	9	6.05761	0.190489	9		HillSlope	-0.4737	-1.082	-1.373	-1.177	-1.206	-1.678
10	5.84904	0.184544	9	5.82682	0.269921	9	5.58936	0.229146	9	4.12968	0.19249	9	6.38657	0.246735	9	5.36531	0.17732	9		logIC50	0.9484	-0.4724	0.8733	0.6608	0.555	0.1176
20	4.8958	0.18308	9	6.81501	0.225254	9	4.59452	0.191035	9	3.57473	0.169478	9	5.71503	0.238957	9	5.44821	0.178567	9		Span	5.681	1.91	3.849	5.28	1.549	3.406
