# Supplementary material for: Small molecule disruption of RARα/NCoR1 interaction inhibits chaperone-mediated autophagy in cancer
Source: EMBO Mol Med. 2025 Jun 9;17(7):1716–55. doi: 10.1038/s44321-025-00254-y (PMC12254369; doi:10.1038/s44321-025-00254-y)
Supplement: Supplementary file 12 — Figure EV3 Source Data [file 44321_2025_254_MOESM12_ESM.zip › EV3/FigEV3C.xlsx]

## Sheet: Fig. EV3C
Relative number of puncta/cell (relative to 0 nM CIM7 for each cell line)
H1703								H23								Nonlin fit
CIM7 Concentration (nM)								CIM7 Concentration (nM)								[Inhibitor] vs. response -- Variable slope (four parameters)
0	50	100	250	500	1000	5000		0	50	100	250	500	1000	5000		Best-fit values	H1730	H23
0.258333	0.258333	0.775	0.172222	0	0.947222	1.37778		0.961603	0.961603	0.360601	0.300501	0.601002	0.540902	0.661102		Bottom	0.2827	0.5952
0	0.430556	2.06667	0.344444	0.947222	2.41111	3.27222		0.781302	1.0217	1.1419	0.240401	1.202	0.601002	0.240401		Top	1.055	0.8993
1.20556	0.602778	0.430556	0.258333	0	0.344444	2.66944		1.2621	1.4424	0.540902	2.94491	0.360601	0.360601	0.480801		IC50	355.4	194.7
1.11944	0.688889	0.688889	0.258333	0.086111	0.775	1.55		0.420701	1.3823	2.64441	0.420701	0.961603	0.180301	0.540902		HillSlope	-0.5251	-0.5566
0	0.947222	0.344444	0.430556	0	4.21944	0.086111		0.721202	1.7429	0.781302	0.300501	0.240401	0.1202	0.360601		logIC50	2.551	2.289
0.172222	0.430556	0	0.602778	0	0.516667	0.172222		0.180301	0.540902	0.601002	0.300501	0.841402	0.360601	0.360601		Span	0.7727	0.3042
0.516667	0.258333	0	0.602778	0.430556	0.172222	0		0.360601	0.661102	0.180301	1.1419	0.721202	0.420701	0.420701
3.44444	0.602778	0	1.46389	0.516667	0.086111	0		0.240401	0.360601	0.901503	0.540902	0.480801	0.480801	0.721202
0.344444	1.03333	0	0.086111	0.344444	0.258333	0.258333		0.180301	0.360601	0.480801	0.420701	0.360601	0.300501	1.0217
0.344444	0.775	0.172222	0.861111	0.344444	0.430556	0.344444		0.240401	0.360601	0.901503	0.420701	0.480801	0.661102	1.0818
0.344444	12.4861	0.172222	1.37778	0.258333	0.688889	0.430556		0.480801	1.1419	4.62771	0.240401	0.540902	0.420701	1.0217
0.688889	0.086111	0.344444	0.516667	0	0	0.775		0.420701	1.803	3.78631	0.841402	0.480801	1.3823	0.480801
1.55	0	0.258333	0.861111	0	0.086111	0.258333		0.901503	0.601002	0.300501	0.480801	0.360601	0.360601	1.202
1.03333	0	1.03333	0.775	0.688889	0.086111	0.172222		0.180301	1.86311	0.240401	0.601002	0.240401	0.300501	0.420701
0.688889	0	0	0.430556	1.63611	0.258333	0.172222		0.601002	1.0217	0.841402	0.360601	0.240401	0.540902	0.661102
0.516667	0.258333	0	0.344444	0.602778	0.086111	0.516667		0.180301	0.841402	0.420701	0.540902	5.58932	0.841402	0.661102
1.03333	0	0	0.430556	1.89444	0.086111	0.688889		0.240401	1.0217	0.360601	0.480801	0.240401	0.480801	1.3222
0.516667	0.258333	0.947222	0.258333	0.775	0	0.258333		1.5626	0.480801	0.180301	0.601002	0.480801	0.180301	0.601002
0.861111	0.344444	1.03333	0.172222	1.20556	0.086111	0.516667		1.3823	0.240401	0.180301	0.601002	0.180301	0.601002	0.480801
1.11944	0	3.1	0.344444	1.11944	0.086111	1.11944		0.240401	1.1419	0.240401	1.3823	1.1419	0.661102	0.300501
1.03333	0.516667	0	0.344444	0.172222	0	0.344444		0.300501	0.360601	0.480801	0.901503	0.601002	0.540902	1.4424
7.92222	5.25278	0.516667	0.258333	0.258333	0	0.430556		0.180301	0.180301	0.240401	0.480801	1.202	0.1202	0.360601
0.602778	7.23333	0.258333	0.258333	2.84167	0.086111	0		0.240401	0.721202	0.300501	0.781302	0.841402	0.420701	0.661102
0.602778	0.861111	0.775	0.172222	1.29167	0.086111	0.086111		5.88982	1.2621	0.540902	0.781302	0.360601	0.601002	0.180301
0.688889	0.113186	0.344444	0.258333	0.775	0.947222	0.602778		0.961603	0.841402	0.360601	0.300501	0.540902	0.420701	0.781302
0.172222	0.814941	0.861111	0.947222	0.344444	0.775	0.430556		1.0818	1.62271	0.360601	0.540902	1.202	1.0217	0.540902
0.861111	0.452745	0.430556	0.344444	0.516667	0.344444	0.344444		1.3823	3.12521	0.420701	0.480801	2.28381	0.480801	0.420701
0.688889	1.09791	2.325	1.20556	0.430556	0.430556	0.086111		0.961603	0.360601	1.0818	0.540902	0.480801	0.540902	0.721202
1.55	1.23373	1.09791	0.861111	1.29167	0.344444	0.554612		0.360601	0.480801	0.480801	0.180301	1.0217	0.540902	0.540902
0.688889	0.622524	1.25637	0.258333	0.516667	0.258333	1.01868		0.480801	0.420701	0.781302	0.420701	0.360601	0.240401	0.240401
0.430556	0.271647	0.271647	0.067912	0	0.430556	0.826259		1.2621	0.661102	0.300501	0.180301	0.420701	0.841402	0.360601
0.237691	0.531975	1.79966	0.384833	0.602778	0.947222	0.135823		0.661102	0.300501	1.0818	0.360601	1.0217	1.7429	0.300501
2.18449	0.124505	0.758347	0.316921	0.086111	0.172222	0.24901		5.88982	0.540902	0.721202	0.540902	0.961603	0.420701	0.240401
0.565931	0.396152	0.226372	0.339559	0.430556	3.1	0.418789		4.56761	1.0217	0.300501	0.300501	0.420701	0.480801	0.480801
1.52801	1.09791	0.373514	0.950764	0.172222	0.172222	0.928127		0.240401	0.300501	0.540902	0.661102	0.540902	0.240401	0.480801
1.07527	0.633843	0.826259	0.294284	0	0.40747	1.87889		0.583333	0.601002	0.480801	0.540902	0.240401	0.360601	0.961603
0.475382	0.181098	1.44878	0.169779	0	1.26768	1.00736		0.233333	0.661102	0.300501	0.480801	0.180301	1.0217	0.300501
0.203735	1.25637	5.09338	0.418789	0	0.509338	0.271647		0.291667	0.661102	0.601002	0.300501	0.466667	1.98331	0.420701
0.169779	0.373514	0.882852	0.599887	0.344444	0.135823	0.860215		1.28333	0.841402	0.480801	0.540902	0.991667	0.240401	0.420701
0.147142	1.19977	1.22241	0.57725	0	0.509338	1.57329		2.1	0.540902	0.480801	1.202	1.10833	4.08681	0.480801
1.09791	2.0034	1.1545	0.814941	0	1.24505	0.486701		0.466667	0.540902	2.56667	0.240401	1.10833		0.300501
0.135823	1.26768	3.12394	0.452745	0	0.509338	0.147142		0.408333	0.781302	1.575	0.240401	0.058333		0.540902
0.996038	0.192417	0.916808	0.135823	0.396152	0.430108	0.067912		0.583333	0.420701	1.16667	0.420701	0.991667		0.360601
0.305603	0.271647	2.33164	1.61856	0.350877	0.339559	0.033956		0.525	1.5626	1.75	0.300501	0.7		0.240401
1.78834	0.65648	0.32824	0.113186	1.18846	5.65931	0.215054		1.28333	0.540902	0.466667	0.116667	0.991667		0.360601
0.396152	0.226372	0.928127	2.4335	0.860215	0.418789	0.339559		0.525	0.240401	0.641667	0.35	0.583333		0.540902
5.85173	1.00736	0.418789	0.294284	0.362196	0.192417	0.101868		0.35	0.240401	1.51667	0.116667	0.641667		0.901503
0.57725	1.12054	0.803622	2.38823	0.588568	0.305603	0.396152		0.35	0.240401	1.51667	0.116667	0.7		1.5025
1.6412	0.260328	0.962083	0.633843	0.339559	0.294284	0.780985		0.816667	0.601002	0.7	0.641667	0.7		0.540902
0.237691	1.51669	0.747029	2.27504	0.32824	0.215054	0.747029		0.116667	0.1202	1.16667	0.233333	0.408333		0.601002
0.384833	0.554612	1.72043	0.203735	0.724392	0.339559	0.780985		0.175	0.300501	0.816667	0.408333	0.466667		1.4424
1.68783	0.452745	1.41483	0.724392	1.38087	1.9468	0.282965		1.69167	0.7	0.058333	0.816667	0.35		3.42571
0.873016	0.237691	3.68987	0.520656	0.396152	0.215054	0.384833		3.90833	0.641667	0.35	0.233333	0.116667		2.94491
0.873016	0.350877	1.279	0.633843	2.10526	0.350877	0.339559		2.45	0.525	0.525	1.34167	0.175		0.525
0.698413	0.192417	1.07527	4.48148	0.101868	0.65648	0.98472		0.35	1.28333	0.058333	0.408333	0.758333		0.175
1.39682	0.756614	0.24901	1.22222	0.033956	0.282965	0.724392		0.525	0.35	0.35	0.116667	1.98333		0.291667
1.28042	1.10582	0.101868	0.465608	0.316921	0.826259	0.713073		0.291667	1.28333	0.525	0.758333	0.991667		0.641667
2.21164	0.465608	0.814815	3.49206	1.9468	0.713073	0.116402		0.525	0.233333	0.933333	0.466667	0.641667		0.875
0.407407	2.15344	0.756614	0.873016	0.40747	0.452745	1.80423		0.35	0.35	0.583333	0.175	0.816667		0.233333
1.39682	2.85185	0.873016	0.232804	0.147142	0.882852	0.174603		0.233333	0.408333	0.116667	0.116667	0.875		0.35
0.291005	1.45503	0.640212	0.349206	0.871534	0.475382	0.232804		0.233333	0.758333	0.116667	0.058333	0.35		0.175
0.582011	0.640212	0.873016	0.640212	1.47142	1.36955	0.349206		0.233333	1.34167	0.233333	0.058333	0.466667		0.233333
0.698413	0.698413	0.989418	0.465608	5.56876	0.531975	0.291005		0.058333	1.05	0.233333	0.116667	0.525		0.233333
0.291005	0.756614	0.407407	1.51323	0.848896	0.418789	0.058201		0.291667	1.98333	0.35	0.233333	1.45833		0.233333
0.232804	0.232804	1.92064	0.989418	0.181098	0.305603	0.058201		0.35	2.33333	0.116667	0.525	0.525		0.35
0.52381	0.349206	0.407407	0.232804	0.316921	0.52381	0.52381		2.74167	0.058333	0.525	0.233333	0.758333		0.058333
0.52381	0.174603	0.465608	0.349206	1.22241	0.174603	0.058201		0.525	0.35	0.408333	0.525	1.925		0.058333
5.6455	0.058201	0.873016	0.640212	0.316921	1.74603	0.058201		0.116667	0.466667	0.058333	0.408333	0.466667		0.058333
0.698413	0.116402	0.640212	0.174603	1.58461	0.873016	0.174603		0.991667	0	0.35	0.933333			0.758333
0.232804	0.814815	0.465608	0.174603	0.531975	0.698413	0.058201		3.09167	0.408333	1.225	0.875			0.291667
0.291005	0.407407	1.22222	0.640212	0.40747	0.582011	0.116402		1.63333	0.408333	1.16667	1.63333			0.35
0.232804	0.058201	0.873016	0.174603	0.520656	0.291005	0.116402		1.34167	0.466667	0.875	1.925			0.583333
0.349206	0.174603	1.33862	0.756614	0.24901	1.68783	0.116402		1.575	0.175	0.991667	0.816667			0.35
0.873016	0.291005	0.52381	0.931217	1.31296	0.698413	0		2.45	0.525	0.583333	0.525			0.116667
0.640212	0.116402	0.465608	0.291005	0.113186	1.97884	0		1.34167	0.7	1.16667	0.7			0.35
2.15344	0.873016	1.22222	0.465608	1.23373	1.51323	0		1.4	0.116667	1.86667	0.233333			0.291667
3.72487	0.640212	0.232804	0.291005	0.203735	0.931217	0		3.20833	0.758333	0.583333	0.408333			0.466667
0.174603	0.349206	0.407407	1.16402	0.362196	0.698413	0.116402			0.991667	0.991667	0.7			0.175
0.582011	0.291005	0.116402	0.291005	0.633843	0.291005	0.174603			0.233333	0.583333	0.35			0.233333
1.57143	0.873016	0.291005	0.174603	0.24901	0.174603	0.232804			0.291667	2.45	0.408333			0.291667
0.931217	0.116402	0.232804	0.465608	0.989418	0.232804	0.116402			0.233333	0.875	0.991667			0.933333
0.465608	0.291005	0.640212	0.174603	0.873016	0.116402	0.174603			0.758333	0.816667	0.466667			1.16667
0.232804	0.698413	0.814815	0.349206	1.45503	0.52381	0.058201			0.583333	0.466667	0.35			0.816667
0.232804	0.174603	0.582011	0.640212	2.03704	0.291005	0.058201			0.7	3.90833	1.45833			0.408333
	0.174603	0.349206	0.116402	1.16402	0.291005	0.058201			0.35	1.925	1.16667			0.35
	0.116402	0.116402	0.291005	0.756614	0.349206	0.058201			0.233333	2.21667	8.69167			0.641667
	0.640212	0.116402		0.814815	0.232804	0.058201			0.058333	4.725	2.975			1.63333
	4.88889	0.291005		0.756614	0.116402	0				1.575	0.758333			1.925
	0.116402	0.349206		2.03704	1.22222	0.116402					1.80833			0.816667
	0.174603	0.407407		1.33862	0.174603	0					0.7			0.583333
	0.116402	0.407407		1.22222	0.174603	0.058201								1.34167
	0.232804	3.95767		0.640212	0.349206	0
	0.698413	0.349206		0.640212	0.058201	0.058201
	0.291005	0.349206		0.582011	0.116402	0.116402
	0.407407			0.349206	0.116402	0.174603
	0.232804			0.698413	0.116402	0.058201
				0.232804	0.116402
				0.116402	0.465608
				0.582011	0.232804
				0.407407	0.407407
				0.232804
				0.407407
				0.232804
				0.232804
				0.582011
				0.407407
				0.116402
				0.116402
				0.349206
				0.407407
				0.174603
				0.756614
				0.407407
				1.10582
				0.52381
				0.349206
				0.465608
				0.407407
				1.39682
				0.407407
				0.058201
				0.814815
				0
				0
				0.058201
				0.116402
				0.058201
				0.174603
				0.349206
				2.79365
				0.291005
				0.814815
