# Supplementary material for: Small molecule disruption of RARα/NCoR1 interaction inhibits chaperone-mediated autophagy in cancer
Source: EMBO Mol Med. 2025 Jun 9;17(7):1716–55. doi: 10.1038/s44321-025-00254-y (PMC12254369; doi:10.1038/s44321-025-00254-y)
Supplement: Supplementary file 12 — Figure EV3 Source Data [file 44321_2025_254_MOESM12_ESM.zip › EV3/FigEV3D.xlsx]

## Sheet: Fig. EV3D
Heatmap Expression z-score
	A549 DMSO				A549 1 uM CIM7				BEAS-2B DMSO				BEAS-2B 1 uM CIM7
LAMP2A	1.43081	-0.05124	0.367689	-1.29512	-0.81279	0.166682	-0.19808	0.926171	-0.53393	-1.27487	-1.27038	0.629899	-0.08409	1.15943	1.10077	-0.26095
HSPA8	1.40119	0.927974	-0.48134	0.579423	0.008701	-0.80245	1.46739	0.612375	-0.55887	-0.92505	-0.74691	0.292659	-0.85102	0.79952	-0.23914	-1.48446
DNAJB1	1.46251	1.49439	-0.46049	1.13432	-0.51565	-0.39645	1.49103	0.487569	-0.20242	-0.49032	-0.38534	-1.09408	-0.74444	-0.60762	-0.6452	-0.5278
HSP90AA1	1.40857	0.426705	-0.5445	1.10831	0.016267	-0.89366	1.45331	-0.0181353	-0.72951	-0.74383	-0.75311	0.222076	-0.69533	1.21079	-0.1557	-1.31225
HSP90AB1	1.31636	0.938579	-0.7463	0.695828	0.237242	-0.87663	1.35288	0.545634	-0.82202	-0.85215	-0.76631	0.230001	-0.73158	0.790204	0.159732	-1.47146
EEF1A1	0.939326	1.04641	-0.39718	0.872868	0.264112	-0.53569	1.45622	0.541764	-1.41529	-1.11781	-0.81315	-0.0202925	0.211847	0.607098	-0.24588	-1.39434
PHLPP1	-0.34746	-0.86065	1.05785	0.144096	-1.23169	1.33162	-1.1271	-0.404402	1.02973	0.197624	-0.51684	-1.04921	0.54943	-0.66859	0.586085	1.30952
RAC1	1.43096	0.760889	-0.10212	1.39544	-0.17192	-0.43736	1.04916	-0.0331361	-0.88467	-1.20518	-1.32216	-0.432421	-0.37437	0.88165	0.375118	-0.92988
NFATC1	1.29959	0.895262	-0.05912	0.892198	0.272457	-0.48637	1.4321	0.308134	-0.81034	-1.17356	-0.72551	0.233092	-0.76171	0.764666	-0.64747	-1.43342
NCOR1	1.37206	0.607755	-0.42123	0.957515	0.112174	-0.65714	1.45462	0.366518	-0.78344	-1.02354	-0.81056	0.0702057	-0.70078	1.07292	-0.22283	-1.39424
NFE2L2	1.36956	1.10472	-0.25172	1.14819	0.117899	-0.54837	1.47455	0.15181	-0.69822	-1.09185	-0.69714	-0.012184	-0.78924	0.5355	-0.52569	-1.28782
RAB11A	1.41434	0.469824	-0.2554	0.880357	-0.00422	-0.33176	1.28096	0.695337	-0.65315	-1.22222	-1.13247	-0.287811	-0.75698	1.08415	0.10691	-1.28788
RARA	0.974804	0.805192	-0.47905	0.595764	0.749877	-0.85356	1.49984	0.710963	-0.8529	-0.87635	-0.50952	0.148456	-0.87178	0.92472	-0.51126	-1.45518
RICTOR	1.24628	1.12552	-0.53975	1.00843	0.37119	-0.78064	1.49729	0.626769	-0.82991	-0.90194	-0.54341	-0.461715	-0.78756	0.557061	-0.41413	-1.17348
AKT1	-1.42516	1.2649	-1.35264	0.7305	0.512442	0.273334	-0.15965	0.852493	0.837016	-1.03581	0.782223	-1.2848	0.0757	-0.50242	0.730069	-0.2982
AKT2	1.28271	0.696301	-0.68524	0.0568174	0.273289	-0.76567	1.41496	0.889979	-0.59172	-0.94677	-0.72686	0.463751	-0.96428	1.01614	-0.00286	-1.41055
CTSA	-0.5779	-0.59255	0.77255	-0.362073	-1.08527	1.10952	-0.79177	-0.377249	0.602286	0.542827	-0.93275	-0.737879	1.06088	-1.0598	0.95197	1.4772
CMA Score	0.801549	0.245001	0.019886	0.28827	-0.185652	-0.182438	0.496017	0.133492	-0.3756	-0.49887	-0.51555	0.071334	-0.2403	0.436303	-0.00035	-0.4931
