# Supplementary material for: Small molecule disruption of RARα/NCoR1 interaction inhibits chaperone-mediated autophagy in cancer
Source: EMBO Mol Med. 2025 Jun 9;17(7):1716–55. doi: 10.1038/s44321-025-00254-y (PMC12254369; doi:10.1038/s44321-025-00254-y)
Supplement: Supplementary file 12 — Figure EV3 Source Data [file 44321_2025_254_MOESM12_ESM.zip › EV3/FigEV3F.xlsx]

## Sheet: Fig. EV3F
Relative puncta/cell
No treatment (NT)			5 μM CIM7				Two-way ANOVA	Ordinary		Source of Variation	% of total variation	P value	P value summary	Significant?		ANOVA table	SS (Type III)	DF	MS	F (DFn, DFd)	P value		Uncorrected Fisher's LSD	Predicted (LS) mean diff.	95.00% CI of diff.	Below threshold?	Summary	Individual P Value
AV	APG	AUT	AV	APG	AUT		Alpha	0.05		Interaction	0.3444	0.483	ns	No		Interaction	720.2	2	360.1	F (2, 411) = 0.7290	P=0.4830		NT - 5 μM CIM7
0	2	0	0	1	0					Row Factor	2.507	0.0053	**	Yes		Row Factor	5242	2	2621	F (2, 411) = 5.306	P=0.0053		AV	-0.4273	-7.840 to 6.986	No	ns	0.9098
1	2	0	1	2	0					Column Factor	0.07671	0.5691	ns	No		Column Factor	160.4	1	160.4	F (1, 411) = 0.3247	P=0.5691		APG	4.952	-2.461 to 12.37	No	ns	0.1898
5	2	3	0	2	0											Residual	203019	411	494				AUT	-0.803	-8.216 to 6.610	No	ns	0.8315
95	39	56	1	1	0
2	15	0	1	1	0
2	7	0	0	1	0
5	4	1	0	2	0
4	12	0	8	3	5
5	14	0	15	4	11
1	2	0	0	1	0
0	4	0	0	1	0
0	10	0	0	1	0
0	4	0	0	1	0
4	2	2	0	1	0
1	2	0	0	2	0
0	12	0	0	1	0
0	25	0	0	1	0
0	23	0	0	3	0
0	13	0	20	24	0
0	29	0	11	19	0
0	4	0	23	29	0
0	4	0	29	74	0
2	6	0	18	44	0
0	12	0	8	19	0
0	10	0	18	19	0
0	10	0	1	2	0
0	8	0	0	0	0
101	41	60	0	1	0
125	34	91	0	4	0
112	52	60	0	4	0
196	86	110	0	2	0
3	4	0	5	18	0
1	3	0	4	7	0
1	12	0	45	29	16
0	3	0	94	66	28
0	2	0	56	55	1
0	1	0	65	22	43
0	1	0	50	3	47
0	3	0	83	6	77
0	1	0	71	18	53
0	1	0	51	11	40
0	1	0	26	14	12
0	2	0	18	9	9
0	1	0	16	16	0
0	1	0	13	3	10
0	2	0	23	7	16
0	1	0	8	6	2
1	12	0	0	1	0
3	15	0	0	25	0
3	41	0	1	20	0
0	3	0	1	3	0
0	4	0	10	6	4
0	4	0	1	2	0
0	4	0	1	4	0
0	2	0	0	3	0
0	1	0	0	2	0
27	38	0	0	3	0
24	52	0	0	2	0
18	53	0	0	3	0
12	44	0	0	2	0
1	2	0	13	34	0
1	16	0	9	46	0
36	63	0	1	4	0
26	30	0	0	2	0
34	32	2	1	7	0
35	89	0	1	3	0
6	35	0	2	6	0
6	33	0	62	13	49
			34	16	18
			23	12	11
			27	20	7
