# Supplementary material for: Small molecule disruption of RARα/NCoR1 interaction inhibits chaperone-mediated autophagy in cancer
Source: EMBO Mol Med. 2025 Jun 9;17(7):1716–55. doi: 10.1038/s44321-025-00254-y (PMC12254369; doi:10.1038/s44321-025-00254-y)
Supplement: Supplementary file 13 — Figure EV4 Source Data [file 44321_2025_254_MOESM13_ESM.zip]

Archive with 2 entries (2 files):
- EV4/FigEV4C.xlsx
- EV4/FigEV4D.xlsx
