# Supplementary material for: Small molecule disruption of RARα/NCoR1 interaction inhibits chaperone-mediated autophagy in cancer
Source: EMBO Mol Med. 2025 Jun 9;17(7):1716–55. doi: 10.1038/s44321-025-00254-y (PMC12254369; doi:10.1038/s44321-025-00254-y)
Supplement: Supplementary file 13 — Figure EV4 Source Data [file 44321_2025_254_MOESM13_ESM.zip › EV4/FigEV4C.xlsx]

## Sheet: Fig. EV4C
Relative puncta/cell (Relative to NT)
NT	CIM7	CIM7.1	CIM7.2	CIM7.3	CIM7.4		ANOVA summary			ANOVA table	SS	DF	MS	F (DFn, DFd)	P value		Uncorrected Fisher's LSD	Mean Diff.	95.00% CI of diff.	Below threshold?	Summary	Individual P Value	A-?
0.531814	0.797721	0.299145	0.265907	0.432099	0.39886		F	4.261		Treatment (between columns)	15.27	5	3.054	F (5, 596) = 4.261	P=0.0008		NT vs. CIM7	0.4749	0.2539 to 0.6960	Yes	****	<0.0001	B	CIM7
3.12441	0.698006	0.232669	0.631529	0.265907	0.731244		P value	0.0008		Residual (within columns)	427.2	596	0.7168				NT vs. CIM7.1	0.4002	0.1781 to 0.6224	Yes	***	0.0004	C	CIM7.1
0.299145	0.664767	0.19943	5.94967	1.72839	0.232669		P value summary	***		Total	442.5	601					NT vs. CIM7.2	0.1875	-0.07550 to 0.4506	No	ns	0.162	D	CIM7.2
0.232669	0.565052	0.365622	6.81386	0.166192	0.39886		Significant diff. among means (P < 0.05)?	Yes									NT vs. CIM7.3	0.3412	0.1118 to 0.5706	Yes	**	0.0036	E	CIM7.3
0.365622	0.797721	0.299145	0.166192	0.299145	0.19943		R squared	0.03451									NT vs. CIM7.4	0.3197	0.05173 to 0.5877	Yes	*	0.0195	F	CIM7.4
0.132953	0.265907	0.19943	0.465337	0.166192	6.91358
0.166192	0.19943	0.265907	0.132953	0.066477	0.864198
0.299145	0.39886	0.132953	0.19943	0.232669	0.631529
0.432099	0.19943	0.19943	0.132953	0.19943	0.565052
0.232669	0.265907	0.265907	0.132953	0.066477	0.498575
0.265907	0.299145	0.265907	0.531814	0.132953	0.299145
0.332384	0.365622	0.166192	0.432099	2.49288	0.332384
0.166192	0.19943	0.797721	0.631529	0.265907	0.232669
3.58974	0.166192	0.265907	0.132953	0.166192	0.166192
3.25736	0.066477	0.166192	0.19943	0.365622	0.299145
0.033238	0.299145	0.232669	0.265907	0.365622	0.830959
0.332384	0.232669	0.19943	0.39886	0.132953	0.365622
0.099715	0.166192	0.265907	0.265907	0.033238	0.332384
0.265907	1.52896	0.232669	2.4264	2.49288	0.166192
0.232669	0.731244	0.631529	1.66192	0.066477	0.897436
0.299145	0.39886	0.166192	1.96106	0.033238	0.166192
0.432099	0.565052	0.432099	0.39886	0.066477	0.365622
0.132953	0.299145	0.365622	0.099715	0.332384	0.432099
0.465337	0.19943	0.39886	0.664767	0.132953	0.19943
0.166192	0.332384	0.565052	0.498575	0.365622	0.099715
0.265907	0.232669	0.099715	0.265907	0.39886	0.232669
1.76163	0.39886	0.066477	0.797721	0.432099	1.96106
1.59544	0.531814	0.365622	0.332384	0.498575	4.5869
0.299145	0.232669	0.498575	2.8585	1.09687	0.764482
0.598291	0.332384	0.365622	1.72839	0.930674	0.19943
0.631529	0.830959	1.79487	3.65622	1.06363	0.39886
3.45679	0.565052	1.26306	0.265907	0.698006	0.565052
3.19088	0.19943	0.232669	0.132953	0.166192	0.797721
2.72555	0.631529	0.166192	0.365622	0.664767	0.169591
2.22697	0.432099	0.897436	0.141326	0.930674	0.141326
1.52896	0.19943	4.02184	0.169591	0.531814	0.395712
0.166192	0.39886	4.8528	0.169591	0.565052	0.254386
0.332384	0.830959	0.332384	0.904483	0.731244	0.254386
0.332384	0.265907	0.19943	0.989279	0.531814	0.395712
0.39886	0.897436	0.332384	0.282651	1.1301	0.565302
0.132953	0.39886	0.232669	0.310916	0.864198	0.763158
0.332384	0.565052	0.232669	0.537037	2.4264	0.480507
0.731244	0.698006	0.232669	0.480507	0.664767	0.282651
0.299145	0.299145	0.598291	0.282651	0.232669	0.650097
0.39886	0.265907	0.066477	0.565302	0.332384	0.565302
0.166192	0.631529	1.2963	0.480507	0.531814	0.367446
0.39886	0.365622	1.2963	1.58285	0.565052	0.254386
0.19943	0.166192	0.432099	1.41325	0.465337	0.367446
1.09687	0.498575	1.2963	0.282651	0.731244	0.537037
1.06363	0.099715	0.997151	0.282651	0.897436	4.88986
4.5869	1.22982	1.1301	0.367446	0.731244	0.339181
1.32953	0.897436	0.897436	0.339181	0.19943	0.763158
2.62583	0.565052	0.232669	0.226121	0.664767	1.97856
0.166192	0.664767	0.19943	0.197856	0.531814	0.480507
0.132953	0.598291	0.465337	0.537037	0.432099	0.169591
0.166192	0.265907	1.36277	0.282651	1.26306	0.11306
0.265907	0.764482	0.797721	0.678363	0.631529	0.141326
1.36277	0.033238	0.432099	1.01754	0.132953	0.141326
3.09117	0.19943	0.498575	0.565302	1.39601	0.169591
0.365622	0.432099	0.631529	0.452242	1.36277	0.197856
1.2963	0.565052	0.19943	0.226121	0.265907	0.282651
5.2849	0.232669	0.332384	0.310916	0.132953	0.282651
3.09117	0.066477	1.16334	0.084795	0.531814	0.339181
1.49573	0.897436	0.565052	0.169591	0.565052
0.897436	1.1301	0.365622	0.932749	0.698006
1.1301	1.19658	0.265907	1.15887	0.299145
1.16334	1.16334	0.365622	2.14815	1.09687
0.39886	0.332384	0.365622		0.498575
0.299145	0.498575	0.997151		0.299145
0.631529	0.465337	0.631529		0.531814
0.537037	1.19658	1.09687		0.465337
2.03509	0.099715	2.39316		0.631529
0.395712	0.099715	1.42925		1.5622
0.310916	1.26306	2.09402		1.06363
0.367446	0.764482	1.5622		3.92213
0.452242	0.864198	0.531814		0.997151
0.537037	0.864198	0.39886		1.42925
1.49805	1.32953	0.099715		0.963913
2.9961	0	0.19943		1.22982
2.20468	0	0.598291		2.8585
2.11988	0.166192	0.265907		2.69231
1.15887	0.066477	0.066477		0.864198
1.95029	0.19943	0.033238		0.698006
0.593567	0.963913	0.132953		0.797721
0.197856	0.066477	0.565052		0.930674
0.989279	0.963913	0.565052		0.132953
1.27193	0.099715	0.39886		1.09687
0.537037	0.265907	0.166192		0.706628
0.621832	0.698006	0.565052		0.650097
2.79825	0.764482	0.166192		0.339181
1.32846	0.166192	0		0.141326
0.367446	0.099715	0.531814		0.706628
0.395712	0.39886	0.598291		0.084795
1.35672	0.232669	0.963913		0.310916
0.367446	0.864198	0.565302		0.254386
0.05653	0.099715	0.339181		1.01754
0.734893	0.033238	0.678363		0.226121
0.678363	0.033238	0.621832		2.09162
0.141326	0.432099	0.508772		0.367446
	0.465337	0.593567		0.282651
	0.537037	0.480507		0.197856
	0.876218	0.537037		0.197856
	0.226121	0.706628		0.282651
	1.55458	0.169591		0.310916
	0.367446	0.819688		0.423977
	0.621832	0.763158		0.05653
	0.395712	0.706628		0.141326
	0.763158	0.650097		0.339181
	0.452242	0.339181		0.11306
	0.197856	0.423977		0.197856
	3.25049	0.650097		0.282651
	0.197856	0.310916		0.310916
	2.82651	0.452242
	0.876218	0.734893
	0.480507	0.961014
	0.537037	0.480507
	0.339181	1.35672
	0.452242	1.89376
	0.254386	0.480507
	1.41325	0.593567
	0.650097	0.254386
	0.226121	0.310916
	0.282651	0.395712
	0.254386	0.226121
	0.282651	0.452242
	0.565302	0.508772
	0.423977	0.537037
	0.537037	0.508772
	0.650097	0.254386
	0.339181
	0.508772
	0.537037
