# Supplementary material for: Small molecule disruption of RARα/NCoR1 interaction inhibits chaperone-mediated autophagy in cancer
Source: EMBO Mol Med. 2025 Jun 9;17(7):1716–55. doi: 10.1038/s44321-025-00254-y (PMC12254369; doi:10.1038/s44321-025-00254-y)
Supplement: Supplementary file 13 — Figure EV4 Source Data [file 44321_2025_254_MOESM13_ESM.zip › EV4/FigEV4D.xlsx]

## Sheet: Fig. EV4D
Raw Data from Malvern ITC
CIM7-1									CIM7-2									CIM7-3									CIM7-4
DP_X	DP_Y	Baseline_X	Baseline_Y	Fit_X	Fit_Y	NDH_X	NDH_Y		DP_X	DP_Y	Baseline_X	Baseline_Y	Fit_X	Fit_Y	NDH_X	NDH_Y		DP_X	DP_Y	Baseline_X	Baseline_Y	Fit_X	Fit_Y	NDH_X	NDH_Y		DP_X	DP_Y	Baseline_X	Baseline_Y	Fit_X	Fit_Y	NDH_X	NDH_Y
0.083333	-0.000873			0.029356	-4.47432	0.176976	-3.20137		0.083333	0.001698					0.171267	-1.43365		0.083333	-0.004913			0.028409	-1.7952	0.171267	-1.62167		0.083333	0.001194			0.027462	-5.06569	0.165558	-4.48644
0.1	-0.000872			0.176976	-3.18298	0.476378	-1.12552		0.1	0.001255					0.315468	-0.821567		0.1	-0.005756			0.171267	-1.71981	0.315468	-1.58544		0.1	0.001285			0.165558	-4.47128	0.304952	-3.58686
0.116667	-0.000802			0.325983	-1.92557	0.628161	-0.95055		0.116667	0.001193					0.461011	-0.732637		0.116667	-0.00625			0.315468	-1.55336	0.461011	-1.58637		0.116667	0.001176			0.304952	-3.5316	0.445644	-2.4076
0.133333	-0.000721			0.476378	-1.2772	0.781331	-0.693454		0.133333	0.001141					0.607898	-0.983914		0.133333	-0.006373			0.461011	-1.32505	0.607898	-0.845301		0.133333	0.001118			0.445644	-2.72513	0.587634	-2.3659
0.15	-0.00058			0.628161	-0.903564	0.935888	-0.621282		0.15	0.001009					0.756127	-0.933554		0.15	-0.006197			0.607898	-1.05071	0.756127	-0.663157		0.15	0.001119			0.587634	-2.0858	0.730922	-1.81457
0.166667	-0.00037			0.781331	-0.670073	1.09183	-0.523878		0.166667	0.000676					0.905698	-0.024288		0.166667	-0.00597			0.756127	-0.777204	0.905698	-0.645855		0.166667	0.00102			0.730922	-1.60258	0.875508	-1.05162
0.183333	-0.000229			0.935888	-0.515006	1.24917	-0.394154		0.183333	0.000674					1.05661	-0.369182		0.183333	-0.006054			0.905698	-0.551078	1.05661	-0.342152		0.183333	0.000911			0.875508	-1.24501	1.02139	-0.943477
0.2	-5.6e-05			1.09183	-0.407051	1.40789	-0.290526		0.2	0.000698					1.20887	-0.555852		0.2	-0.005934			1.05661	-0.387467	1.20887	-0.442899		0.2	0.000759			1.02139	-0.981274	1.16857	-0.69816
0.216667	2.7e-05			1.24917	-0.329021	1.56799	-0.114166		0.216667	0.000261					1.36247	-0.610634		0.216667	-0.005714			1.20887	-0.276515	1.36247	-0.282654		0.216667	0.000516			1.16857	-0.785345	1.31705	-0.71493
0.233333	-9e-06			1.40789	-0.270876	1.72949	-0.114402		0.233333	3.5e-05					1.51741	-0.266763		0.233333	-0.005014			1.36247	-0.202342	1.51741	-0.134881		0.233333	0.000344			1.31705	-0.637971	1.46683	-0.533918
0.25	-0.000146			1.56799	-0.226438	1.89237	-0.107362		0.25	-0.000121					1.6737	-0.067379		0.25	-0.003184			1.51741	-0.152128	1.6737	-0.033264		0.25	0.000172			1.46683	-0.525487	1.61791	-0.341861
0.266667	-0.000143			1.72949	-0.191745	2.05664	-0.078513		0.266667	-1.8e-05					1.83133	-0.369971		0.266667	-0.000824			1.6737	-0.117319	1.83133	-0.040314		0.266667	0.00013			1.61791	-0.438327	1.77028	-0.346404
0.283333	-3e-05			1.89237	-0.164165	2.2223	-0.18848		0.283333	6e-06					1.9903	-0.723282		0.283333	0.001396			1.83133	-0.092538	1.9903	0.024909		0.283333	0.000137			1.77028	-0.369791	1.92395	-0.154058
0.3	2e-05			2.05664	-0.14189				0.3	-0.000301					2.15061	-0.010046		0.3	0.002808			1.9903	-0.074433	2.15061	-0.141782		0.3	0.000285			1.92395	-0.315147	2.07892	-0.539958
0.316667	-0.00012			2.2223	-0.123654				0.316667	-0.000848								0.316667	0.00332			2.15061	-0.060884				0.316667	0.000283			2.07892	-0.271014
0.333333	-0.00022								0.333333	-0.000915								0.333333	0.004283								0.333333	0.000241
0.35	-0.00029								0.35	-0.000762								0.35	0.005346								0.35	0.000219
0.366667	-0.00036								0.366667	-0.000899								0.366667	0.006998								0.366667	-0.000103
0.383333	-0.00043								0.383333	-0.001096								0.383333	0.009421								0.383333	-0.000586
0.4	-0.000509								0.4	-0.000969								0.4	0.012472								0.4	-0.000875
0.416667	-0.000347								0.416667	-0.000992								0.416667	0.013645								0.416667	-0.001025
0.433333	-0.000146								0.433333	-0.001056								0.433333	0.011987								0.433333	-0.001274
0.45	-0.000174								0.45	-0.001079								0.45	0.01021								0.45	-0.001424
0.466667	-9.3e-05								0.466667	-0.001202								0.466667	0.010312								0.466667	-0.001483
0.483333	2.9e-05								0.483333	-0.001185								0.483333	0.008565								0.483333	-0.001453
0.5	4.8e-05								0.5	-0.000885								0.5	0.005645								0.5	-0.001405
0.516667	1.7e-05								0.516667	-0.000745								0.516667	0.003766								0.516667	-0.001397
0.533333	1.7e-05								0.533333	-0.000746								0.533333	0.003498								0.533333	-0.001219
0.55	-2.4e-05								0.55	-0.000546								0.55	0.0036								0.55	-0.000862
0.566667	-0.000165								0.566667	-0.000436								0.566667	0.003632								0.566667	-0.000774
0.583333	-0.000145								0.583333	-0.000366								0.583333	0.002703								0.583333	-0.000756
0.6	-7.2e-05								0.6	-8e-05								0.6	0.001146								0.6	-0.000921
0.616667	-3.8e-05								0.616667	0.000106								0.616667	-0.000219								0.616667	-0.001036
0.633333	0.000337								0.633333	0.000122								0.633333	-0.002175								0.633333	-0.001141
0.65	0.000761								0.65	0.000168								0.65	-0.003151								0.65	-0.001485
0.666667	0.000905								0.666667	0.000215								0.666667	-0.003376								0.666667	-0.0014
0.683333	0.001079								0.683333	0.000441								0.683333	-0.003532								0.683333	-0.001415
0.7	0.001203								0.7	0.000638								0.7	-0.003658								0.7	-0.001328
0.716667	0.001388								0.716667	0.000826								0.716667	-0.004023								0.716667	-0.00111
0.733333	0.001553								0.733333	0.000703								0.733333	-0.004218								0.733333	-0.000923
0.75	0.001639								0.75	0.00076								0.75	-0.004074								0.75	-0.000566
0.766667	0.001554								0.766667	0.000797								0.766667	-0.003739								0.766667	-0.000599
0.783333	0.001419								0.783333	0.000745								0.783333	-0.003235								0.783333	-0.000651
0.8	0.001265								0.8	0.000656								0.8	-0.002552								0.8	-0.000692
0.816667	0.001352								0.816667	0.000658								0.816667	-0.00194								0.816667	-0.000683
0.833333	0.00178								0.833333	0.000529								0.833333	-0.001788								0.833333	-0.000953
0.85	0.001997								0.85	0.00053								0.85	-0.002017								0.85	-0.001104
0.866667	0.002254								0.866667	0.000482								0.866667	-0.002575								0.866667	-0.000645
0.883333	0.002491								0.883333	0.000443								0.883333	-0.003253								0.883333	-0.000106
0.9	0.002252								0.9	0.000218								0.9	-0.003934								0.9	-0.000172
0.916667	0.002324								0.916667	0.000173								0.916667	-0.004087								0.916667	-9.7e-05
0.933333	0.002466								0.933333	-0.000392								0.933333	-0.00394								0.933333	0.000447
0.95	0.003128								0.95	-0.000687								0.95	-0.003543								0.95	0.000812
0.966667	0.00425								0.966667	-0.001362								0.966667	-0.003116								0.966667	-0.003174
0.983333	0.005642								0.983333	-0.002047								0.983333	-0.003309								0.983333	0.02569
1	0.004289								1	-0.002439								1	-0.003487								1	0.096841
1.01667	0.011576								1.01667	-0.001762								1.01667	-0.003126								1.01667	0.160513
1.03333	-0.033927								1.03333	-0.002345								1.03333	-0.004846								1.03333	0.187714
1.05	-0.22133								1.05	-0.002507								1.05	-0.004875								1.05	0.176636
1.06667	-0.315003								1.06667	-0.00251								1.06667	-0.003935								1.06667	0.158648
1.08333	-0.321876								1.08333	-0.002523								1.08333	-0.002874								1.08333	0.129639
1.1	-0.282003								1.1	-0.002751								1.1	-0.002414								1.1	0.101228
1.11667	-0.229981								1.11667	-0.003081								1.11667	-0.002076								1.11667	0.082977
1.13333	-0.179049								1.13333	-0.00299								1.13333	-0.001907								1.13333	0.063596
1.15	-0.141358								1.15	-0.002869								1.15	-0.002238								1.15	-0.001835
1.16667	-0.110656								1.16667	-0.002528								1.16667	-0.002069								1.16667	-0.087095
1.18333	-0.097044								1.18333	-0.002468								1.18333	-0.00175								1.18333	-0.134996
1.2	-0.081116								1.2	-0.002552								1.2	-0.001687								1.2	-0.167122
1.21667	-0.073312								1.21667	-0.002606								1.21667	-0.001374								1.21667	-0.178038
1.23333	-0.063497								1.23333	-0.002821								1.23333	-0.001002								1.23333	-0.176283
1.25	-0.055403								1.25	-0.002915								1.25	-0.000559								1.25	-0.165459
1.26667	-0.050738								1.26667	-0.0031								1.26667	-0.000217								1.26667	-0.144684
1.28333	-0.042544								1.28333	-0.003264								1.28333	1.6e-05								1.28333	-0.12074
1.3	-0.038862								1.3	-0.003292								1.3	0.000228								1.3	-0.102243
1.31667	-0.034327								1.31667	-0.003381								1.31667	0.00037								1.31667	-0.085756
1.33333	-0.028471								1.33333	-0.003259								1.33333	0.000642								1.33333	-0.073979
1.35	-0.024845								1.35	-0.003098								1.35	0.000863								1.35	-0.067631
1.36667	-0.021879								1.36667	-0.003246								1.36667	0.000835								1.36667	-0.061454
1.38333	-0.021194								1.38333	-0.003175								1.38333	0.000897								1.38333	-0.053257
1.4	-0.020938								1.4	-0.002985								1.4	0.000943								1.4	-0.04517
1.41667	-0.017279								1.41667	-0.002946								1.41667	0.00082								1.41667	-0.042342
1.43333	-0.012201								1.43333	-0.002957								1.43333	0.000706								1.43333	-0.039474
1.45	-0.009123								1.45	-0.002888								1.45	0.000842								1.45	-0.036507
1.46667	-0.008315								1.46667	-0.002619								1.46667	0.001018								1.46667	-0.033639
1.48333	-0.007687								1.48333	-0.00258								1.48333	0.000974								1.48333	-0.030372
1.5	-0.006363								1.5	-0.002632								1.5	0.000888								1.5	-0.027437
1.51667	-0.005077								1.51667	-0.002504								1.51667	0.000841								1.51667	-0.024681
1.53333	-0.004111								1.53333	-0.002247								1.53333	0.000955								1.53333	-0.022275
1.55	-0.002945								1.55	-0.001979								1.55	0.000909								1.55	-0.02005
1.56667	-0.001289								1.56667	-0.001671								1.56667	0.000692								1.56667	-0.018114
1.58333	0.000487								1.58333	-0.001383								1.58333	0.000626								1.58333	-0.016839
1.6	0.00198								1.6	-0.001045								1.6	0.000338								1.6	-0.015148
1.61667	0.003768								1.61667	-0.000797								1.61667	0.000109								1.61667	-0.013167
1.63333	0.004816								1.63333	-0.000509								1.63333	-0.00034								1.63333	-0.011876
1.65	0.005154								1.65	-0.000131								1.65	-0.000728								1.65	-0.010735
1.66667	0.005352								1.66667	-0.000223								1.66667	-0.000957								1.66667	-0.009514
1.68333	0.00507								1.68333	-0.000155								1.68333	-0.001135								1.68333	-0.008483
1.7	0.004716								1.7	-0.000116								1.7	-0.001047								1.7	-0.007719
1.71667	0.003899								1.71667	-4.6e-05								1.71667	-0.001049								1.71667	-0.007495
1.73333	0.003343								1.73333	0.000103								1.73333	-0.00107								1.73333	-0.006991
1.75	0.003366								1.75	0.000223								1.75	-0.000972								1.75	-0.006237
1.76667	0.00357								1.76667	0.000312								1.76667	-0.000804								1.76667	-0.005442
1.78333	0.003443								1.78333	0.000332								1.78333	-0.000485								1.78333	-0.004658
1.8	0.002854								1.8	0.000194								1.8	-0.000309								1.8	-0.003984
1.81667	0.002075								1.81667	0.000266								1.81667	8e-06								1.81667	-0.003179
1.83333	0.001316								1.83333	0.000168								1.83333	0.000265								1.83333	-0.002644
1.85	0.000766								1.85	0.00014								1.85	0.000311								1.85	-0.00196
1.86667	0.000547								1.86667	0.000262								1.86667	0.000278								1.86667	-0.001405
1.88333	-3.2e-05								1.88333	0.000285								1.88333	0.000615								1.88333	-0.00121
1.9	-0.000298								1.9	0.000219								1.9	0.000992								1.9	-0.001197
1.91667	-0.000173								1.91667	0.000175								1.91667	0.00108								1.91667	-0.001024
1.93333	-0.000499								1.93333	0.0001								1.93333	0.001108								1.93333	-0.000981
1.95	-0.001084								1.95	-5e-06								1.95	0.001286								1.95	-0.001048
1.96667	-0.001439								1.96667	-0.0001								1.96667	0.001744								1.96667	-0.000836
1.98333	-0.001154								1.98333	-9.5e-05								1.98333	0.001922								1.98333	-0.000193
2	-0.001052								2	-6.7e-05								2	0.001822								2	8e-06
2.01667	-0.000688								2.01667	-0.0001								2.01667	0.001551								2.01667	6.8e-05
2.03333	-0.000925								2.03333	-0.000122								2.03333	0.001151								2.03333	0.000348
2.05	-0.001531								2.05	-0.000215								2.05	0.000821								2.05	0.000618
2.06667	-0.002058								2.06667	-0.000397								2.06667	0.000441								2.06667	0.000708
2.08333	-0.002225								2.08333	-0.00049								2.08333	-5e-05								2.08333	0.000428
2.1	-0.001974								2.1	-0.00076								2.1	-0.000522								2.1	0.000295
2.11667	-0.001802								2.11667	-0.00082								2.11667	-0.000954								2.11667	0.000402
2.13333	-0.001519								2.13333	-0.00048								2.13333	-0.000936								2.13333	0.000359
2.15	-0.001047								2.15	-0.00068								2.15	-0.000908								2.15	0.000336
2.16667	-0.000235								2.16667	-0.001141								2.16667	-0.00092								2.16667	0.000253
2.18333	0.000378								2.18333	-0.001281								2.18333	-0.000772								2.18333	0.00017
2.2	0.001123								2.2	-0.001297								2.2	-0.000399								2.2	0.000283
2.21667	0.001302								2.21667	-0.001412								2.21667	-0.000427								2.21667	0.000235
2.23333	0.001651								2.23333	-0.001468								2.23333	-0.000505								2.23333	0.000438
2.25	0.00247								2.25	-0.001133								2.25	-0.000603								2.25	0.00046
2.26667	0.002359								2.26667	-0.000729								2.26667	-0.000821								2.26667	0.000203
2.28333	0.001358								2.28333	0.002426								2.28333	-0.001069								2.28333	-0.000295
2.3	0.000784								2.3	0.0055								2.3	-0.001084								2.3	-0.000749
2.31667	0.000707								2.31667	0.003715								2.31667	-0.001219								2.31667	-0.000704
2.33333	0.000569								2.33333	0.002491								2.33333	-0.001415								2.33333	-0.000629
2.35	0.000252								2.35	0.000826								2.35	-0.001461								2.35	-0.000875
2.36667	-0.000256								2.36667	-0.000379								2.36667	-0.001356								2.36667	-0.00137
2.38333	-0.000484								2.38333	-0.000723								2.38333	-0.001132								2.38333	-0.001455
2.4	-0.001404								2.4	-0.000497								2.4	-0.000773								2.4	-0.001268
2.41667	-0.002107								2.41667	-0.000649								2.41667	-0.000215								2.41667	-0.001002
2.43333	-0.00207								2.43333	-0.000681								2.43333	0.000354								2.43333	-0.000806
2.45	-0.001933								2.45	-0.000723								2.45	0.000702								2.45	-0.0008
2.46667	-0.002276								2.46667	-0.001115								2.46667	0.00057								2.46667	-0.000804
2.48333	-0.003249								2.48333	-0.001757								2.48333	0.000309								2.48333	-0.000578
2.5	-0.001133								2.5	-0.001198								2.5	5.5e-05								2.5	-0.000238
2.51667	0.003174								2.51667	-0.000808								2.51667	-4.9e-05								2.51667	-2.8e-05
2.53333	0.00629								2.53333	-0.000257								2.53333	-0.000173								2.53333	6.1e-05
2.55	0.006757								2.55	0.000164								2.55	-0.000337								2.55	-0.000199
2.56667	0.006613								2.56667	0.000814								2.56667	-0.000491								2.56667	-0.00019
2.58333	0.00705								2.58333	0.001375								2.58333	-0.000485								2.58333	-3e-05
2.6	0.007226								2.6	0.001569								2.6	-0.000477								2.6	0.000288
2.61667	0.007193								2.61667	0.001996								2.61667	-0.000549								2.61667	0.000496
2.63333	0.00728								2.63333	0.002562								2.63333	-0.000542								2.63333	0.000354
2.65	0.007257								2.65	0.002399								2.65	-0.000394								2.65	0.000631
2.66667	0.007595								2.66667	0.002515								2.66667	4.4e-05								2.66667	0.000919
2.68333	0.006952								2.68333	0.003222								2.68333	0.000462								2.68333	0.000967
2.7	0.00547								2.7	0.00269								2.7	0.000855								2.7	0.000997
2.71667	0.008328								2.71667	0.00239								2.71667	0.001059								2.71667	0.000827
2.73333	-0.005365								2.73333	0.00182								2.73333	0.001194								2.73333	0.000717
2.75	-0.019237								2.75	0.00134								2.75	0.001168								2.75	0.001198
2.76667	-0.02622								2.76667	0.00092								2.76667	0.001172								2.76667	0.001538
2.78333	-0.023612								2.78333	0.00062								2.78333	0.001206								2.78333	0.001918
2.8	-0.017628								2.8	0.000461								2.8	0.001299								2.8	0.001981
2.81667	-0.010918								2.81667	-0.000118								2.81667	0.001293								2.81667	0.001904
2.83333	-0.005667								2.83333	-0.000667								2.83333	0.001397								2.83333	0.001987
2.85	-0.006237								2.85	-0.000916								2.85	0.001361								2.85	0.00209
2.86667	0.000124								2.86667	-0.001365								2.86667	0.001296								2.86667	0.001972
2.88333	0.013934								2.88333	-0.001664								2.88333	0.00142								2.88333	0.001695
2.9	0.017352								2.9	-0.001976								2.9	0.001462								2.9	0.001675
2.91667	0.01553								2.91667	-0.00225								2.91667	0.001345								2.91667	0.001554
2.93333	0.014207								2.93333	-0.002244								2.93333	0.001238								2.93333	0.001503
2.95	0.013575								2.95	-0.002397								2.95	0.001242								2.95	0.001582
2.96667	0.012412								2.96667	-0.002221								2.96667	0.001145								2.96667	0.0014
2.98333	0.01199								2.98333	-0.002335								2.98333	0.000988								2.98333	0.000859
3	0.011154								3	-0.002289								3	0.000685								3	0.000593
3.01667	0.006288								3.01667	-0.002056								3.01667	0.000353								3.01667	0.000503
3.03333	0.004172								3.03333	-0.001983								3.03333	-6e-05								3.03333	0.000524
3.05	0.003766								3.05	-0.00186								3.05	-0.000263								3.05	0.000345
3.06667	0.003789								3.06667	-0.001647								3.06667	-0.000455								3.06667	1.5e-05
3.08333	0.005503								3.08333	-0.001574								3.08333	-0.000508								3.08333	-9.4e-05
3.1	0.000389								3.1	-0.001429								3.1	-0.000413								3.1	3.6e-05
3.11667	-0.019653								3.11667	-0.001078								3.11667	-0.000279								3.11667	-2e-05
3.13333	-0.031275								3.13333	-0.000657								3.13333	-0.000245								3.13333	-0.000307
3.15	-0.024207								3.15	-0.000495								3.15	-0.000191								3.15	-0.000493
3.16667	-0.017388								3.16667	-0.000204								3.16667	-0.000167								3.16667	-0.000639
3.18333	-0.0056								3.18333	0.000208								3.18333	-0.000203								3.18333	-0.000645
3.2	5.4e-05								3.2	0.000378								3.2	-0.000438								3.2	-0.000737
3.21667	0.003375								3.21667	0.000576								3.21667	-0.000675								3.21667	-0.000799
3.23333	0.004596								3.23333	0.000765								3.23333	-0.000781								3.23333	-0.00065
3.25	0.004557								3.25	0.001073								3.25	-0.000598								3.25	-1.2e-05
3.26667	0.004318								3.26667	0.001131								3.26667	-0.000474								3.26667	2.6e-05
3.28333	0.003779								3.28333	0.00124								3.28333	-0.000381								3.28333	5e-06
3.3	0.00371								3.3	0.001164								3.3	-0.000191								3.3	-0.000577
3.31667	0.003279								3.31667	0.001027								3.31667	-0.000193								3.31667	-0.001111
3.33333	0.002948								3.33333	0.000991								3.33333	-0.000196								3.33333	-0.001695
3.35	0.002737								3.35	0.001164								3.35	-5.8e-05								3.35	-0.001689
3.36667	0.002396								3.36667	0.001288								3.36667	0.000249								3.36667	-0.002123
3.38333	0.001855								3.38333	0.001241								3.38333	0.000347								3.38333	-0.002817
3.4	0.001746								3.4	0.001053								3.4	-9.3e-05								3.4	-0.003362
3.41667	0.002403								3.41667	0.000685								3.41667	-0.000366								3.41667	-0.003941
3.43333	0.002721								3.43333	0.000546								3.43333	-0.000709								3.43333	-0.00497
3.45	0.002498								3.45	0.000768								3.45	-0.000712								3.45	-0.00563
3.46667	0.003466								3.46667	0.00087								3.46667	-0.001376								3.46667	-0.005659
3.48333	0.004954								3.48333	0.000262								3.48333	-0.002519								3.48333	-0.004409
3.5	0.003526								3.5	0.001131								3.5	-0.002602								3.5	-0.003471
3.51667	0.00343								3.51667	0.00211								3.51667	-0.00526								3.51667	-0.006328
3.53333	0.003984								3.53333	-0.015321								3.53333	-0.014428								3.53333	-0.012155
3.55	-0.084111								3.55	-0.040433								3.55	-0.036896								3.55	-0.039463
3.56667	-0.181717								3.56667	-0.054994								3.56667	-0.057304								3.56667	-0.07236
3.58333	-0.252853								3.58333	-0.055365								3.58333	-0.083672								3.58333	-0.118727
3.6	-0.304295								3.6	-0.05577								3.6	-0.105943								3.6	-0.161914
3.61667	-0.28773								3.61667	-0.056927								3.61667	-0.110439								3.61667	-0.182845
3.63333	-0.249665								3.63333	-0.058114								3.63333	-0.106895								3.63333	-0.191447
3.65	-0.20267								3.65	-0.05859								3.65	-0.099861								3.65	-0.185578
3.66667	-0.157575								3.66667	-0.059747								3.66667	-0.092237								3.66667	-0.17149
3.68333	-0.12191								3.68333	-0.060474								3.68333	-0.082904								3.68333	-0.160091
3.7	-0.100912								3.7	-0.057037								3.7	-0.072836								3.7	-0.149938
3.71667	-0.091583								3.71667	-0.052241								3.71667	-0.064184								3.71667	-0.13391
3.73333	-0.085093								3.73333	-0.046986								3.73333	-0.057122								3.73333	-0.114831
3.75	-0.080884								3.75	-0.042421								3.75	-0.05085								3.75	-0.104013
3.76667	-0.068914								3.76667	-0.036855								3.76667	-0.045568								3.76667	-0.090405
3.78333	-0.055295								3.78333	-0.03016								3.78333	-0.041676								3.78333	-0.081457
3.8	-0.042794								3.8	-0.027353								3.8	-0.038633								3.8	-0.07341
3.81667	-0.037976								3.81667	-0.024628								3.81667	-0.033336								3.81667	-0.070408
3.83333	-0.033649								3.83333	-0.019464								3.83333	-0.02891								3.83333	-0.062336
3.85	-0.030341								3.85	-0.010809								3.85	-0.026653								3.85	-0.058494
3.86667	-0.020363								3.86667	-0.002594								3.86667	-0.023317								3.86667	-0.049522
3.88333	-0.015656								3.88333	0.004951								3.88333	-0.02012								3.88333	-0.04553
3.9	-0.013865								3.9	0.005624								3.9	-0.017255								3.9	-0.038526
3.91667	-0.014013								3.91667	-0.003175								3.91667	-0.015068								3.91667	-0.033146
3.93333	-0.01323								3.93333	-0.010065								3.93333	-0.01319								3.93333	-0.030236
3.95	-0.011908								3.95	-0.010184								3.95	-0.011533								3.95	-0.028146
3.96667	-0.008256								3.96667	-0.005013								3.96667	-0.009965								3.96667	-0.025806
3.98333	-0.007414								3.98333	0.000938								3.98333	-0.008428								3.98333	-0.023437
4	-0.007213								4	0.002548								4	-0.007179								4	-0.020761
4.01667	-0.006589								4.01667	0.002665								4.01667	-0.006269								4.01667	-0.018449
4.03333	-0.005396								4.03333	0.002622								4.03333	-0.005518								4.03333	-0.011927
4.05	-0.004783								4.05	0.001869								4.05	-0.004747								4.05	-0.008675
4.06667	-0.00384								4.06667	0.000806								4.06667	-0.004096								4.06667	-0.007374
4.08333	-0.002036								4.08333	0.000454								4.08333	-0.003355								4.08333	-0.007252
4.1	-0.001125								4.1	6.4e-05								4.1	-0.002656								4.1	-0.006422
4.11667	-0.001082								4.11667	-0.000276								4.11667	-0.00192								4.11667	-0.005554
4.13333	-0.000429								4.13333	-0.000417								4.13333	-0.001154								4.13333	-0.004535
4.15	-0.000186								4.15	-0.000918								4.15	-0.000338								4.15	-0.003507
4.16667	-0.000874								4.16667	-0.000848								4.16667	0.000458								4.16667	-0.002718
4.18333	-0.000931								4.18333	-0.000569								4.18333	0.000954								4.18333	-0.00204
4.2	0.00099								4.2	-0.000443								4.2	0.001235								4.2	-0.001473
4.21667	0.006726								4.21667	-0.000508								4.21667	0.001539								4.21667	-0.000639
4.23333	0.006872								4.23333	-0.000723								4.23333	0.001883								4.23333	1.4e-05
4.25	0.006277								4.25	-0.000988								4.25	0.002327								4.25	0.000988
4.26667	0.004563								4.26667	-0.000583								4.26667	0.002691								4.26667	0.001811
4.28333	0.003499								4.28333	-0.000298								4.28333	0.002915								4.28333	0.002215
4.3	0.003115								4.3	-0.000152								4.3	0.003088								4.3	0.002504
4.31667	0.002568								4.31667	-0.000106								4.31667	0.003042								4.31667	0.00263
4.33333	0.002201								4.33333	0.000521								4.33333	0.003065								4.33333	0.002816
4.35	0.002634								4.35	0.000868								4.35	0.003198								4.35	0.003062
4.36667	0.003156								4.36667	0.001024								4.36667	0.003162								4.36667	0.003478
4.38333	0.003169								4.38333	0.000991								4.38333	0.002995								4.38333	0.003684
4.4	0.00276								4.4	0.001314								4.4	0.003024								4.4	0.003327
4.41667	0.002594								4.41667	0.001999								4.41667	0.00305								4.41667	0.003056
4.43333	0.003198								4.43333	0.002163								4.43333	0.003205								4.43333	0.003175
4.45	0.003302								4.45	0.002198								4.45	0.00319								4.45	0.003104
4.46667	0.002867								4.46667	0.002033								4.46667	0.002905								4.46667	0.003283
4.48333	0.003161								4.48333	0.001848								4.48333	0.00257								4.48333	0.003292
4.5	0.003697								4.5	0.00173								4.5	0.002319								4.5	0.002877
4.51667	0.00365								4.51667	0.001403								4.51667	0.002158								4.51667	0.002476
4.53333	0.002854								4.53333	0.000877								4.53333	0.002016								4.53333	0.001824
4.55	0.002498								4.55	0.000741								4.55	0.001775								4.55	0.002513
4.56667	0.002702								4.56667	0.000515								4.56667	0.001423								4.56667	0.002341
4.58333	0.002876								4.58333	0.000258								4.58333	0.001052								4.58333	0.003499
4.6	0.002882								4.6	9.4e-05								4.6	0.000847								4.6	0.005294
4.61667	0.002717								4.61667	-8e-05								4.61667	0.000753								4.61667	0.004286
4.63333	0.002002								4.63333	-0.000754								4.63333	0.000798								4.63333	0.002567
4.65	0.001167								4.65	-0.001228								4.65	0.000884								4.65	0.001678
4.66667	0.000612								4.66667	-0.001452								4.66667	0.001								4.66667	0.00205
4.68333	0.000727								4.68333	-0.001616								4.68333	0.001195								4.68333	0.003311
4.7	0.000945								4.7	-0.001574								4.7	0.001586								4.7	0.002729
4.71667	0.000889								4.71667	-0.001513								4.71667	0.002058								4.71667	0.001404
4.73333	0.000223								4.73333	-0.001542								4.73333	0.002329								4.73333	0.000279
4.75	-0.000823								4.75	-0.001731								4.75	0.002581								4.75	0.000114
4.76667	-0.000868								4.76667	-0.00176								4.76667	0.002842								4.76667	-0.000291
4.78333	-0.000634								4.78333	-0.001919								4.78333	0.003074								4.78333	0.001424
4.8	-0.00061								4.8	-0.001913								4.8	0.003495								4.8	0.003058
4.81667	-0.000823								4.81667	-0.001798								4.81667	0.003956								4.81667	0.000538
4.83333	-0.000465								4.83333	-0.002043								4.83333	0.004487								4.83333	-0.000163
4.85	0.000262								4.85	-0.002188								4.85	0.005158								4.85	0.000407
4.86667	0.000749								4.86667	-0.002163								4.86667	0.005898								4.86667	-0.000413
4.88333	0.000876								4.88333	-0.002018								4.88333	0.006609								4.88333	-0.001913
4.9	0.001641								4.9	-0.001702								4.9	0.007445								4.9	-0.002023
4.91667	0.002446								4.91667	-0.001756								4.91667	0.008427								4.91667	-0.00236
4.93333	0.00277								4.93333	-0.001589								4.93333	0.009488								4.93333	-0.003297
4.95	0.003254								4.95	-0.001202								4.95	0.010349								4.95	-0.003284
4.96667	0.003029								4.96667	-0.000616								4.96667	0.010761								4.96667	-0.001151
4.98333	0.002563								4.98333	-8.9e-05								4.98333	0.010842								4.98333	0.001843
5	0.001999								5	4.1e-05								5	0.010676								5	0.00412
5.01667	0.002178								5.01667	-5.4e-05								5.01667	0.009645								5.01667	0.003709
5.03333	0.002298								5.03333	0.000241								5.03333	0.011654								5.03333	0.006468
5.05	0.002277								5.05	0.000516								5.05	0.012453								5.05	0.007196
5.06667	0.001807								5.06667	0.00142								5.06667	0.013461								5.06667	0.003725
5.08333	0.001316								5.08333	0.002125								5.08333	0.01411								5.08333	0.003014
5.1	0.000791								5.1	0.002827								5.1	0.013893								5.1	0.002446
5.11667	8.1e-05								5.11667	0.003978								5.11667	0.013079								5.11667	0.000257
5.13333	-0.000879								5.13333	0.003588								5.13333	0.009446								5.13333	-0.001072
5.15	-0.001279								5.15	0.002889								5.15	0.004352								5.15	-0.001331
5.16667	-0.001669								5.16667	0.0035								5.16667	-0.001521								5.16667	-0.00082
5.18333	-0.001909								5.18333	0.004221								5.18333	-0.034695								5.18333	-0.002459
5.2	-0.001942								5.2	0.003734								5.2	-0.050282								5.2	-0.004342
5.21667	-0.002571								5.21667	0.003148								5.21667	-0.046873								5.21667	-0.003712
5.23333	-0.002889								5.23333	0.002893								5.23333	-0.039535								5.23333	-0.000842
5.25	-0.002598								5.25	0.002317								5.25	-0.031697								5.25	-0.001513
5.26667	-0.002537								5.26667	0.001861								5.26667	-0.026118								5.26667	-4.3e-05
5.28333	-0.003075								5.28333	0.001306								5.28333	-0.02181								5.28333	0.000517
5.3	-0.003228								5.3	0.000867								5.3	-0.018953								5.3	-0.00163
5.31667	-0.003365								5.31667	0.000487								5.31667	-0.016893								5.31667	-0.003308
5.33333	-0.003492								5.33333	-5.2e-05								5.33333	-0.014653								5.33333	-0.005026
5.35	-0.003799								5.35	-0.000502								5.35	-0.012683								5.35	-0.002644
5.36667	-0.002756								5.36667	-0.000521								5.36667	-0.010222								5.36667	-0.001172
5.38333	-0.001862								5.38333	-0.000621								5.38333	-0.007452								5.38333	-0.00122
5.4	-0.000844								5.4	-0.000644								5.4	-0.004774								5.4	0.000749
5.41667	-0.000304								5.41667	-0.000661								5.41667	-0.002512								5.41667	0.003564
5.43333	0.000106								5.43333	-0.000978								5.43333	-0.000719								5.43333	0.004818
5.45	0.000466								5.45	-0.001236								5.45	0.000693								5.45	0.004363
5.46667	0.000546								5.46667	-0.001353								5.46667	0.001765								5.46667	0.004838
5.48333	0.000287								5.48333	-0.00133								5.48333	0.002757								5.48333	0.001593
5.5	0.000238								5.5	-0.00128								5.5	0.003536								5.5	0.000507
5.51667	-0.000131								5.51667	-0.001387								5.51667	0.003946								5.51667	0.000464
5.53333	-0.00057								5.53333	-0.001303								5.53333	0.004076								5.53333	0.001652
5.55	-0.000739								5.55	-0.00108								5.55	0.004106								5.55	-0.001071
5.56667	-0.001208								5.56667	-0.001106								5.56667	0.004386								5.56667	0.002247
5.58333	-0.001807								5.58333	-0.000973								5.58333	0.004936								5.58333	0.000344
5.6	-0.002518								5.6	-0.000816								5.6	0.005377								5.6	-0.001043
5.61667	-0.003121								5.61667	-0.000678								5.61667	0.005645								5.61667	-0.000762
5.63333	-0.003714								5.63333	-0.000729								5.63333	0.005903								5.63333	-0.00023
5.65	-0.004017								5.65	-0.000811								5.65	0.006271								5.65	0.001411
5.66667	-0.00453								5.66667	-0.000653								5.66667	0.006549								5.66667	-4.8e-05
5.68333	-0.005213								5.68333	-0.000515								5.68333	0.006547								5.68333	-0.004266
5.7	-0.006112								5.7	-0.000464								5.7	0.006495								5.7	-0.005283
5.71667	-0.007101								5.71667	-0.000371								5.71667	0.006404								5.71667	-0.004877
5.73333	-0.008111								5.73333	-0.000269								5.73333	0.006003								5.73333	-0.000481
5.75	-0.008791								5.75	-0.000207								5.75	0.005601								5.75	0.002575
5.76667	-0.009281								5.76667	2.5e-05								5.76667	0.00521								5.76667	0.002921
5.78333	-0.009811								5.78333	0.000227								5.78333	0.004509								5.78333	0.002937
5.8	-0.010298								5.8	0.000353								5.8	0.003954								5.8	-0.000355
5.81667	-0.010896								5.81667	0.00045								5.81667	0.003475								5.81667	-0.002008
5.83333	-0.011923								5.83333	0.000877								5.83333	0.002997								5.83333	-0.003911
5.85	-0.012331								5.85	0.001095								5.85	0.002628								5.85	-0.003064
5.86667	-0.012759								5.86667	0.001072								5.86667	0.002859								5.86667	0.000483
5.88333	-0.013526								5.88333	0.001239								5.88333	0.002741								5.88333	-0.001331
5.9	-0.014516								5.9	0.00157								5.9	0.002393								5.9	-0.001169
5.91667	-0.015658								5.91667	0.002082								5.91667	0.001414								5.91667	-0.002813
5.93333	-0.015851								5.93333	0.002225								5.93333	0.000325								5.93333	-0.001737
5.95	-0.015703								5.95	0.002757								5.95	-0.000634								5.95	-0.000671
5.96667	-0.016415								5.96667	0.003289								5.96667	-0.000903								5.96667	0.000125
5.98333	-0.017917								5.98333	0.004251								5.98333	-0.000502								5.98333	0.001081
6	-0.018302								6	0.004643								6	-0.001701								6	-0.000572
6.01667	-0.015881								6.01667	0.003494								6.01667	-0.005691								6.01667	-0.004922
6.03333	-0.036099								6.03333	-0.007535								6.03333	-0.01869								6.03333	-0.013063
6.05	-0.117898								6.05	-0.025354								6.05	-0.0358								6.05	-0.036983
6.06667	-0.153317								6.06667	-0.033413								6.06667	-0.04907								6.06667	-0.068514
6.08333	0.016425								6.08333	-0.034732								6.08333	-0.070509								6.08333	-0.105684
6.1	0.089778								6.1	-0.035709								6.1	-0.08923								6.1	-0.141406
6.11667	0.088								6.11667	-0.037169								6.11667	-0.091821								6.11667	-0.152527
6.13333	0.059903								6.13333	-0.037219								6.13333	-0.087313								6.13333	-0.154158
6.15	0.032866								6.15	-0.036358								6.15	-0.079354								6.15	-0.147659
6.16667	0.023708								6.16667	-0.034898								6.16667	-0.072466								6.16667	-0.13602
6.18333	0.012491								6.18333	-0.033558								6.18333	-0.064817								6.18333	-0.127521
6.2	0.008025								6.2	-0.033382								6.2	-0.05557								6.2	-0.122505
6.21667	0.005136								6.21667	-0.032372								6.21667	-0.047945								6.21667	-0.10832
6.23333	-0.000593								6.23333	-0.030012								6.23333	-0.042459								6.23333	-0.094315
6.25	-0.001311								6.25	-0.027593								6.25	-0.038044								6.25	-0.081911
6.26667	0.00027								6.26667	-0.024543								6.26667	-0.034338								6.26667	-0.071036
6.28333	0.001371								6.28333	-0.019583								6.28333	-0.031513								6.28333	-0.064621
6.3	0.001446								6.3	-0.014864								6.3	-0.029949								6.3	-0.059202
6.31667	0.000909								6.31667	-0.009104								6.31667	-0.029028								6.31667	-0.056125
6.33333	0.000262								6.33333	-0.005244								6.33333	-0.026456								6.33333	-0.053128
6.35	0.000385								6.35	-0.004465								6.35	-0.023745								6.35	-0.047262
6.36667	4.8e-05								6.36667	-0.003455								6.36667	-0.021603								6.36667	-0.036635
6.38333	-0.000679								6.38333	-0.003725								6.38333	-0.020032								6.38333	-0.034198
6.4	-0.001745								6.4	-0.00355								6.4	-0.018834								6.4	-0.0308
6.41667	-0.002346								6.41667	-0.003356								6.41667	-0.017658								6.41667	-0.025455
6.43333	-0.002457								6.43333	-0.002962								6.43333	-0.016851								6.43333	-0.02176
6.45	-0.002699								6.45	-0.002298								6.45	-0.016455								6.45	-0.019555
6.46667	-0.0028								6.46667	-0.001805								6.46667	-0.016209								6.46667	-0.01779
6.48333	-0.002971								6.48333	-0.001321								6.48333	-0.015892								6.48333	-0.015455
6.5	-0.003509								6.5	-0.000987								6.5	-0.01566								6.5	-0.01297
6.51667	-0.003704								6.51667	-0.000853								6.51667	-0.01562								6.51667	-0.010639
6.53333	-0.003449								6.53333	-0.000789								6.53333	-0.01561								6.53333	-0.008618
6.55	-0.002755								6.55	-0.000655								6.55	-0.0156								6.55	-0.006977
6.56667	-0.00253								6.56667	-0.000601								6.56667	-0.01564								6.56667	-0.005706
6.58333	-0.002355								6.58333	-0.000717								6.58333	-0.01539								6.58333	-0.004755
6.6	-0.001583								6.6	-0.000783								6.6	-0.014785								6.6	-0.004102
6.61667	0.003262								6.61667	-0.000485								6.61667	-0.013803								6.61667	-0.003458
6.63333	0.007798								6.63333	-0.000106								6.63333	-0.01282								6.63333	-0.002704
6.65	0.002923								6.65	0.000222								6.65	-0.011888								6.65	-0.00189
6.66667	-0.004081								6.66667	0.000371								6.66667	-0.010995								6.66667	-0.001136
6.68333	-0.011086								6.68333	0.00054								6.68333	-0.009752								6.68333	-0.000462
6.7	-0.013163								6.7	0.000699								6.7	-0.008224								6.7	0.000119
6.71667	-0.013374								6.71667	0.000829								6.71667	-0.006748								6.71667	0.000684
6.73333	-0.010355								6.73333	0.000739								6.73333	-0.005492								6.73333	0.001138
6.75	-0.007905								6.75	0.000459								6.75	-0.004596								6.75	0.001263
6.76667	-0.007396								6.76667	0.000309								6.76667	-0.0037								6.76667	0.001528
6.78333	-0.006896								6.78333	0.000109								6.78333	-0.002714								6.78333	0.001702
6.8	-0.006569								6.8	1e-05								6.8	-0.001694								6.8	0.001971
6.81667	-0.00594								6.81667	3.7e-05								6.81667	-0.00057								6.81667	0.002187
6.83333	-0.004612								6.83333	0.000133								6.83333	0.000843								6.83333	0.002283
6.85	-0.003544								6.85	0.00027								6.85	0.001727								6.85	0.002509
6.86667	-0.003346								6.86667	0.000527								6.86667	0.00223								6.86667	0.002954
6.88333	-0.002827								6.88333	0.000923								6.88333	0.003234								6.88333	0.00293
6.9	-0.001826								6.9	0.001239								6.9	0.004265								6.9	0.003011
6.91667	-0.000287								6.91667	0.001326								6.91667	0.005107								6.91667	0.003112
6.93333	0.002771								6.93333	0.001313								6.93333	0.005629								6.93333	0.003312
6.95	0.007669								6.95	0.0011								6.95	0.005881								6.95	0.003252
6.96667	0.001498								6.96667	0.000856								6.96667	0.006154								6.96667	0.003082
6.98333	-0.009744								6.98333	0.000753								6.98333	0.006396								6.98333	0.003103
7	-0.016529								7	0.000835								7	0.006482								7	0.003401
7.01667	-0.012956								7.01667	0.001292								7.01667	0.006233								7.01667	0.003506
7.03333	-0.005713								7.03333	0.001479								7.03333	0.005554								7.03333	0.003451
7.05	-0.00367								7.05	0.001855								7.05	0.004575								7.05	0.003526
7.06667	-1.8e-05								7.06667	0.002082								7.06667	0.003816								7.06667	0.003541
7.08333	0.001875								7.08333	0.002258								7.08333	0.003388								7.08333	0.003677
7.1	0.001712								7.1	0.002442								7.1	0.003057								7.1	0.003813
7.11667	0.000965								7.11667	0.002302								7.11667	0.002849								7.11667	0.003589
7.13333	0.001308								7.13333	0.001872								7.13333	0.002821								7.13333	0.003036
7.15	0.001051								7.15	0.002002								7.15	0.002682								7.15	0.002292
7.16667	0.001014								7.16667	0.002082								7.16667	0.002534								7.16667	0.002048
7.18333	0.001367								7.18333	0.001742								7.18333	0.002386								7.18333	0.001994
7.2	0.001476								7.2	0.001385								7.2	0.002293								7.2	0.001956
7.21667	0.001282								7.21667	0.001112								7.21667	0.002084								7.21667	0.001535
7.23333	0.000919								7.23333	0.00086								7.23333	0.001625								7.23333	0.001554
7.25	0.000586								7.25	0.000767								7.25	0.001016								7.25	0.001133
7.26667	0.000472								7.26667	0.001174								7.26667	0.000487								7.26667	0.000742
7.28333	3.9e-05								7.28333	0.000872								7.28333	5.8e-05								7.28333	0.000441
7.3	9.8e-05								7.3	0.000554								7.3	-0.000304								7.3	0.000174
7.31667	7.6e-05								7.31667	0.000395								7.31667	-0.000822								7.31667	0.000129
7.33333	-3.7e-05								7.33333	0.000146								7.33333	-0.00137								7.33333	1.4e-05
7.35	-7.9e-05								7.35	-0.000232								7.35	-0.001808								7.35	-0.000441
7.36667	-0.000231								7.36667	-0.000481								7.36667	-0.002107								7.36667	-0.000867
7.38333	-0.000504								7.38333	-0.0005								7.38333	-0.002265								7.38333	-0.001312
7.4	-0.001087								7.4	-0.000513								7.4	-0.002384								7.4	-0.001604
7.41667	-0.001343								7.41667	-0.000764								7.41667	-0.002539								7.41667	-0.001753
7.43333	-0.001538								7.43333	-0.001085								7.43333	-0.002605								7.43333	-0.001691
7.45	-0.001234								7.45	-0.001236								7.45	-0.002611								7.45	-0.001609
7.46667	-0.0013								7.46667	-0.001387								7.46667	-0.002746								7.46667	-0.001977
7.48333	-0.002835								7.48333	-0.001648								7.48333	-0.002782								7.48333	-0.002036
7.5	-0.002933								7.5	-0.001802								7.5	-0.002911								7.5	-0.00165
7.51667	-0.000373								7.51667	-0.001909								7.51667	-0.003186								7.51667	-0.001555
7.53333	0.005198								7.53333	-0.001956								7.53333	-0.00369								7.53333	-0.00138
7.55	0.007219								7.55	-0.002032								7.55	-0.004314								7.55	-0.001205
7.56667	0.00538								7.56667	-0.002039								7.56667	-0.004619								7.56667	-0.001181
7.58333	0.00432								7.58333	-0.001986								7.58333	-0.004593								7.58333	-0.001136
7.6	0.004326								7.6	-0.001789								7.6	-0.004428								7.6	-0.001081
7.61667	0.00465								7.61667	-0.001848								7.61667	-0.004271								7.61667	-0.001151
7.63333	0.003945								7.63333	-0.001576								7.63333	-0.004225								7.63333	-0.00113
7.65	0.00343								7.65	-0.001514								7.65	-0.003948								7.65	-0.000779
7.66667	0.002514								7.66667	-0.001303								7.66667	-0.003452								7.66667	-0.000548
7.68333	0.001629								7.68333	-0.001081								7.68333	-0.003015								7.68333	-0.000547
7.7	0.001283								7.7	-0.001125								7.7	-0.002697								7.7	-0.000268
7.71667	0.00152								7.71667	-0.001322								7.71667	-0.002316								7.71667	-9.2e-05
7.73333	0.001557								7.73333	-0.001259								7.73333	-0.002126								7.73333	0.000133
7.75	0.000743								7.75	-0.001066								7.75	-0.002005								7.75	0.000418
7.76667	0.00026								7.76667	-0.000743								7.76667	-0.001805								7.76667	0.000763
7.78333	-0.000233								7.78333	-0.00049								7.78333	-0.001604								7.78333	0.000918
7.8	-0.00061								7.8	-0.000327								7.8	-0.001583								7.8	0.001151
7.81667	-0.000355								7.81667	0.000227								7.81667	-0.001544								7.81667	0.0013
7.83333	8e-05								7.83333	0.00057								7.83333	-0.001476								7.83333	0.001229
7.85	0.000415								7.85	0.000834								7.85	-0.001198								7.85	0.001198
7.86667	0.00033								7.86667	0.001217								7.86667	-0.00075								7.86667	0.000987
7.88333	-3.5e-05								7.88333	0.00147								7.88333	-0.000131								7.88333	0.000816
7.9	-3.6e-05								7.9	0.00189								7.9	0.000389								7.9	0.000941
7.91667	-7.8e-05								7.91667	0.001854								7.91667	0.000735								7.91667	0.001079
7.93333	0.00014								7.93333	0.001548								7.93333	0.00089								7.93333	0.001248
7.95	0.000417								7.95	0.001322								7.95	0.001016								7.95	0.001557
7.96667	0.000165								7.96667	0.001376								7.96667	0.001251								7.96667	0.001596
7.98333	4.3e-05								7.98333	0.00138								7.98333	0.001316								7.98333	0.002135
8	-5.9e-05								8	0.001383								8	0.001126								8	0.001754
8.01667	-2.5e-05								8.01667	0.001452								8.01667	0.001068								8.01667	0.001444
8.03333	-0.00026								8.03333	0.001511								8.03333	0.00113								8.03333	0.000914
8.05	-0.000395								8.05	0.00145								8.05	0.001232								8.05	9.4e-05
8.06667	-0.000431								8.06667	0.001609								8.06667	0.001634								8.06667	0.000114
8.08333	-0.000846								8.08333	0.001698								8.08333	0.002036								8.08333	0.000824
8.1	-0.001225								8.1	0.001724								8.1	0.002121								8.1	0.000966
8.11667	-0.001318								8.11667	0.001616								8.11667	0.002105								8.11667	0.000432
8.13333	-0.001222								8.13333	0.001107								8.13333	0.00226								8.13333	-0.000611
8.15	-0.001016								8.15	0.000748								8.15	0.002364								8.15	-0.000645
8.16667	-0.00079								8.16667	0.000489								8.16667	0.002269								8.16667	-0.000439
8.18333	-0.000694								8.18333	0.00015								8.18333	0.002213								8.18333	-0.001082
8.2	-0.000792								8.2	-0.000257								8.2	0.002236								8.2	-0.001723
8.21667	-0.000715								8.21667	-0.000514								8.21667	0.002122								8.21667	-0.001706
8.23333	-0.000609								8.23333	-0.00017								8.23333	0.002149								8.23333	-0.001999
8.25	-0.000453								8.25	-0.000316								8.25	0.002005								8.25	-0.002282
8.26667	-0.000166								8.26667	-0.000462								8.26667	0.001852								8.26667	-0.002445
8.28333	0.00038								8.28333	-0.000489								8.28333	0.001788								8.28333	-0.002038
8.3	0.000623								8.3	-0.00038								8.3	0.001744								8.3	-0.002015
8.31667	0.000622								8.31667	-0.000454								8.31667	0.001824								8.31667	-0.002798
8.33333	0.000791								8.33333	-0.000628								8.33333	0.002165								8.33333	-0.002771
8.35	0.00081								8.35	-0.000893								8.35	0.002305								8.35	-0.002115
8.36667	0.001229								8.36667	-0.000957								8.36667	0.002466								8.36667	-0.001998
8.38333	0.001628								8.38333	-0.001221								8.38333	0.002166								8.38333	-0.002592
8.4	0.001875								8.4	-0.001065								8.4	0.001953								8.4	-0.001859
8.41667	0.001957								8.41667	-0.000786								8.41667	0.001763								8.41667	-0.001134
8.43333	0.00218								8.43333	-0.000227								8.43333	0.001713								8.43333	-0.000849
8.45	0.001992								8.45	0.000332								8.45	0.001432								8.45	-0.000604
8.46667	0.001935								8.46667	0.000872								8.46667	0.001172								8.46667	0.00147
8.48333	0.002577								8.48333	0.001101								8.48333	0.001782								8.48333	0.003835
8.5	0.002914								8.5	0.001178								8.5	0.002092								8.5	0.0051
8.51667	0.002494								8.51667	0.002575								8.51667	-0.0002								8.51667	0.001439
8.53333	-0.003205								8.53333	-0.004277								8.53333	-0.008902								8.53333	-0.003722
8.55	-0.024075								8.55	-0.01774								8.55	-0.020424								8.55	-0.026653
8.56667	-0.057965								8.56667	-0.027362								8.56667	-0.037105								8.56667	-0.041394
8.58333	-0.098375								8.58333	-0.035375								8.58333	-0.059747								8.58333	-0.063475
8.6	-0.139695								8.6	-0.034372								8.6	-0.072916								8.6	-0.089372
8.61667	-0.156296								8.61667	-0.033261								8.61667	-0.077492								8.61667	-0.096802
8.63333	-0.151007								8.63333	-0.03232								8.63333	-0.074578								8.63333	-0.099451
8.65	-0.128917								8.65	-0.031279								8.65	-0.066944								8.65	-0.094241
8.66667	-0.098048								8.66667	-0.029238								8.66667	-0.06232								8.66667	-0.08617
8.68333	-0.075639								8.68333	-0.027407								8.68333	-0.054255								8.68333	-0.07874
8.7	-0.061865								8.7	-0.025993								8.7	-0.043865								8.7	-0.071071
8.71667	-0.052076								8.71667	-0.024554								8.71667	-0.036068								8.71667	-0.065452
8.73333	-0.043047								8.73333	-0.022504								8.73333	-0.02776								8.73333	-0.055782
8.75	-0.037488								8.75	-0.019824								8.75	-0.019413								8.75	-0.049833
8.76667	-0.030499								8.76667	-0.017134								8.76667	-0.014186								8.76667	-0.042544
8.78333	-0.02033								8.78333	-0.014894								8.78333	-0.012818								8.78333	-0.034794
8.8	-0.013721								8.8	-0.012194								8.8	-0.032832								8.8	-0.029523
8.81667	-0.00734								8.81667	-0.009951								8.81667	-0.057574								8.81667	-0.028147
8.83333	-0.00357								8.83333	-0.008607								8.83333	-0.068085								8.83333	-0.027151
8.85	-0.00265								8.85	-0.007533								8.85	-0.067457								8.85	-0.025596
8.86667	-0.00258								8.86667	-0.006709								8.86667	-0.060889								8.86667	-0.02407
8.88333	-0.00133								8.88333	-0.005935								8.88333	-0.054191								8.88333	-0.022275
8.9	-0.000593								8.9	-0.005123								8.9	-0.048231								8.9	-0.020593
8.91667	-0.000689								8.91667	-0.004219								8.91667	-0.042985								8.91667	-0.019004
8.93333	-0.000454								8.93333	-0.003285								8.93333	-0.038708								8.93333	-0.017494
8.95	6e-05								8.95	-0.002532								8.95	-0.035002								8.95	-0.016085
8.96667	0.000325								8.96667	-0.001688								8.96667	-0.031926								8.96667	-0.014666
8.98333	0.000559								8.98333	-0.001034								8.98333	-0.02896								8.98333	-0.013567
9	0.000858								9	-0.000659								9	-0.025698								9	-0.012567
9.01667	0.001034								9.01667	-0.000271								9.01667	-0.021936								9.01667	-0.011117
9.03333	0.00053								9.03333	-0.000173								9.03333	-0.018295								9.03333	-0.010127
9.05	-0.000444								9.05	0.000265								9.05	-0.015263								9.05	-0.008977
9.06667	-0.000848								9.06667	0.000654								9.06667	-0.012782								9.06667	-0.007997
9.08333	-0.001242								9.08333	0.000802								9.08333	-0.01056								9.08333	-0.007287
9.1	-0.001262								9.1	0.000796								9.1	-0.008456								9.1	-0.006522
9.11667	-0.001408								9.11667	0.000558								9.11667	-0.006847								9.11667	-0.005634
9.13333	-0.001743								9.13333	0.00043								9.13333	-0.005338								9.13333	-0.005316
9.15	-0.001638								9.15	0.000363								9.15	-0.004229								9.15	-0.005027
9.16667	-0.001834								9.16667	0.000575								9.16667	-0.00328								9.16667	-0.004639
9.18333	-0.001719								9.18333	0.000687								9.18333	-0.002371								9.18333	-0.0041
9.2	-0.00145								9.2	0.00029								9.2	-0.001645								9.2	-0.003673
9.21667	-0.001685								9.21667	0.000124								9.21667	-0.000868								9.21667	-0.003219
9.23333	-0.001799								9.23333	-0.000212								9.23333	-0.000262								9.23333	-0.002945
9.25	-0.001144								9.25	-0.000458								9.25	0.000305								9.25	-0.002881
9.26667	-0.000869								9.26667	-0.000503								9.26667	0.000911								9.26667	-0.002647
9.28333	-0.000594								9.28333	-0.000409								9.28333	0.001547								9.28333	-0.002383
9.3	-0.000479								9.3	-0.00051								9.3	0.001901								9.3	-0.002197
9.31667	-0.000343								9.31667	-0.000647								9.31667	0.002253								9.31667	-0.002239
9.33333	-0.000168								9.33333	-0.000564								9.33333	0.002435								9.33333	-0.002072
9.35	-4.2e-05								9.35	-0.00078								9.35	0.002278								9.35	-0.001305
9.36667	-6.6e-05								9.36667	-0.001047								9.36667	0.00222								9.36667	-0.000877
9.38333	8.9e-05								9.38333	-0.000643								9.38333	0.002252								9.38333	-0.00064
9.4	0.000412								9.4	-0.000471								9.4	0.002319								9.4	-0.000216
9.41667	0.000461								9.41667	-0.000299								9.41667	0.002462								9.41667	0.000703
9.43333	0.000401								9.43333	-0.000118								9.43333	0.002324								9.43333	0.001022
9.45	0.00039								9.45	6.4e-05								9.45	0.002116								9.45	0.001392
9.46667	0.00041								9.46667	0.000326								9.46667	0.002009								9.46667	0.001871
9.48333	0.000629								9.48333	0.000767								9.48333	0.001921								9.48333	0.002291
9.5	0.000622								9.5	0.001413								9.5	0.001682								9.5	0.002081
9.51667	0.000438								9.51667	0.001414								9.51667	0.001301								9.51667	0.002011
9.53333	0.000475								9.53333	0.001255								9.53333	0.001061								9.53333	0.002001
9.55	0.000701								9.55	0.001445								9.55	0.00072								9.55	0.002311
9.56667	0.000817								9.56667	0.001766								9.56667	0.0004								9.56667	0.003001
9.58333	0.000873								9.58333	0.001677								9.58333	1.9e-05								9.58333	0.002651
9.6	0.000848								9.6	0.001596								9.6	-0.000252								9.6	0.002172
9.61667	0.000981								9.61667	0.001602								9.61667	-0.000604								9.61667	0.001804
9.63333	0.000913								9.63333	0.001749								9.63333	-0.000756								9.63333	0.001496
9.65	0.000976								9.65	0.001566								9.65	-0.000868								9.65	0.001228
9.66667	0.001149								9.66667	0.001002								9.66667	-0.00111								9.66667	0.00081
9.68333	0.001072								9.68333	0.000789								9.68333	-0.001322								9.68333	0.000422
9.7	0.001205								9.7	0.000473								9.7	-0.001574								9.7	-0.000169
9.71667	0.00127								9.71667	0.000256								9.71667	-0.001666								9.71667	2.7e-05
9.73333	0.001475								9.73333	-0.000161								9.73333	-0.001778								9.73333	0.000163
9.75	0.001619								9.75	-0.000519								9.75	-0.001859								9.75	-0.000151
9.76667	0.001334								9.76667	-0.000836								9.76667	-0.001961								9.76667	-0.000315
9.78333	0.001009								9.78333	-0.001174								9.78333	-0.001943								9.78333	-0.000448
9.8	0.000984								9.8	-0.001275								9.8	-0.001862								9.8	-0.00059
9.81667	0.000799								9.81667	-0.001399								9.81667	-0.001598								9.81667	-0.000889
9.83333	0.000625								9.83333	-0.001354								9.83333	-0.001204								9.83333	-0.001068
9.85	0.000581								9.85	-0.001398								9.85	-0.00095								9.85	-0.000967
9.86667	0.000156								9.86667	-0.001423								9.86667	-0.000815								9.86667	-0.000667
9.88333	2e-06								9.88333	-0.001497								9.88333	-0.000681								9.88333	-0.000496
9.9	-0.000145								9.9	-0.001514								9.9	-0.000539								9.9	-0.000457
9.91667	-0.000105								9.91667	-0.001594								9.91667	-0.000237								9.91667	-0.000429
9.93333	-2.4e-05								9.93333	-0.001704								9.93333	0.000234								9.93333	-0.000301
9.95	0.000197								9.95	-0.001323								9.95	0.000996								9.95	-0.000123
9.96667	8.7e-05								9.96667	-0.001213								9.96667	0.001647								9.96667	0.000155
9.98333	-5.2e-05								9.98333	-0.001513								9.98333	0.001928								9.98333	0.000212
10	-0.000327								10	-0.001151								10	0.002224								10	0.000186
10.0167	-0.000619								10.0167	-0.000737								10.0167	0.002475								10.0167	0.000325
10.0333	-0.00059								10.0333	-0.000213								10.0333	0.002676								10.0333	0.000104
10.05	-0.000682								10.05	0.00022								10.05	0.002787								10.05	6.3e-05
10.0667	-0.000703								10.0667	0.000344								10.0667	0.003088								10.0667	0.000243
10.0833	-0.000554								10.0833	-0.001492								10.0833	0.003419								10.0833	0.000522
10.1	-0.000485								10.1	0.001009								10.1	0.003687								10.1	0.000634
10.1167	-0.000324								10.1167	0.006729								10.1167	0.003784								10.1167	0.000938
10.1333	1.7e-05								10.1333	0.014689								10.1333	0.003881								10.1333	0.001113
10.15	0.000118								10.15	0.017988								10.15	0.003757								10.15	0.001138
10.1667	-3.1e-05								10.1667	0.012958								10.1667	0.003584								10.1667	0.001133
10.1833	-2e-05								10.1833	0.006748								10.1833	0.003631								10.1833	0.000587
10.2	-0.00012								10.2	0.004501								10.2	0.003612								10.2	0.000591
10.2167	-0.0004								10.2167	0.000509								10.2167	0.003569								10.2167	0.000653
10.2333	-0.000151								10.2333	-0.003283								10.2333	0.003506								10.2333	4.4e-05
10.25	-0.000111								10.25	-0.005505								10.25	0.003174								10.25	-0.000444
10.2667	0.000218								10.2667	-0.005818								10.2667	0.002641								10.2667	-0.000912
10.2833	2.8e-05								10.2833	-0.00555								10.2833	0.001828								10.2833	-0.00128
10.3	-0.002254								10.3	-0.005352								10.3	0.001001								10.3	-0.001214
10.3167	-0.005768								10.3167	-0.004685								10.3167	0.000412								10.3167	-0.001125
10.3333	-0.005942								10.3333	-0.003958								10.3333	-0.000167								10.3333	-0.001487
10.35	-0.005026								10.35	-0.003481								10.35	-0.000586								10.35	-0.002138
10.3667	-0.00368								10.3667	-0.003775								10.3667	-0.000965								10.3667	-0.002209
10.3833	-0.003044								10.3833	-0.003588								10.3833	-0.001484								10.3833	-0.00148
10.4	-0.001985								10.4	-0.002717								10.4	-0.001907								10.4	-0.00086
10.4167	-0.000263								10.4167	-0.001722								10.4167	-0.002364								10.4167	-0.00065
10.4333	0.001429								10.4333	-0.000998								10.4333	-0.002641								10.4333	-0.000691
10.45	0.002231								10.45	-0.000344								10.45	-0.002638								10.45	-0.000881
10.4667	0.001693								10.4667	-6e-05								10.4667	-0.002545								10.4667	-0.000771
10.4833	0.011815								10.4833	0.000284								10.4833	-0.002481								10.4833	-0.000492
10.5	0.016787								10.5	0.000863								10.5	-0.0026								10.5	-0.000261
10.5167	0.004899								10.5167	0.001475								10.5167	-0.002681								10.5167	-0.000302
10.5333	-0.004388								10.5333	0.001577								10.5333	-0.002512								10.5333	-3.2e-05
10.55	-0.006536								10.55	0.001759								10.55	-0.002484								10.55	0.000457
10.5667	-0.004613								10.5667	0.002122								10.5667	-0.002685								10.5667	0.000677
10.5833	-0.0036								10.5833	0.002304								10.5833	-0.002786								10.5833	0.000747
10.6	-0.002568								10.6	0.00224								10.6	-0.002902								10.6	0.000607
10.6167	-0.001574								10.6167	0.002299								10.6167	-0.002776								10.6167	0.000277
10.6333	-0.00114								10.6333	0.002488								10.6333	-0.00267								10.6333	0.000257
10.65	-0.000576								10.65	0.002227								10.65	-0.002574								10.65	0.000287
10.6667	-0.000102								10.6667	0.001646								10.6667	-0.002267								10.6667	0.000147
10.6833	-1.8e-05								10.6833	0.001394								10.6833	-0.001831								10.6833	2.7e-05
10.7	0.000429								10.7	0.000873								10.7	-0.001339								10.7	-0.000292
10.7167	0.001082								10.7167	0.000318								10.7167	-0.000735								10.7167	-0.000492
10.7333	0.001515								10.7333	-0.000147								10.7333	-0.00038								10.7333	-0.000542
10.75	0.001868								10.75	-0.000562								10.75	-0.000105								10.75	-0.000253
10.7667	0.0019								10.7667	-0.000877								10.7667	-4.1e-05								10.7667	2.7e-05
10.7833	0.002053								10.7833	-0.001142								10.7833	-0.000216								10.7833	0.000207
10.8	0.001991								10.8	-0.001444								10.8	-0.000423								10.8	0.000137
10.8167	0.001829								10.8167	-0.001748								10.8167	-0.000484								10.8167	-0.000284
10.8333	0.001927								10.8333	-0.002262								10.8333	-0.000425								10.8333	-0.000505
10.85	0.002015								10.85	-0.002695								10.85	-0.000286								10.85	-0.000646
10.8667	0.001993								10.8667	-0.003029								10.8667	-0.000347								10.8667	-0.000648
10.8833	0.002191								10.8833	-0.003493								10.8833	0.000372								10.8833	-0.000889
10.9	0.001892								10.9	-0.003988								10.9	0.001082								10.9	-0.001119
10.9167	0.002092								10.9167	-0.003989								10.9167	0.001423								10.9167	-0.001161
10.9333	0.002232								10.9333	-0.00401								10.9333	0.001433								10.9333	-0.000672
10.95	0.002271								10.95	-0.003881								10.95	0.001093								10.95	-0.000244
10.9667	0.002211								10.9667	-0.004112								10.9667	0.000844								10.9667	-0.000386
10.9833	0.003061								10.9833	-0.004313								10.9833	0.001354								10.9833	-0.001377
11	0.003469								11	-0.004023								11	0.001379								11	-0.000556
11.0167	-0.000313								11.0167	-0.004286								11.0167	0.001326								11.0167	0.000375
11.0333	-0.003714								11.0333	-0.010479								11.0333	-0.002147								11.0333	0.000236
11.05	-0.022615								11.05	-0.019312								11.05	-0.010099								11.05	-0.018143
11.0667	-0.053677								11.0667	-0.029815								11.0667	-0.029212								11.0667	-0.040462
11.0833	-0.090218								11.0833	-0.034879								11.0833	-0.050774								11.0833	-0.059131
11.1	-0.127128								11.1	-0.035505								11.1	-0.06224								11.1	-0.083326
11.1167	-0.143377								11.1167	-0.03406								11.1167	-0.066931								11.1167	-0.094658
11.1333	-0.135825								11.1333	-0.033045								11.1333	-0.063642								11.1333	-0.09395
11.15	-0.116974								11.15	-0.032129								11.15	-0.057133								11.15	-0.087992
11.1667	-0.093702								11.1667	-0.030354								11.1667	-0.052224								11.1667	-0.077925
11.1833	-0.069761								11.1833	-0.028929								11.1833	-0.047135								11.1833	-0.069957
11.2	-0.054175								11.2	-0.027582								11.2	-0.040637								11.2	-0.063603
11.2167	-0.043107								11.2167	-0.026347								11.2167	-0.035111								11.2167	-0.054625
11.2333	-0.037079								11.2333	-0.024103								11.2333	-0.030916								11.2333	-0.051096
11.25	-0.031691								11.25	-0.021648								11.25	-0.02777								11.25	-0.050338
11.2667	-0.024183								11.2667	-0.019693								11.2667	-0.025565								11.2667	-0.04962
11.2833	-0.018695								11.2833	-0.017999								11.2833	-0.023339								11.2833	-0.040591
11.3	-0.016099								11.3	-0.016628								11.3	-0.020243								11.3	-0.032685
11.3167	-0.00718								11.3167	-0.015753								11.3167	-0.017247								11.3167	-0.029082
11.3333	-0.004672								11.3333	-0.014999								11.3333	-0.01459								11.3333	-0.028839
11.35	-0.003694								11.35	-0.013724								11.35	-0.012434								11.35	-0.028306
11.3667	-0.003415								11.3667	-0.012649								11.3667	-0.010757								11.3667	-0.027443
11.3833	-0.003057								11.3833	-0.011634								11.3833	-0.009411								11.3833	-0.02697
11.4	-0.002536								11.4	-0.010569								11.4	-0.008312								11.4	-0.025778
11.4167	-0.00239								11.4167	-0.009574								11.4167	-0.00749								11.4167	-0.022796
11.4333	-0.001913								11.4333	-0.008698								11.4333	-0.006957								11.4333	-0.016505
11.45	-0.001447								11.45	-0.008022								11.45	-0.006545								11.45	-0.014423
11.4667	-0.001211								11.4667	-0.007487								11.4667	-0.006443								11.4667	-0.013821
11.4833	-0.001115								11.4833	-0.007111								11.4833	-0.006521								11.4833	-0.01354
11.5	-0.000866								11.5	-0.006301								11.5	-0.006525								11.5	-0.012437
11.5167	-0.000724								11.5167	-0.005353								11.5167	-0.006412								11.5167	-0.012073
11.5333	-0.000582								11.5333	-0.003976								11.5333	-0.00635								11.5333	-0.011729
11.55	-0.00068								11.55	-0.002878								11.55	-0.006307								11.55	-0.011105
11.5667	-0.000689								11.5667	-0.002161								11.5667	-0.006385								11.5667	-0.01042
11.5833	-0.000607								11.5833	-0.001304								11.5833	-0.006473								11.5833	-0.009726
11.6	-0.000501								11.6	-0.000236								11.6	-0.006274								11.6	-0.008569
11.6167	-0.000538								11.6167	0.000468								11.6167	-0.006087								11.6167	-0.007769
11.6333	-0.000466								11.6333	0.001332								11.6333	-0.00568								11.6333	-0.006928
11.65	-0.000224								11.65	0.002626								11.65	-0.005063								11.65	-0.006077
11.6667	6.8e-05								11.6667	0.003629								11.6667	-0.004585								11.6667	-0.005097
11.6833	5e-05								11.6833	0.003423								11.6833	-0.004338								11.6833	-0.004536
11.7	-0.000121								11.7	0.003543								11.7	-0.004073								11.7	-0.003721
11.7167	-0.000402								11.7167	0.003638								11.7167	-0.003776								11.7167	-0.00237
11.7333	-0.000622								11.7333	0.003603								11.7333	-0.00372								11.7333	-0.001719
11.75	-0.000783								11.75	0.003318								11.75	-0.003893								11.75	-0.001197
11.7667	-0.000864								11.7667	0.003493								11.7667	-0.004006								11.7667	-0.000856
11.7833	-0.000704								11.7833	0.003508								11.7833	-0.004119								11.7833	-0.001045
11.8	-0.000714								11.8	0.00357								11.8	-0.004013								11.8	-0.000738
11.8167	-0.000579								11.8167	0.003347								11.8167	-0.003892								11.8167	-0.000291
11.8333	-0.000333								11.8333	0.002694								11.8333	-0.003862								11.8333	0.000335
11.85	2e-06								11.85	0.001932								11.85	-0.003791								11.85	0.001021
11.8667	-0.000252								11.8667	0.001199								11.8667	-0.00376								11.8667	0.001027
11.8833	-0.000227								11.8833	0.000776								11.8833	-0.003769								11.8833	0.001033
11.9	-0.000336								11.9	0.000444								11.9	-0.003517								11.9	0.001067
11.9167	6.8e-05								11.9167	0.000201								11.9167	-0.003128								11.9167	0.001153
11.9333	-0.000188								11.9333	2.7e-05								11.9333	-0.003038								11.9333	0.001409
11.95	-0.000335								11.95	-0.000567								11.95	-0.002798								11.95	0.001885
11.9667	0.000209								11.9667	-0.001261								11.9667	-0.002209								11.9667	0.001921
11.9833	0.000642								11.9833	-0.001885								11.9833	-0.001499								11.9833	0.002197
12	0.000646								12	-0.002105								12	-0.000587								12	0.00244
12.0167	0.000551								12.0167	-0.002257								12.0167	0.000246								12.0167	0.003245
12.0333	0.000715								12.0333	-0.00222								12.0333	0.000819								12.0333	0.003571
12.05	0.000709								12.05	-0.001632								12.05	0.001032								12.05	0.003796
12.0667	0.000623								12.0667	-0.001205								12.0667	0.001264								12.0667	0.004562
12.0833	0.000597								12.0833	-0.001057								12.0833	0.001867								12.0833	0.005598
12.1	0.000586								12.1	-0.00097								12.1	0.002754								12.1	0.003006
12.1167	0.000851								12.1167	-0.000892								12.1167	0.003654								12.1167	-0.00258
12.1333	0.001067								12.1333	-0.000684								12.1333	0.003673								12.1333	-0.004555
12.15	0.000802								12.15	-0.000196								12.15	0.002743								12.15	-0.003861
12.1667	0.000568								12.1667	0.000142								12.1667	0.002212								12.1667	-0.003887
12.1833	0.000413								12.1833	-9e-05								12.1833	0.002422								12.1833	-0.003483
12.2	0.000575								12.2	-4.4e-05								12.2	0.001924								12.2	-0.002521
12.2167	0.000629								12.2167	-1.2e-05								12.2167	0.001296								12.2167	-0.002393
12.2333	0.000752								12.2333	6e-05								12.2333	0.001289								12.2333	-0.002366
12.25	0.000676								12.25	0.000333								12.25	0.001302								12.25	-0.002348
12.2667	0.000569								12.2667	0.000785								12.2667	0.001435								12.2667	-0.00211
12.2833	0.000723								12.2833	0.000997								12.2833	0.001557								12.2833	-0.001492
12.3	0.000974								12.3	0.001045								12.3	0.001179								12.3	-0.001208
12.3167	0.000809								12.3167	0.000616								12.3167	0.000484								12.3167	-0.001151
12.3333	0.000634								12.3333	0.000338								12.3333	-0.00055								12.3333	-0.000844
12.35	0.000698								12.35	0.000279								12.35	-0.001255								12.35	-0.000397
12.3667	0.000733								12.3667	0.00016								12.3667	-0.001409								12.3667	-0.00062
12.3833	0.000878								12.3833	0.000101								12.3833	-0.001034								12.3833	-0.000823
12.4	0.00072								12.4	5e-06								12.4	-0.000495								12.4	-0.001219
12.4167	0.000846								12.4167	-0.000353								12.4167	-0.000179								12.4167	-0.00143
12.4333	0.000631								12.4333	-0.000201								12.4333	0.000116								12.4333	-0.001151
12.45	0.000487								12.45	-0.000149								12.45	0.000302								12.45	-0.000552
12.4667	0.000842								12.4667	-0.000127								12.4667	0.000197								12.4667	-0.000163
12.4833	0.000848								12.4833	-0.000176								12.4833	-7e-06								12.4833	0.000136
12.5	0.000809								12.5	0.000206								12.5	-0.000212								12.5	0.000504
12.5167	0.00073								12.5167	0.000731								12.5167	0.000292								12.5167	0.000162
12.5333	0.000521								12.5333	0.000595								12.5333	9.6e-05								12.5333	0.000229
12.55	0.000563								12.55	0.000519								12.55	-1e-05								12.55	0.000586
12.5667	0.000404								12.5667	0.000463								12.5667	-0.000266								12.5667	0.000353
12.5833	-0.000184								12.5833	0.000537								12.5833	-0.000202								12.5833	0.00017
12.6	-0.00029								12.6	0.001118								12.6	-0.000572								12.6	1.9e-05
12.6167	-0.000341								12.6167	0.000974								12.6167	-0.000871								12.6167	0.000291
12.6333	-0.000491								12.6333	0.000251								12.6333	-0.00105								12.6333	0.000803
12.65	-0.000802								12.65	-4.2e-05								12.65	-0.001308								12.65	0.001045
12.6667	-0.000872								12.6667	-0.000356								12.6667	-0.001387								12.6667	0.000857
12.6833	-0.001353								12.6833	-0.000629								12.6833	-0.001456								12.6833	0.000659
12.7	-0.001093								12.7	-0.0008								12.7	-0.001692								12.7	0.000804
12.7167	-0.000903								12.7167	-0.000632								12.7167	-0.002113								12.7167	0.000646
12.7333	-0.001193								12.7333	-0.000805								12.7333	-0.002474								12.7333	0.000227
12.75	-0.001213								12.75	-0.000627								12.75	-0.002665								12.75	-0.000151
12.7667	-0.000873								12.7667	-0.0008								12.7667	-0.002826								12.7667	-0.00058
12.7833	-0.000793								12.7833	-0.000503								12.7833	-0.002837								12.7833	-0.000848
12.8	-0.000903								12.8	-0.000675								12.8	-0.002557								12.8	-0.001362
12.8167	-0.000995								12.8167	-0.001127								12.8167	-0.002083								12.8167	-0.001418
12.8333	-0.000797								12.8333	-0.001139								12.8333	-0.001559								12.8333	-0.001393
12.85	-0.000548								12.85	-0.000871								12.85	-0.001256								12.85	-0.001209
12.8667	-0.00063								12.8667	-0.000443								12.8667	-0.001072								12.8667	-0.000595
12.8833	-0.000642								12.8833	0.000145								12.8833	-0.000699								12.8833	-0.00048
12.9	-0.000623								12.9	0.000571								12.9	-0.000442								12.9	-0.0004
12.9167	-0.000674								12.9167	0.000653								12.9167	-0.00017								12.9167	-0.000876
12.9333	-0.000685								12.9333	-6.5e-05								12.9333	0.000182								12.9333	-0.001293
12.95	-0.000536								12.95	-0.000173								12.95	0.000433								12.95	-0.00073
12.9667	-0.000417								12.9667	-0.000141								12.9667	0.000565								12.9667	-0.000106
12.9833	-0.000498								12.9833	-0.000219								12.9833	0.000757								12.9833	0.000627
13	-0.000436								13	-1e-06								13	0.000974								13	0.000509
13.0167	-0.000341								13.0167	-0.000711								13.0167	0.00106								13.0167	0.000961
13.0333	-0.000335								13.0333	-0.001601								13.0333	0.001005								13.0333	0.001422
13.05	-0.000519								13.05	-0.002521								13.05	0.000771								13.05	0.001564
13.0667	-0.000573								13.0667	-0.001661								13.0667	0.000447								13.0667	0.002245
13.0833	-0.000547								13.0833	-0.001241								13.0833	0.000103								13.0833	0.002267
13.1	4.3e-05								13.1	-0.008395								13.1	8.5e-05								13.1	0.00232
13.1167	0.000344								13.1167	-0.017157								13.1167	0.000109								13.1167	0.002136
13.1333	0.000495								13.1333	-0.02156								13.1333	6.3e-05								13.1333	0.001533
13.15	0.000766								13.15	-0.022092								13.15	1.6e-05								13.15	0.00134
13.1667	0.000917								13.1667	-0.015684								13.1667	-2e-05								13.1667	0.001476
13.1833	0.001378								13.1833	-0.006157								13.1833	6.4e-05								13.1833	0.001523
13.2	0.001807								13.2	0.003111								13.2	0.000345								13.2	0.001791
13.2167	0.002071								13.2167	0.000416								13.2167	0.000639								13.2167	0.002012
13.2333	0.002295								13.2333	-0.002489								13.2333	0.000773								13.2333	0.002103
13.25	0.00244								13.25	-0.005593								13.25	0.000558								13.25	0.001894
13.2667	0.002304								13.2667	-0.003358								13.2667	0.000382								13.2667	0.001365
13.2833	0.001778								13.2833	0.002587								13.2833	0.000327								13.2833	0.001057
13.3	0.00155								13.3	0.008025								13.3	9.8e-05								13.3	0.000686
13.3167	0.001567								13.3167	0.014311								13.3167	5e-06								13.3167	0.000644
13.3333	0.001325								13.3333	0.014726								13.3333	-0.000178								13.3333	0.000742
13.35	0.000623								13.35	0.013482								13.35	-0.000332								13.35	0.001129
13.3667	-0.000159								13.3667	0.012188								13.3667	-0.000305								13.3667	0.000667
13.3833	-0.000392								13.3833	0.010973								13.3833	-6.9e-05								13.3833	0.000295
13.4	-0.000589								13.4	0.009556								13.4	9.6e-05								13.4	0.000517
13.4167	-0.001035								13.4167	0.008629								13.4167	0.000146								13.4167	0.000368
13.4333	-0.001751								13.4333	0.007421								13.4333	4.6e-05								13.4333	-0.000361
13.45	-0.001927								13.45	0.006144								13.45	-0.000885								13.45	-0.00081
13.4667	-0.002613								13.4667	0.004907								13.4667	-0.001985								13.4667	-0.000528
13.4833	-0.002769								13.4833	0.00384								13.4833	-0.002615								13.4833	-0.000207
13.5	-0.001172								13.5	0.00226								13.5	-0.003157								13.5	0.001844
13.5167	0.000191								13.5167	0.004984								13.5167	-0.003722								13.5167	0.003774
13.5333	-0.002465								13.5333	0.003297								13.5333	-0.007538								13.5333	0.003425
13.55	-0.017311								13.55	-0.003139								13.55	-0.017673								13.55	-0.017225
13.5667	-0.041677								13.5667	-0.010135								13.5667	-0.029549								13.5667	-0.036684
13.5833	-0.069364								13.5833	-0.016661								13.5833	-0.045064								13.5833	-0.054084
13.6	-0.104388								13.6	-0.018363								13.6	-0.058451								13.6	-0.076068
13.6167	-0.117109								13.6167	-0.019165								13.6167	-0.06193								13.6167	-0.080303
13.6333	-0.11464								13.6333	-0.025207								13.6333	-0.058929								13.6333	-0.080718
13.65	-0.101311								13.65	-0.03217								13.65	-0.053428								13.65	-0.074283
13.6667	-0.082851								13.6667	-0.029372								13.6667	-0.048308								13.6667	-0.067218
13.6833	-0.059342								13.6833	-0.027474								13.6833	-0.045697								13.6833	-0.064412
13.7	-0.044743								13.7	-0.026944								13.7	-0.041287								13.7	-0.057796
13.7167	-0.039022								13.7167	-0.02563								13.7167	-0.037138								13.7167	-0.05478
13.7333	-0.034332								13.7333	-0.024705								13.7333	-0.033969								13.7333	-0.049164
13.75	-0.030761								13.75	-0.023891								13.75	-0.031141								13.75	-0.043609
13.7667	-0.026261								13.7667	-0.022906								13.7667	-0.028482								13.7667	-0.035573
13.7833	-0.016471								13.7833	-0.021351								13.7833	-0.025473								13.7833	-0.032967
13.8	-0.011441								13.8	-0.019977								13.8	-0.022245								13.8	-0.029864
13.8167	-0.003494								13.8167	-0.018743								13.8167	-0.019077								13.8167	-0.028032
13.8333	-0.003606								13.8333	-0.017909								13.8333	-0.016298								13.8333	-0.02683
13.85	-0.002569								13.85	-0.016614								13.85	-0.01383								13.85	-0.024658
13.8667	-0.001871								13.8667	-0.01543								13.8667	-0.011642								13.8667	-0.022557
13.8833	-0.001664								13.8833	-0.014316								13.8833	-0.009764								13.8833	-0.021075
13.9	-0.001747								13.9	-0.012964								13.9	-0.008365								13.9	-0.019959
13.9167	-0.002122								13.9167	-0.012308								13.9167	-0.007256								13.9167	-0.016225
13.9333	-0.002548								13.9333	-0.012301								13.9333	-0.006167								13.9333	-0.012681
13.95	-0.002633								13.95	-0.011994								13.95	-0.005127								13.95	-0.010937
13.9667	-0.002478								13.9667	-0.011908								13.9667	-0.004438								13.9667	-0.009733
13.9833	-0.001963								13.9833	-0.011331								13.9833	-0.003738								13.9833	-0.007799
14	-0.001626								14	-0.010349								14	-0.002988								14	-0.006602
14.0167	-0.001803								14.0167	-0.010127								14.0167	-0.002116								14.0167	-0.005162
14.0333	-0.002								14.0333	-0.010295								14.0333	-0.001304								14.0333	-0.003921
14.05	-0.002227								14.05	-0.010643								14.05	-0.000592								14.05	-0.003441
14.0667	-0.002084								14.0667	-0.010671								14.0667	8e-05								14.0667	-0.00283
14.0833	-0.001611								14.0833	-0.010219								14.0833	0.000162								14.0833	-0.001879
14.1	-0.0012								14.1	-0.010574								14.1	0.000326								14.1	-0.001371
14.1167	-0.000956								14.1167	-0.007034								14.1167	0.000472								14.1167	-0.000748
14.1333	-0.000643								14.1333	0.000606								14.1333	0.000699								14.1333	0.000185
14.15	-7.9e-05								14.15	0.004986								14.15	0.000795								14.15	0.000529
14.1667	0.000424								14.1667	0.005896								14.1667	0.000852								14.1667	0.000352
14.1833	0.000447								14.1833	0.005636								14.1833	0.001028								14.1833	0.000316
14.2	0.000637								14.2	0.004335								14.2	0.000946								14.2	0.000183
14.2167	0.001179								14.2167	0.00322								14.2167	0.000868								14.2167	0.000164
14.2333	0.001751								14.2333	0.003136								14.2333	0.00093								14.2333	0.000155
14.25	0.001853								14.25	0.002521								14.25	0.001031								14.25	0.000496
14.2667	0.001976								14.2667	0.001326								14.2667	0.000943								14.2667	0.000837
14.2833	0.002228								14.2833	0.000312								14.2833	0.000994								14.2833	0.000978
14.3	0.002532								14.3	-0.000901								14.3	0.000997								14.3	0.001159
14.3167	0.003008								14.3167	-0.002058								14.3167	0.000891								14.3167	0.001491
14.3333	0.003303								14.3333	-0.003035								14.3333	0.000605								14.3333	0.001423
14.35	0.003669								14.35	-0.003911								14.35	0.00026								14.35	0.001185
14.3667	0.003665								14.3667	-0.004018								14.3667	-6e-06								14.3667	0.001218
14.3833	0.00379								14.3833	-0.002985								14.3833	-0.000262								14.3833	0.00154
14.4	0.00397								14.4	-0.002156								14.4	-0.000428								14.4	0.001357
14.4167	0.00432								14.4167	-0.002481								14.4167	-0.000376								14.4167	0.00131
14.4333	0.00447								14.4333	-0.002885								14.4333	-0.000483								14.4333	0.001553
14.45	0.00444								14.45	-0.00248								14.45	-0.000571								14.45	0.001816
14.4667	0.00485								14.4667	-0.001365								14.4667	-0.000579								14.4667	0.001839
14.4833	0.00508								14.4833	0.000871								14.4833	-0.000487								14.4833	0.001981
14.5	0.005251								14.5	0.001748								14.5	-0.000396								14.5	0.001993
14.5167	0.005655								14.5167	0.002351								14.5167	-0.00067								14.5167	0.001959
14.5333	0.006059								14.5333	0.002883								14.5333	-0.000884								14.5333	0.001596
14.55	0.006453								14.55	0.002746								14.55	-0.001198								14.55	0.001372
14.5667	0.006976								14.5667	0.001659								14.5667	-0.001382								14.5667	0.001209
14.5833	0.00734								14.5833	0.001332								14.5833	-0.001537								14.5833	0.000875
14.6	0.007645								14.6	0.001792								14.6	-0.001563								14.6	0.000631
14.6167	0.008202								14.6167	0.001186								14.6167	-0.001855								14.6167	0.000667
14.6333	0.008689								14.6333	0.000149								14.6333	-0.001898								14.6333	0.000413
14.65	0.009156								14.65	-0.000508								14.65	-0.00186								14.65	0.000409
14.6667	0.009753								14.6667	-0.001384								14.6667	-0.001692								14.6667	0.000375
14.6833	0.0102								14.6833	-0.001481								14.6833	-0.001475								14.6833	0.000391
14.7	0.010798								14.7	-0.001114								14.7	-0.001248								14.7	0.000227
14.7167	0.011666								14.7167	-0.000962								14.7167	-0.001136								14.7167	0.000375
14.7333	0.012333								14.7333	-0.00121								14.7333	-0.001073								14.7333	0.000482
14.75	0.013471								14.75	-0.001747								14.75	-0.000731								14.75	0.000349
14.7667	0.013859								14.7667	-0.002085								14.7667	-0.000208								14.7667	0.000107
14.7833	0.013147								14.7833	-0.002443								14.7833	0.000274								14.7833	-0.000436
14.8	0.011523								14.8	-0.002621								14.8	0.000547								14.8	-0.000739
14.8167	-0.001886								14.8167	-0.002607								14.8167	0.000661								14.8167	-0.00076
14.8333	-0.046295								14.8333	-0.002233								14.8333	0.000786								14.8333	-0.000681
14.85	-0.057894								14.85	-0.001878								14.85	0.00114								14.85	-0.000311
14.8667	-0.046003								14.8667	-0.001674								14.8667	0.001555								14.8667	8e-06
14.8833	-0.033852								14.8833	-0.00156								14.8833	0.001769								14.8833	2.7e-05
14.9	-0.024535								14.9	-0.001448								14.9	0.001706								14.9	0.000236
14.9167	-0.019302								14.9167	-0.001639								14.9167	0.001548								14.9167	0.000339
14.9333	-0.019278								14.9333	-0.00198								14.9333	0.001451								14.9333	0.000331
14.95	-0.018835								14.95	-0.002492								14.95	0.001354								14.95	-0.000177
14.9667	-0.017282								14.9667	-0.002923								14.9667	0.001077								14.9667	-0.000374
14.9833	-0.011809								14.9833	-0.003155								14.9833	0.001								14.9833	-0.000542
15	-0.00772								15	-0.003447								15	0.000915								15	-0.000439
15.0167	-0.00517								15.0167	-0.003781								15.0167	0.000808								15.0167	-0.000132
15.0333	-0.003309								15.0333	-0.003975								15.0333	0.000751								15.0333	0.000246
15.05	-0.002408								15.05	-0.003869								15.05	0.000564								15.05	0.000373
15.0667	-0.000907								15.0667	-0.003674								15.0667	0.000316								15.0667	0.000461
15.0833	0.000804								15.0833	-0.003608								15.0833	0.000129								15.0833	0.000609
15.1	0.001892								15.1	-0.003258								15.1	-3.6e-05								15.1	0.000596
15.1167	0.002654								15.1167	-0.003207								15.1167	-0.000134								15.1167	0.001011
15.1333	0.002526								15.1333	-0.003126								15.1333	-0.000162								15.1333	0.001016
15.15	0.002608								15.15	-0.002655								15.15	-0.00016								15.15	0.00064
15.1667	0.00352								15.1667	-0.002364								15.1667	-1.8e-05								15.1667	0.000505
15.1833	0.004292								15.1833	-0.002293								15.1833	-0.000206								15.1833	0.0004
15.2	0.004242								15.2	-0.00212								15.2	-0.000473								15.2	0.000515
15.2167	0.004048								15.2167	-0.001659								15.2167	-0.000494								15.2167	0.000656
15.2333	0.004904								15.2333	-0.001089								15.2333	-0.000365								15.2333	0.000808
15.25	0.00512								15.25	-0.000418								15.25	-0.000166								15.25	0.000869
15.2667	0.004916								15.2667	3.2e-05								15.2667	-0.000118								15.2667	0.000511
15.2833	0.005022								15.2833	0.000373								15.2833	4.1e-05								15.2833	0.000423
15.3	0.004751								15.3	0.000614								15.3	0.000481								15.3	0.000703
15.3167	0.004752								15.3167	0.000837								15.3167	0.000816								15.3167	0.000819
15.3333	0.004434								15.3333	0.00095								15.3333	0.000971								15.3333	0.000605
15.35	0.003895								15.35	0.001152								15.35	0.000995								15.35	0.00053
15.3667	0.003846								15.3667	0.001275								15.3667	0.00074								15.3667	0.000466
15.3833	0.003648								15.3833	0.001288								15.3833	0.000654								15.3833	0.000521
15.4	0.003122								15.4	0.00105								15.4	0.00074								15.4	0.000475
15.4167	0.002915								15.4167	0.001197								15.4167	0.000588								15.4167	0.000758
15.4333	0.002619								15.4333	0.001184								15.4333	0.000286								15.4333	0.001092
15.45	0.002093								15.45	0.001881								15.45	9.4e-05								15.45	0.001066
15.4667	0.002206								15.4667	0.002777								15.4667	0.000142								15.4667	0.001
15.4833	0.00261								15.4833	0.003604								15.4833	0.00018								15.4833	0.000904
15.5	0.002572								15.5	0.003877								15.5	-1.2e-05								15.5	0.000483
15.5167	0.002347								15.5167	0.003902								15.5167	-2.5e-05								15.5167	-3e-06
15.5333	0.002031								15.5333	0.004497								15.5333	-8e-06								15.5333	-0.00013
15.55	0.001976								15.55	0.005772								15.55	1.9e-05								15.55	-0.000116
15.5667	0.001941								15.5667	0.006848								15.5667	7.6e-05								15.5667	-0.000163
15.5833	0.002236								15.5833	0.007353								15.5833	-0.000137								15.5833	-0.000679
15.6	0.002422								15.6	0.006726								15.6	-0.00025								15.6	-0.000822
15.6167	0.002824								15.6167	0.005636								15.6167	-0.000329								15.6167	-0.00102
15.6333	0.003496								15.6333	0.005535								15.6333	-0.000757								15.6333	-0.000697
15.65	0.003878								15.65	0.006224								15.65	-0.001095								15.65	-0.000494
15.6667	0.00399								15.6667	0.005414								15.6667	-0.001333								15.6667	-0.000551
15.6833	0.003482								15.6833	0.003903								15.6833	-0.001412								15.6833	-9.8e-05
15.7	0.002714								15.7	0.002008								15.7	-0.001382								15.7	-0.000134
15.7167	0.002425								15.7167	0.00044								15.7167	-0.001448								15.7167	-8e-05
15.7333	0.002615								15.7333	0.000643								15.7333	-0.001425								15.7333	-6e-06
15.75	0.002856								15.75	0.000815								15.75	-0.001182								15.75	0.000578
15.7667	0.002696								15.7667	0.000557								15.7667	-0.000799								15.7667	0.001401
15.7833	0.001987								15.7833	0.000489								15.7833	-0.000646								15.7833	0.001865
15.8	0.001335								15.8	0.000292								15.8	-0.000744								15.8	0.002289
15.8167	0.001129								15.8167	-0.00013								15.8167	-0.000659								15.8167	0.002395
15.8333	0.001304								15.8333	-0.000371								15.8333	-0.000473								15.8333	0.002321
15.85	0.001179								15.85	-0.000352								15.85	-0.000338								15.85	0.002187
15.8667	0.000983								15.8667	0.000426								15.8667	-0.000313								15.8667	0.002033
15.8833	0.000338								15.8833	0.000635								15.8833	-0.000278								15.8833	0.002069
15.9	-0.000235								15.9	0.000379								15.9	0.000307								15.9	0.002353
15.9167	-0.000409								15.9167	-5e-06								15.9167	0.001017								15.9167	0.002685
15.9333	-4e-06								15.9333	-0.000358								15.9333	0.001597								15.9333	0.002428
15.95	0.000442								15.95	-0.000971								15.95	0.002508								15.95	0.00204
15.9667	0.000167								15.9667	0.002306								15.9667	0.003258								15.9667	0.001483
15.9833	-0.000448								15.9833	0.010813								15.9833	0.003058								15.9833	0.001205
16	-0.001405								16	0.01572								16	0.002608								16	0.000911
16.0167	-0.002415								16.0167	0.018106								16.0167	-1.4e-05								16.0167	0.002436
16.0333	-0.001355								16.0333	0.014203								16.0333	-0.006937								16.0333	0.005691
16.05	-0.016685								16.05	0.000829								16.05	-0.017879								16.05	-0.003895
16.0667	-0.040085								16.0667	-0.005894								16.0667	-0.029852								16.0667	-0.0188
16.0833	-0.069824								16.0833	-0.008197								16.0833	-0.042404								16.0833	-0.034595
16.1	-0.100771								16.1	-0.009946								16.1	-0.049337								16.1	-0.056461
16.1167	-0.114253								16.1167	-0.011137								16.1167	-0.050692								16.1167	-0.063841
16.1333	-0.108664								16.1333	-0.011349								16.1333	-0.048116								16.1333	-0.061
16.15	-0.093715								16.15	-0.01108								16.15	-0.044181								16.15	-0.05975
16.1667	-0.074257								16.1667	-0.011322								16.1667	-0.041435								16.1667	-0.04997
16.1833	-0.055918								16.1833	-0.010624								16.1833	-0.04162								16.1833	-0.04431
16.2	-0.045821								16.2	-0.006774								16.2	-0.038995								16.2	-0.040765
16.2167	-0.03635								16.2167	-0.001792								16.2167	-0.03521								16.2167	-0.038086
16.2333	-0.032099								16.2333	-0.00025								16.2333	-0.031706								16.2333	-0.034917
16.25	-0.030518								16.25	0.002662								16.25	-0.028992								16.25	-0.029959
16.2667	-0.022307								16.2667	0.005165								16.2667	-0.026648								16.2667	-0.02473
16.2833	-0.014865								16.2833	0.008947								16.2833	-0.024044								16.2833	-0.014961
16.3	-0.01177								16.3	0.013106								16.3	-0.021109								16.3	-0.013391
16.3167	-0.008752								16.3167	0.004492								16.3167	-0.018216								16.3167	-0.01374
16.3333	-0.006724								16.3333	-0.004851								16.3333	-0.015662								16.3333	-0.012698
16.35	-0.004647								16.35	-0.013955								16.35	-0.013388								16.35	-0.011066
16.3667	-0.003379								16.3667	-0.014168								16.3667	-0.011575								16.3667	-0.009875
16.3833	-0.003401								16.3833	-0.011862								16.3833	-0.010091								16.3833	-0.008743
16.4	-0.002231								16.4	-0.011301								16.4	-0.008957								16.4	-0.00795
16.4167	-0.001465								16.4167	-0.012172								16.4167	-0.008023								16.4167	-0.0069
16.4333	-0.001768								16.4333	-0.012713								16.4333	-0.007169								16.4333	-0.00597
16.45	-0.002382								16.45	-0.012405								16.45	-0.006445								16.45	-0.005249
16.4667	-0.002106								16.4667	-0.012776								16.4667	-0.005671								16.4667	-0.004469
16.4833	-0.001759								16.4833	-0.014187								16.4833	-0.005167								16.4833	-0.003389
16.5	-0.001601								16.5	-0.015339								16.5	-0.004793								16.5	-0.002312
16.5167	-0.00193								16.5167	-0.015349								16.5167	-0.004618								16.5167	-0.001675
16.5333	-0.001809								16.5333	-0.012798								16.5333	-0.004563								16.5333	-0.001297
16.55	-0.001609								16.55	-0.001668								16.55	-0.004358								16.55	-0.00092
16.5667	-0.001408								16.5667	0.009422								16.5667	-0.004064								16.5667	-0.000283
16.5833	-0.001627								16.5833	0.012703								16.5833	-0.003899								16.5833	0.000364
16.6	-0.001103								16.6	0.011222								16.6	-0.003693								16.6	0.000834
16.6167	-0.000732								16.6167	0.011248								16.6167	-0.003457								16.6167	0.00116
16.6333	-0.000511								16.6333	0.011013								16.6333	-0.00336								16.6333	0.001326
16.65	-0.00056								16.65	0.011439								16.65	-0.003143								16.65	0.001642
16.6667	-0.000719								16.6667	0.012134								16.6667	-0.002736								16.6667	0.002218
16.6833	-0.000578								16.6833	0.01301								16.6833	-0.00254								16.6833	0.002474
16.7	-0.000612								16.7	-0.008379								16.7	-0.002512								16.7	0.002639
16.7167	-0.000569								16.7167	-0.0143								16.7167	-0.002563								16.7167	0.002633
16.7333	-0.000306								16.7333	-0.00051								16.7333	-0.002574								16.7333	0.002728
16.75	4.7e-05								16.75	0.008639								16.75	-0.002655								16.75	0.002862
16.7667	1e-05								16.7667	0.008798								16.7667	-0.002535								16.7667	0.002906
16.7833	1.3e-05								16.7833	0.007328								16.7833	-0.002376								16.7833	0.002661
16.8	0.000204								16.8	0.006086								16.8	-0.002316								16.8	0.002647
16.8167	0.000363								16.8167	0.005175								16.8167	-0.002244								16.8167	0.00265
16.8333	0.000312								16.8333	0.004893								16.8333	-0.002061								16.8333	0.002582
16.85	0.000222								16.85	0.004572								16.85	-0.001768								16.85	0.002595
16.8667	0.000141								16.8667	0.003931								16.8667	-0.001496								16.8667	0.002428
16.8833	-5.9e-05								16.8833	0.00366								16.8833	-0.001293								16.8833	0.00205
16.9	-1.1e-05								16.9	0.003608								16.9	-0.00125								16.9	0.001637
16.9167	0.000339								16.9167	0.003109								16.9167	-0.001193								16.9167	0.001416
16.9333	0.000739								16.9333	0.002581								16.9333	-0.001087								16.9333	0.001215
16.95	0.001049								16.95	0.002053								16.95	-0.00108								16.95	0.001094
16.9667	0.001069								16.9667	0.001595								16.9667	-0.001023								16.9667	0.001043
16.9833	0.001088								16.9833	0.001397								16.9833	-0.000827								16.9833	0.000831
17	0.001189								17	0.001286								17	-0.000889								17	0.000616
17.0167	0.0014								17.0167	0.001068								17.0167	-0.000758								17.0167	0.000582
17.0333	0.001272								17.0333	0.001039								17.0333	-0.000426								17.0333	0.000587
17.05	0.001064								17.05	0.000651								17.05	-0.000145								17.05	0.000513
17.0667	0.000986								17.0667	0.000183								17.0667	7.7e-05								17.0667	0.000528
17.0833	0.001128								17.0833	-0.000326								17.0833	0.000278								17.0833	0.000544
17.1	0.0015								17.1	-0.00053								17.1	0.00042								17.1	0.000336
17.1167	0.00138								17.1167	-0.000739								17.1167	0.000677								17.1167	0.000275
17.1333	0.00111								17.1333	-0.000768								17.1333	0.000814								17.1333	0.000104
17.15	0.000619								17.15	-0.001006								17.15	0.000961								17.15	0.000143
17.1667	0.000209								17.1667	-0.001405								17.1667	0.001038								17.1667	0.000262
17.1833	-0.000301								17.1833	-0.001784								17.1833	0.000915								17.1833	0.000262
17.2	-0.00057								17.2	-0.002241								17.2	0.000713								17.2	0.000517
17.2167	-0.000732								17.2167	-0.002559								17.2167	0.000514								17.2167	0.000885
17.2333	-0.000924								17.2333	-0.002647								17.2333	0.000456								17.2333	0.001082
17.25	-0.001105								17.25	-0.002485								17.25	0.000538								17.25	0.00118
17.2667	-0.001167								17.2667	-0.002282								17.2667	0.000479								17.2667	0.001018
17.2833	-0.001328								17.2833	-0.00192								17.2833	0.000421								17.2833	0.001215
17.3	-0.001329								17.3	-0.001707								17.3	0.000503								17.3	0.00142
17.3167	-0.001449								17.3167	-0.001533								17.3167	0.000316								17.3167	0.001398
17.3333	-0.00154								17.3333	-0.00154								17.3333	0.000139								17.3333	0.001317
17.35	-0.001501								17.35	-0.001326								17.35	-0.000128								17.35	0.001655
17.3667	-0.001451								17.3667	-0.001072								17.3667	-0.000365								17.3667	0.001784
17.3833	-0.001192								17.3833	-0.000809								17.3833	-0.000491								17.3833	0.002162
17.4	-0.00065								17.4	-0.000784								17.4	-0.000729								17.4	0.002296
17.4167	0.000249								17.4167	-0.000629								17.4167	-0.001018								17.4167	0.002192
17.4333	0.000508								17.4333	-0.000695								17.4333	-0.001287								17.4333	0.002098
17.45	5.7e-05								17.45	-0.00077								17.45	-0.001526								17.45	0.002284
17.4667	0.000836								17.4667	-0.000676								17.4667	-0.001696								17.4667	0.001999
17.4833	0.005765								17.4833	-0.000361								17.4833	-0.001865								17.4833	0.001145
17.5	0.007496								17.5	-5e-06								17.5	-0.001985								17.5	0.000635
17.5167	0.005034								17.5167	-0.000346								17.5167	-0.001888								17.5167	0.000757
17.5333	0.003731								17.5333	-0.000576								17.5333	-0.001681								17.5333	0.000788
17.55	0.002539								17.55	-0.000577								17.55	-0.001424								17.55	0.00013
17.5667	0.001416								17.5667	-0.000658								17.5667	-0.001257								17.5667	-0.001269
17.5833	0.000704								17.5833	-0.000968								17.5833	-0.00102								17.5833	-0.001717
17.6	9.3e-05								17.6	-0.001707								17.6	-0.000753								17.6	-0.001623
17.6167	-0.000357								17.6167	-0.002065								17.6167	-0.000496								17.6167	-0.001151
17.6333	-0.000277								17.6333	-0.002463								17.6333	-0.000279								17.6333	-0.001689
17.65	-0.000587								17.65	-0.003002								17.65	-0.000122								17.65	-0.002147
17.6667	-0.001287								17.6667	-0.00335								17.6667	8.5e-05								17.6667	-0.002095
17.6833	-0.001567								17.6833	-0.002829								17.6833	0.000202								17.6833	-0.002643
17.7	-0.001836								17.7	-0.001454								17.7	0.00029								17.7	-0.00239
17.7167	-0.001824								17.7167	-0.002767								17.7167	0.000304								17.7167	-0.001868
17.7333	-0.001972								17.7333	0.006001								17.7333	0.000567								17.7333	-0.001605
17.75	-0.00224								17.75	0.043578								17.75	0.001091								17.75	-0.001763
17.7667	-0.002318								17.7667	0.066886								17.7667	0.001485								17.7667	-0.001741
17.7833	-0.001966								17.7833	0.060343								17.7833	0.001629								17.7833	-0.001689
17.8	-0.001853								17.8	0.027111								17.8	0.001643								17.8	-0.001336
17.8167	-0.001763								17.8167	-0.006847								17.8167	0.001649								17.8167	-0.000925
17.8333	-0.001502								17.8333	-0.028456								17.8333	0.001685								17.8333	-0.000744
17.85	-0.001391								17.85	-0.039484								17.85	0.00164								17.85	-0.000774
17.8667	-0.00168								17.8667	-0.039133								17.8667	0.001576								17.8667	-0.000663
17.8833	-0.001349								17.8833	-0.033851								17.8833	0.001482								17.8833	-0.000403
17.9	-0.000877								17.9	-0.029255								17.9	0.001638								17.9	9.9e-05
17.9167	-0.00047								17.9167	-0.024131								17.9167	0.001546								17.9167	0.000472
17.9333	2.6e-05								17.9333	-0.020237								17.9333	0.001545								17.9333	0.000635
17.95	0.000593								17.95	-0.017303								17.95	0.001523								17.95	0.000628
17.9667	0.00099								17.9667	-0.014309								17.9667	0.001321								17.9667	0.00063
17.9833	0.001146								17.9833	-0.007695								17.9833	0.001039								17.9833	0.001013
18	0.001125								18	0.018066								18	0.000788								18	0.000988
18.0167	0.001437								18.0167	0.028209								18.0167	0.000604								18.0167	0.000767
18.0333	0.00182								18.0333	0.003341								18.0333	0.00047								18.0333	0.000576
18.05	0.002003								18.05	0.000233								18.05	0.000227								18.05	0.000595
18.0667	0.002145								18.0667	0.001675								18.0667	-0.000107								18.0667	0.000634
18.0833	0.002518								18.0833	0.002848								18.0833	-0.000361								18.0833	0.000623
18.1	0.002372								18.1	0.00365								18.1	-0.000465								18.1	0.000444
18.1167	0.002035								18.1167	0.003287								18.1167	-0.000548								18.1167	0.00012
18.1333	0.001847								18.1333	0.002694								18.1333	-0.000381								18.1333	0.000267
18.15	0.00161								18.15	0.002271								18.15	-0.000264								18.15	0.000484
18.1667	0.001383								18.1667	0.002148								18.1667	-0.000217								18.1667	0.00069
18.1833	0.001115								18.1833	0.001675								18.1833	-0.00024								18.1833	0.000957
18.2	0.000929								18.2	0.001523								18.2	-0.000484								18.2	0.001235
18.2167	0.000706								18.2167	0.001444								18.2167	-0.000733								18.2167	0.001528
18.2333	0.000412								18.2333	0.001465								18.2333	-0.001052								18.2333	0.001751
18.25	2.9e-05								18.25	0.001535								18.25	-0.001161								18.25	0.001804
18.2667	-0.000254								18.2667	0.001646								18.2667	-0.00133								18.2667	0.002127
18.2833	-0.000508								18.2833	0.001306								18.2833	-0.00147								18.2833	0.00224
18.3	-0.000811								18.3	0.000858								18.3	-0.001379								18.3	0.002084
18.3167	-0.000921								18.3167	0.000761								18.3167	-0.001329								18.3167	0.001807
18.3333	-0.00055								18.3333	0.001125								18.3333	-0.001239								18.3333	0.00212
18.35	-0.00051								18.35	0.001178								18.35	-0.000989								18.35	0.002522
18.3667	-0.00071								18.3667	0.001251								18.3667	-0.000688								18.3667	0.003115
18.3833	-0.00074								18.3833	0.001475								18.3833	-0.000188								18.3833	0.003368
18.4	-0.00085								18.4	0.001489								18.4	-0.000278								18.4	0.00341
18.4167	-0.000325								18.4167	0.001828								18.4167	-0.000639								18.4167	0.003137
18.4333	-0.000331								18.4333	0.002317								18.4333	-0.00079								18.4333	0.002743
18.45	-0.000806								18.45	0.002726								18.45	-0.000211								18.45	0.001969
18.4667	-0.000231								18.4667	0.002905								18.4667	0.000138								18.4667	0.001425
18.4833	-6.6e-05								18.4833	0.002764								18.4833	9.6e-05								18.4833	0.001602
18.5	-0.001862								18.5	0.003514								18.5	-0.000145								18.5	0.003007
18.5167	-0.002658								18.5167	0.002414								18.5167	0.001254								18.5167	0.00185
18.5333	-0.000745								18.5333	0.000695								18.5333	-1.7e-05								18.5333	2.3e-05
18.55	-0.007581								18.55	-0.010804								18.55	-0.008989								18.55	-0.006413
18.5667	-0.030147								18.5667	-0.017123								18.5667	-0.0199								18.5667	-0.02472
18.5833	-0.055794								18.5833	-0.018593								18.5833	-0.035541								18.5833	-0.032287
18.6	-0.08834								18.6	-0.017151								18.6	-0.047372								18.6	-0.049976
18.6167	-0.104413								18.6167	-0.015665								18.6167	-0.049122								18.6167	-0.056345
18.6333	-0.103715								18.6333	-0.014849								18.6333	-0.046432								18.6333	-0.050964
18.65	-0.093868								18.65	-0.014173								18.65	-0.042292								18.65	-0.047064
18.6667	-0.072581								18.6667	-0.012777								18.6667	-0.038231								18.6667	-0.044213
18.6833	-0.053193								18.6833	-0.01152								18.6833	-0.034811								18.6833	-0.040942
18.7	-0.042386								18.7	-0.010494								18.7	-0.031551								18.7	-0.038464
18.7167	-0.03592								18.7167	-0.009139								18.7167	-0.028528								18.7167	-0.035825
18.7333	-0.032124								18.7333	-0.008254								18.7333	-0.026194								18.7333	-0.029167
18.75	-0.026987								18.75	-0.007639								18.75	-0.024481								18.75	-0.023818
18.7667	-0.022951								18.7667	-0.007484								18.7667	-0.022327								18.7667	-0.017239
18.7833	-0.016815								18.7833	-0.007028								18.7833	-0.019704								18.7833	-0.013211
18.8	-0.015729								18.8	-0.006633								18.8	-0.017011								18.8	-0.011015
18.8167	-0.006669								18.8167	-0.006206								18.8167	-0.014333								18.8167	-0.010536
18.8333	-0.001659								18.8333	-0.005588								18.8333	-0.012045								18.8333	-0.010218
18.85	-0.001169								18.85	-0.005301								18.85	-0.009987								18.85	-0.00936
18.8667	-0.000999								18.8667	-0.004913								18.8667	-0.008349								18.8667	-0.008781
18.8833	0.000501								18.8833	-0.004455								18.8833	-0.007211								18.8833	-0.007993
18.9	0.001281								18.9	-0.003848								18.9	-0.006233								18.9	-0.006997
18.9167	0.00098								18.9167	-0.003264								18.9167	-0.005208								18.9167	-0.006049
18.9333	0.000258								18.9333	-0.003051								18.9333	-0.004424								18.9333	-0.005411
18.95	0.000397								18.95	-0.002877								18.95	-0.00378								18.95	-0.004983
18.9667	0.000866								18.9667	-0.002634								18.9667	-0.003145								18.9667	-0.004426
18.9833	0.000514								18.9833	-0.00253								18.9833	-0.002631								18.9833	-0.003798
19	0.000693								19	-0.002367								19	-0.002157								19	-0.003331
19.0167	0.000493								19.0167	-0.001983								19.0167	-0.001804								19.0167	-0.002606
19.0333	-3.7e-05								19.0333	-0.0016								19.0333	-0.001552								19.0333	-0.00187
19.05	-0.000327								19.05	-0.001327								19.05	-0.0013								19.05	-0.001414
19.0667	-0.000856								19.0667	-0.000973								19.0667	-0.000918								19.0667	-0.000938
19.0833	-0.001446								19.0833	-0.00066								19.0833	-0.000525								19.0833	-0.000453
19.1	-0.001866								19.1	-0.000577								19.1	-0.000403								19.1	0.000232
19.1167	-0.002082								19.1167	-0.000557								19.1167	-0.000321								19.1167	0.000739
19.1333	-0.002098								19.1333	-0.000527								19.1333	-2e-05								19.1333	0.001105
19.15	-0.001665								19.15	-0.000388								19.15	0.000192								19.15	0.001052
19.1667	-0.001611								19.1667	-0.000158								19.1667	0.000244								19.1667	0.000888
19.1833	-0.001737								19.1833	0.000102								19.1833	0.000126								19.1833	0.000634
19.2	-0.001613								19.2	0.000462								19.2	0.000108								19.2	0.00049
19.2167	-0.001947								19.2167	0.000498								19.2167	0.00038								19.2167	0.000601
19.2333	-0.001911								19.2333	0.000364								19.2333	0.000683								19.2333	0.000972
19.25	-0.001805								19.25	0.00035								19.25	0.000776								19.25	0.001253
19.2667	-0.001779								19.2667	0.000507								19.2667	0.000739								19.2667	0.001353
19.2833	-0.001562								19.2833	0.000513								19.2833	0.000752								19.2833	0.001504
19.3	-0.001286								19.3	0.000179								19.3	0.000695								19.3	0.001215
19.3167	-0.00119								19.3167	-6.9e-05								19.3167	0.000509								19.3167	0.00088
19.3333	-0.001103								19.3333	-0.000247								19.3333	6.3e-05								19.3333	0.000795
19.35	-0.000956								19.35	-0.000235								19.35	-0.000252								19.35	0.00082
19.3667	-0.00042								19.3667	-9.3e-05								19.3667	-0.000298								19.3667	0.001706
19.3833	-0.000113								19.3833	-7.1e-05								19.3833	-0.000223								19.3833	0.001951
19.4	0.000114								19.4	-0.000309								19.4	-9.9e-05								19.4	0.001746
19.4167	0.000196								19.4167	-0.000283								19.4167	-0.000104								19.4167	0.00206
19.4333	0.000378								19.4333	-0.000107								19.4333	-0.000179								19.4333	0.002514
19.45	0.0004								19.45	9e-05								19.45	-0.000384								19.45	0.002698
19.4667	0.000532								19.4667	0.000266								19.4667	-0.000699								19.4667	0.002563
19.4833	0.000724								19.4833	0.000103								19.4833	-0.000904								19.4833	0.002787
19.5	0.000717								19.5	-0.000171								19.5	-0.000898								19.5	0.002431
19.5167	0.00088								19.5167	-0.000301								19.5167	-0.000793								19.5167	0.00216
19.5333	0.000993								19.5333	-0.000421								19.5333	-0.000527								19.5333	0.00218
19.55	0.001086								19.55	-0.000391								19.55	-0.000331								19.55	0.00187
19.5667	0.000999								19.5667	-0.00055								19.5667	-0.000346								19.5667	0.001889
19.5833	0.001212								19.5833	-0.00073								19.5833	-0.00044								19.5833	0.001579
19.6	0.001495								19.6	-0.00079								19.6	-0.000334								19.6	0.001028
19.6167	0.001311								19.6167	-0.000756								19.6167	-9.6e-05								19.6167	0.000739
19.6333	0.001276								19.6333	-0.000562								19.6333	9.2e-05								19.6333	0.000621
19.65	0.001392								19.65	-0.000479								19.65	0.00014								19.65	0.000423
19.6667	0.001547								19.6667	-0.000515								19.6667	0.000408								19.6667	0.000435
19.6833	0.001653								19.6833	-0.000511								19.6833	0.000546								19.6833	0.000136
19.7	0.001579								19.7	-0.000507								19.7	0.000654								19.7	-0.000372
19.7167	0.001451								19.7167	-0.000336								19.7167	0.000877								19.7167	-0.000508
19.7333	0.001204								19.7333	-0.000256								19.7333	0.000749								19.7333	-0.000702
19.75	0.001007								19.75	-0.000305								19.75	0.000682								19.75	-0.000527
19.7667	0.00139								19.7667	-0.000434								19.7667	0.000675								19.7667	-0.000142
19.7833	0.001363								19.7833	-0.000564								19.7833	0.000768								19.7833	0.000223
19.8	0.001026								19.8	-0.000513								19.8	0.00076								19.8	0.000329
19.8167	0.000513								19.8167	-0.000361								19.8167	0.000638								19.8167	-2.2e-05
19.8333	0.00049								19.8333	-0.000378								19.8333	0.000546								19.8333	0.000298
19.85	0.000138								19.85	-0.000266								19.85	0.000564								19.85	0.000609
19.8667	-0.000515								19.8667	5.6e-05								19.8667	0.000522								19.8667	0.000639
19.8833	-0.000677								19.8833	0.000139								19.8833	0.00033								19.8833	0.000479
19.9	-0.0009								19.9	0.000421								19.9	0.000188								19.9	0.00045
19.9167	-0.000824								19.9167	0.000652								19.9167	0.000169								19.9167	0.000135
19.9333	-0.000818								19.9333	0.000883								19.9333	0.000151								19.9333	7.1e-05
19.95	-0.000613								19.95	0.001004								19.95	8.2e-05								19.95	0.000198
19.9667	-0.000307								19.9667	0.001115								19.9667	3.4e-05								19.9667	0.000564
19.9833	-0.000351								19.9833	0.001325								19.9833	0.000335								19.9833	0.000821
20	-0.000856								20	0.001416								20	0.000567								20	0.001297
20.0167	-0.000996								20.0167	0.00131								20.0167	0.000769								20.0167	0.001458
20.0333	-0.000786								20.0333	0.001074								20.0333	0.000841								20.0333	0.00136
20.05	-0.000677								20.05	0.000868								20.05	0.000814								20.05	0.001122
20.0667	-0.000567								20.0667	0.000891								20.0667	0.000756								20.0667	0.000964
20.0833	-0.000778								20.0833	0.001005								20.0833	0.000508								20.0833	0.001106
20.1	-0.000808								20.1	0.001189								20.1	0.000381								20.1	0.000918
20.1167	-0.000595								20.1167	0.001135								20.1167	0.0005								20.1167	0.000489
20.1333	-7.2e-05								20.1333	0.000731								20.1333	0.000648								20.1333	0.000572
20.15	0.000291								20.15	0.001057								20.15	0.000787								20.15	0.000676
20.1667	0.000574								20.1667	0.001053								20.1667	0.000736								20.1667	0.000559
20.1833	0.000657								20.1833	0.000809								20.1833	0.000585								20.1833	0.000582
20.2	0.00058								20.2	0.000745								20.2	0.000503								20.2	0.000195
20.2167	0.000568								20.2167	0.000537								20.2167	0.000412								20.2167	0.00039
20.2333	0.000425								20.2333	0.0007								20.2333	0.000281								20.2333	0.000286
20.25	0.000133								20.25	0.001392								20.25	3e-05								20.25	-0.000208
20.2667	0.000101								20.2667	9.5e-05								20.2667	-0.000132								20.2667	-0.000672
20.2833	-0.000301								20.2833	-0.004023								20.2833	-0.000333								20.2833	-0.000985
20.3	-0.000443								20.3	-0.013221								20.3	-0.000565								20.3	-0.000939
20.3167	-0.000531								20.3167	-0.015866								20.3167	-0.000773								20.3167	-0.00108
20.3333	-0.000558								20.3333	-0.013802								20.3333	-0.000962								20.3333	-0.00113
20.35	-0.000155								20.35	-0.010498								20.35	-0.001192								20.35	-0.001009
20.3667	-2e-06								20.3667	-0.002874								20.3667	-0.001371								20.3667	-0.000989
20.3833	-0.00012								20.3833	0.00537								20.3833	-0.00179								20.3833	-0.000839
20.4	-0.000507								20.4	0.007314								20.4	-0.00213								20.4	-0.000758
20.4167	-0.000448								20.4167	0.00816								20.4167	-0.002321								20.4167	-0.000481
20.4333	-0.0003								20.4333	0.007167								20.4333	-0.002514								20.4333	-0.000572
20.45	-0.000261								20.45	0.006323								20.45	-0.002807								20.45	-0.000883
20.4667	-0.000572								20.4667	0.005929								20.4667	-0.00307								20.4667	-0.001025
20.4833	-0.000823								20.4833	0.005246								20.4833	-0.003323								20.4833	-0.001076
20.5	-0.000775								20.5	0.004372								20.5	-0.003636								20.5	-0.001187
20.5167	-0.000577								20.5167	0.003784								20.5167	-0.00423								20.5167	-0.001173
20.5333	-0.0004								20.5333	0.003267								20.5333	-0.004535								20.5333	-0.001008
20.55	-0.000252								20.55	0.00272								20.55	-0.00405								20.55	-0.000873
20.5667	-0.000274								20.5667	0.002153								20.5667	-0.003185								20.5667	-0.000798
20.5833	-0.000117								20.5833	0.001756								20.5833	-0.00343								20.5833	-0.000743
20.6	3.1e-05								20.6	0.001379								20.6	-0.003396								20.6	-0.000708
20.6167	0.000262								20.6167	0.00069								20.6167	-0.003749								20.6167	-0.000645
20.6333	0.000384								20.6333	0.000273								20.6333	-0.004003								20.6333	-0.000681
20.65	0.000396								20.65	-4.5e-05								20.65	-0.003547								20.65	-0.000508
20.6667	0.000618								20.6667	-0.000252								20.6667	-0.002831								20.6667	-0.000384
20.6833	0.00046								20.6833	-0.00067								20.6833	-0.001905								20.6833	-0.00038
20.7	0.000492								20.7	-0.001108								20.7	0.002261								20.7	-0.000366
20.7167	0.000502								20.7167	-0.00099								20.7167	0.01378								20.7167	0.00017
20.7333	0.000534								20.7333	-0.001012								20.7333	0.01573								20.7333	0.000397
20.75	0.000575								20.75	-0.001164								20.75	0.01137								20.75	0.000565
20.7667	0.000707								20.7667	-0.001307								20.7667	0.00851								20.7667	0.000903
20.7833	0.000678								20.7833	-0.001409								20.7833	0.00641								20.7833	0.001431
20.8	0.00087								20.8	-0.001311								20.8	0.004231								20.8	0.002039
20.8167	0.001121								20.8167	-0.001328								20.8167	0.003333								20.8167	0.002403
20.8333	0.001175								20.8333	-0.001346								20.8333	0.002647								20.8333	0.00256
20.85	0.001238								20.85	-0.001214								20.85	0.002101								20.85	0.003177
20.8667	0.001201								20.8667	-0.001162								20.8667	0.001445								20.8667	0.003473
20.8833	0.001175								20.8833	-0.001099								20.8833	-0.000621								20.8833	0.00377
20.9	0.001018								20.9	-0.001047								20.9	-0.003497								20.9	0.004357
20.9167	0.000789								20.9167	-0.000905								20.9167	-0.004328								20.9167	0.005017
20.9333	0.001242								20.9333	-0.000723								20.9333	-0.003987								20.9333	0.005089
20.95	0.001675								20.95	-0.001001								20.95	-0.003307								20.95	0.005272
20.9667	0.001498								20.9667	-0.00097								20.9667	-0.002617								20.9667	0.005454
20.9833	0.001401								20.9833	-4.8e-05								20.9833	-0.003006								20.9833	0.005926
21	0.001384								21	2.4e-05								21	-0.003416								21	0.007698
21.0167	0.001087								21.0167	0.000735								21.0167	-0.005805								21.0167	0.006016
21.0333	0.001852								21.0333	-0.000874								21.0333	-0.011523								21.0333	0.007564
21.05	-0.003554								21.05	-0.015353								21.05	-0.019611								21.05	0.003011
21.0667	-0.02673								21.0667	-0.026342								21.0667	-0.028609								21.0667	-0.013711
21.0833	-0.050405								21.0833	-0.029501								21.0833	-0.034618								21.0833	-0.027783
21.1	-0.079291								21.1	-0.028881								21.1	-0.036776								21.1	-0.045045
21.1167	-0.099016								21.1167	-0.021648								21.1167	-0.036344								21.1167	-0.049526
21.1333	-0.10132								21.1333	-0.016507								21.1333	-0.034912								21.1333	-0.04506
21.15	-0.093245								21.15	-0.017256								21.15	-0.03296								21.15	-0.036563
21.1667	-0.07325								21.1667	-0.016394								21.1667	-0.031368								21.1667	-0.032076
21.1833	-0.054774								21.1833	-0.015493								21.1833	-0.031506								21.1833	-0.02761
21.2	-0.040449								21.2	-0.014652								21.2	-0.030324								21.2	-0.026973
21.2167	-0.033712								21.2167	-0.014027								21.2167	-0.027983								21.2167	-0.02632
21.2333	-0.028456								21.2333	-0.013454								21.2333	-0.026802								21.2333	-0.025252
21.25	-0.02477								21.25	-0.012861								21.25	-0.025361								21.25	-0.017945
21.2667	-0.015895								21.2667	-0.011848								21.2667	-0.023609								21.2667	-0.011867
21.2833	-0.009119								21.2833	-0.010624								21.2833	-0.021358								21.2833	-0.008789
21.3	-0.007093								21.3	-0.009831								21.3	-0.019147								21.3	-0.006791
21.3167	-0.004765								21.3167	-0.009174								21.3167	-0.016919								21.3167	-0.00709
21.3333	-0.003899								21.3333	-0.008217								21.3333	-0.014879								21.3333	-0.007237
21.35	-0.003073								21.35	-0.007471								21.35	-0.01308								21.35	-0.006744
21.3667	-0.002537								21.3667	-0.006654								21.3667	-0.011501								21.3667	-0.006591
21.3833	-0.001541								21.3833	-0.005917								21.3833	-0.010242								21.3833	-0.006458
21.4	-0.000815								21.4	-0.004971								21.4	-0.009182								21.4	-0.005855
21.4167	-0.000691								21.4167	-0.004319								21.4167	-0.008007								21.4167	-0.00524
21.4333	-0.00013								21.4333	-0.003828								21.4333	-0.007091								21.4333	-0.004745
21.45	0.00036								21.45	-0.003126								21.45	-0.006505								21.45	-0.00448
21.4667	0.000331								21.4667	-0.002425								21.4667	-0.005839								21.4667	-0.004255
21.4833	-0.000128								21.4833	-0.001654								21.4833	-0.005193								21.4833	-0.00415
21.5	-4.7e-05								21.5	-0.000903								21.5	-0.004576								21.5	-0.003645
21.5167	3.1e-05								21.5167	-0.000625								21.5167	-0.004165								21.5167	-0.002918
21.5333	3.7e-05								21.5333	0.000153								21.5333	-0.004154								21.5333	-0.00241
21.55	-2.7e-05								21.55	0.00071								21.55	-0.004002								21.55	-0.001953
21.5667	-5.2e-05								21.5667	0.000717								21.5667	-0.0038								21.5667	-0.001585
21.5833	0.000124								21.5833	0.000665								21.5833	-0.003578								21.5833	-0.001067
21.6	0.0001								21.6	0.000622								21.6	-0.003166								21.6	-0.00044
21.6167	-0.000356								21.6167	0.000477								21.6167	-0.002701								21.6167	0.000332
21.6333	-0.000695								21.6333	0.000851								21.6333	-0.002144								21.6333	0.000287
21.65	-0.000544								21.65	0.001046								21.65	-0.001778								21.65	0.000322
21.6667	-0.000483								21.6667	0.00101								21.6667	-0.001641								21.6667	0.000367
21.6833	-0.000392								21.6833	0.000714								21.6833	-0.001605								21.6833	0.000812
21.7	-0.000481								21.7	0.000669								21.7	-0.001499								21.7	0.001077
21.7167	-0.000601								21.7167	0.000948								21.7167	-0.001309								21.7167	0.001211
21.7333	-0.000573								21.7333	0.000927								21.7333	-0.00095								21.7333	0.001281
21.75	-0.000645								21.75	0.000776								21.75	-0.00068								21.75	0.001582
21.7667	-0.000467								21.7667	0.000595								21.7667	-0.00048								21.7667	0.001812
21.7833	-0.00036								21.7833	0.000374								21.7833	-0.00039								21.7833	0.001923
21.8	-0.000462								21.8	-7e-06								21.8	-0.000231								21.8	0.001763
21.8167	-0.000591								21.8167	-0.000447								21.8167	-0.000119								21.8167	0.001773
21.8333	-0.000632								21.8333	-0.0005								21.8333	1.3e-05								21.8333	0.001582
21.85	-0.000713								21.85	-0.000442								21.85	8.5e-05								21.85	0.001482
21.8667	-0.000654								21.8667	-0.000254								21.8667	0.000337								21.8667	0.001561
21.8833	-0.000245								21.8833	-0.000526								21.8833	0.000609								21.8833	0.001631
21.9	3.3e-05								21.9	-0.000549								21.9	0.000761								21.9	0.00181
21.9167	7.1e-05								21.9167	-0.000636								21.9167	0.000774								21.9167	0.001943
21.9333	-0.000112								21.9333	-0.000466								21.9333	0.000677								21.9333	0.001918
21.95	-0.000245								21.95	-0.000656								21.95	0.00044								21.95	0.001973
21.9667	-0.000279								21.9667	-0.000646								21.9667	0.000223								21.9667	0.002018
21.9833	-0.000362								21.9833	-0.000725								21.9833	0.000106								21.9833	0.001943
22	-0.000366								22	-0.001015								22	3.9e-05								22	0.001548
22.0167	-0.000512								22.0167	-0.001323								22.0167	0.00014								22.0167	0.001083
22.0333	-0.000259								22.0333	-0.001115								22.0333	0.000311								22.0333	0.000922
22.05	1.3e-05								22.05	-0.000796								22.05	0.000422								22.05	0.000922
22.0667	0.000306								22.0667	-0.000957								22.0667	0.000363								22.0667	0.000831
22.0833	0.000579								22.0833	-0.001058								22.0833	0.000173								22.0833	0.00068
22.1	0.000692								22.1	-0.000869								22.1	0.000104								22.1	0.000789
22.1167	0.001019								22.1167	-0.001278								22.1167	0.00025								22.1167	0.00081
22.1333	0.001008								22.1333	-0.00166								22.1333	7.5e-05								22.1333	0.000646
22.15	0.000706								22.15	-0.001912								22.15	-0.00027								22.15	0.000511
22.1667	0.000554								22.1667	-0.002114								22.1667	-0.000714								22.1667	0.000517
22.1833	0.000542								22.1833	-0.002026								22.1833	-0.000989								22.1833	0.000162
22.2	0.000741								22.2	-0.001888								22.2	-0.000974								22.2	-0.000372
22.2167	0.000959								22.2167	-0.001262								22.2167	-0.001137								22.2167	-0.000515
22.2333	0.000839								22.2333	-0.000468								22.2333	-0.001302								22.2333	-0.000463
22.25	0.000779								22.25	0.000157								22.25	-0.001486								22.25	-0.000372
22.2667	0.001019								22.2667	6.1e-05								22.2667	-0.001561								22.2667	-0.000281
22.2833	0.001309								22.2833	-0.000175								22.2833	-0.001435								22.2833	-0.000439
22.3	0.001609								22.3	-4.1e-05								22.3	-0.00133								22.3	-0.000158
22.3167	0.001571								22.3167	0.001263								22.3167	-0.001253								22.3167	3.5e-05
22.3333	0.001505								22.3333	0.001516								22.3333	-0.001088								22.3333	-3.9e-05
22.35	0.001208								22.35	0.001549								22.35	-0.000913								22.35	1.8e-05
22.3667	0.000962								22.3667	0.001822								22.3667	-0.000977								22.3667	-4.6e-05
22.3833	0.000636								22.3833	0.001825								22.3833	-0.001102								22.3833	-9e-06
22.4	0.00031								22.4	0.001548								22.4	-0.001207								22.4	0.000158
22.4167	0.000191								22.4167	0.001248								22.4167	-0.001107								22.4167	3.5e-05
22.4333	2.4e-05								22.4333	0.001399								22.4333	-0.000989								22.4333	-0.000123
22.45	1.8e-05								22.45	0.001491								22.45	-0.00085								22.45	-0.000251
22.4667	3.1e-05								22.4667	0.002002								22.4667	-0.000522								22.4667	-0.000319
22.4833	-5.6e-05								22.4833	0.002134								22.4833	-9.4e-05								22.4833	-4.7e-05
22.5	-0.000523								22.5	0.001955								22.5	0.000325								22.5	0.000415
22.5167	-0.000888								22.5167	0.001866								22.5167	0.000743								22.5167	0.000608
22.5333	-0.001022								22.5333	0.001428								22.5333	0.001052								22.5333	0.000626
22.55	-0.001056								22.55	0.001311								22.55	0.0012								22.55	0.000674
22.5667	-0.001131								22.5667	0.001273								22.5667	0.001289								22.5667	0.000521
22.5833	-0.001335								22.5833	0.001205								22.5833	0.001427								22.5833	0.000309
22.6	-0.001269								22.6	0.001127								22.6	0.001606								22.6	0.000267
22.6167	-0.001315								22.6167	0.001074								22.6167	0.001569								22.6167	0.000355
22.6333	-0.001301								22.6333	0.000871								22.6333	0.001513								22.6333	0.000428
22.65	-0.000787								22.65	0.000669								22.65	0.001617								22.65	0.00038
22.6667	-0.000703								22.6667	0.000596								22.6667	0.001751								22.6667	0.000413
22.6833	-0.000858								22.6833	0.000533								22.6833	0.001745								22.6833	0.000276
22.7	-9.4e-05								22.7	0.00057								22.7	0.001768								22.7	-3.2e-05
22.7167	0.00021								22.7167	0.000423								22.7167	0.001928								22.7167	-0.00048
22.7333	0.000554								22.7333	1.4e-05								22.7333	0.001928								22.7333	-0.000455
22.75	0.000448								22.75	-0.000525								22.75	0.001638								22.75	-0.00032
22.7667	0.000302								22.7667	-0.000894								22.7667	0.001379								22.7667	-0.000134
22.7833	0.000146								22.7833	-0.001223								22.7833	0.001049								22.7833	1.1e-05
22.8	-0.00018								22.8	-0.001702								22.8	0.00077								22.8	-0.000194
22.8167	-0.000194								22.8167	-0.001946								22.8167	0.000531								22.8167	-0.000451
22.8333	0.000193								22.8333	-0.002293								22.8333	0.000473								22.8333	-0.000485
22.85	0.0002								22.85	-0.00267								22.85	0.000255								22.85	-0.00089
22.8667	1.7e-05								22.8667	-0.003187								22.8667	-0.000233								22.8667	-0.001184
22.8833	-0.000157								22.8833	-0.003444								22.8833	-0.000541								22.8833	-0.001388
22.9	-0.00051								22.9	-0.003721								22.9	-0.000789								22.9	-0.000562
22.9167	-0.000888								22.9167	-0.003226								22.9167	-0.000902								22.9167	9.1e-05
22.9333	-0.001316								22.9333	-0.003215								22.9333	-0.000965								22.9333	0.000267
22.95	-0.001764								22.95	-0.003554								22.95	-0.001099								22.95	0.000163
22.9667	-0.001681								22.9667	-0.003933								22.9667	-0.001343								22.9667	0.001019
22.9833	-0.001509								22.9833	-0.003772								22.9833	-0.001637								22.9833	0.000645
23	-0.001416								23	-0.002881								23	-0.00192								23	0.000371
23.0167	-0.000854								23.0167	-0.002028								23.0167	-0.002053								23.0167	0.000335
23.0333	-0.00079								23.0333	-0.001588								23.0333	-0.002078								23.0333	0.000212
23.05	-0.000805								23.05	0.001033								23.05	-0.002263								23.05	0.00058
23.0667	-0.000471								23.0667	0.005004								23.0667	-0.001977								23.0667	0.000317
23.0833	0.000174								23.0833	0.004924								23.0833	-0.001612								23.0833	0.000404
23.1	0.000728								23.1	0.004415								23.1	-0.001387								23.1	0.000392
23.1167	0.000702								23.1167	0.003822								23.1167	-0.00111								23.1167	0.000246
23.1333	0.00104								23.1333	0.002481								23.1333	-0.000946								23.1333	9.4e-05
23.15	0.001569								23.15	0.00152								23.15	-0.000891								23.15	-0.000278
23.1667	0.002447								23.1667	0.001448								23.1667	-0.000907								23.1667	-0.00066
23.1833	0.002995								23.1833	0.000947								23.1833	-0.000922								23.1833	-0.000772
23.2	0.002974								23.2	3.6e-05								23.2	-0.000678								23.2	-0.000584
23.2167	0.002597								23.2167	0.000337								23.2167	-0.000467								23.2167	-0.0004
23.2333	0.001748								23.2333	0.000271								23.2333	3.2e-05								23.2333	-0.000143
23.25	0.001588								23.25	-0.000155								23.25	0.000501								23.25	0.000105
23.2667	0.001149								23.2667	-8e-05								23.2667	0.00055								23.2667	0.000413
23.2833	0.000359								23.2833	-6.6e-05								23.2833	0.000639								23.2833	0.00041
23.3	0.00035								23.3	-0.000162								23.3	0.000908								23.3	0.000578
23.3167	0.000725								23.3167	-0.000373								23.3167	0.000968								23.3167	0.000801
23.3333	0.000986								23.3333	-0.00056								23.3333	0.001008								23.3333	0.000778
23.35	0.001147								23.35	-0.000557								23.35	0.001108								23.35	0.001015
23.3667	0.001038								23.3667	-0.000224								23.3667	0.001188								23.3667	0.001302
23.3833	0.000929								23.3833	0.000329								23.3833	0.001198								23.3833	0.001409
23.4	0.000601								23.4	0.000822								23.4	0.001078								23.4	0.001716
23.4167	0.00055								23.4167	0.000853								23.4167	0.000971								23.4167	0.002096
23.4333	0.001245								23.4333	0.000618								23.4333	0.000986								23.4333	0.002629
23.45	0.001549								23.45	0.000803								23.45	0.001131								23.45	0.002582
23.4667	0.001544								23.4667	0.000338								23.4667	0.000646								23.4667	0.002566
23.4833	0.001079								23.4833	0.000584								23.4833	-0.000419								23.4833	0.002779
23.5	0.000573								23.5	0.001989								23.5	-0.000834								23.5	0.003422
23.5167	0.000597								23.5167	0.002594								23.5167	1.6e-05								23.5167	0.00243
23.5333	0.003343								23.5333	-0.004416								23.5333	0.001367								23.5333	0.00382
23.55	-0.008291								23.55	-0.017936								23.55	-0.003033								23.55	-0.00021
23.5667	-0.025285								23.5667	-0.023696								23.5667	-0.013632								23.5667	-0.01241
23.5833	-0.050779								23.5833	-0.027006								23.5833	-0.023461								23.5833	-0.022891
23.6	-0.074663								23.6	-0.026246								23.6	-0.0308								23.6	-0.031451
23.6167	-0.09143								23.6167	-0.025206								23.6167	-0.033545								23.6167	-0.034286
23.6333	-0.089776								23.6333	-0.02467								23.6333	-0.033168								23.6333	-0.031573
23.65	-0.082093								23.65	-0.024364								23.65	-0.031822								23.65	-0.02948
23.6667	-0.06462								23.6667	-0.023858								23.6667	-0.030005								23.6667	-0.027447
23.6833	-0.050547								23.6833	-0.022692								23.6833	-0.027899								23.6833	-0.025004
23.7	-0.034424								23.7	-0.021176								23.7	-0.026042								23.7	-0.022831
23.7167	-0.029364								23.7167	-0.020038								23.7167	-0.026002								23.7167	-0.020553
23.7333	-0.027238								23.7333	-0.019234								23.7333	-0.02543								23.7333	-0.01851
23.75	-0.023172								23.75	-0.018431								23.75	-0.024718								23.75	-0.016316
23.7667	-0.014575								23.7667	-0.017087								23.7667	-0.023566								23.7667	-0.014923
23.7833	-0.009269								23.7833	-0.014913								23.7833	-0.021734								23.7833	-0.01386
23.8	-0.007143								23.8	-0.01209								23.8	-0.019442								23.8	-0.012977
23.8167	-0.00618								23.8167	-0.010134								23.8167	-0.017376								23.8167	-0.011798
23.8333	-0.004715								23.8333	-0.008101								23.8333	-0.015388								23.8333	-0.010408
23.85	-0.003709								23.85	-0.005498								23.85	-0.013581								23.85	-0.009138
23.8667	-0.002503								23.8667	-0.003775								23.8667	-0.012104								23.8667	-0.007758
23.8833	-0.001237								23.8833	-0.002332								23.8833	-0.010766								23.8833	-0.006407
23.9	-0.000942								23.9	0.00113								23.9	-0.009609								23.9	-0.005647
23.9167	-0.000642								23.9167	0.007785								23.9167	-0.008658								23.9167	-0.005111
23.9333	2e-05								23.9333	0.009817								23.9333	-0.007845								23.9333	-0.004647
23.95	0.000761								23.95	0.008548								23.95	-0.007193								23.95	-0.004413
23.9667	0.001223								23.9667	0.00331								23.9667	-0.00653								23.9667	-0.004398
23.9833	0.001664								23.9833	0.001842								23.9833	-0.006018								23.9833	-0.003844
24	0.000845								24	0.003903								24	-0.005676								24	-0.003039
24.0167	0.000422								24.0167	0.004405								24.0167	-0.005009								24.0167	-0.002624
24.0333	0.000241								24.0333	0.004019								24.0333	-0.004362								24.0333	-0.002192
24.05	9e-05								24.05	0.002423								24.05	-0.003765								24.05	-0.00198
24.0667	-0.000311								24.0667	0.002298								24.0667	-0.003057								24.0667	-0.001747
24.0833	-0.000952								24.0833	0.001112								24.0833	-0.00252								24.0833	-0.001715
24.1	-0.001383								24.1	-0.001084								24.1	-0.001983								24.1	-0.002143
24.1167	-0.001478								24.1167	-0.003515								24.1167	-0.001632								24.1167	-0.001786
24.1333	-0.001481								24.1333	-0.005592								24.1333	-0.00143								24.1333	-0.0011
24.15	-0.001525								24.15	-0.00717								24.15	-0.001158								24.15	-0.001084
24.1667	-0.001588								24.1667	-0.008637								24.1667	-0.000956								24.1667	-0.001318
24.1833	-0.001551								24.1833	-0.009444								24.1833	-0.000673								24.1833	-0.000872
24.2	-0.001605								24.2	-0.010931								24.2	-0.000471								24.2	-0.000287
24.2167	-0.001388								24.2167	-0.01238								24.2167	-0.000286								24.2167	0.000124
24.2333	-0.001239								24.2333	-0.013021								24.2333	7.1e-05								24.2333	6.7e-05
24.25	-0.000789								24.25	-0.013991								24.25	0.000347								24.25	0.000259
24.2667	-0.000769								24.2667	-0.014572								24.2667	0.000604								24.2667	0.000201
24.2833	-0.00079								24.2833	-0.013502								24.2833	0.000671								24.2833	-0.000156
24.3	-0.00067								24.3	-0.010873								24.3	0.000677								24.3	0.000226
24.3167	-0.000252								24.3167	-0.006276								24.3167	0.000717								24.3167	0.001425
24.3333	0.000362								24.3333	0.004117								24.3333	0.000888								24.3333	0.001249
24.35	0.000847								24.35	0.00869								24.35	0.001058								24.35	0.001353
24.3667	0.001141								24.3667	0.009652								24.3667	0.001149								24.3667	0.001416
24.3833	0.000705								24.3833	0.010675								24.3833	0.001039								24.3833	0.00115
24.4	0.00069								24.4	0.011658								24.4	0.00084								24.4	0.001194
24.4167	0.000683								24.4167	0.013583								24.4167	0.000681								24.4167	0.001123
24.4333	0.000765								24.4333	0.016876								24.4333	0.000403								24.4333	0.001061
24.45	0.000627								24.45	0.024559								24.45	0.000245								24.45	0.001018
24.4667	0.000649								24.4667	0.041742								24.4667	8.6e-05								24.4667	0.001186
24.4833	0.000571								24.4833	0.052225								24.4833	-0.000132								24.4833	0.001423
24.5	0.000494								24.5	0.045179								24.5	-0.000281								24.5	0.00127
24.5167	0.000512								24.5167	0.027561								24.5167	-0.000182								24.5167	0.001168
24.5333	0.000622								24.5333	0.004903								24.5333	-0.000154								24.5333	0.000926
24.55	0.000262								24.55	-0.014745								24.55	-0.000246								24.55	0.000634
24.5667	0.000232								24.5667	-0.026423								24.5667	-0.000399								24.5667	0.000312
24.5833	0.000132								24.5833	-0.02759								24.5833	-0.000521								24.5833	0.00033
24.6	0.000222								24.6	-0.030268								24.6	-0.000493								24.6	0.000477
24.6167	0.000462								24.6167	-0.029475								24.6167	-0.000362								24.6167	0.000397
24.6333	0.000507								24.6333	-0.028502								24.6333	-0.000393								24.6333	0.000258
24.65	0.000422								24.65	-0.028329								24.65	-0.000364								24.65	0.000159
24.6667	0.000357								24.6667	-0.026646								24.6667	-0.000515								24.6667	0.00013
24.6833	0.000242								24.6833	-0.025924								24.6833	-0.000886								24.6833	-9e-06
24.7	0.000237								24.7	-0.024231								24.7	-0.001147								24.7	-4.8e-05
24.7167	0.000276								24.7167	-0.015416								24.7167	-0.001106								24.7167	-0.000155
24.7333	0.000161								24.7333	-0.008066								24.7333	-0.001099								24.7333	-0.00021
24.75	0.000306								24.75	-0.001926								24.75	-0.001042								24.75	2.5e-05
24.7667	0.000571								24.7667	0.001044								24.7667	-0.000905								24.7667	0.000229
24.7833	0.000856								24.7833	-0.000277								24.7833	-0.000858								24.7833	0.000274
24.8	0.001091								24.8	-0.001717								24.8	-0.000921								24.8	-0.000472
24.8167	0.001072								24.8167	-0.003555								24.8167	-0.000913								24.8167	-0.000804
24.8333	0.000971								24.8333	-0.005218								24.8333	-0.000828								24.8333	-0.000915
24.85	0.001149								24.85	-0.007211								24.85	-0.000883								24.85	-0.000896
24.8667	0.001197								24.8667	-0.009564								24.8667	-0.000909								24.8667	-0.001017
24.8833	0.001195								24.8833	-0.008717								24.8833	-0.000814								24.8833	-0.001438
24.9	0.001363								24.9	-0.00068								24.9	-0.000709								24.9	-0.001549
24.9167	0.001357								24.9167	0.011875								24.9167	-0.000631								24.9167	-0.001204
24.9333	0.001226								24.9333	0.019232								24.9333	-0.000676								24.9333	-0.001038
24.95	0.001356								24.95	0.022068								24.95	-0.000681								24.95	-0.000892
24.9667	0.001586								24.9667	0.020905								24.9667	-0.000586								24.9667	-0.000725
24.9833	0.001596								24.9833	0.017922								24.9833	-0.000641								24.9833	-0.000569
25	0.001336								25	0.016018								25	-0.000686								25	-0.000573
25.0167	0.001095								25.0167	0.014059								25.0167	-0.000464								25.0167	-0.000236
25.0333	0.000668								25.0333	0.012001								25.0333	-2.3e-05								25.0333	3.5e-05
25.05	0.000401								25.05	0.010433								25.05	0.000238								25.05	0.000206
25.0667	0.000114								25.0667	0.009526								25.0667	0.000539								25.0667	0.000177
25.0833	-6.3e-05								25.0833	0.008088								25.0833	0.00075								25.0833	0.000188
25.1	-0.00023								25.1	0.007								25.1	0.00093								25.1	0.000269
25.1167	-0.000177								25.1167	0.005924								25.1167	0.001132								25.1167	0.000477
25.1333	-0.000174								25.1333	0.005289								25.1333	0.001445								25.1333	0.000452
25.15	-0.000261								25.15	0.004305								25.15	0.001567								25.15	0.000427
25.1667	-0.000368								25.1667	0.0034								25.1667	0.00171								25.1667	0.000631
25.1833	-0.000755								25.1833	0.002796								25.1833	0.001732								25.1833	0.000776
25.2	-0.001002								25.2	0.002661								25.2	0.001415								25.2	0.000831
25.2167	-0.001069								25.2167	0.002501								25.2167	0.000961								25.2167	0.000637
25.2333	-0.00128								25.2333	0.001871								25.2333	0.000668								25.2333	0.000524
25.25	-0.00154								25.25	0.000761								25.25	0.000525								25.25	0.0007
25.2667	-0.001801								25.2667	-0.000579								25.2667	0.000533								25.2667	0.000596
25.2833	-0.001952								25.2833	-0.001449								25.2833	0.00055								25.2833	0.000642
25.3	-0.001912								25.3	-0.002359								25.3	0.000557								25.3	0.000598
25.3167	-0.001898								25.3167	-0.003349								25.3167	0.000797								25.3167	0.00072
25.3333	-0.00184								25.3333	-0.003665								25.3333	0.001039								25.3333	0.000882
25.35	-0.001732								25.35	-0.0038								25.35	0.0011								25.35	0.000945
25.3667	-0.001734								25.3667	-0.004316								25.3667	0.000731								25.3667	0.001088
25.3833	-0.001606								25.3833	-0.004982								25.3833	0.000292								25.3833	0.00092
25.4	-0.001648								25.4	-0.005447								25.4	-0.000116								25.4	0.000933
25.4167	-0.001834								25.4167	-0.005431								25.4167	-0.000524								25.4167	0.000932
25.4333	-0.001506								25.4333	-0.005952								25.4333	-0.000972								25.4333	0.000843
25.45	-0.001459								25.45	-0.007143								25.45	-0.00142								25.45	0.000703
25.4667	-0.001441								25.4667	-0.007554								25.4667	-0.001818								25.4667	0.000794
25.4833	-0.001273								25.4833	-0.007416								25.4833	-0.001826								25.4833	0.000805
25.5	-0.001015								25.5	-0.007517								25.5	-0.001834								25.5	0.000776
25.5167	-0.000535								25.5167	-0.008164								25.5167	-0.001742								25.5167	0.000812
25.5333	-0.000227								25.5333	-0.008894								25.5333	-0.001371								25.5333	0.000669
25.55	-0.00027								25.55	-0.008493								25.55	-0.00085								25.55	0.000716
25.5667	-0.000342								25.5667	-0.005993								25.5667	-0.000479								25.5667	0.000863
25.5833	-0.000195								25.5833	-0.000493								25.5833	-0.000288								25.5833	0.00069
25.6	-5.8e-05								25.6	0.003658								25.6	-8.7e-05								25.6	0.000447
25.6167	0.000303								25.6167	0.002665								25.6167	-6.5e-05								25.6167	5e-06
25.6333	0.000494								25.6333	0.003265								25.6333	-3.3e-05								25.6333	-0.000137
25.65	0.001026								25.65	0.004366								25.65	6.9e-05								25.65	-0.000279
25.6667	0.001037								25.6667	0.004626								25.6667	0.000141								25.6667	-0.000461
25.6833	0.001029								25.6833	0.004007								25.6833	0.000213								25.6833	-0.000422
25.7	0.00122								25.7	0.003087								25.7	0.000395								25.7	-0.000474
25.7167	0.001214								25.7167	0.002638								25.7167	0.00051								25.7167	-0.00049
25.7333	0.001093								25.7333	0.002348								25.7333	0.000466								25.7333	-0.000617
25.75	0.000862								25.75	0.002399								25.75	0.000383								25.75	-0.000724
25.7667	0.000801								25.7667	0.00233								25.7667	0.000429								25.7667	-0.000161
25.7833	0.00086								25.7833	0.00222								25.7833	0.000585								25.7833	0.000282
25.8	0.000999								25.8	0.001821								25.8	0.000822								25.8	0.000515
25.8167	0.000985								25.8167	0.001585								25.8167	0.000902								25.8167	0.001071
25.8333	0.000969								25.8333	0.001091								25.8333	0.000955								25.8333	0.001373
25.85	0.001154								25.85	0.000487								25.85	0.000908								25.85	0.001426
25.8667	0.001319								25.8667	-0.000147								25.8667	0.00094								25.8667	0.001579
25.8833	0.001474								25.8833	-0.000861								25.8833	0.000803								25.8833	0.001601
25.9	0.001808								25.9	-0.001424								25.9	0.000566								25.9	0.002014
25.9167	0.001972								25.9167	-0.001546								25.9167	0.000463								25.9167	0.002844
25.9333	0.002094								25.9333	-0.001276								25.9333	-0.000159								25.9333	0.003139
25.95	0.001987								25.95	-0.001346								25.95	-0.00072								25.95	0.003193
25.9667	0.00252								25.9667	-0.002096								25.9667	-0.000141								25.9667	0.003137
25.9833	0.004143								25.9833	-0.002505								25.9833	0.001528								25.9833	0.002742
26	0.005966								26	-0.003725								26	0.002417								26	0.002406
26.0167	0.008473								26.0167	-0.004372								26.0167	0.003089								26.0167	0.003028
26.0333	0.008229								26.0333	-0.003967								26.0333	-0.001007								26.0333	0.001917
26.05	0.003534								26.05	-0.010261								26.05	-0.011884								26.05	-0.000903
26.0667	-0.01455								26.0667	-0.013726								26.0667	-0.022								26.0667	-0.009333
26.0833	-0.035135								26.0833	-0.013251								26.0833	-0.027077								26.0833	-0.020884
26.1	-0.05809								26.1	-0.012905								26.1	-0.028933								26.1	-0.028544
26.1167	-0.078496								26.1167	-0.013694								26.1167	-0.028637								26.1167	-0.03403
26.1333	-0.078837								26.1333	-0.01438								26.1333	-0.02829								26.1333	-0.029875
26.15	-0.072598								26.15	-0.013726								26.15	-0.027014								26.15	-0.023591
26.1667	-0.060429								26.1667	-0.014282								26.1667	-0.025187								26.1667	-0.021166
26.1833	-0.04452								26.1833	-0.016357								26.1833	-0.02356								26.1833	-0.019401
26.2	-0.032961								26.2	-0.015673								26.2	-0.023513								26.2	-0.017476
26.2167	-0.030479								26.2167	-0.006391								26.2167	-0.023485								26.2167	-0.015951
26.2333	-0.026446								26.2333	0.000396								26.2333	-0.022896								26.2333	-0.014211
26.25	-0.023323								26.25	-0.002897								26.25	-0.021347								26.25	-0.012442
26.2667	-0.016919								26.2667	-0.00565								26.2667	-0.019629								26.2667	-0.011042
26.2833	-0.012096								26.2833	-0.006213								26.2833	-0.01806								26.2833	-0.009523
26.3	-0.008503								26.3	-0.008636								26.3	-0.016241								26.3	-0.008884
26.3167	-0.003223								26.3167	-0.009514								26.3167	-0.014492								26.3167	-0.008226
26.3333	-0.002204								26.3333	-0.010732								26.3333	-0.012683								26.3333	-0.007382
26.35	-0.002125								26.35	-0.015341								26.35	-0.011084								26.35	-0.006818
26.3667	-0.001586								26.3667	0.00355								26.3667	-0.009654								26.3667	-0.005983
26.3833	-0.000608								26.3833	0.025012								26.3833	-0.008285								26.3833	-0.005389
26.4	0.000151								26.4	0.033373								26.4	-0.006806								26.4	-0.005135
26.4167	0.000623								26.4167	0.034934								26.4167	-0.005617								26.4167	-0.004348
26.4333	0.001001								26.4333	0.027732								26.4333	-0.004749								26.4333	-0.003859
26.45	0.000749								26.45	0.018581								26.45	-0.004071								26.45	-0.0035
26.4667	0.000587								26.4667	0.005869								26.4667	-0.003533								26.4667	-0.00352
26.4833	0.000785								26.4833	-0.002783								26.4833	-0.002974								26.4833	-0.003541
26.5	0.001142								26.5	-0.005865								26.5	-0.002536								26.5	-0.002972
26.5167	0.00152								26.5167	-0.006292								26.5167	-0.001799								26.5167	-0.002603
26.5333	0.001441								26.5333	-0.005286								26.5333	-0.001203								26.5333	-0.001939
26.55	0.000783								26.55	-0.00503								26.55	-0.000828								26.55	-0.001005
26.5667	-4.6e-05								26.5667	-0.004624								26.5667	-0.000472								26.5667	-0.000571
26.5833	-0.001405								26.5833	-0.004088								26.5833	-0.000196								26.5833	-0.000517
26.6	-0.001593								26.6	-0.003182								26.6	0.00016								26.6	-0.000263
26.6167	-0.001328								26.6167	-0.001824								26.6167	0.000344								26.6167	-0.000177
26.6333	-0.001362								26.6333	-0.001112								26.6333	0.000466								26.6333	-0.000117
26.65	-0.001916								26.65	-0.00022								26.65	0.000668								26.65	-3.8e-05
26.6667	-0.00197								26.6667	0.000342								26.6667	0.00071								26.6667	0.000522
26.6833	-0.001894								26.6833	0.001814								26.6833	0.000532								26.6833	0.000741
26.7	-0.001959								26.7	0.003596								26.7	0.000474								26.7	0.000791
26.7167	-0.001751								26.7167	0.005326								26.7167	0.000482								26.7167	0.000667
26.7333	-0.001695								26.7333	0.007922								26.7333	0.000328								26.7333	0.000674
26.75	-0.001489								26.75	0.002539								26.75	0.000324								26.75	0.000882
26.7667	-0.001163								26.7667	-0.002465								26.7667	0.00035								26.7667	0.001039
26.7833	-0.000887								26.7833	-0.005058								26.7833	0.000416								26.7833	0.001217
26.8	-0.000541								26.8	-0.007982								26.8	0.000382								26.8	0.001314
26.8167	-0.00055								26.8167	-0.016344								26.8167	0.000142								26.8167	0.001251
26.8333	-0.00059								26.8333	-0.025256								26.8333	-8.2e-05								26.8333	0.001296
26.85	-0.000649								26.85	-0.034238								26.85	-0.000596								26.85	0.001152
26.8667	-0.000408								26.8667	-0.033991								26.8667	-0.00108								26.8667	0.001227
26.8833	-0.000378								26.8833	-0.031633								26.8833	-0.001334								26.8833	0.001253
26.9	-0.000267								26.9	-0.029145								26.9	-0.001568								26.9	0.001308
26.9167	5.4e-05								26.9167	-0.02598								26.9167	-0.00166								26.9167	0.001572
26.9333	0.000288								26.9333	-0.024336								26.9333	-0.001818								26.9333	0.00182
26.95	0.000832								26.95	-0.021752								26.95	-0.001875								26.95	0.001958
26.9667	0.001146								26.9667	0.004462								26.9667	-0.001783								26.9667	0.002216
26.9833	0.00114								26.9833	0.024436								26.9833	-0.00163								26.9833	0.002605
27	0.001114								27	0.03141								27	-0.001678								27	0.002533
27.0167	0.001003								27.0167	0.023532								27.0167	-0.001563								27.0167	0.002343
27.0333	0.001189								27.0333	0.013318								27.0333	-0.001493								27.0333	0.002242
27.05	0.001265								27.05	0.003144								27.05	-0.001453								27.05	0.001561
27.0667	0.001251								27.0667	0.015361								27.0667	-0.001323								27.0667	0.001279
27.0833	0.001076								27.0833	0.047597								27.0833	-0.001323								27.0833	0.000938
27.1	0.000602								27.1	0.026893								27.1	-0.001203								27.1	0.000816
27.1167	0.000395								27.1167	0.001247								27.1167	-0.001157								27.1167	0.000726
27.1333	0.000545								27.1333	-0.019516								27.1333	-0.000973								27.1333	0.000814
27.15	0.000396								27.15	-0.00526								27.15	-0.000819								27.15	0.001092
27.1667	0.000347								27.1667	0.039666								27.1667	-0.000595								27.1667	0.00086
27.1833	-0.000143								27.1833	0.041643								27.1833	-9.1e-05								27.1833	0.000548
27.2	-0.000382								27.2	0.021349								27.2	0.000462								27.2	-5.4e-05
27.2167	-0.000524								27.2167	-0.001182								27.2167	0.000818								27.2167	-0.000368
27.2333	-0.000769								27.2333	-0.012513								27.2333	0.001196								27.2333	-0.000686
27.25	-0.000884								27.25	-0.013244								27.25	0.001503								27.25	-0.001194
27.2667	-0.000889								27.2667	-0.010845								27.2667	0.001771								27.2667	-0.001532
27.2833	-0.000784								27.2833	-0.009336								27.2833	0.001908								27.2833	-0.00174
27.3	-0.000638								27.3	-0.008257								27.3	0.001925								27.3	-0.001888
27.3167	-0.000626								27.3167	-0.007217								27.3167	0.00177								27.3167	-0.001821
27.3333	-0.000725								27.3333	-0.005452								27.3333	0.001699								27.3333	-0.00146
27.35	-0.000824								27.35	-0.004008								27.35	0.001568								27.35	-0.001249
27.3667	-0.000733								27.3667	-0.002653								27.3667	0.001317								27.3667	-0.000848
27.3833	-0.000542								27.3833	-0.001428								27.3833	0.000986								27.3833	-0.000937
27.4	-0.000401								27.4	-0.000293								27.4	0.000756								27.4	-0.001006
27.4167	-0.00034								27.4167	0.000357								27.4167	0.000853								27.4167	-0.000918
27.4333	-0.000188								27.4333	0.001067								27.4333	0.001067								27.4333	-0.000777
27.45	0.000113								27.45	0.002428								27.45	0.001091								27.45	-0.000455
27.4667	0.000345								27.4667	0.000848								27.4667	0.000955								27.4667	-0.000274
27.4833	0.000627								27.4833	-0.003291								27.4833	0.000809								27.4833	-0.000322
27.5	0.000918								27.5	-0.005931								27.5	0.000883								27.5	-0.00046
27.5167	0.001184								27.5167	-0.007326								27.5167	0.000915								27.5167	-0.00033
27.5333	0.001292								27.5333	-0.00696								27.5333	0.000733								27.5333	-0.000363
27.55	0.00149								27.55	-0.006895								27.55	0.000431								27.55	-7.6e-05
27.5667	0.001318								27.5667	-0.006509								27.5667	9.9e-05								27.5667	0.000131
27.5833	0.000687								27.5833	-0.007164								27.5833	-0.000214								27.5833	0.000328
27.6	0.000165								27.6	-0.006908								27.6	-0.000306								27.6	0.000635
27.6167	8e-06								27.6167	-0.005857								27.6167	-0.000302								27.6167	0.000805
27.6333	3.6e-05								27.6333	-0.004767								27.6333	-0.000403								27.6333	0.000784
27.65	-0.000417								27.65	-0.003956								27.65	-0.000274								27.65	0.000733
27.6667	-0.00073								27.6667	-0.001906								27.6667	-0.000166								27.6667	0.000782
27.6833	-0.000852								27.6833	0.006634								27.6833	-3.7e-05								27.6833	0.00053
27.7	-0.000785								27.7	0.011395								27.7	6.2e-05								27.7	0.000239
27.7167	-0.001072								27.7167	0.016972								27.7167	0.000115								27.7167	0.000103
27.7333	-0.001514								27.7333	0.016345								27.7333	0.000291								27.7333	4.8e-05
27.75	-0.001197								27.75	0.011938								27.75	0.000378								27.75	0.000104
27.7667	-0.000969								27.7667	0.017161								27.7667	0.000214								27.7667	0.000159
27.7833	-0.000562								27.7833	0.042314								27.7833	0.000131								27.7833	0.000314
27.8	-0.000414								27.8	0.040367								27.8	0.000167								27.8	0.000259
27.8167	-0.000318								27.8167	0.021499								27.8167	0.000186								27.8167	0.000201
27.8333	-2.6e-05								27.8333	0.003052								27.8333	8.7e-05								27.8333	0.000356
27.85	7.7e-05								27.85	-0.019386								27.85	2.8e-05								27.85	0.00038
27.8667	0.0004								27.8667	-0.031864								27.8667	0.000249								27.8667	0.000555
27.8833	0.000763								27.8833	-0.034551								27.8833	0.00048								27.8833	0.00037
27.9	0.000826								27.9	-0.029129								27.9	0.000651								27.9	0.000334
27.9167	0.000861								27.9167	-0.004571								27.9167	0.000703								27.9167	0.000176
27.9333	0.000885								27.9333	0.0237								27.9333	0.000554								27.9333	-6.8e-05
27.95	0.00088								27.95	0.033891								27.95	0.000406								27.95	-0.000122
27.9667	0.000855								27.9667	0.029673								27.9667	0.000258								27.9667	-0.000166
27.9833	0.00089								27.9833	0.002524								27.9833	-9e-05								27.9833	-0.00036
28	0.000875								28	-0.017984								28	-0.000249								28	-0.000244
28.0167	0.000824								28.0167	-0.021293								28.0167	-0.000399								28.0167	-0.00019
28.0333	0.000705								28.0333	-0.022368								28.0333	-0.000392								28.0333	-8.2e-05
28.05	0.000606								28.05	-0.023113								28.05	-0.000345								28.05	-1.3e-05
28.0667	0.000397								28.0667	-0.023678								28.0667	-0.000448								28.0667	-4.5e-05
28.0833	0.000288								28.0833	-0.024074								28.0833	-0.00055								28.0833	-5.6e-05
28.1	0.000208								28.1	-0.014719								28.1	-0.000703								28.1	-0.000178
28.1167	7.3e-05								28.1167	-0.004919								28.1167	-0.000721								28.1167	-0.000101
28.1333	-0.00013								28.1333	-0.002711								28.1333	-0.000812								28.1333	0.000472
28.15	-0.000213								28.15	-0.002714								28.15	-0.000784								28.15	0.000785
28.1667	-0.000187								28.1667	-0.001656								28.1667	-0.000736								28.1667	0.000958
28.1833	-0.00039								28.1833	-0.000898								28.1833	-0.001037								28.1833	0.001041
28.2	-0.000333								28.2	0.00105								28.2	-0.001249								28.2	0.001304
28.2167	-0.000183								28.2167	0.002966								28.2167	-0.001247								28.2167	0.001486
28.2333	-7.1e-05								28.2333	0.004191								28.2333	-0.00128								28.2333	0.002024
28.25	-4e-05								28.25	0.005916								28.25	-0.001192								28.25	0.002332
28.2667	-3.8e-05								28.2667	0.007001								28.2667	-0.001045								28.2667	0.00238
28.2833	0.000204								28.2833	0.007506								28.2833	-0.000938								28.2833	0.002348
28.3	0.000445								28.3	0.009461								28.3	-0.000711								28.3	0.002546
28.3167	0.00045								28.3167	0.010005								28.3167	-0.00037								28.3167	0.00255
28.3333	0.000486								28.3333	0.007614								28.3333	-0.000163								28.3333	0.002657
28.35	0.000593								28.35	0.006024								28.35	-4.6e-05								28.35	0.002584
28.3667	0.000719								28.3667	-0.001467								28.3667	2.1e-05								28.3667	0.002711
28.3833	0.000935								28.3833	-0.017207								28.3833	0.000208								28.3833	0.002968
28.4	0.001212								28.4	-0.024778								28.4	0.000275								28.4	0.002825
28.4167	0.00148								28.4167	0.005188								28.4167	0.000368								28.4167	0.002559
28.4333	0.001639								28.4333	0.040726								28.4333	0.000598								28.4333	0.002779
28.45	0.001887								28.45	0.045585								28.45	0.000808								28.45	0.002569
28.4667	0.001896								28.4667	0.029083								28.4667	0.000578								28.4667	0.002219
28.4833	0.001784								28.4833	0.011512								28.4833	0.000538								28.4833	0.002258
28.5	0.001173								28.5	0.00091								28.5	0.000497								28.5	0.002458
28.5167	0.001559								28.5167	-0.001718								28.5167	-3.5e-05								28.5167	0.003661
28.5333	0.001232								28.5333	-0.002794								28.5333	0.00092								28.5333	0.005986
28.55	-0.000585								28.55	-0.013081								28.55	-0.004126								28.55	0.003671
28.5667	-0.018492								28.5667	-0.038367								28.5667	-0.009801								28.5667	-0.007923
28.5833	-0.037289								28.5833	-0.022063								28.5833	-0.015626								28.5833	-0.019618
28.6	-0.059566								28.6	0.02126								28.6	-0.019801								28.6	-0.031472
28.6167	-0.077551								28.6167	0.011494								28.6167	-0.021608								28.6167	-0.03051
28.6333	-0.075654								28.6333	0.006889								28.6333	-0.022086								28.6333	-0.023659
28.65	-0.066517								28.65	0.017575								28.65	-0.022465								28.65	-0.016598
28.6667	-0.055221								28.6667	0.02154								28.6667	-0.022273								28.6667	-0.015627
28.6833	-0.042724								28.6833	0.006985								28.6833	-0.020851								28.6833	-0.014406
28.7	-0.032487								28.7	-0.008989								28.7	-0.0211								28.7	-0.012325
28.7167	-0.029184								28.7167	-0.027186								28.7167	-0.020849								28.7167	-0.010632
28.7333	-0.024044								28.7333	-0.049682								28.7333	-0.020019								28.7333	-0.009785
28.75	-0.022064								28.75	-0.054168								28.75	-0.019729								28.75	-0.008988
28.7667	-0.016884								28.7667	-0.024274								28.7667	-0.019249								28.7667	-0.008221
28.7833	-0.007174								28.7833	0.005021								28.7833	-0.017829								28.7833	-0.007804
28.8	-0.003994								28.8	-0.000525								28.8	-0.015829								28.8	-0.007407
28.8167	-0.001603								28.8167	-0.003207								28.8167	-0.014239								28.8167	-0.006595
28.8333	-0.001071								28.8333	-0.006033								28.8333	-0.013229								28.8333	-0.005747
28.85	-0.001398								28.85	-0.006879								28.85	-0.012389								28.85	-0.004849
28.8667	-0.001596								28.8667	-0.008035								28.8667	-0.011119								28.8667	-0.003991
28.8833	-0.001933								28.8833	-0.009381								28.8833	-0.009629								28.8833	-0.003243
28.9	-0.001681								28.9	-0.009376								28.9	-0.008369								28.9	-0.002795
28.9167	-0.00136								28.9167	-0.010321								28.9167	-0.007128								28.9167	-0.002576
28.9333	-0.001183								28.9333	-0.004045								28.9333	-0.005796								28.9333	-0.002236
28.95	-0.000925								28.95	0.007001								28.95	-0.004474								28.95	-0.001766
28.9667	-0.000958								28.9667	0.006067								28.9667	-0.003463								28.9667	-0.001406
28.9833	-0.00098								28.9833	0.003203								28.9833	-0.002831								28.9833	-0.001046
29	-0.000532								29	9e-06								29	-0.002329								29	-0.000606
29.0167	-0.000348								29.0167	-0.004706								29.0167	-0.001756								29.0167	-7.2e-05
29.0333	-0.000136								29.0333	-0.008324								29.0333	-0.001291								29.0333	7.4e-05
29.05	7.6e-05								29.05	-0.007292								29.05	-0.000976								29.05	0.000251
29.0667	0.000207								29.0667	-0.006								29.0667	-0.000871								29.0667	0.000448
29.0833	0.000499								29.0833	-0.005498								29.0833	-0.000596								29.0833	0.000904
29.1	0.000531								29.1	-0.002686								29.1	-0.000421								29.1	0.001631
29.1167	0.00081								29.1167	6e-06								29.1167	-8.3e-05								29.1167	0.002114
29.1333	0.000797								29.1333	0.00512								29.1333	0.000117								29.1333	0.002204
29.15	0.000704								29.15	0.007903								29.15	0.000457								29.15	0.002304
29.1667	0.000561								29.1667	0.009566								29.1667	0.000847								29.1667	0.002263
29.1833	0.000448								29.1833	0.008869								29.1833	0.000957								29.1833	0.002243
29.2	0.000504								29.2	0.007332								29.2	0.000977								29.2	0.001903
29.2167	0.000459								29.2167	0.007236								29.2167	0.000939								29.2167	0.001849
29.2333	0.00045								29.2333	0.007103								29.2333	0.000985								29.2333	0.001662
29.25	0.000241								29.25	0.00705								29.25	0.001021								29.25	0.001476
29.2667	0.000102								29.2667	0.007507								29.2667	0.000987								29.2667	0.001399
29.2833	0.000113								29.2833	0.007743								29.2833	0.000892								29.2833	0.001462
29.3	0.000194								29.3	0.00702								29.3	0.000918								29.3	0.001435
29.3167	1e-06								29.3167	0.006641								29.3167	0.000926								29.3167	0.001251
29.3333	-0.000168								29.3333	0.00713								29.3333	0.001066								29.3333	0.00121
29.35	-0.000476								29.35	0.007639								29.35	0.001145								29.35	0.001168
29.3667	-0.000604								29.3667	0.007189								29.3667	0.001085								29.3667	0.000997
29.3833	-0.000713								29.3833	0.007028								29.3833	0.000624								29.3833	0.000536
29.4	-0.000831								29.4	0.007817								29.4	0.000334								29.4	0.000525
29.4167	-0.000805								29.4167	0.008486								29.4167	-8.7e-05								29.4167	0.000809
29.4333	-0.000666								29.4333	0.008459								29.4333	-0.000248								29.4333	0.000691
29.45	-0.000596								29.45	0.008163								29.45	-0.00052								29.45	0.000502
29.4667	-0.000727								29.4667	0.007556								29.4667	-0.000741								29.4667	0.000473
29.4833	-0.000758								29.4833	0.0065								29.4833	-0.001043								29.4833	0.000964
29.5	-0.000639								29.5	0.005303								29.5	-0.001004								29.5	0.001155
29.5167	-0.000645								29.5167	0.003996								29.5167	-0.001059								29.5167	0.001423
29.5333	-0.000718								29.5333	0.002699								29.5333	-0.001307								29.5333	0.001649
29.55	-0.001011								29.55	0.001082								29.55	-0.001505								29.55	0.001545
29.5667	-0.001184								29.5667	-0.000654								29.5667	-0.001644								29.5667	0.001431
29.5833	-0.001257								29.5833	-0.001681								29.5833	-0.001702								29.5833	0.000838
29.6	-0.00126								29.6	-0.002857								29.6	-0.00146								29.6	0.000374
29.6167	-0.001266								29.6167	-0.004315								29.6167	-0.001072								29.6167	0.000356
29.6333	-0.001437								29.6333	-0.006455								29.6333	-0.000709								29.6333	0.000156
29.65	-0.001168								29.65	-0.004856								29.65	-0.000516								29.65	9.5e-05
29.6667	-0.000958								29.6667	0.000863								29.6667	-0.000723								29.6667	-0.000385
29.6833	-0.000849								29.6833	0.008573								29.6833	-0.000999								29.6833	-0.000656
29.7	-0.00062								29.7	0.008272								29.7	-0.000976								29.7	-0.000586
29.7167	-0.000569								29.7167	0.004043								29.7167	-0.000696								29.7167	-0.000712
29.7333	-0.000617								29.7333	-0.007611								29.7333	-0.00047								29.7333	-0.000483
29.75	-0.000615								29.75	-0.015755								29.75	-0.000294								29.75	-0.000684
29.7667	-0.000553								29.7667	-0.020979								29.7667	-0.000137								29.7667	-0.000335
29.7833	-0.000431								29.7833	-0.019844								29.7833	-2.1e-05								29.7833	-8.6e-05
29.8	-6.9e-05								29.8	-0.017298								29.8	0.000165								29.8	-0.000217
29.8167	0.000111								29.8167	-0.015947								29.8167	0.00044								29.8167	-0.000354
29.8333	0.00032								29.8333	-0.014642								29.8333	0.000693								29.8333	4.2e-05
29.85	0.000499								29.85	-0.012787								29.85	0.000867								29.85	-2.2e-05
29.8667	0.000758								29.8667	-0.010822								29.8667	0.00105								29.8667	0.000185
29.8833	0.000947								29.8833	-0.009637								29.8833	0.001283								29.8833	6.1e-05
29.9	0.000886								29.9	-0.008282								29.9	0.001257								29.9	0.000217
29.9167	0.00103								29.9167	-0.006139								29.9167	0.00106								29.9167	0.000336
29.9333	0.00107								29.9333	-0.004356								29.9333	0.000643								29.9333	0.000549
29.95	0.00091								29.95	-0.002734								29.95	0.000216								29.95	0.000651
29.9667	0.000461								29.9667	-0.001562								29.9667	-0.000251								29.9667	0.000873
29.9833	0.000381								29.9833	-0.000619								29.9833	-0.000408								29.9833	0.000715
30	0.000311								30	0.000123								30	-0.000405								30	0.000327
30.0167	1e-05								30.0167	0.000323								30.0167	-0.000242								30.0167	-4.9e-05
30.0333	-0.000238								30.0333	0.000786								30.0333	-0.000318								30.0333	-7.4e-05
30.05	-0.000436								30.05	0.00139								30.05	-0.000115								30.05	-0.000169
30.0667	-0.000904								30.0667	0.002093								30.0667	7.9e-05								30.0667	-0.000374
30.0833	-0.000932								30.0833	0.002697								30.0833	0.000182								30.0833	-0.000899
30.1	-0.000471								30.1	0.002951								30.1	0.000206								30.1	-0.001084
30.1167	-0.000365								30.1167	0.003321								30.1167	0.000129								30.1167	-0.000939
30.1333	-0.000371								30.1333	0.003781								30.1333	3.4e-05								30.1333	-0.000914
30.15	-0.000568								30.15	0.004012								30.15	-0.000172								30.15	-0.000769
30.1667	-0.000415								30.1667	0.004153								30.1667	-0.000337								30.1667	-0.001104
30.1833	0.000479								30.1833	0.004774								30.1833	-0.000353								30.1833	-0.001269
30.2	0.000962								30.2	0.004805								30.2	-0.000278								30.2	-0.001164
30.2167	0.001955								30.2167	0.004664								30.2167	-0.000173								30.2167	-0.001379
30.2333	0.002251								30.2333	0.004633								30.2333	8.3e-05								30.2333	-0.001224
30.25	0.002628								30.25	0.004702								30.25	0.00033								30.25	-0.001299
30.2667	0.002945								30.2667	0.004881								30.2667	0.000536								30.2667	-0.001344
30.2833	0.002921								30.2833	0.00526								30.2833	0.000612								30.2833	-0.0006
30.3	0.002838								30.3	0.005229								30.3	0.000679								30.3	-0.000475
30.3167	0.002965								30.3167	0.005239								30.3167	0.000486								30.3167	9.2e-05
30.3333	0.0031								30.3333	0.005325								30.3333	0.000185								30.3333	0.000452
30.35	0.003344								30.35	0.005121								30.35	-5.6e-05								30.35	-8e-06
30.3667	0.003408								30.3667	0.004357								30.3667	-0.000127								30.3667	-0.000278
30.3833	0.003383								30.3833	0.004114								30.3833	-0.000328								30.3833	-0.000839
30.4	0.003297								30.4	0.00414								30.4	-0.000479								30.4	-0.000969
30.4167	0.002597								30.4167	0.003948								30.4167	-0.000439								30.4167	-0.000814
30.4333	0.002398								30.4333	0.003676								30.4333	-0.000277								30.4333	-0.000952
30.45	0.002								30.45	0.002944								30.45	2.5e-05								30.45	-0.00105
30.4667	0.001321								30.4667	0.002672								30.4667	-2.4e-05								30.4667	-0.000878
30.4833	0.000722								30.4833	0.00263								30.4833	-8.2e-05								30.4833	-0.000536
30.5	0.000223								30.5	0.001988								30.5	-0.00017								30.5	-0.000474
30.5167	-0.00097								30.5167	0.001491								30.5167	-0.000117								30.5167	-0.000213
30.5333	-0.004796								30.5333	0.001377								30.5333	-3.2e-05								30.5333	-0.000138
30.55	-0.006612								30.55	0.001133								30.55	-0.000117								30.55	-0.000384
30.5667	-0.006078								30.5667	0.000549								30.5667	-0.000192								30.5667	-0.00075
30.5833	-0.004863								30.5833	0.000704								30.5833	-0.000128								30.5833	-0.000825
30.6	-0.003659								30.6	0.00025								30.6	-4.3e-05								30.6	-0.000761
30.6167	-0.002826								30.6167	-9e-06								30.6167	-2.6e-05								30.6167	-0.000642
30.6333	-0.002324								30.6333	-0.000289								30.6333	3.3e-05								30.6333	-0.000403
30.65	-0.002252								30.65	-0.000288								30.65	9.2e-05								30.65	-0.000113
30.6667	-0.001931								30.6667	-0.000248								30.6667	0.000261								30.6667	3.6e-05
30.6833	-0.001609								30.6833	-0.000318								30.6833	0.00023								30.6833	0.000306
30.7	-0.001327								30.7	8.3e-05								30.7	0.000239								30.7	0.000695
30.7167	-0.000646								30.7167	0.000427								30.7167	0.000311								30.7167	0.001425
30.7333	-2.5e-05								30.7333	0.000507								30.7333	0.000415								30.7333	0.001974
30.75	0.000266								30.75	0.000588								30.75	0.000489								30.75	0.002193
30.7667	0.000167								30.7667	0.000678								30.7667	0.000413								30.7667	0.002562
30.7833	2.8e-05								30.7833	0.000918								30.7833	7.7e-05								30.7833	0.00313
30.8	0.000459								30.8	0.000928								30.8	-1.8e-05								30.8	0.003339
30.8167	0.000543								30.8167	0.000931								30.8167	-2e-06								30.8167	0.003541
30.8333	0.00053								30.8333	0.000615								30.8333	0.000237								30.8333	0.003818
30.85	0.000858								30.85	-0.000101								30.85	0.000417								30.85	0.003575
30.8667	0.000875								30.8667	-0.000768								30.8667	0.000386								30.8667	0.003592
30.8833	0.001113								30.8833	-0.000194								30.8833	0.000145								30.8833	0.00395
30.9	0.00143								30.9	0.00014								30.9	-0.000265								30.9	0.004637
30.9167	0.001272								30.9167	-0.000164								30.9167	-0.000334								30.9167	0.004975
30.9333	0.001211								30.9333	-0.000375								30.9333	-0.00024								30.9333	0.005164
30.95	0.0016								30.95	-0.000795								30.95	0.000234								30.95	0.004644
30.9667	0.001929								30.9667	-0.001566								30.9667	0.000248								30.9667	0.004114
30.9833	0.001528								30.9833	-0.004266								30.9833	-0.000258								30.9833	0.003214
31	0.001627								31	-0.007217								31	0.000397								31	0.003064
31.0167	7e-05								31.0167	-0.011736								31.0167	0.001452								31.0167	0.004246
31.0333	0.00043								31.0333	-0.016177								31.0333	-0.00014								31.0333	0.004708
31.05	0.00089								31.05	-0.025379								31.05	-0.003932								31.05	0.002789
31.0667	-0.0167								31.0667	-0.03409								31.0667	-0.010744								31.0667	-0.00887
31.0833	-0.03729								31.0833	-0.050982								31.0833	-0.017366								31.0833	-0.015849
31.1	-0.05819								31.1	-0.050124								31.1	-0.021188								31.1	-0.022927
31.1167	-0.074927								31.1167	-0.020773								31.1167	-0.022388								31.1167	-0.022745
31.1333	-0.077719								31.1333	-0.000932								31.1333	-0.022777								31.1333	-0.016459
31.15	-0.072381								31.15	0.013629								31.15	-0.022736								31.15	-0.011314
31.1667	-0.055823								31.1667	0.00944								31.1667	-0.022465								31.1667	-0.010608
31.1833	-0.039185								31.1833	0.003391								31.1833	-0.021593								31.1833	-0.010703
31.2	-0.030727								31.2	-0.002178								31.2	-0.021382								31.2	-0.010368
31.2167	-0.029748								31.2167	-0.001069								31.2167	-0.02189								31.2167	-0.009111
31.2333	-0.025025								31.2333	0.001609								31.2333	-0.021586								31.2333	-0.008299
31.25	-0.020711								31.25	0.006326								31.25	-0.021112								31.25	-0.008047
31.2667	-0.015178								31.2667	0.000863								31.2667	-0.019969								31.2667	-0.007725
31.2833	-0.008135								31.2833	-0.01614								31.2833	-0.018445								31.2833	-0.007373
31.3	-0.002642								31.3	-0.023192								31.3	-0.016851								31.3	-0.007151
31.3167	-0.000588								31.3167	-0.019191								31.3167	-0.015327								31.3167	-0.006947
31.3333	-0.000613								31.3333	-0.010335								31.3333	-0.013611								31.3333	-0.006705
31.35	-0.000358								31.35	0.00751								31.35	-0.012056								31.35	-0.006323
31.3667	0.000347								31.3667	0.009455								31.3667	-0.01054								31.3667	-0.005631
31.3833	0.001332								31.3833	0.006381								31.3833	-0.009025								31.3833	-0.005129
31.4	0.001348								31.4	0.005226								31.4	-0.00775								31.4	-0.004687
31.4167	0.001292								31.4167	0.003921								31.4167	-0.006494								31.4167	-0.004289
31.4333	0.001436								31.4333	0.002979								31.4333	-0.005297								31.4333	-0.004234
31.45	0.00162								31.45	0.001427								31.45	-0.004131								31.45	-0.004328
31.4667	0.002074								31.4667	0.000265								31.4667	-0.003054								31.4667	-0.004132
31.4833	0.002168								31.4833	-0.000576								31.4833	-0.002088								31.4833	-0.003647
31.5	0.001802								31.5	-0.001938								31.5	-0.001381								31.5	-0.003171
31.5167	0.001352								31.5167	-0.003298								31.5167	-0.000705								31.5167	-0.003359
31.5333	0.000705								31.5333	0.00335								31.5333	-0.000258								31.5333	-0.003097
31.55	-0.000132								31.55	0.015728								31.55	0.000109								31.55	-0.002715
31.5667	-0.000519								31.5667	-0.001344								31.5667	0.000385								31.5667	-0.002103
31.5833	-0.000566								31.5833	-0.034286								31.5833	0.000332								31.5833	-0.001661
31.6	-0.000953								31.6	-0.064208								31.6	0.000359								31.6	-0.001218
31.6167	-0.001669								31.6167	-0.084437								31.6167	0.000175								31.6167	-0.000783
31.6333	-0.002011								31.6333	-0.068305								31.6333	5.1e-05								31.6333	-0.000898
31.65	-0.002273								31.65	-0.024433								31.65	0.000207								31.65	-0.000683
31.6667	-0.002495								31.6667	0.001079								31.6667	0.000294								31.6667	-0.000578
31.6833	-0.003007								31.6833	0.016121								31.6833	0.0004								31.6833	-0.000243
31.7	-0.003409								31.7	0.023803								31.7	0.000236								31.7	0.000402
31.7167	-0.003432								31.7167	0.021865								31.7167	2.1e-05								31.7167	0.000689
31.7333	-0.002957								31.7333	0.020242								31.7333	-2.5e-05								31.7333	0.00082
31.75	-0.002341								31.75	0.019178								31.75	9e-06								31.75	0.0014
31.7667	-0.001576								31.7667	0.017934								31.7667	-8.8e-05								31.7667	0.001881
31.7833	-0.00117								31.7833	0.01661								31.7833	-0.000134								31.7833	0.002202
31.8	-0.001125								31.8	0.014866								31.8	-0.00021								31.8	0.002073
31.8167	-0.000578								31.8167	0.013142								31.8167	-0.000378								31.8167	0.001802
31.8333	0.00014								31.8333	0.01209								31.8333	-0.000418								31.8333	0.001858
31.85	0.000159								31.85	0.010909								31.85	-0.000388								31.85	0.001845
31.8667	0.000247								31.8667	0.009748								31.8667	-0.000329								31.8667	0.001802
31.8833	0.000366								31.8833	0.008967								31.8833	-0.000289								31.8833	0.001718
31.9	0.000465								31.9	0.009356								31.9	-0.000109								31.9	0.001685
31.9167	0.000487								31.9167	0.008926								31.9167	0.000248								31.9167	0.001894
31.9333	0.000509								31.9333	0.008165								31.9333	0.000293								31.9333	0.002069
31.95	0.000711								31.95	0.007405								31.95	0.000307								31.95	0.002144
31.9667	0.001023								31.9667	0.007254								31.9667	0.000281								31.9667	0.001999
31.9833	0.001335								31.9833	0.008023								31.9833	0.000225								31.9833	0.001774
32	0.001296								32	0.006983								32	0.00016								32	0.001378
32.0167	0.001225								32.0167	0.00592								32.0167	3.2e-05								32.0167	0.001218
32.0333	0.000898								32.0333	0.006403								32.0333	-0.000161								32.0333	0.001085
32.05	0.0007								32.05	0.005875								32.05	-0.000353								32.05	0.000893
32.0667	0.000602								32.0667	0.002997								32.0667	-0.000376								32.0667	0.000651
32.0833	0.000705								32.0833	0.001679								32.0833	-0.000438								32.0833	0.000608
32.1	0.000967								32.1	-0.000138								32.1	-0.00055								32.1	0.000796
32.1167	0.001077								32.1167	-0.00172								32.1167	-0.000725								32.1167	0.000737
32.1333	0.001103								32.1333	-0.003831								32.1333	-0.000735								32.1333	0.000536
32.15	0.001208								32.15	-0.004712								32.15	-0.000616								32.15	0.000365
32.1667	0.001294								32.1667	-0.005563								32.1667	-0.000616								32.1667	-6.6e-05
32.1833	0.000949								32.1833	-0.007464								32.1833	-0.000836								32.1833	-0.000147
32.2	0.000935								32.2	-0.003495								32.2	-0.000926								32.2	-0.000298
32.2167	0.000887								32.2167	0.001908								32.2167	-0.000848								32.2167	-0.000257
32.2333	0.000643								32.2333	0.00339								32.2333	-0.000905								32.2333	-0.000291
32.25	0.000298								32.25	0.002501								32.25	-0.000912								32.25	-0.000624
32.2667	-6.6e-05								32.2667	0.000892								32.2667	-0.000689								32.2667	-0.001118
32.2833	-0.000361								32.2833	0.000364								32.2833	-0.000606								32.2833	-0.001162
32.3	-0.000775								32.3	-0.000115								32.3	-0.000393								32.3	-0.001026
32.3167	-0.000965								32.3167	0.000251								32.3167	-0.000342								32.3167	-0.000778
32.3333	-0.000886								32.3333	-0.000333								32.3333	-0.000322								32.3333	-0.000417
32.35	-0.001066								32.35	-0.001247								32.35	-0.000363								32.35	-0.000266
32.3667	-0.001127								32.3667	-0.001352								32.3667	-0.000253								32.3667	-0.000215
32.3833	-0.001138								32.3833	-0.000656								32.3833	-0.000234								32.3833	-0.000184
32.4	-0.001218								32.4	0.00073								32.4	-0.000244								32.4	-0.000174
32.4167	-0.001225								32.4167	0.002841								32.4167	-8.4e-05								32.4167	-0.000191
32.4333	-0.001265								32.4333	-0.003197								32.4333	0.000267								32.4333	0.000154
32.45	-0.001546								32.45	-0.011496								32.45	0.000447								32.45	8e-05
32.4667	-0.001646								32.4667	-0.010194								32.4667	0.000548								32.4667	0.000265
32.4833	-0.001746								32.4833	-0.010102								32.4833	0.000559								32.4833	0.000421
32.5	-0.001846								32.5	-0.01218								32.5	0.00061								32.5	0.000466
32.5167	-0.001831								32.5167	-0.005547								32.5167	0.000753								32.5167	0.000433
32.5333	-0.001617								32.5333	0.012367								32.5333	0.00099								32.5333	0.000403
32.55	-0.001363								32.55	0.026161								32.55	0.000907								32.55	0.000194
32.5667	-0.000709								32.5667	0.007494								32.5667	0.000894								32.5667	0.000494
32.5833	-0.000175								32.5833	-0.004132								32.5833	0.000871								32.5833	0.000424
32.6	0.000179								32.6	-0.010308								32.6	0.000629								32.6	7.5e-05
32.6167	0.000282								32.6167	-0.011064								32.6167	0.000488								32.6167	-0.000424
32.6333	0.000811								32.6333	-0.009985								32.6333	0.000384								32.6333	-0.00074
32.65	0.0011								32.65	-0.009185								32.65	0.000431								32.65	-0.000975
32.6667	0.001189								32.6667	-0.009185								32.6667	0.000447								32.6667	-0.000861
32.6833	0.000798								32.6833	-0.009336								32.6833	0.000503								32.6833	-0.001036
32.7	0.000477								32.7	-0.008946								32.7	0.000539								32.7	-0.001232
32.7167	0.000488								32.7167	-0.008642								32.7167	0.000797								32.7167	-0.001276
32.7333	0.000512								32.7333	-0.009422								32.7333	0.000843								32.7333	-0.001168
32.75	0.000767								32.75	-0.010162								32.75	0.000668								32.75	-0.001149
32.7667	0.000941								32.7667	-0.008502								32.7667	0.000463								32.7667	-0.00132
32.7833	0.000546								32.7833	6.8e-05								32.7833	0.000359								32.7833	-0.001721
32.8	8e-05								32.8	0.007048								32.8	0.000284								32.8	-0.001972
32.8167	1.8e-05								32.8167	0.015516								32.8167	0.000122								32.8167	-0.002021
32.8333	-0.000195								32.8333	0.016765								32.8333	-5.5e-05								32.8333	-0.001762
32.85	-0.000418								32.85	0.015354								32.85	-0.000152								32.85	-0.001103
32.8667	-0.000631								32.8667	0.013453								32.8667	-0.000319								32.8667	-0.000594
32.8833	-0.000354								32.8833	0.010941								32.8833	-0.000526								32.8833	-0.000245
32.9	0.000183								32.9	0.00504								32.9	-0.000652								32.9	0.000183
32.9167	0.000296								32.9167	-0.004075								32.9167	-0.000708								32.9167	0.000598
32.9333	0.000242								32.9333	-0.007123								32.9333	-0.000638								32.9333	0.000758
32.95	0.000178								32.95	-0.00818								32.95	-0.000349								32.95	0.000918
32.9667	0.000643								32.9667	-0.008968								32.9667	9e-05								32.9667	0.000798
32.9833	0.000889								32.9833	-0.010655								32.9833	0.000229								32.9833	0.000668
33	0.000975								33	-0.011743								33	0.000348								33	0.000808
33.0167	0.001068								33.0167	-0.013329								33.0167	0.000589								33.0167	0.000977
33.0333	0.001428								33.0333	-0.016012								33.0333	0.000973								33.0333	0.001418
33.05	0.001697								33.05	-0.009955								33.05	0.001078								33.05	0.00175
33.0667	0.002257								33.0667	0.000801								33.0667	0.001042								33.0667	0.002152
33.0833	0.001937								33.0833	0.013338								33.0833	0.000896								33.0833	0.002313
33.1	0.001987								33.1	0.022645								33.1	0.00068								33.1	0.002015
33.1167	0.001434								33.1167	0.033015								33.1167	0.000475								33.1167	0.001867
33.1333	0.000567								33.1333	0.026941								33.1333	0.000412								33.1333	0.001926
33.15	0.00025								33.15	0.010288								33.15	0.000409								33.15	0.001875
33.1667	-0.001286								33.1667	0.004474								33.1667	0.000326								33.1667	0.001734
33.1833	-0.001603								33.1833	0.00969								33.1833	0.000263								33.1833	0.001383
33.2	-0.00185								33.2	0.013986								33.2	0.00021								33.2	0.001102
33.2167	-0.001811								33.2167	0.016792								33.2167	0.000326								33.2167	0.00088
33.2333	-0.000909								33.2333	0.027086								33.2333	0.000451								33.2333	0.000784
33.25	-0.000627								33.25	0.03065								33.25	0.000396								33.25	0.000918
33.2667	-0.000625								33.2667	0.032123								33.2667	0.000292								33.2667	0.001152
33.2833	0.000227								33.2833	0.031987								33.2833	0.000127								33.2833	0.001426
33.3	0.000949								33.3	0.013411								33.3	-0.000178								33.3	0.00131
33.3167	0.001576								33.3167	0.002146								33.3167	-0.000415								33.3167	0.001262
33.3333	0.000995								33.3333	-0.022255								33.3333	-0.000617								33.3333	0.001173
33.35	0.001184								33.35	-0.036856								33.35	-0.000909								33.35	0.001124
[truncated: 310 more rows]
