# Supplementary material for: Small molecule disruption of RARα/NCoR1 interaction inhibits chaperone-mediated autophagy in cancer
Source: EMBO Mol Med. 2025 Jun 9;17(7):1716–55. doi: 10.1038/s44321-025-00254-y (PMC12254369; doi:10.1038/s44321-025-00254-y)
Supplement: Supplementary file 14 — Figure EV5 Source Data [file 44321_2025_254_MOESM14_ESM.zip › EV5/FigEV5B.xlsx]

## Sheet: Fig. EV5B
	Table 1. Genes changing in WT with C7 (p<0.05 >1.5 folds <0.5 folds)													Table 2. Genes changing Iwith the mutation (p<0.05 >1.5 folds <0.5 folds)													Table3. Genes changing in the same direction with C7 and the mutation (p<0.05 >1.5 folds <0.5 folds)																		Table4. Genes changing with C7 in the mutant (p<0.05 >1.5 folds <0.5 folds)
	gene_name	gene_id	WT_DMSO 1	WT_DMSO 2	WT_DMSO 3	WT_C7 1	WT_C7 2	WT_C7 3	WTC7 vs WT	WTC7 vs WT	pval			gene_name	gene_id	AHT_DMSO 1	AHT_DMSO 2	AHT_DMSO 3	WT_DMSO 1	WT_DMSO 2	WT_DMSO 3	AHT vs WT	AH vs WT	pval			gene_name	gene_id	AHT_DMSO 1	AHT_DMSO 2	AHT_DMSO 3	WT_DMSO 1	WT_DMSO 2	WT_DMSO 3	WT_C7 1	WT_C7 2	WT_C7 3		AH vs WT	pval	WTC7 vs WT	pval			gene_name	gene_id	AHT_DMSO 1	AHT_DMSO 2	AHT_DMSO 3
	AL132800.1	ENSG00000258744	1.38064	1.15486	1.00893	0	0	0		-3	0.00827169			ANKRD33B-AS1	ENSG00000250106	0	0	0	2.07096	2.30973	2.01785		-4	0.00176638			AL132800.1	ENSG00000258744	0	0	0	1.38064	1.15486	1.00893	0	0	0	AL132800.1	-4	0.00827169	-4	0.00827169			RPS27AP12	ENSG00000225224	2.06142	2.61114	2.69287
	AC006946.1	ENSG00000235328	0.69032	1.15486	1.00893	0	0	0		-3	0.0201576			HCG23	ENSG00000225914	0	0	0	2.07096	2.30973	2.01785		-4	0.00176638			KRT8P42	ENSG00000220378	0	0	0	2.07096	1.15486	2.01785	0	0	0	KRT8P42	-4	0.0276633	-4	0.0276633			DLGAP4-AS1	ENSG00000232907	3.09213	2.61114	3.5905
	ARL2BPP4	ENSG00000249312	0.69032	1.15486	1.00893	0	0	0		-3	0.0201576			SRP72P2	ENSG00000188451	0	0	0	2.07096	2.30973	2.01785		-4	0.00176638			AC009407.1	ENSG00000261829	0	0	0	2.07096	3.46459	4.03571	0.922761	0	0	AC009407.1	-4	0.03186	-1.73457	0.0216805			GDPD4	ENSG00000178795	1.03071	1.30557	0.897624
	NOXO1	ENSG00000196408	0.69032	1.15486	1.00893	0	0	0		-3	0.0201576			AC012186.3	ENSG00000280376	0	0	0	2.07096	2.30973	2.01785		-4	0.00176638			AC004877.2	ENSG00000280149	0	0	0	1.38064	2.30973	3.02678	0.922761	0.723361	0	AC004877.2	-4	0.0424302	-1.38187	0.0498949			AL133346.1	ENSG00000227220	1.03071	1.30557	0.897624
	KIF25	ENSG00000125337	0.69032	1.15486	1.00893	0	0	0		-3	0.0201576			AC130651.1	ENSG00000262171	0	0	0	1.38064	1.15486	1.00893		-4	0.00827169			AC018638.6	ENSG00000271344	0	1.30557	1.79525	10.3548	9.23891	5.04464	0.922761	1.44672	2.73691	AC018638.6	-2.35714	0.0364444	-2.34844	0.0450167			AC009061.1	ENSG00000261320	1.03071	1.30557	0.897624
	KRT8P42	ENSG00000220378	2.07096	1.15486	2.01785	0	0	0		-3	0.0276633			AP000787.1	ENSG00000245552	0	0	0	1.38064	1.15486	1.00893		-4	0.00827169			AC099520.1	ENSG00000251574	1.03071	0	0	6.21288	4.61945	3.02678	0	0.723361	1.82461	AC099520.1	-2.10329	0.0310449	-1.94674	0.0343371			FTH1P4	ENSG00000242992	1.03071	1.30557	0.897624
	ACTG1P24	ENSG00000226359	1.38064	1.15486	2.01785	0	0	0		-3	0.02778			AL132800.1	ENSG00000258744	0	0	0	1.38064	1.15486	1.00893		-4	0.00827169			TPTE2P1	ENSG00000253771	7.21496	1.30557	1.79525	8.28384	8.08404	12.1071	0.922761	5.06353	5.47382	TPTE2P1	-1.8611	0.0656731	-1.66215	0.0447175			AC096582.3	ENSG00000283247	1.03071	1.30557	0.897624
	FGF14	ENSG00000102466	1.38064	2.30973	3.02678	0	0	0		-3	0.0424302			AL096828.1	ENSG00000231977	0	0	0	1.38064	1.15486	1.00893		-4	0.00827169			LIFR-AS1	ENSG00000244968	2.06142	5.22228	1.79525	8.28384	12.7035	8.07142	3.69104	2.89345	3.64921	LIFR-AS1	-1.81926	0.0272672	-1.48196	0.0496516			AC105429.1	ENSG00000276337	1.03071	1.30557	0.897624
	RNA5SP195	ENSG00000199545	2.07096	2.30973	1.00893	0	0	0		-3	0.0461225			AC084262.1	ENSG00000260253	0	0	0	1.38064	1.15486	1.00893		-4	0.00827169			AC126564.1	ENSG00000280217	3.09213	5.22228	0.897624	11.0451	6.92918	8.07142	2.76828	4.34017	5.47382	AC126564.1	-1.80446	0.0327322	-1.07718	0.0457559			AC027644.3	ENSG00000272831	1.03071	1.30557	0.897624
	NPIPB15	ENSG00000196436	2.07096	2.30973	1.00893	0	0	0		-3	0.0461225			OR1Q1	ENSG00000165202	0	0	0	1.38064	1.15486	1.00893		-4	0.00827169			AL049869.3	ENSG00000259116	1.03071	0	4.48812	8.97415	6.92918	6.05356	2.76828	2.17008	5.47382	AL049869.3	-1.74721	0.0350384	-1.17232	0.0462457			AC016597.1	ENSG00000261329	1.03071	1.30557	0.897624
	AC011676.1	ENSG00000253307	7.59352	9.23891	6.05356	2.76828	0.723361	0.912303		-2.6203	0.00732893			NLRP12	ENSG00000142405	0	0	0	1.38064	1.15486	1.00893		-4	0.00827169			MIR2116	ENSG00000253030	0	0	0.897624	3.4516	2.30973	3.02678	0	0.723361	1.82461	MIR2116	-1.68674	0.00435096	-1.33074	0.0380103			SNORA58	ENSG00000249020	2.06142	2.61114	1.79525
	CCDC170	ENSG00000120262	10.3548	10.3938	12.1071	0.922761	1.44672	4.56151		-2.58044	0.006764			DDX4	ENSG00000152670	0	0	0	1.38064	1.15486	1.00893		-4	0.00827169			TAL2	ENSG00000186051	2.06142	2.61114	1.79525	6.21288	8.08404	6.05356	2.76828	2.17008	3.64921	TAL2	-1.65854	0.0114666	-1.2646	0.0106985			AC068051.1	ENSG00000197585	2.06142	2.61114	1.79525
	SPDYE6	ENSG00000260097	8.97415	4.61945	6.05356	1.84552	0.723361	0.912303		-2.56229	0.0440636			AL731566.2	ENSG00000276742	0	0	0	1.38064	1.15486	1.00893		-4	0.00827169			C9orf50	ENSG00000179058	2.06142	0	0.897624	5.52256	3.46459	4.03571	0.922761	0.723361	1.82461	C9orf50	-1.64637	0.0172719	-1.99548	0.0183812			AC007663.1	ENSG00000161132	2.06142	2.61114	1.79525
	AC018638.6	ENSG00000271344	10.3548	9.23891	5.04464	0.922761	1.44672	2.73691		-2.34844	0.0450167			AC007537.2	ENSG00000242405	0	0	0	1.38064	1.15486	1.00893		-4	0.00827169			LINC01060	ENSG00000249378	1.03071	10.4446	1.79525	8.28384	6.92918	10.0893	3.69104	3.61681	4.56151	LINC01060	-1.63508	0.31425	-1.08316	0.0294013			AC108693.1	ENSG00000239280	4.12284	5.22228	6.28337
	SRMS	ENSG00000125508	7.59352	4.61945	9.08035	0.922761	3.61681	0.912303		-2.2363	0.0352424			USP32P2	ENSG00000233327	0	0	0	1.38064	1.15486	1.00893		-4	0.00827169			DSG2-AS1	ENSG00000264859	1.03071	3.91671	3.5905	6.21288	6.92918	9.08035	0	2.17008	0	DSG2-AS1	-1.58441	0.0221941	-1.75248	0.00441713			PROX2	ENSG00000119608	2.06142	1.30557	1.79525
	AC021321.1	ENSG00000271966	2.76128	4.61945	5.04464	0.922761	0	0.912303		-2.1268	0.0233792			RPS15AP12	ENSG00000232134	0	0	0	1.38064	1.15486	1.00893		-4	0.00827169			AC009032.1	ENSG00000274093	1.03071	0	0	2.76128	3.46459	3.02678	0	1.44672	0	AC009032.1	-1.57497	0.00483306	-1.08581	0.0200398			MIR6781	ENSG00000278447	2.06142	1.30557	1.79525
	AP001020.2	ENSG00000264635	6.21288	3.46459	4.03571	1.84552	0.723361	0.912303		-2.05212	0.0401066			AC068707.2	ENSG00000285712	0	0	0	1.38064	2.30973	2.01785		-4	0.0201576			WFDC5	ENSG00000175121	0	0	0.897624	2.07096	3.46459	2.01785	0	0.723361	0.912303	WFDC5	-1.44108	0.0230641	-1.58508	0.0327363			RF00019	ENSG00000201451	2.06142	1.30557	1.79525
	C9orf50	ENSG00000179058	5.52256	3.46459	4.03571	0.922761	0.723361	1.82461		-1.99548	0.0183812			AC010385.3	ENSG00000277878	0	0	0	1.38064	2.30973	2.01785		-4	0.0201576			AC009119.2	ENSG00000260300	1.03071	3.91671	0.897624	4.14192	5.77432	3.02678	0.922761	1.44672	0	AC009119.2	-1.44009	0.138432	-1.85084	0.0291212			RPL37P6	ENSG00000241431	2.06142	1.30557	1.79525
	AC099520.1	ENSG00000251574	6.21288	4.61945	3.02678	0	0.723361	1.82461		-1.94674	0.0343371			SMIM24	ENSG00000095932	0	0	0	0.69032	1.15486	1.00893		-4	0.0201576			AC018521.6	ENSG00000266601	1.03071	0	3.5905	5.52256	5.77432	4.03571	1.84552	2.89345	0.912303	AC018521.6	-1.39203	0.0592797	-1.57447	0.0150276			AC007238.1	ENSG00000231043	2.06142	1.30557	1.79525
	AL731563.3	ENSG00000272630	5.52256	5.77432	4.03571	1.84552	1.44672	0.912303		-1.9078	0.00933554			AL592293.2	ENSG00000234297	0	0	0	0.69032	1.15486	1.00893		-4	0.0201576			LYPD6	ENSG00000187123	1.03071	0	0.897624	2.07096	3.46459	2.01785	0.922761	0	0	LYPD6	-1.34136	0.0369591	-1.40124	0.0231535			AC095057.3	ENSG00000260296	2.06142	1.30557	1.79525
	ARPC3P1	ENSG00000226284	2.07096	2.30973	4.03571	0	0.723361	0		-1.89083	0.0396563			AC104590.1	ENSG00000259251	0	0	0	0.69032	1.15486	1.00893		-4	0.0201576			AL110118.2	ENSG00000259066	0	2.61114	0.897624	5.52256	3.46459	3.02678	0	1.44672	1.82461	AL110118.2	-1.3375	0.0593355	-1.25175	0.0422456			AC009107.2	ENSG00000260927	2.06142	1.30557	1.79525
	ACTA2-AS1	ENSG00000180139	2.76128	4.61945	6.05356	1.84552	0.723361	0		-1.88187	0.0421639			AC007663.3	ENSG00000273139	0	0	0	0.69032	1.15486	1.00893		-4	0.0201576			FAM90A25P	ENSG00000251402	1.03071	0	0	3.4516	2.30973	2.01785	0.922761	0.723361	0	FAM90A25P	-1.2923	0.0173388	-1.62753	0.0231288			BIRC6-AS1	ENSG00000230046	3.09213	2.61114	1.79525
	AC073332.1	ENSG00000237773	7.59352	4.61945	5.04464	2.76828	1.44672	0.912303		-1.86596	0.0288883			MTCYBP18	ENSG00000244921	0	0	0	0.69032	1.15486	1.00893		-4	0.0201576			LRIT3	ENSG00000183423	1.03071	0	0.897624	2.76128	2.30973	2.01785	0	1.44672	0.912303	LRIT3	-1.28472	0.0155904	-1.02844	0.04538			AC010271.2	ENSG00000277453	6.18425	5.22228	3.5905
	AC009119.2	ENSG00000260300	4.14192	5.77432	3.02678	0.922761	1.44672	0		-1.85084	0.0291212			CCDC155	ENSG00000161609	0	0	0	0.69032	1.15486	1.00893		-4	0.0201576			FNDC8	ENSG00000073598	2.06142	1.30557	4.48812	4.14192	6.92918	6.05356	1.84552	2.17008	1.82461	FNDC8	-1.28211	0.0724096	-1.5238	0.0424614			SLC35E1P1	ENSG00000238286	3.09213	5.22228	3.5905
	AC138649.2	ENSG00000277435	3.4516	2.30973	2.01785	0	0.723361	0		-1.80315	0.0166881			RPS24P8	ENSG00000224094	0	0	0	0.69032	1.15486	1.00893		-4	0.0201576			AC011676.1	ENSG00000253307	3.09213	3.91671	2.69287	7.59352	9.23891	6.05356	2.76828	0.723361	0.912303	AC011676.1	-1.2343	0.0283673	-2.6203	0.00732893			AC103691.1	ENSG00000274383	2.06142	2.61114	3.5905
	HM13-AS1	ENSG00000230613	3.4516	5.77432	3.02678	1.84552	0.723361	0		-1.76316	0.0419507			MIR106B	ENSG00000208036	0	0	0	0.69032	1.15486	1.00893		-4	0.0201576			C7orf25	ENSG00000136197	11.3378	1.30557	12.5667	10.3548	16.1681	14.125	3.69104	4.34017	7.29842	C7orf25	-1.22273	0.287644	-1.44604	0.0193686			MIR3929	ENSG00000265641	1.03071	1.30557	1.79525
	AC002310.1	ENSG00000235560	4.83224	5.77432	5.04464	1.84552	2.17008	0.912303		-1.75591	0.00217007			RF00151	ENSG00000212615	0	0	0	0.69032	1.15486	1.00893		-4	0.0201576			AC097263.1	ENSG00000228519	0	1.30557	0.897624	2.07096	2.30973	3.02678	0	1.44672	0.912303	AC097263.1	-1.17084	0.0258295	-1.08508	0.0362832			AL691482.3	ENSG00000249007	1.03071	1.30557	1.79525
	DSG2-AS1	ENSG00000264859	6.21288	6.92918	9.08035	0	2.17008	0		-1.75248	0.00441713			AC011411.1	ENSG00000249363	0	0	0	0.69032	1.15486	1.00893		-4	0.0201576			SUSD3	ENSG00000157303	6.18425	11.7501	13.4644	27.6128	20.7875	19.1696	13.8414	7.95698	10.9476	SUSD3	-1.16379	0.0247996	-1.06332	0.0258988			SNORA70G	ENSG00000206650	1.03071	1.30557	1.79525
	AC012651.1	ENSG00000258461	2.07096	3.46459	2.01785	0	0.723361	0		-1.75248	0.0238318			IGHG2	ENSG00000211893	0	0	0	0.69032	1.15486	1.00893		-4	0.0201576			AC015849.4	ENSG00000270894	1.03071	0	0.897624	2.07096	2.30973	2.01785	0.922761	0.723361	0.912303	AC015849.4	-1.14637	0.0361704	-1.32881	0.000532769			AC025809.1	ENSG00000267662	1.03071	1.30557	1.79525
	AC009407.1	ENSG00000261829	2.07096	3.46459	4.03571	0.922761	0	0		-1.73457	0.0216805			ACOXL	ENSG00000153093	0	0	0	0.69032	1.15486	1.00893		-4	0.0201576			AADACL2-AS1	ENSG00000242908	15.4606	7.83342	2.69287	17.258	17.323	11.0982	7.38209	2.17008	7.29842	AADACL2-AS1	-1.11558	0.216003	-1.6089	0.0245596			CITED1	ENSG00000125931	1.03071	1.30557	1.79525
	C16orf86	ENSG00000159761	5.52256	5.77432	8.07142	0	2.17008	1.82461		-1.6766	0.00898923			AC020907.5	ENSG00000279619	0	0	0	0.69032	1.15486	1.00893		-4	0.0201576			AC087742.1	ENSG00000274363	8.24567	1.30557	1.79525	5.52256	5.77432	6.05356	1.84552	2.89345	0	AC087742.1	-1.10676	0.465393	-1.32252	0.034604			IFNW1	ENSG00000177047	1.03071	1.30557	1.79525
	TPTE2P1	ENSG00000253771	8.28384	8.08404	12.1071	0.922761	5.06353	5.47382		-1.66215	0.0447175			BRWD1-AS1	ENSG00000238141	0	0	0	0.69032	1.15486	1.00893		-4	0.0201576			AC006449.3	ENSG00000275665	0	1.30557	2.69287	4.14192	4.61945	3.02678	0.922761	1.44672	2.73691	AC006449.3	-1.04502	0.0579837	-1.32881	0.0367628			AL136988.2	ENSG00000227006	2.06142	3.91671	3.5905
	AC004112.1	ENSG00000226851	5.52256	4.61945	6.05356	0.922761	2.89345	1.82461		-1.66215	0.00947961			TMTC1	ENSG00000133687	0	0	0	3.4516	2.30973	4.03571		-4	0.0232514			RAMACL	ENSG00000235272	6.18425	6.52785	2.69287	8.97415	11.5486	9.08035	1.84552	5.78689	4.56151	RAMACL	-1.03794	0.0395857	-1.42395	0.0188127			AL627230.4	ENSG00000276032	4.12284	5.22228	2.69287
	FAM90A25P	ENSG00000251402	3.4516	2.30973	2.01785	0.922761	0.723361	0		-1.62753	0.0231288			IVL	ENSG00000163207	0	0	0	23.4709	13.8584	16.1428		-4	0.0254552			AC099522.2	ENSG00000272525	6.18425	1.30557	0	5.52256	5.77432	6.05356	3.69104	1.44672	2.73691	AC099522.2	-1.02428	0.22221	-1.24114	0.0340685			AC079148.1	ENSG00000260331	2.06142	3.91671	2.69287
	AADACL2-AS1	ENSG00000242908	17.258	17.323	11.0982	7.38209	2.17008	7.29842		-1.6089	0.0245596			SLC2A14	ENSG00000173262	0	0	0	3.4516	2.30973	2.01785		-4	0.0273009			RHPN1-AS1	ENSG00000254389	14.4299	11.7501	11.6691	24.8515	28.8716	22.1964	13.8414	13.0205	9.12303	RHPN1-AS1	-1.00296	0.0112546	-1.09198	0.00666891			AC092336.1	ENSG00000249166	4.12284	6.52785	3.5905
	WFDC5	ENSG00000175121	2.07096	3.46459	2.01785	0	0.723361	0.912303		-1.58508	0.0327363			AC011997.1	ENSG00000222017	0	0	0	2.76128	4.61945	5.04464		-4	0.0274771			AP002833.2	ENSG00000255317	1.03071	0	1.79525	0.69032	1.15486	1.00893	1.84552	2.17008	2.73691	AP002833.2	0.548617	0.987492	1.25615	0.0211317			AL359237.1	ENSG00000258807	2.06142	1.30557	2.69287
	AC018521.6	ENSG00000266601	5.52256	5.77432	4.03571	1.84552	2.89345	0.912303		-1.57447	0.0150276			LINC01691	ENSG00000224857	0	0	0	2.07096	1.15486	2.01785		-4	0.0276633			MOXD1	ENSG00000079931	18.5528	18.278	16.1572	11.0451	10.3938	15.1339	19.378	18.084	18.2461	MOXD1	0.552336	0.0467896	0.626603	0.0419087			RF00019	ENSG00000207383	8.24567	7.83342	11.6691
	AC010536.2	ENSG00000260671	7.59352	5.77432	7.06249	0.922761	3.61681	3.64921		-1.55609	0.0260435			PHBP4	ENSG00000230251	0	0	0	2.07096	1.15486	2.01785		-4	0.0276633			EXPH5	ENSG00000110723	42.2591	37.8615	52.9598	27.6128	41.5751	23.2053	58.134	51.3587	43.7905	EXPH5	0.55646	0.132768	0.765032	0.0468166			BCRP2	ENSG00000169668	7.21496	6.52785	10.7715
	AC008740.1	ENSG00000257403	2.76128	2.30973	2.01785	0	0.723361	0.912303		-1.52844	0.00784104			KRT8P42	ENSG00000220378	0	0	0	2.07096	1.15486	2.01785		-4	0.0276633			AC245140.2	ENSG00000280195	15.4606	32.6392	35.0074	13.1161	21.9424	19.1696	26.7601	24.5943	31.0183	AC245140.2	0.559662	0.255347	0.629215	0.0486355			SNORA71A	ENSG00000225091	9.27638	9.13899	13.4644
	AC133644.2	ENSG00000273445	9.66447	8.08404	10.0893	1.84552	6.51025	2.73691		-1.52774	0.0437123			ACTL6B	ENSG00000077080	0	0	0	2.07096	1.15486	2.01785		-4	0.0276633			RIBC1	ENSG00000158423	21.6449	20.8891	10.7715	9.66447	12.7035	12.1071	23.069	23.8709	20.0707	RIBC1	0.570717	0.210004	0.964818	0.00221641			GZMM	ENSG00000197540	8.24567	5.22228	5.38575
	EDDM13	ENSG00000267710	8.97415	5.77432	10.0893	1.84552	4.34017	2.73691		-1.52528	0.0345095			PGAM1P11	ENSG00000233623	0	0	0	1.38064	1.15486	2.01785		-4	0.02778			AC012213.1	ENSG00000253477	1.03071	0	0	0.69032	0	0	0.922761	1.44672	1.82461	AC012213.1	0.578301	0.799228	0.962798	0.0291901			THAP7-AS1	ENSG00000230513	18.5528	11.7501	13.4644
	FNDC8	ENSG00000073598	4.14192	6.92918	6.05356	1.84552	2.17008	1.82461		-1.5238	0.0424614			RPL31P44	ENSG00000213657	0	0	0	1.38064	1.15486	2.01785		-4	0.02778			RNU6-37P	ENSG00000199562	1.03071	0	0	0.69032	0	0	1.84552	1.44672	0.912303	RNU6-37P	0.578301	0.799228	0.962798	0.0310871			PINCR	ENSG00000224294	7.21496	5.22228	5.38575
	LIFR-AS1	ENSG00000244968	8.28384	12.7035	8.07142	3.69104	2.89345	3.64921		-1.48196	0.0496516			FLJ37035	ENSG00000224023	0	0	0	1.38064	1.15486	2.01785		-4	0.02778			HRH4	ENSG00000134489	1.03071	0	0	0.69032	0	0	0.922761	2.17008	1.82461	HRH4	0.578301	0.799228	1.15779	0.0417354			LLPH-DT	ENSG00000239335	8.24567	5.22228	8.07862
	DGCR10	ENSG00000273164	2.76128	2.30973	4.03571	0.922761	0.723361	1.82461		-1.46716	0.0465519			AC087481.1	ENSG00000260382	0	0	0	1.38064	1.15486	2.01785		-4	0.02778			AL138921.2	ENSG00000236308	0	6.52785	2.69287	2.76128	0	0	4.61381	7.23361	6.38612	AL138921.2	0.60254	0.384277	1.1132	0.0135587			HYDIN	ENSG00000157423	4.12284	5.22228	5.38575
	FAM9B	ENSG00000177138	2.76128	2.30973	2.01785	0.922761	0.723361	0.912303		-1.46716	0.0139434			DMD	ENSG00000198947	0	0	0	2.76128	2.30973	4.03571		-4	0.02778			ZNF575	ENSG00000176472	26.7984	9.13899	26.0311	11.7354	10.3938	14.125	17.5325	20.2541	17.3338	ZNF575	0.629217	0.273451	0.61233	0.0126124			PSCA	ENSG00000167653	13.3992	19.5835	10.7715
	C7orf25	ENSG00000136197	10.3548	16.1681	14.125	3.69104	4.34017	7.29842		-1.44604	0.0193686			AC009407.1	ENSG00000261829	0	0	0	2.07096	3.46459	4.03571		-4	0.03186			HSD17B6	ENSG00000025423	8.24567	3.91671	4.48812	4.14192	2.30973	4.03571	9.22761	7.23361	6.38612	HSD17B6	0.636182	0.267777	1.15492	0.0199044			SLC25A32	ENSG00000164933	12.3685	10.4446	10.7715
	AC007879.3	ENSG00000234902	3.4516	3.46459	2.01785	0.922761	0.723361	1.82461		-1.43612	0.0418314			AP002761.1	ENSG00000215841	0	0	0	1.38064	2.30973	3.02678		-4	0.0424302			AL358777.1	ENSG00000285763	3.09213	2.61114	4.48812	1.38064	2.30973	3.02678	5.53657	7.23361	4.56151	AL358777.1	0.636182	0.193357	1.41413	0.0256106			AL139274.2	ENSG00000272008	6.18425	3.91671	4.48812
	RAMACL	ENSG00000235272	8.97415	11.5486	9.08035	1.84552	5.78689	4.56151		-1.42395	0.0188127			AC004877.2	ENSG00000280149	0	0	0	1.38064	2.30973	3.02678		-4	0.0424302			NFE2L3P1	ENSG00000267497	5.15354	3.91671	2.69287	2.07096	2.30973	3.02678	4.61381	4.34017	4.56151	NFE2L3P1	0.636182	0.166938	0.885805	0.0137005			DQX1	ENSG00000144045	6.18425	3.91671	3.5905
	AC004884.2	ENSG00000242154	4.83224	3.46459	4.03571	0.922761	2.17008	1.82461		-1.40294	0.0105453			AC022400.4	ENSG00000270808	0	0	0	1.38064	2.30973	3.02678		-4	0.0424302			AL136126.1	ENSG00000241255	0	1.30557	0	0.69032	0	1.00893	2.76828	1.44672	1.82461	AL136126.1	0.6456	0.817243	1.21738	0.0465061			IPO4	ENSG00000196497	11.3378	18.278	14.362
	CU639417.4	ENSG00000280179	4.83224	3.46459	4.03571	1.84552	0.723361	2.73691		-1.40294	0.0353682			PLPPR1	ENSG00000148123	0	0	0	2.07096	2.30973	4.03571		-4	0.0453894			ZNF737	ENSG00000237440	0	1.30557	0.897624	0.69032	0	0	1.84552	2.89345	1.82461	ZNF737	0.649095	0.337188	1.62946	0.0137893			PCDHB13	ENSG00000187372	4.12284	6.52785	3.5905
	LYPD6	ENSG00000187123	2.07096	3.46459	2.01785	0.922761	0	0		-1.40124	0.0231535			LCT	ENSG00000115850	0	0	0	2.07096	2.30973	1.00893		-4	0.0461225			LINC01117	ENSG00000224577	0	1.30557	0.897624	0.69032	0	0	2.76828	2.17008	4.56151	LINC01117	0.649095	0.337188	2.12675	0.04427			IMPDH1P5	ENSG00000213513	6.18425	5.22228	7.181
	MYCT1	ENSG00000120279	6.21288	4.61945	4.03571	1.84552	0	0		-1.40124	0.00841843			AC048382.1	ENSG00000256278	0	0	0	2.07096	4.61945	3.02678		-4	0.0488361			AL449212.1	ENSG00000244932	8.24567	3.91671	14.362	8.28384	3.46459	4.03571	10.1504	14.4672	18.2461	AL449212.1	0.667219	0.369713	1.51063	0.0395939			AC107081.2	ENSG00000236498	11.3378	9.13899	8.97624
	ZNF474	ENSG00000164185	8.97415	12.7035	9.08035	5.53657	5.78689	1.82461		-1.3821	0.0297227			AC092718.7	ENSG00000278985	0	0	0	6.9032	6.92918	3.02678		-4	0.0493199			ATP1A1-AS1	ENSG00000203865	16.4913	11.7501	7.181	6.21288	6.92918	8.07142	15.6869	11.5738	12.7722	ATP1A1-AS1	0.667219	0.216769	0.912817	0.0220119			LRGUK	ENSG00000155530	19.5835	22.1947	13.4644
	AC004877.2	ENSG00000280149	1.38064	2.30973	3.02678	0.922761	0.723361	0		-1.38187	0.0498949			AL691482.3	ENSG00000249007	1.03071	1.30557	1.79525	15.187	11.5486	20.1785		-3.50556	0.0285922			AC072061.1	ENSG00000259826	10.3071	22.1947	20.6454	10.3548	8.08404	13.1161	19.378	18.8074	22.8076	AC072061.1	0.701629	0.184336	0.973483	0.0073311			AC083798.2	ENSG00000272758	14.4299	14.3613	11.6691
	AC012640.1	ENSG00000248968	1.38064	2.30973	3.02678	0.922761	0.723361	0		-1.38187	0.0498949			AC018638.6	ENSG00000271344	0	1.30557	1.79525	10.3548	9.23891	5.04464		-2.35714	0.0364444			CTBP2P4	ENSG00000251102	17.5221	10.4446	18.8501	9.66447	8.08404	10.0893	15.6869	13.7439	11.8599	CTBP2P4	0.70992	0.129654	0.565905	0.0357551			MRPL3P1	ENSG00000215349	3.09213	5.22228	2.69287
	HSPA8P15	ENSG00000219395	2.76128	1.15486	2.01785	0	0.723361	0		-1.36251	0.0448968			CCDC194	ENSG00000269720	0	1.30557	0.897624	4.14192	4.61945	7.06249		-2.24497	0.0239205			PCDHA7	ENSG00000204963	5.15354	5.22228	5.38575	2.76128	3.46459	0	4.61381	6.51025	7.29842	PCDHA7	0.76412	0.0945042	0.963075	0.0410623			GDF7	ENSG00000143869	6.18425	6.52785	4.48812
	TBR1	ENSG00000136535	2.76128	2.30973	4.03571	0.922761	1.44672	0		-1.35355	0.0299303			ROR2	ENSG00000169071	0	0	0.897624	4.14192	3.46459	5.04464		-2.21506	0.00347784			AC007490.1	ENSG00000279427	3.09213	0	1.79525	1.38064	0	0	2.76828	4.34017	5.47382	AC007490.1	0.771055	0.33035	1.54776	0.022657			TONSL-AS1	ENSG00000232600	8.24567	6.52785	4.48812
	MIR2116	ENSG00000253030	3.4516	2.30973	3.02678	0	0.723361	1.82461		-1.33074	0.0380103			AC099520.1	ENSG00000251574	1.03071	0	0	6.21288	4.61945	3.02678		-2.10329	0.0310449			AC090541.1	ENSG00000253270	1.03071	11.7501	13.4644	1.38064	4.61945	5.04464	11.0731	7.95698	12.7722	AC090541.1	0.780502	0.321816	1.70945	0.0205658			AC008687.4	ENSG00000268655	5.15354	6.52785	7.181
	B3GAT2	ENSG00000112309	2.76128	3.46459	3.02678	0.922761	2.17008	0.912303		-1.32881	0.034615			ZMYND12	ENSG00000066185	1.03071	1.30557	0	3.4516	4.61945	7.06249		-2.05756	0.0434781			AC022960.2	ENSG00000276282	2.06142	0	0	1.38064	0	1.00893	3.69104	2.89345	4.56151	AC022960.2	0.804558	0.899401	1.6297	0.0105789			AL354989.1	ENSG00000228352	4.12284	3.91671	3.5905
	AC009812.3	ENSG00000254162	4.14192	4.61945	4.03571	1.84552	1.44672	1.82461		-1.32881	0.000532769			AC079949.1	ENSG00000256001	5.15354	7.83342	0.897624	10.3548	15.0132	16.1428		-2.03794	0.0272933			ALPL	ENSG00000162551	2.06142	0	8.97624	2.07096	3.46459	2.01785	7.38209	6.51025	4.56151	ALPL	0.819606	0.712292	1.30682	0.0292912			XAGE1B	ENSG00000204382	55.6583	84.862	72.7076
	AC006449.3	ENSG00000275665	4.14192	4.61945	3.02678	0.922761	1.44672	2.73691		-1.32881	0.0367628			IFIT1B	ENSG00000204010	5.15354	2.61114	0.897624	8.97415	11.5486	7.06249		-1.97373	0.024632			KCNJ5	ENSG00000120457	0	0	1.79525	0	0	1.00893	2.76828	1.44672	1.82461	KCNJ5	0.831361	0.726907	0.943633	0.0327111			LINC01869	ENSG00000180279	3.09213	3.91671	5.38575
	AC015849.4	ENSG00000270894	2.07096	2.30973	2.01785	0.922761	0.723361	0.912303		-1.32881	0.000532769			AC009268.2	ENSG00000278472	2.06142	1.30557	0.897624	6.21288	4.61945	5.04464		-1.96841	0.00382658			MICD	ENSG00000229390	32.9827	41.7782	24.2359	20.7096	12.7035	22.1964	32.2966	26.7644	31.0183	MICD	0.838584	0.0845131	0.732989	0.0394155			AC138207.2	ENSG00000264107	9.27638	10.4446	8.07862
	AC087742.1	ENSG00000274363	5.52256	5.77432	6.05356	1.84552	2.89345	0		-1.32252	0.034604			MORN3	ENSG00000139714	1.03071	2.61114	0.897624	3.4516	5.77432	7.06249		-1.95486	0.0459244			TMEM25	ENSG00000149582	1.03071	2.61114	3.5905	0.69032	1.15486	2.01785	5.53657	3.61681	6.38612	TMEM25	0.862206	0.273672	2.10426	0.0256205			ARPC3P1	ENSG00000226284	5.15354	7.83342	9.87387
	TMEM56-RWDD3	ENSG00000271092	7.59352	5.77432	4.03571	1.84552	0	2.73691		-1.32079	0.0332712			U62317.1	ENSG00000272666	3.09213	1.30557	0.897624	6.9032	6.92918	4.03571		-1.91177	0.0279891			BAIAP3	ENSG00000007516	18.5528	37.8615	34.1097	9.66447	18.4778	22.1964	32.2966	31.1045	34.6675	BAIAP3	0.865222	0.140755	1.04507	0.0419209			EIF3EP1	ENSG00000234882	13.3992	9.13899	14.362
	AC007991.4	ENSG00000254287	3.4516	3.46459	3.02678	0.922761	1.44672	1.82461		-1.29778	0.00686577			TECTA	ENSG00000109927	0	0	1.79525	4.83224	6.92918	9.08035		-1.90519	0.0201572			NHSL2	ENSG00000204131	11.3378	13.0557	13.4644	6.21288	6.92918	7.06249	10.1504	13.0205	10.9476	NHSL2	0.904209	0.00569225	0.750199	0.0242196			SLC2A1-AS1	ENSG00000227533	4.12284	6.52785	7.181
	TAL2	ENSG00000186051	6.21288	8.08404	6.05356	2.76828	2.17008	3.64921		-1.2646	0.0106985			AC055811.1	ENSG00000263624	4.12284	2.61114	0.897624	8.97415	9.23891	6.05356		-1.89959	0.0162206			AP001062.1	ENSG00000184441	11.3378	11.7501	8.07862	5.52256	6.92918	4.03571	7.38209	10.8504	10.9476	AP001062.1	0.933646	0.0311246	0.835137	0.0481175			ABCA13	ENSG00000179869	3.09213	3.91671	4.48812
	RN7SL368P	ENSG00000239948	2.76128	4.61945	3.02678	0.922761	2.17008	0		-1.25606	0.0467564			AC091806.1	ENSG00000236393	1.03071	0	1.79525	6.21288	6.92918	3.02678		-1.898	0.0489441			PSME2P2	ENSG00000225131	3.09213	3.91671	1.79525	2.07096	0	1.00893	4.61381	6.51025	4.56151	PSME2P2	0.949248	0.0906833	1.8345	0.00879467			LINC02175	ENSG00000262155	9.27638	6.52785	8.97624
	AL110118.2	ENSG00000259066	5.52256	3.46459	3.02678	0	1.44672	1.82461		-1.25175	0.0422456			TUBB1	ENSG00000101162	1.03071	2.61114	0.897624	6.9032	3.46459	5.04464		-1.88073	0.0470242			GRAMD2A	ENSG00000175318	1.03071	0	1.79525	0.69032	0	0	1.84552	2.17008	0.912303	GRAMD2A	0.978574	0.30648	1.15779	0.0430812			CD8A	ENSG00000153563	6.18425	5.22228	5.38575
	IL12B	ENSG00000113302	4.14192	2.30973	3.02678	1.84552	0	0.912303		-1.2428	0.0410437			SLC16A11	ENSG00000174326	2.06142	0	0.897624	4.83224	5.77432	4.03571		-1.82781	0.00811328			ADAMTS15	ENSG00000166106	103.071	78.3342	114.896	52.4643	41.5751	55.491	88.5851	68.7193	78.458	ADAMTS15	0.979384	0.0319428	0.660131	0.0185079			AC133785.1	ENSG00000233221	5.15354	5.22228	5.38575
	AC099522.2	ENSG00000272525	5.52256	5.77432	6.05356	3.69104	1.44672	2.73691		-1.24114	0.0340685			AC116407.1	ENSG00000214708	1.03071	0	1.79525	4.83224	4.61945	5.04464		-1.82781	0.0136648			KRT18P7	ENSG00000258951	1.03071	5.22228	5.38575	2.07096	1.15486	0	3.69104	5.06353	6.38612	KRT18P7	0.990144	0.178005	1.67069	0.0176311			AL354696.2	ENSG00000278390	7.21496	5.22228	8.97624
	AC046185.3	ENSG00000279369	6.21288	5.77432	8.07142	1.84552	4.34017	0		-1.22502	0.0459415			FAM215B	ENSG00000232300	0	0	0.897624	3.4516	4.61945	2.01785		-1.82509	0.0408685			CDC37L1-DT	ENSG00000273061	2.06142	2.61114	0.897624	0.69032	0	1.00893	2.76828	2.17008	1.82461	CDC37L1-DT	1.01842	0.108464	1.41236	0.0143228			AC091868.1	ENSG00000184084	5.15354	5.22228	4.48812
	AC126323.1	ENSG00000166104	2.07096	2.30973	1.00893	0	0.723361	0		-1.22416	0.0390525			LIFR-AS1	ENSG00000244968	2.06142	5.22228	1.79525	8.28384	12.7035	8.07142		-1.81926	0.0272672			ZNF582	ENSG00000018869	9.27638	9.13899	20.6454	4.14192	6.92918	7.06249	11.9959	13.0205	10.9476	ZNF582	1.03673	0.203774	1.02552	0.0098105			GPR62	ENSG00000180929	3.09213	3.91671	2.69287
	RPL4P5	ENSG00000230207	1.38064	2.30973	3.02678	0	0	0.912303		-1.2227	0.0344747			AC138904.1	ENSG00000246465	1.03071	2.61114	2.69287	7.59352	6.92918	6.05356		-1.81926	0.00282097			FTCD	ENSG00000160282	13.3992	10.4446	8.97624	6.21288	4.61945	5.04464	9.22761	10.8504	8.21073	FTCD	1.03904	0.0366497	0.835137	0.0154779			PXDNL	ENSG00000147485	5.15354	3.91671	6.28337
	NPPA	ENSG00000175206	2.07096	2.30973	2.01785	0.922761	0	0.912303		-1.21447	0.0299768			AC126564.1	ENSG00000280217	3.09213	5.22228	0.897624	11.0451	6.92918	8.07142		-1.80446	0.0327322			SIX3	ENSG00000138083	4.12284	2.61114	5.38575	5.52256	1.15486	1.00893	12.9187	10.8504	7.29842	SIX3	1.05719	0.443271	2.43759	0.0247435			CFL1P5	ENSG00000213830	5.15354	7.83342	8.07862
	AC006111.2	ENSG00000263235	3.4516	3.46459	5.04464	1.84552	1.44672	1.82461		-1.2101	0.0430211			AC005476.2	ENSG00000259146	0	0	0.897624	2.76128	3.46459	3.02678		-1.77442	0.00250459			FRZB	ENSG00000162998	10.3071	15.6668	8.97624	4.83224	4.61945	7.06249	8.30485	8.68034	9.12303	FRZB	1.06691	0.0804888	0.686876	0.0450103			TMEM262	ENSG00000187066	5.15354	6.52785	3.5905
	NLRC4	ENSG00000091106	15.187	16.1681	17.1518	7.38209	5.78689	8.21073		-1.19527	0.00073007			AL049869.3	ENSG00000259116	1.03071	0	4.48812	8.97415	6.92918	6.05356		-1.74721	0.0350384			EXTL3-AS1	ENSG00000246339	4.12284	7.83342	11.6691	3.4516	2.30973	5.04464	7.38209	5.78689	7.29842	EXTL3-AS1	1.07605	0.179741	0.984888	0.034402			AL391825.1	ENSG00000229808	7.21496	11.7501	9.87387
	OFD1P2Y	ENSG00000226611	2.76128	3.46459	3.02678	0.922761	1.44672	1.82461		-1.19047	0.00822505			LRCH2	ENSG00000130224	8.24567	1.30557	8.97624	13.8064	17.323	15.1339		-1.74239	0.047362			PMS2P5	ENSG00000123965	11.3378	13.0557	28.724	4.83224	9.23891	9.08035	15.6869	15.914	18.2461	PMS2P5	1.13023	0.207487	1.16335	0.0110429			CCDC169	ENSG00000242715	14.4299	10.4446	10.7715
	AC074050.4	ENSG00000276867	6.9032	5.77432	5.04464	0	3.61681	1.82461		-1.1894	0.0399968			LINC01564	ENSG00000235899	2.06142	3.91671	7.181	17.258	10.3938	11.0982		-1.70054	0.0382056			RSPH14	ENSG00000100218	2.06142	6.52785	6.28337	3.4516	2.30973	1.00893	7.38209	5.06353	4.56151	RSPH14	1.13132	0.195741	1.46863	0.0401783			ITPK1-AS1	ENSG00000258730	2.06142	2.61114	4.48812
	AL512622.1	ENSG00000235010	1.38064	2.30973	2.01785	0.922761	0.723361	0		-1.18688	0.0260192			RP1L1	ENSG00000183638	0	0	0.897624	3.4516	2.30973	3.02678		-1.68674	0.00435096			AP000442.1	ENSG00000255008	15.4606	0	6.28337	6.21288	3.46459	4.03571	9.22761	9.4037	8.21073	AP000442.1	1.15411	0.613669	1.01198	0.0210356			AL157871.2	ENSG00000258521	3.09213	3.91671	2.69287
	AC010320.4	ENSG00000269535	1.38064	2.30973	2.01785	0.922761	0.723361	0		-1.18688	0.0260192			MIR2116	ENSG00000253030	0	0	0.897624	3.4516	2.30973	3.02678		-1.68674	0.00435096			SATB1	ENSG00000182568	2.06142	2.61114	3.5905	1.38064	1.15486	1.00893	3.69104	5.06353	3.64921	SATB1	1.19554	0.0649275	1.80196	0.019467			MIR4434	ENSG00000283204	7.21496	7.83342	4.48812
	AL049869.3	ENSG00000259116	8.97415	6.92918	6.05356	2.76828	2.17008	5.47382		-1.17232	0.0462457			GCKR	ENSG00000084734	5.15354	3.91671	0.897624	6.9032	9.23891	9.08035		-1.66611	0.0357919			RF00019	ENSG00000252965	6.18425	3.91671	0.897624	0.69032	0	2.01785	3.69104	5.06353	2.73691	RF00019	1.24173	0.205325	1.65316	0.0318567			AC092120.1	ENSG00000261692	4.12284	3.91671	2.69287
	METTL15P1	ENSG00000174912	11.7354	8.08404	9.08035	4.61381	3.61681	4.56151		-1.16681	0.0304225			TAL2	ENSG00000186051	2.06142	2.61114	1.79525	6.21288	8.08404	6.05356		-1.65854	0.0114666			AC002059.2	ENSG00000285697	18.5528	9.13899	17.0549	6.21288	5.77432	6.05356	14.7642	17.3607	24.6322	AC002059.2	1.245	0.0925954	1.62052	0.0483398			BEST4	ENSG00000142959	4.12284	3.91671	2.69287
	FGF14-AS2	ENSG00000272143	5.52256	9.23891	8.07142	4.61381	2.17008	3.64921		-1.16486	0.0422976			SNCA	ENSG00000145335	2.06142	6.52785	5.38575	14.4967	12.7035	12.1071		-1.64773	0.0108979			PCDHB15	ENSG00000113248	3.09213	10.4446	2.69287	2.76128	1.15486	2.01785	3.69104	5.06353	3.64921	PCDHB15	1.25218	0.305188	1.13529	0.0303937			CDRT15P1	ENSG00000141028	6.18425	6.52785	4.48812
	BTG4	ENSG00000137707	2.76128	4.61945	5.04464	0	0	1.82461		-1.13502	0.0196863			C9orf50	ENSG00000179058	2.06142	0	0.897624	5.52256	3.46459	4.03571		-1.64637	0.0172719			SNORD3A	ENSG00000263934	4.12284	3.91671	2.69287	0.69032	2.30973	2.01785	5.53657	3.61681	5.47382	SNORD3A	1.25218	0.0471723	1.69679	0.0180058			MIR4292	ENSG00000265806	10.3071	9.13899	10.7715
	RPL22P24	ENSG00000231084	16.5677	23.0973	21.1875	8.30485	11.5738	8.21073		-1.12028	0.014259			C4A	ENSG00000244731	15.4606	14.3613	3.5905	30.3741	33.491	23.2053		-1.62934	0.0229234			LINC01615	ENSG00000223485	3.09213	0	0.897624	0.69032	0	0	0.922761	1.44672	0.912303	LINC01615	1.27106	0.353753	0.629465	0.0442737			MAP4K1	ENSG00000104814	10.3071	10.4446	8.97624
	RN7SL751P	ENSG00000240964	4.14192	3.46459	5.04464	1.84552	1.44672	2.73691		-1.10279	0.0219472			ANKRD22	ENSG00000152766	1.03071	0	1.79525	4.14192	3.46459	5.04464		-1.61533	0.00948821			AC024940.2	ENSG00000243517	3.09213	3.91671	3.5905	0.69032	0	3.02678	5.53657	5.78689	6.38612	AC024940.2	1.28258	0.121201	2.02735	0.0292431			SLC25A5P1	ENSG00000215347	4.12284	2.61114	3.5905
	RHPN1-AS1	ENSG00000254389	24.8515	28.8716	22.1964	13.8414	13.0205	9.12303		-1.09198	0.00666891			DSG2-AS1	ENSG00000264859	1.03071	3.91671	3.5905	6.21288	6.92918	9.08035		-1.58441	0.0221941			ACP7	ENSG00000183760	1.03071	1.30557	3.5905	0.69032	0	0	1.84552	2.89345	1.82461	ACP7	1.29216	0.156491	1.62946	0.0137893			FTCD	ENSG00000160282	13.3992	10.4446	8.97624
	AC009032.1	ENSG00000274093	2.76128	3.46459	3.02678	0	1.44672	0		-1.08581	0.0200398			AC022532.1	ENSG00000280401	0	0	0.897624	2.76128	3.46459	2.01785		-1.57943	0.0112739			HERC2P5	ENSG00000260644	8.24567	0	6.28337	3.4516	2.30973	3.02678	4.61381	5.06353	5.47382	HERC2P5	1.31666	0.522924	0.801959	0.00857326			CT45A11P	ENSG00000230162	2.06142	3.91671	3.5905
	YBX3P1	ENSG00000261614	2.76128	3.46459	3.02678	0	1.44672	0		-1.08581	0.0200398			C9orf41-AS1	ENSG00000203321	0	0	0.897624	2.76128	2.30973	3.02678		-1.57943	0.00405847			PTCH2	ENSG00000117425	10.3071	9.13899	13.4644	5.52256	3.46459	4.03571	12.9187	8.68034	13.6845	PTCH2	1.34594	0.0210293	1.43759	0.0284153			HIST1H2AB	ENSG00000278463	3.09213	3.91671	1.79525
	AC097263.1	ENSG00000228519	2.07096	2.30973	3.02678	0	1.44672	0.912303		-1.08508	0.0362832			BLNK	ENSG00000095585	2.06142	1.30557	1.79525	5.52256	5.77432	4.03571		-1.57844	0.0143544			AOC4P	ENSG00000260105	1.03071	5.22228	1.79525	0.69032	0	1.00893	1.84552	1.44672	1.82461	AOC4P	1.35175	0.238827	1.02239	0.0454603			LINC02243	ENSG00000236091	2.06142	3.91671	2.69287
	LINC01060	ENSG00000249378	8.28384	6.92918	10.0893	3.69104	3.61681	4.56151		-1.08316	0.0294013			AC026471.4	ENSG00000261474	1.03071	1.30557	3.5905	5.52256	5.77432	4.03571		-1.57844	0.0394722			MANEA-DT	ENSG00000261366	2.06142	2.61114	0	0.69032	1.15486	0	3.69104	3.61681	1.82461	MANEA-DT	1.37763	0.362677	1.69891	0.0376567			AP003119.1	ENSG00000254632	11.3378	11.7501	8.07862
	C11orf65	ENSG00000166323	6.9032	8.08404	8.07142	0	3.61681	3.64921		-1.07724	0.0385999			AC009032.1	ENSG00000274093	1.03071	0	0	2.76128	3.46459	3.02678		-1.57497	0.00483306			RN7SL431P	ENSG00000264384	0	0	2.69287	0	0	1.00893	1.84552	2.89345	1.82461	RN7SL431P	1.41632	0.605873	1.08198	0.0192096			AC010203.1	ENSG00000257489	9.27638	7.83342	7.181
	AC126564.1	ENSG00000280217	11.0451	6.92918	8.07142	2.76828	4.34017	5.47382		-1.07718	0.0457559			POT1-AS1	ENSG00000224897	1.03071	0	0.897624	2.07096	3.46459	3.02678		-1.53635	0.0150537			AC011481.3	ENSG00000280087	0	3.91671	3.5905	1.38064	0	0	2.76828	1.44672	2.73691	AC011481.3	1.44158	0.240184	0.686106	0.0429173			AC092683.1	ENSG00000230606	5.15354	3.91671	3.5905
	AC012065.5	ENSG00000279307	4.83224	4.61945	4.03571	1.84552	2.89345	1.82461		-1.06961	0.00810541			ST3GAL6-AS1	ENSG00000239445	1.03071	0	0.897624	2.07096	3.46459	3.02678		-1.53635	0.0150537			AP000577.1	ENSG00000280269	2.06142	0	1.79525	0.69032	0	0	2.76828	2.17008	1.82461	AP000577.1	1.47857	0.239581	1.68611	0.00535162			LIPE-AS1	ENSG00000213904	8.24567	9.13899	10.7715
	AL591895.1	ENSG00000242861	13.1161	13.8584	11.0982	7.38209	6.51025	4.56151		-1.06732	0.00507064			AC096719.1	ENSG00000250039	3.09213	0	0.897624	4.83224	5.77432	4.03571		-1.53533	0.0406746			AC106820.5	ENSG00000260874	2.06142	0	1.79525	0.69032	0	0	2.76828	2.89345	1.82461	AC106820.5	1.47857	0.239581	1.82445	0.00740575			TCF24	ENSG00000261787	9.27638	10.4446	6.28337
	AP000974.1	ENSG00000279742	4.14192	5.77432	3.02678	0	2.17008	1.82461		-1.06658	0.0475914			AC068580.4	ENSG00000250644	3.09213	2.61114	4.48812	10.3548	10.3938	7.06249		-1.46355	0.0181639			C13orf46	ENSG00000283199	7.21496	6.52785	3.5905	1.38064	2.30973	2.01785	4.61381	2.89345	4.56151	C13orf46	1.57197	0.0658014	1.08079	0.0456206			AC068282.1	ENSG00000236682	14.4299	18.278	20.6454
	SUSD3	ENSG00000157303	27.6128	20.7875	19.1696	13.8414	7.95698	10.9476		-1.06332	0.0258988			GNG3	ENSG00000162188	1.03071	2.61114	3.5905	6.21288	4.61945	7.06249		-1.46355	0.0264145			AC008676.3	ENSG00000285868	2.06142	0	0	0.69032	0	0	1.84552	2.17008	2.73691	AC008676.3	1.5783	0.582213	1.68611	0.00456356			TSLP	ENSG00000145777	4.12284	2.61114	1.79525
	AL024497.2	ENSG00000234567	2.07096	1.15486	2.01785	0	0.723361	0.912303		-1.05676	0.0419123			WFDC5	ENSG00000175121	0	0	0.897624	2.07096	3.46459	2.01785		-1.44108	0.0230641			CLLU1OS	ENSG00000205057	3.09213	7.83342	0.897624	0.69032	1.15486	1.00893	2.76828	2.89345	1.82461	CLLU1OS	1.58551	0.281277	1.39449	0.0307708			PXN-AS1	ENSG00000255857	32.9827	33.9448	33.2121
	SERBP1P6	ENSG00000248873	2.07096	1.15486	2.01785	0	0.723361	0.912303		-1.05676	0.0419123			AC073896.2	ENSG00000257303	3.09213	1.30557	1.79525	6.21288	4.61945	5.04464		-1.44009	0.0110048			LDLRAD2	ENSG00000187942	4.12284	2.61114	1.79525	0.69032	1.15486	0	8.30485	5.78689	6.38612	LDLRAD2	1.58764	0.0631006	2.91736	0.00661507			FAM21FP	ENSG00000237840	9.27638	11.7501	12.5667
	RCAN2	ENSG00000172348	1.38064	1.15486	2.01785	0	0.723361	0		-1.02917	0.022693			SVOPL	ENSG00000157703	0	2.61114	0	6.21288	8.08404	7.06249		-1.43883	0.00641973			RBM15-AS1	ENSG00000227963	3.09213	3.91671	6.28337	1.38064	0	0	5.53657	10.1271	5.47382	RBM15-AS1	1.61792	0.0357472	2.28856	0.0412429			ZIK1	ENSG00000171649	2.06142	2.61114	3.5905
	LRIT3	ENSG00000183423	2.76128	2.30973	2.01785	0	1.44672	0.912303		-1.02844	0.04538			IL20RA	ENSG00000016402	1.03071	2.61114	0	3.4516	4.61945	5.04464		-1.39575	0.0323455			ALG1L15P	ENSG00000242017	5.15354	0	0.897624	0.69032	0	0	4.61381	2.17008	3.64921	ALG1L15P	1.63954	0.377692	2.26509	0.0345674			AC245140.3	ENSG00000285018	3.09213	3.91671	3.5905
	PRSS30P	ENSG00000172460	2.76128	2.30973	2.01785	0	1.44672	0.912303		-1.02844	0.04538			TP53TG3	ENSG00000183632	1.03071	0	0.897624	3.4516	2.30973	2.01785		-1.39203	0.026497			C1orf143	ENSG00000228208	3.09213	3.91671	2.69287	0	0	1.00893	2.76828	3.61681	1.82461	C1orf143	1.66297	0.00424612	1.38428	0.023578			AC005498.3	ENSG00000269696	3.09213	2.61114	2.69287
	AC106038.1	ENSG00000246792	2.76128	1.15486	2.01785	0	0	0.912303		-1.02771	0.0475572			INO80B-WBP1	ENSG00000274049	1.03071	0	0	2.07096	2.30973	4.03571		-1.37998	0.0376328			ANKRD30B	ENSG00000180777	4.12284	2.61114	0	0	0	1.00893	2.76828	1.44672	1.82461	ANKRD30B	1.70134	0.250029	0.943633	0.0327111			HNRNPA1P49	ENSG00000233231	10.3071	11.7501	10.7715
	AC013652.1	ENSG00000259345	3.4516	3.46459	3.02678	0	1.44672	1.82461		-1.02572	0.0494855			KANK4	ENSG00000132854	2.06142	1.30557	1.79525	4.83224	3.46459	5.04464		-1.37588	0.0183324			HYDIN	ENSG00000157423	4.12284	5.22228	5.38575	1.38064	2.30973	1.00893	5.53657	5.06353	3.64921	HYDIN	1.72386	0.00380544	1.66361	0.0130761			AC091271.1	ENSG00000273702	15.4606	11.7501	17.0549
	RF00012	ENSG00000221044	1.38064	2.30973	2.01785	0.922761	0	0		-1.01126	0.0184286			AL590096.1	ENSG00000277020	0	1.30557	0	2.76128	4.61945	3.02678		-1.37227	0.0162396			INKA2-AS1	ENSG00000227811	3.09213	2.61114	6.28337	0	1.15486	1.00893	2.76828	4.34017	3.64921	INKA2-AS1	1.778	0.0935623	1.70784	0.00894847			ZNF295-AS1	ENSG00000237232	5.15354	7.83342	7.181
	AC068768.1	ENSG00000235423	19.3289	20.7875	23.2053	30.4511	29.6578	31.9306		0.54297	0.00408292			DND1P1	ENSG00000264070	7.21496	6.52785	8.97624	15.8774	20.7875	21.1875		-1.34932	0.0108722			TMPRSS5	ENSG00000166682	7.21496	7.83342	3.5905	2.07096	2.30973	1.00893	3.69104	2.89345	4.56151	TMPRSS5	1.79799	0.0686969	1.11183	0.0391563			AF213884.3	ENSG00000260651	2.06142	2.61114	4.48812
	CTBP2P4	ENSG00000251102	9.66447	8.08404	10.0893	15.6869	13.7439	11.8599		0.565905	0.0357551			LYPD6	ENSG00000187123	1.03071	0	0.897624	2.07096	3.46459	2.01785		-1.34136	0.0369591			ZNF649	ENSG00000198093	2.06142	5.22228	6.28337	0.69032	2.30973	1.00893	3.69104	5.06353	3.64921	ZNF649	1.79799	0.114708	1.80196	0.0147302			CLEC19A	ENSG00000261210	3.09213	3.91671	4.48812
	SYT7	ENSG00000011347	29.6837	28.8716	38.3392	42.447	56.4222	44.7028		0.568049	0.0484875			AC122718.2	ENSG00000251682	0	1.30557	1.79525	4.14192	3.46459	4.03571		-1.3375	0.0219959			AC106782.6	ENSG00000274653	3.09213	0	5.38575	1.38064	1.15486	1.00893	2.76828	3.61681	3.64921	AC106782.6	1.80025	0.40249	1.5018	0.00986526			CR381653.2	ENSG00000279208	5.15354	5.22228	7.181
	SNRPEP4	ENSG00000233270	37.2773	31.1813	47.4196	49.8291	59.3156	62.9489		0.585041	0.0397882			AC139887.1	ENSG00000233799	1.03071	1.30557	1.79525	2.76128	3.46459	4.03571		-1.33278	0.0143478			H2AFVP1	ENSG00000258741	5.15354	7.83342	12.5667	4.14192	2.30973	1.00893	9.22761	7.95698	11.8599	H2AFVP1	1.9053	0.092599	2.16512	0.00910834			INKA1	ENSG00000185614	11.3378	10.4446	8.07862
	ZNF575	ENSG00000176472	11.7354	10.3938	14.125	17.5325	20.2541	17.3338		0.61233	0.0126124			MIR27B	ENSG00000207864	0	1.30557	0.897624	2.76128	3.46459	2.01785		-1.30918	0.0242246			PCDHGA12	ENSG00000253159	0	2.61114	2.69287	0.69032	0	0	0.922761	1.44672	0.912303	PCDHGA12	1.94158	0.219403	0.629465	0.0442737			POLR2J3	ENSG00000285437	13.3992	14.3613	16.1572
	MOXD1	ENSG00000079931	11.0451	10.3938	15.1339	19.378	18.084	18.2461		0.626603	0.0419087			UBE2E1-AS1	ENSG00000223791	0	1.30557	0	4.83224	3.46459	2.01785		-1.30805	0.0458827			Z82217.1	ENSG00000279652	2.06142	0	9.87387	0	1.15486	0	1.84552	2.89345	2.73691	Z82217.1	1.9659	0.354352	1.08207	0.0147658			TMEM231P1	ENSG00000262583	3.09213	6.52785	4.48812
	AC245140.2	ENSG00000280195	13.1161	21.9424	19.1696	26.7601	24.5943	31.0183		0.629215	0.0486355			FAM90A25P	ENSG00000251402	1.03071	0	0	3.4516	2.30973	2.01785		-1.2923	0.0173388			AC023491.1	ENSG00000278066	4.12284	2.61114	8.97624	0.69032	2.30973	1.00893	5.53657	4.34017	4.56151	AC023491.1	1.96952	0.172938	2.03012	0.00618787			AC021087.1	ENSG00000250848	7.21496	6.52785	8.97624
	PNPLA1	ENSG00000180316	0.69032	0	0	0.922761	1.44672	0.912303		0.629465	0.0442737			LRIT3	ENSG00000183423	1.03071	0	0.897624	2.76128	2.30973	2.01785		-1.28472	0.0155904			DACT1	ENSG00000165617	3.09213	3.91671	8.07862	0.69032	2.30973	1.00893	3.69104	5.06353	2.73691	DACT1	1.97549	0.12863	1.66361	0.0455081			AC004057.1	ENSG00000196656	374.147	362.948	269.287
	PCDHGA12	ENSG00000253159	0.69032	0	0	0.922761	1.44672	0.912303		0.629465	0.0442737			TMEM220-AS1	ENSG00000263400	2.06142	1.30557	1.79525	4.83224	4.61945	3.02678		-1.26857	0.0368242			AC106795.2	ENSG00000249684	2.06142	3.91671	2.69287	0.69032	0	0	3.69104	2.89345	2.73691	AC106795.2	2.01547	0.0257195	2.15779	0.00194793			AD000671.3	ENSG00000267439	2.06142	2.61114	2.69287
	LINC01615	ENSG00000223485	0.69032	0	0	0.922761	1.44672	0.912303		0.629465	0.0442737			MIR194-2HG	ENSG00000229719	2.06142	5.22228	4.48812	9.66447	6.92918	10.0893		-1.26857	0.0225486			AP001065.2	ENSG00000277352	4.12284	0	4.48812	0.69032	1.15486	0	2.76828	2.89345	3.64921	AP001065.2	2.26835	0.254578	1.78659	0.00513012			AL049697.1	ENSG00000213204	3.09213	3.91671	1.79525
	ADAMTS15	ENSG00000166106	52.4643	41.5751	55.491	88.5851	68.7193	78.458		0.660131	0.0185079			SH3D21	ENSG00000214193	15.4606	23.5002	30.5192	39.3482	69.2918	55.491		-1.25675	0.0483502			RF02247	ENSG00000277311	0	5.22228	6.28337	0.69032	1.15486	2.01785	5.53657	7.23361	4.56151	RF02247	2.28948	0.318924	2.27578	0.0149933			AC093827.3	ENSG00000251411	2.06142	2.61114	2.69287
	ATP5ME	ENSG00000169020	103.548	68.1369	86.7678	144.873	126.588	135.021		0.672027	0.0233859			AC111170.3	ENSG00000279801	0	0	0.897624	1.38064	2.30973	3.02678		-1.2461	0.0343081			LINC02454	ENSG00000256268	0	11.7501	10.7715	0.69032	0	2.01785	2.76828	3.61681	3.64921	LINC02454	3.2528	0.219262	1.49135	0.0361334			AC007611.1	ENSG00000260086	11.3378	9.13899	11.6691
	AC046185.2	ENSG00000270587	6.9032	4.61945	5.04464	8.30485	8.68034	9.12303		0.67716	0.0345245			UBE2FP3	ENSG00000233337	1.03071	1.30557	2.69287	3.4516	3.46459	4.03571		-1.2451	0.0478967			AL592071.1	ENSG00000273980	0	0	1.79525	0	0	0	0.922761	0.723361	0.912303	AL592071.1	4	0.42265	3	0.00572301			Z97832.2	ENSG00000272374	7.21496	6.52785	7.181
	TTC6	ENSG00000139865	24.8515	19.6327	23.2053	38.756	37.6148	31.9306		0.679871	0.00838814			ACP5	ENSG00000102575	2.06142	3.91671	3.5905	6.9032	9.23891	6.05356		-1.2451	0.0276182			AL157791.2	ENSG00000271424	0	0	1.79525	0	0	0	0.922761	0.723361	0.912303	AL157791.2	4	0.42265	3	0.00572301			BBS1	ENSG00000174483	14.4299	9.13899	12.5667
	AC011481.3	ENSG00000280087	1.38064	0	0	2.76828	1.44672	2.73691		0.686106	0.0429173			AC011676.1	ENSG00000253307	3.09213	3.91671	2.69287	7.59352	9.23891	6.05356		-1.2343	0.0283673			SEC1P	ENSG00000232871	0	1.30557	3.5905	0	0	0	0.922761	0.723361	0.912303	SEC1P	4	0.26011	3	0.00572301			AC008735.2	ENSG00000267523	18.5528	20.8891	27.8264
	FRZB	ENSG00000162998	4.83224	4.61945	7.06249	8.30485	8.68034	9.12303		0.686876	0.0450103			AL355512.1	ENSG00000273143	6.18425	5.22228	5.38575	11.7354	16.1681	11.0982		-1.19924	0.0394298			AC012254.5	ENSG00000280212	1.03071	0	0.897624	0	0	0	0.922761	0.723361	0.912303	AC012254.5	4	0.185441	3	0.00572301			AC009802.1	ENSG00000283667	2.06142	2.61114	3.5905
	LINC01012	ENSG00000281706	8.97415	13.8584	12.1071	18.4552	16.6373	20.983		0.69907	0.0214405			AL121949.3	ENSG00000218617	6.18425	0	4.48812	10.3548	13.8584	12.1071		-1.19021	0.0252096			AC005520.1	ENSG00000258653	1.03071	0	0.897624	0	0	0	1.84552	3.61681	2.73691	AC005520.1	4	0.185441	3	0.0332656			TMPRSS6	ENSG00000187045	10.3071	10.4446	9.87387
	KRTAP9-12P	ENSG00000248807	6.21288	6.92918	6.05356	11.9959	9.4037	10.0353		0.706327	0.0247536			ATP8B4	ENSG00000104043	16.4913	14.3613	8.97624	33.8257	31.1813	23.2053		-1.17506	0.0180359			AC010931.3	ENSG00000261543	0	2.61114	0	0	0	0	1.84552	1.44672	0.912303	AC010931.3	4	0.42265	3	0.0352523			LXN	ENSG00000079257	216.449	210.197	150.801
	ZNF813	ENSG00000198346	12.4258	15.0132	15.1339	27.6828	23.8709	19.1584		0.721623	0.0496283			AC097263.1	ENSG00000228519	0	1.30557	0.897624	2.07096	2.30973	3.02678		-1.17084	0.0258295			OACYLP	ENSG00000224367	0	1.30557	0.897624	0	0	0	1.84552	2.17008	0.912303	OACYLP	4	0.19715	3	0.0488459			ERICD	ENSG00000280303	17.5221	26.1114	21.543
	ISCA1P1	ENSG00000217416	11.0451	9.23891	9.08035	17.5325	13.0205	18.2461		0.722792	0.0441573			SUSD3	ENSG00000157303	6.18425	11.7501	13.4644	27.6128	20.7875	19.1696		-1.16379	0.0247996			AC022973.4	ENSG00000254317	3.09213	0	1.79525	0	0	0	1.84552	1.44672	1.82461	AC022973.4	4	0.210815	4	0.00572301			SLC12A2	ENSG00000064651	1697.58	2146.36	1463.13
	MICD	ENSG00000229390	20.7096	12.7035	22.1964	32.2966	26.7644	31.0183		0.732989	0.0394155			AC026412.3	ENSG00000271119	6.18425	6.52785	10.7715	20.0193	15.0132	16.1428		-1.15998	0.0120446			NOP56P3	ENSG00000257956	3.09213	5.22228	1.79525	0	0	0	1.84552	1.44672	1.82461	NOP56P3	4	0.0777685	4	0.00572301			PLEKHG4B	ENSG00000153404	18.5528	22.1947	24.2359
	NHSL2	ENSG00000204131	6.21288	6.92918	7.06249	10.1504	13.0205	10.9476		0.750199	0.0242196			ANGPTL1	ENSG00000116194	3.09213	2.61114	0	6.21288	5.77432	7.06249		-1.15506	0.0304617			AC119674.1	ENSG00000260971	3.09213	0	0	0	0	0	0.922761	0.723361	0.912303	AC119674.1	4	0.42265	4	0.00572301			CEMIP	ENSG00000103888	144.299	190.613	185.808
	AC241952.1	ENSG00000275131	7.59352	12.7035	12.1071	20.3007	15.914	17.3338		0.753829	0.0290666			ODF3L1	ENSG00000182950	1.03071	0	0.897624	2.07096	2.30973	2.01785		-1.14637	0.0361704			AC004233.4	ENSG00000274367	3.09213	0	0	0	0	0	3.69104	2.89345	2.73691	AC004233.4	4	0.42265	4	0.00891979			ZNF436-AS1	ENSG00000249087	16.4913	14.3613	11.6691
	EXPH5	ENSG00000110723	27.6128	41.5751	23.2053	58.134	51.3587	43.7905		0.765032	0.0468166			AC015849.4	ENSG00000270894	1.03071	0	0.897624	2.07096	2.30973	2.01785		-1.14637	0.0361704			FYB2	ENSG00000187889	1.03071	2.61114	0.897624	0	0	0	0.922761	1.44672	0.912303	FYB2	4	0.110735	4	0.0250368			ABCB6	ENSG00000115657	17.5221	20.8891	21.543
	AC092803.2	ENSG00000260805	6.9032	6.92918	6.05356	11.0731	10.1271	12.7722		0.76878	0.0166255			AC009078.2	ENSG00000240338	0	1.30557	1.79525	2.76128	3.46459	4.03571		-1.14252	0.0263402			KRT78	ENSG00000170423	2.06142	0	0	0	0	0	1.84552	1.44672	0.912303	KRT78	4	0.42265	4	0.0352523			PLA2G4A	ENSG00000116711	816.322	900.843	613.975
	HERC2P5	ENSG00000260644	3.4516	2.30973	3.02678	4.61381	5.06353	5.47382		0.801959	0.00857326			PRRG2	ENSG00000126460	5.15354	2.61114	2.69287	6.9032	9.23891	6.05356		-1.13779	0.037404			RPSAP70	ENSG00000250327	4.12284	2.61114	0	0	0	0	2.76828	3.61681	2.73691	RPSAP70	4	0.203331	4	0.0088651			GLIPR2	ENSG00000122694	55.6583	44.3894	63.7313
	AC145285.3	ENSG00000260796	0	0	2.01785	3.69104	4.34017	2.73691		0.805287	0.028504			SNORD9	ENSG00000199436	2.06142	1.30557	1.79525	4.83224	3.46459	3.02678		-1.13022	0.0480702																					VAX1	ENSG00000148704	16.4913	22.1947	22.4406
	RPL21P28	ENSG00000220749	10.3548	16.1681	11.0982	20.3007	18.8074	26.4568		0.814232	0.0378132			TNFRSF19	ENSG00000127863	21.6449	13.0557	21.543	41.4192	41.5751	35.3125		-1.10676	0.00554189																					NTNG2	ENSG00000196358	83.4874	96.6121	79.8886
	FTCD	ENSG00000160282	6.21288	4.61945	5.04464	9.22761	10.8504	8.21073		0.835137	0.0154779			AC007823.1	ENSG00000260743	2.06142	1.30557	0.897624	3.4516	2.30973	3.02678		-1.10676	0.0341121																					AC025171.2	ENSG00000215068	55.6583	39.1671	43.086
	AP001062.1	ENSG00000184441	5.52256	6.92918	4.03571	7.38209	10.8504	10.9476		0.835137	0.0481175			FAAH2	ENSG00000165591	8.24567	6.52785	3.5905	13.1161	10.3938	14.125		-1.10555	0.0231391																					NBPF26	ENSG00000273136	28.8599	24.8058	23.3382
	TESK2	ENSG00000070759	8.97415	11.5486	6.05356	16.6097	14.4672	15.5091		0.856836	0.0383843			ZNF630	ENSG00000221994	6.18425	7.83342	9.87387	15.8774	17.323	17.1518		-1.10065	0.00670047																					NOD2	ENSG00000167207	0	3.91671	0
	NFE2L3P1	ENSG00000267497	2.07096	2.30973	3.02678	4.61381	4.34017	4.56151		0.885805	0.0137005			LINC02298	ENSG00000257556	9.27638	16.9724	25.1335	28.9934	39.2654	32.2857		-1.07181	0.0485444																					EPHA6	ENSG00000080224	4.12284	0	0
	PCDHA10	ENSG00000250120	4.83224	3.46459	4.03571	7.38209	7.95698	7.29842		0.888545	0.00451302			ARHGAP6	ENSG00000047648	1.03071	1.30557	0	2.07096	3.46459	2.01785		-1.07111	0.0498527																					AXIN2	ENSG00000168646	178.313	126.64	122.975
	ATP1A1-AS1	ENSG00000203865	6.21288	6.92918	8.07142	15.6869	11.5738	12.7722		0.912817	0.0220119			FBLL1	ENSG00000188573	0	0	0.897624	1.38064	2.30973	2.01785		-1.05111	0.0170582																					SMG1P6	ENSG00000254634	20.6142	22.1947	31.4169
	TMIE	ENSG00000181585	1.38064	1.15486	1.00893	1.84552	2.17008	2.73691		0.922815	0.039342			FLJ21408	ENSG00000245888	1.03071	0	0	1.38064	2.30973	3.02678		-1.04664	0.0367665																					KAZALD1	ENSG00000107821	81.426	66.584	54.7551
	MIR1244-3	ENSG00000283429	3.4516	4.61945	4.03571	8.30485	7.23361	7.29842		0.922815	0.00178862			AC007938.3	ENSG00000270953	0	1.30557	0	2.76128	2.30973	3.02678		-1.03894	0.0201056																					AC015845.2	ENSG00000265542	0	0	0.897624
	PJVK	ENSG00000204311	10.3548	6.92918	8.07142	16.6097	17.3607	13.6845		0.922815	0.00809625			DTX1	ENSG00000135144	7.21496	5.22228	3.5905	12.4258	10.3938	9.08035		-1.0386	0.0210481																					CYCSP10	ENSG00000232901	0	0	0.897624
	AC127521.1	ENSG00000262823	1.38064	0	0	1.84552	3.61681	2.73691		0.931761	0.0303147			RAMACL	ENSG00000235272	6.18425	6.52785	2.69287	8.97415	11.5486	9.08035		-1.03794	0.0395857																					AC008894.2	ENSG00000269243	0	0	0.897624
	PROX1	ENSG00000117707	2.76128	3.46459	3.02678	7.38209	5.06353	5.47382		0.940305	0.0469624			BNIP3P11	ENSG00000271550	16.4913	10.4446	9.87387	22.0902	30.0265	21.1875		-1.01557	0.0290241																					AC010201.2	ENSG00000271327	0	0	1.79525
	ANKRD30B	ENSG00000180777	0	0	1.00893	2.76828	1.44672	1.82461		0.943633	0.0327111			GGN	ENSG00000179168	7.21496	3.91671	7.181	11.7354	13.8584	10.0893		-1.00514	0.0199814																					HLA-DMA	ENSG00000204257	62.8732	53.5283	35.0074
	KCNJ5	ENSG00000120457	0	0	1.00893	2.76828	1.44672	1.82461		0.943633	0.0327111			RHPN1-AS1	ENSG00000254389	14.4299	11.7501	11.6691	24.8515	28.8716	22.1964		-1.00296	0.0112546																					AL035563.1	ENSG00000273148	12.3685	9.13899	11.6691
	DNM1P46	ENSG00000182397	0	0	1.00893	1.84552	1.44672	2.73691		0.943633	0.0308905			MOXD1	ENSG00000079931	18.5528	18.278	16.1572	11.0451	10.3938	15.1339		0.552336	0.0467896																					ASB4	ENSG00000005981	21.6449	23.5002	24.2359
	OTUD4P1	ENSG00000118976	0	1.15486	0	1.84552	2.17008	2.73691		0.94372	0.0205386			FTH1P2	ENSG00000234975	93.7945	120.112	110.408	60.0578	84.305	74.6606		0.572756	0.0284692																					C15orf65	ENSG00000261652	27.8291	18.278	21.543
	HAR1A	ENSG00000225978	2.76128	3.46459	5.04464	7.38209	6.51025	7.29842		0.953852	0.0259817			TRIML2	ENSG00000179046	997.726	1088.84	1358.11	669.61	740.268	858.597		0.597848	0.0488716																					CREB3L1	ENSG00000157613	16.4913	19.5835	13.4644
	C1QTNF12	ENSG00000184163	3.4516	3.46459	6.05356	8.30485	8.68034	7.29842		0.953852	0.0317911			HSPH1	ENSG00000120694	5623.55	4794.05	6052.68	4257.2	3256.72	3358.72		0.603022	0.0194137																					SMCO2	ENSG00000165935	10.3071	7.83342	12.5667
	ARHGAP6	ENSG00000047648	2.07096	3.46459	2.01785	4.61381	5.06353	4.56151		0.959936	0.0318453			CSRP2	ENSG00000175183	112.347	117.501	96.9434	73.1739	61.2078	80.7142		0.607925	0.0115337																					SLC44A3-AS1	ENSG00000224081	10.3071	14.3613	9.87387
	CCT7P1	ENSG00000217733	0.69032	0	0	0.922761	1.44672	1.82461		0.962798	0.0291901			SYCP2L	ENSG00000153157	59.7811	69.1952	58.3456	42.7998	45.0397	35.3125		0.608669	0.00939852																					NPL	ENSG00000135838	6.18425	5.22228	4.48812
	AC012213.1	ENSG00000253477	0.69032	0	0	0.922761	1.44672	1.82461		0.962798	0.0291901			AC091133.4	ENSG00000251550	37.1055	45.6949	46.6765	24.8515	25.407	35.3125		0.609209	0.0331661																					AL158211.5	ENSG00000279631	1.03071	0	0
	RNU6-37P	ENSG00000199562	0.69032	0	0	1.84552	1.44672	0.912303		0.962798	0.0310871			CEP19	ENSG00000174007	79.3646	61.3618	61.9361	53.8449	38.1105	40.3571		0.621598	0.039622																					AL513217.1	ENSG00000223774	1.03071	0	0
	PCDHA7	ENSG00000204963	2.76128	3.46459	0	4.61381	6.51025	7.29842		0.963075	0.0410623			GPR62	ENSG00000180929	3.09213	3.91671	2.69287	2.07096	0	0		0.625497	0.0465794																					MEIG1	ENSG00000197889	3.09213	3.91671	2.69287
	RIBC1	ENSG00000158423	9.66447	12.7035	12.1071	23.069	23.8709	20.0707		0.964818	0.00221641			AL133346.1	ENSG00000227220	1.03071	1.30557	0.897624	0.69032	0	0		0.625497	0.0465794																					FMO4	ENSG00000076258	12.3685	10.4446	10.7715
	AC074194.1	ENSG00000248206	3.4516	2.30973	4.03571	5.53657	7.95698	5.47382		0.96865	0.0432364			AC009061.1	ENSG00000261320	1.03071	1.30557	0.897624	0.69032	0	0		0.625497	0.0465794																					VMAC	ENSG00000187650	17.5221	10.4446	12.5667
	AC020904.2	ENSG00000273654	15.187	10.3938	16.1428	25.8373	24.5943	30.106		0.969459	0.00613776			KRTAP4-4	ENSG00000171396	1.03071	1.30557	0.897624	0.69032	0	0		0.625497	0.0465794																					DND1P1	ENSG00000264070	7.21496	6.52785	8.97624
	AC072061.1	ENSG00000259826	10.3548	8.08404	13.1161	19.378	18.8074	22.8076		0.973483	0.0073311			AC254562.1	ENSG00000227370	1.03071	1.30557	0.897624	0.69032	0	0		0.625497	0.0465794																					ANKRD61	ENSG00000157999	12.3685	11.7501	13.4644
	EXTL3-AS1	ENSG00000246339	3.4516	2.30973	5.04464	7.38209	5.78689	7.29842		0.984888	0.034402			MIR7845	ENSG00000277590	1.03071	1.30557	0.897624	0.69032	0	0		0.625497	0.0465794																					TPRG1	ENSG00000188001	9.27638	10.4446	6.28337
	PHACTR1	ENSG00000112137	2.76128	4.61945	5.04464	6.45933	8.68034	9.12303		0.996946	0.0228085			BEX4	ENSG00000102409	82.4567	94.001	82.5814	53.8449	54.2786	57.5089		0.643051	0.00979219																					TNFRSF19	ENSG00000127863	21.6449	13.0557	21.543
	CYP4F2	ENSG00000186115	2.76128	2.30973	2.01785	5.53657	5.06353	3.64921		0.996946	0.0385986			HOGA1	ENSG00000241935	15.4606	14.3613	17.9525	8.97415	11.5486	10.0893		0.643524	0.0148041																					AC142472.1	ENSG00000276728	3.09213	2.61114	1.79525
	AP006621.2	ENSG00000255142	2.76128	3.46459	4.03571	7.38209	5.78689	7.29842		1.00452	0.00783099			C9orf116	ENSG00000160345	50.5047	67.8896	61.0385	40.0385	33.491	40.3571		0.650447	0.0337575																					SMTNL1	ENSG00000214872	35.0441	45.6949	26.9287
	AP000442.1	ENSG00000255008	6.21288	3.46459	4.03571	9.22761	9.4037	8.21073		1.01198	0.0210356			FAM229B	ENSG00000203778	34.0134	32.6392	36.8026	20.7096	20.7875	24.2143		0.656881	0.001738																					NOS1	ENSG00000089250	37.1055	66.584	38.5978
	AOC4P	ENSG00000260105	0.69032	0	1.00893	1.84552	1.44672	1.82461		1.02239	0.0454603			AC010271.1	ENSG00000268366	32.9827	26.1114	32.3145	16.5677	21.9424	19.1696		0.665885	0.0170981																					NRIP2	ENSG00000053702	5.15354	9.13899	8.97624
	ABCC6P2	ENSG00000255277	2.07096	3.46459	3.02678	4.61381	7.23361	5.47382		1.02415	0.0432091			AP003900.1	ENSG00000277693	34.0134	36.5559	31.4169	26.9225	19.6327	18.1607		0.674954	0.0259367																					KCNK3	ENSG00000171303	32.9827	54.8339	26.0311
	ZNF582	ENSG00000018869	4.14192	6.92918	7.06249	11.9959	13.0205	10.9476		1.02552	0.0098105			GNRHR2	ENSG00000211451	10.3071	9.13899	11.6691	7.59352	5.77432	6.05356		0.68334	0.015365																					AC083964.1	ENSG00000272293	0	2.61114	0
	BAIAP3	ENSG00000007516	9.66447	18.4778	22.1964	32.2966	31.1045	34.6675		1.04507	0.0419209			ZNF502	ENSG00000196653	70.0882	77.0286	75.4004	46.2514	49.6591	42.375		0.688124	0.000698031																					CFI	ENSG00000205403	0	1.30557	0
	HGFAC	ENSG00000109758	1.38064	1.15486	2.01785	3.69104	2.89345	2.73691		1.06116	0.016037			TMPRSS6	ENSG00000187045	10.3071	10.4446	9.87387	7.59352	4.61945	7.06249		0.700397	0.0495698																					AL033519.2	ENSG00000219023	0	1.30557	0
	AC108134.1	ENSG00000205890	2.07096	1.15486	2.01785	2.76828	4.34017	3.64921		1.06116	0.0348821			CD79A	ENSG00000105369	16.4913	18.278	12.5667	7.59352	10.3938	11.0982		0.70418	0.0475166																					AL360270.1	ENSG00000232811	13.3992	7.83342	8.07862
	HMGN2P5	ENSG00000234664	13.8064	10.3938	11.0982	22.1463	24.5943	27.3691		1.07552	0.00328155			PLTP	ENSG00000100979	48.4433	56.1395	48.4717	27.6128	31.1813	35.3125		0.70542	0.00468522																					ACADL	ENSG00000115361	0	0	0.897624
	C13orf46	ENSG00000283199	1.38064	2.30973	2.01785	4.61381	2.89345	4.56151		1.08079	0.0456206			TOMM5	ENSG00000175768	17.5221	22.1947	21.543	13.8064	9.23891	15.1339		0.705896	0.0307035																					HIST1H4L	ENSG00000275126	0	0	0.897624
	RN7SL431P	ENSG00000264384	0	0	1.00893	1.84552	2.89345	1.82461		1.08198	0.0192096			PBX4	ENSG00000105717	27.8291	31.3337	30.5192	17.9483	20.7875	16.1428		0.714522	0.00305293																					AC012618.2	ENSG00000234750	0	0	0.897624
	Z82217.1	ENSG00000279652	0	1.15486	0	1.84552	2.89345	2.73691		1.08207	0.0147658			MEG9	ENSG00000223403	15.4606	19.5835	21.543	13.1161	9.23891	12.1071		0.717491	0.0331841																					MIR635	ENSG00000207561	0	3.91671	2.69287
	ACE	ENSG00000159640	2.07096	0	3.02678	3.69104	6.51025	6.38612		1.09652	0.0404986			AC007485.1	ENSG00000275710	2.06142	1.30557	1.79525	0	0	1.00893		0.744678	0.033099																					PI4KAP1	ENSG00000274602	9.27638	7.83342	10.7715
	TMPRSS5	ENSG00000166682	2.07096	2.30973	1.00893	3.69104	2.89345	4.56151		1.11183	0.0391563			CKS1BP3	ENSG00000268942	35.0441	33.9448	26.9287	15.187	20.7875	21.1875		0.753246	0.0178246																					DLL1	ENSG00000198719	26.7984	24.8058	12.5667
	AL138921.2	ENSG00000236308	2.76128	0	0	4.61381	7.23361	6.38612		1.1132	0.0135587			AC112907.3	ENSG00000263826	43.2898	39.1671	50.267	19.3289	25.407	34.3035		0.779644	0.0336362																					AC027117.2	ENSG00000253944	5.15354	6.52785	2.69287
	LINC00284	ENSG00000233725	0	3.46459	5.04464	7.38209	9.4037	10.9476		1.12622	0.0291849			AL353708.1	ENSG00000260360	9.27638	7.83342	9.87387	4.83224	5.77432	5.04464		0.783242	0.0126766																					PTMAP5	ENSG00000214182	22.6756	28.7225	17.9525
	PCDHB15	ENSG00000113248	2.76128	1.15486	2.01785	3.69104	5.06353	3.64921		1.13529	0.0303937			LINC01602	ENSG00000205293	8.24567	7.83342	7.181	6.21288	3.46459	4.03571		0.805565	0.0491498																					AC091153.3	ENSG00000244184	3.09213	3.91671	5.38575
	AL162742.1	ENSG00000228261	0	0	1.00893	2.76828	2.17008	1.82461		1.13862	0.0126147			DNAJB1	ENSG00000132002	5330.83	4280.96	5359.72	3239.67	2763.59	2512.23		0.814364	0.0110607																					EDNRA	ENSG00000151617	39.1669	23.5002	18.8501
	HSD17B6	ENSG00000025423	4.14192	2.30973	4.03571	9.22761	7.23361	6.38612		1.15492	0.0199044			MSL3P1	ENSG00000224287	7.21496	5.22228	7.181	3.4516	4.61945	3.02678		0.829028	0.0291137																					ZNF630	ENSG00000221994	6.18425	7.83342	9.87387
	HRH4	ENSG00000134489	0.69032	0	0	0.922761	2.17008	1.82461		1.15779	0.0417354			RWDD4P2	ENSG00000175741	61.8425	43.0838	50.267	35.2063	23.0973	29.2589		0.830975	0.0329814																					PCDHB8	ENSG00000120322	4.12284	2.61114	2.69287
	GRAMD2A	ENSG00000175318	0.69032	0	0	1.84552	2.17008	0.912303		1.15779	0.0430812			AC098487.1	ENSG00000248161	13.3992	14.3613	13.4644	8.97415	8.08404	6.05356		0.853541	0.0121838																					AC006116.8	ENSG00000267549	0	1.30557	0.897624
	EIF4EP1	ENSG00000233578	1.38064	0	1.00893	1.84552	3.61681	2.73691		1.15802	0.0444117			ADGRB1	ENSG00000181790	20.6142	23.5002	16.1572	9.66447	11.5486	11.0982		0.886561	0.0410349																					EXOC3L1	ENSG00000179044	25.7677	19.5835	21.543
	PMS2P5	ENSG00000123965	4.83224	9.23891	9.08035	15.6869	15.914	18.2461		1.16335	0.0110429			LNP1	ENSG00000206535	19.5835	24.8058	22.4406	8.28384	12.7035	16.1428		0.893979	0.028233																					AC091185.1	ENSG00000253476	6.18425	6.52785	6.28337
	MYH11	ENSG00000133392	6.21288	3.46459	5.04464	9.22761	10.1271	13.6845		1.18596	0.0267326			NHSL2	ENSG00000204131	11.3378	13.0557	13.4644	6.21288	6.92918	7.06249		0.904209	0.00569225																					HLA-DMB	ENSG00000242574	70.0882	63.9729	45.7788
	SLC22A15	ENSG00000163393	6.21288	5.77432	6.05356	12.9187	12.2971	16.4215		1.19548	0.024667			SNORA75	ENSG00000206885	16.4913	13.0557	12.5667	6.21288	9.23891	7.06249		0.912874	0.0156082																					ENTPD2	ENSG00000054179	37.1055	33.9448	15.2596
	AC009171.2	ENSG00000263105	2.07096	2.30973	3.02678	5.53657	5.78689	5.47382		1.19951	0.00450881			TNIP3	ENSG00000050730	8.24567	9.13899	10.7715	6.9032	5.77432	3.02678		0.916706	0.0475434																					LAYN	ENSG00000204381	7.21496	10.4446	6.28337
	LINC01942	ENSG00000253428	3.4516	5.77432	3.02678	10.1504	7.95698	9.12303		1.2035	0.0113359			AP001062.1	ENSG00000184441	11.3378	11.7501	8.07862	5.52256	6.92918	4.03571		0.933646	0.0311246																					PPATP1	ENSG00000241293	1.03071	0	0
	AL136126.1	ENSG00000241255	0.69032	0	1.00893	2.76828	1.44672	1.82461		1.21738	0.0465061			AC068587.4	ENSG00000283674	3.09213	1.30557	2.69287	0	1.15486	0		0.939753	0.0464365																					AC013444.1	ENSG00000229781	1.03071	1.30557	0
	CBLN2	ENSG00000141668	1.38064	2.30973	0	5.53657	5.06353	2.73691		1.2507	0.0457982			PAIP1P1	ENSG00000233892	7.21496	7.83342	8.07862	2.76128	5.77432	4.03571		0.942311	0.0469545																					ZNF813	ENSG00000198346	10.3071	15.6668	11.6691
	AP002833.2	ENSG00000255317	0.69032	1.15486	1.00893	1.84552	2.17008	2.73691		1.25615	0.0211317			FAM71D	ENSG00000172717	1.03071	1.30557	1.79525	0.69032	0	0		0.95883	0.0233003																					FP671120.4	ENSG00000281383	0	1.30557	0
	STX16-NPEPL1	ENSG00000254995	2.07096	1.15486	1.00893	2.76828	3.61681	3.64921		1.30682	0.0122801			FAM185BP	ENSG00000214439	11.3378	13.0557	12.5667	7.59352	8.08404	4.03571		0.969516	0.0321666																					PLS3-AS1	ENSG00000271826	4.12284	10.4446	7.181
	ALPL	ENSG00000162551	2.07096	3.46459	2.01785	7.38209	6.51025	4.56151		1.30682	0.0292912			ADAMTS15	ENSG00000166106	103.071	78.3342	114.896	52.4643	41.5751	55.491		0.979384	0.0319428																					IMPG2	ENSG00000081148	0	0	0.897624
	C1orf143	ENSG00000228208	0	0	1.00893	2.76828	3.61681	1.82461		1.38428	0.023578			CALM2P2	ENSG00000229097	26.7984	28.7225	27.8264	20.7096	11.5486	11.0982		1.00415	0.0471624																					PPARGC1A	ENSG00000109819	19.5835	11.7501	11.6691
	CLLU1OS	ENSG00000205057	0.69032	1.15486	1.00893	2.76828	2.89345	1.82461		1.39449	0.0307708			LINC01001	ENSG00000230724	2.06142	1.30557	1.79525	0.69032	0	1.00893		1.01842	0.0399201																					AC136632.1	ENSG00000218227	0	1.30557	1.79525
	AC005225.4	ENSG00000279026	1.38064	2.30973	3.02678	7.38209	4.34017	5.47382		1.39449	0.0391082			LYL1	ENSG00000104903	10.3071	10.4446	10.7715	4.14192	4.61945	7.06249		1.03373	0.0263392																					ANGPT2	ENSG00000091879	4.12284	0	2.69287
	CDC37L1-DT	ENSG00000273061	0.69032	0	1.00893	2.76828	2.17008	1.82461		1.41236	0.0143228			HAS2-AS1	ENSG00000248690	16.4913	20.8891	18.8501	11.7354	12.7035	5.04464		1.0367	0.0458674																					DNAJC28	ENSG00000177692	4.12284	2.61114	1.79525
	AL358777.1	ENSG00000285763	1.38064	2.30973	3.02678	5.53657	7.23361	4.56151		1.41413	0.0256106			FTCD	ENSG00000160282	13.3992	10.4446	8.97624	6.21288	4.61945	5.04464		1.03904	0.0366497																					GABPAP	ENSG00000235720	9.27638	18.278	17.0549
	AC138956.2	ENSG00000251414	7.59352	5.77432	5.04464	14.7642	20.9775	13.6845		1.42004	0.0344665			AP005329.2	ENSG00000265399	5.15354	6.52785	6.28337	2.76128	0	3.02678		1.04301	0.036488																					SP3P	ENSG00000225530	2.06142	0	0.897624
	PTCH2	ENSG00000117425	5.52256	3.46459	4.03571	12.9187	8.68034	13.6845		1.43759	0.0284153			AC008894.3	ENSG00000279198	8.24567	11.7501	9.87387	6.21288	3.46459	5.04464		1.04639	0.0191243																					FAAH2	ENSG00000165591	8.24567	6.52785	3.5905
	RSPH14	ENSG00000100218	3.4516	2.30973	1.00893	7.38209	5.06353	4.56151		1.46863	0.0401783			VIPR1	ENSG00000114812	24.737	22.1947	18.8501	8.28384	11.5486	12.1071		1.05317	0.00767033																					F13B	ENSG00000143278	2.06142	2.61114	0.897624
	LINC02454	ENSG00000256268	0.69032	0	2.01785	2.76828	3.61681	3.64921		1.49135	0.0361334			FERMT3	ENSG00000149781	30.9213	31.3337	36.8026	10.3548	19.6327	19.1696		1.06458	0.0143307																					RHOT1P3	ENSG00000242756	2.06142	0	1.79525
	AC106782.6	ENSG00000274653	1.38064	1.15486	1.00893	2.76828	3.61681	3.64921		1.5018	0.00986526			SERPINE3	ENSG00000253309	3.09213	3.91671	2.69287	0	1.15486	2.01785		1.06552	0.0437594																					AC068870.2	ENSG00000277782	2.06142	5.22228	1.79525
	AL449212.1	ENSG00000244932	8.28384	3.46459	4.03571	10.1504	14.4672	18.2461		1.51063	0.0395939			AL139289.1	ENSG00000229431	19.5835	18.278	16.1572	8.97415	11.5486	6.05356		1.06817	0.0125141																					AC100814.1	ENSG00000272010	1.03071	0	2.69287
	AC008760.2	ENSG00000276980	3.4516	2.30973	2.01785	9.22761	7.95698	5.47382		1.54764	0.0324551			PNCK	ENSG00000130822	4.12284	3.91671	2.69287	1.38064	0	2.01785		1.07506	0.033953																					AP001094.2	ENSG00000265413	1.03071	0	1.79525
	AC007490.1	ENSG00000279427	1.38064	0	0	2.76828	4.34017	5.47382		1.54776	0.022657			RPSAP12	ENSG00000240087	10.3071	14.3613	9.87387	5.52256	3.46459	8.07142		1.08082	0.0408789																					AL157373.2	ENSG00000229896	0	1.30557	0
	CCDC187	ENSG00000260220	1.38064	1.15486	0	5.53657	2.89345	3.64921		1.61993	0.0362085			PPP1R36	ENSG00000165807	6.18425	3.91671	5.38575	2.76128	0	2.01785		1.10338	0.0300207																					AC008676.1	ENSG00000248544	0	1.30557	0
	AC002059.2	ENSG00000285697	6.21288	5.77432	6.05356	14.7642	17.3607	24.6322		1.62052	0.0483398			SEPT5-GP1BB	ENSG00000284874	3.09213	2.61114	2.69287	1.38064	1.15486	0		1.14428	0.0334919																					LINC01976	ENSG00000261514	0	0	0.897624
	ACP7	ENSG00000183760	0.69032	0	0	1.84552	2.89345	1.82461		1.62946	0.0137893			RF00017	ENSG00000274011	4.12284	3.91671	1.79525	1.38064	0	0		1.15382	0.0417762																					PNPLA1	ENSG00000180316	0	0	0.897624
	ZNF737	ENSG00000237440	0.69032	0	0	1.84552	2.89345	1.82461		1.62946	0.0137893			AC103703.1	ENSG00000283045	4.12284	3.91671	2.69287	2.07096	1.15486	0		1.18513	0.0322233																					SPTSSB	ENSG00000196542	8.24567	5.22228	3.5905
	AC022960.2	ENSG00000276282	1.38064	0	1.00893	3.69104	2.89345	4.56151		1.6297	0.0105789			AC103691.1	ENSG00000274383	2.06142	2.61114	3.5905	0	1.15486	0		1.21644	0.0166262																					LOH12CR2	ENSG00000205791	2.06142	2.61114	1.79525
	RF00019	ENSG00000199362	0.69032	0	2.01785	3.69104	5.06353	2.73691		1.65316	0.0318567			POLR2J3	ENSG00000285437	13.3992	14.3613	16.1572	8.28384	5.77432	5.04464		1.2292	0.00325716																					SIX3	ENSG00000138083	4.12284	2.61114	5.38575
	DACT1	ENSG00000165617	0.69032	2.30973	1.00893	3.69104	5.06353	2.73691		1.66361	0.0455081			MIR4434	ENSG00000283204	7.21496	7.83342	4.48812	2.07096	3.46459	0		1.24076	0.0315594																					FAM133A	ENSG00000179083	0	1.30557	0.897624
	HYDIN	ENSG00000157423	1.38064	2.30973	1.00893	5.53657	5.06353	3.64921		1.66361	0.0130761			AC135050.3	ENSG00000260911	3.09213	2.61114	2.69287	1.38064	0	1.00893		1.24173	0.0286545																					EGF	ENSG00000138798	12.3685	5.22228	3.5905
	KRT18P7	ENSG00000258951	2.07096	1.15486	0	3.69104	5.06353	6.38612		1.67069	0.0176311			AC007611.1	ENSG00000260086	11.3378	9.13899	11.6691	5.52256	2.30973	7.06249		1.24883	0.0343459																					CFAP43	ENSG00000197748	3.09213	2.61114	3.5905
	AP000577.1	ENSG00000280269	0.69032	0	0	2.76828	2.17008	1.82461		1.68611	0.00535162			AC245140.3	ENSG00000285018	3.09213	3.91671	3.5905	1.38064	1.15486	2.01785		1.25218	0.00470915																					HNRNPA3P11	ENSG00000260689	0	1.30557	0
	AC008676.3	ENSG00000285868	0.69032	0	0	1.84552	2.17008	2.73691		1.68611	0.00456356			ETV2	ENSG00000105672	9.27638	13.0557	8.07862	6.9032	3.46459	3.02678		1.25218	0.0449808																					BMP5	ENSG00000112175	5.15354	6.52785	1.79525
	SNORD3A	ENSG00000263934	0.69032	2.30973	2.01785	5.53657	3.61681	5.47382		1.69679	0.0180058			AC005498.3	ENSG00000269696	3.09213	2.61114	2.69287	0.69032	1.15486	2.01785		1.25218	0.0462473																					SCO2	ENSG00000130489	12.3685	18.278	4.48812
	MANEA-DT	ENSG00000261366	0.69032	1.15486	0	3.69104	3.61681	1.82461		1.69891	0.0376567			SNORD3A	ENSG00000263934	4.12284	3.91671	2.69287	0.69032	2.30973	2.01785		1.25218	0.0471723																					WT1-AS	ENSG00000183242	3.09213	3.91671	8.07862
	INKA2-AS1	ENSG00000227811	0	1.15486	1.00893	2.76828	4.34017	3.64921		1.70784	0.00894847			AC010271.2	ENSG00000277453	6.18425	5.22228	3.5905	0	0	2.01785		1.273	0.0133147																					MUC6	ENSG00000184956	1.03071	3.91671	1.79525
	AC090541.1	ENSG00000253270	1.38064	4.61945	5.04464	11.0731	7.95698	12.7722		1.70945	0.0205658			SLC25A5P1	ENSG00000215347	4.12284	2.61114	3.5905	1.38064	0	0		1.29216	0.00956267																					ASCL2	ENSG00000183734	2.06142	0	0
	AP001065.2	ENSG00000277352	0.69032	1.15486	0	2.76828	2.89345	3.64921		1.78659	0.00513012			PROX2	ENSG00000119608	2.06142	1.30557	1.79525	0.69032	0	0		1.29216	0.00956267																					PTGS1	ENSG00000095303	10.3071	3.91671	7.181
	SATB1	ENSG00000182568	1.38064	1.15486	1.00893	3.69104	5.06353	3.64921		1.80196	0.019467			GPR18	ENSG00000125245	2.06142	1.30557	1.79525	0.69032	0	0		1.29216	0.00956267																					AC139426.1	ENSG00000260211	0	0	0.897624
	ZNF649	ENSG00000198093	0.69032	2.30973	1.00893	3.69104	5.06353	3.64921		1.80196	0.0147302			AP000437.1	ENSG00000279549	2.06142	2.61114	3.5905	0	1.15486	1.00893		1.31389	0.0259441																					CYP3A4	ENSG00000160868	2.06142	1.30557	0.897624
	AC106820.5	ENSG00000260874	0.69032	0	0	2.76828	2.89345	1.82461		1.82445	0.00740575			AC011477.1	ENSG00000267419	5.15354	6.52785	4.48812	2.07096	2.30973	2.01785		1.32248	0.0300411																					AC008622.2	ENSG00000275719	0	0	1.79525
	PSME2P2	ENSG00000225131	2.07096	0	1.00893	4.61381	6.51025	4.56151		1.8345	0.00879467			AC004687.2	ENSG00000285897	12.3685	10.4446	14.362	4.14192	4.61945	6.05356		1.33389	0.0101366																					AC027117.1	ENSG00000253671	5.15354	9.13899	7.181
	AC024940.2	ENSG00000243517	0.69032	0	3.02678	5.53657	5.78689	6.38612		2.02735	0.0292431			PTCH2	ENSG00000117425	10.3071	9.13899	13.4644	5.52256	3.46459	4.03571		1.34594	0.0210293																					MBOAT4	ENSG00000177669	6.18425	5.22228	2.69287
	AC023491.1	ENSG00000278066	0.69032	2.30973	1.00893	5.53657	4.34017	4.56151		2.03012	0.00618787			BVES-AS1	ENSG00000203808	7.21496	5.22228	4.48812	2.76128	1.15486	3.02678		1.37698	0.0340458																					C4orf47	ENSG00000205129	1.03071	1.30557	1.79525
	TMEM25	ENSG00000149582	0.69032	1.15486	2.01785	5.53657	3.61681	6.38612		2.10426	0.0256205			AL354696.1	ENSG00000277662	3.09213	2.61114	3.5905	1.38064	0	1.00893		1.38007	0.013316																					CPVL	ENSG00000106066	4.12284	2.61114	7.181
	LINC01117	ENSG00000224577	0.69032	0	0	2.76828	2.17008	4.56151		2.12675	0.04427			HSPA1B	ENSG00000204388	3303.42	2856.59	3244.01	1413.08	1100.58	1061.39		1.40432	0.000530346																					ABCA8	ENSG00000141338	2.06142	7.83342	3.5905
	AC106795.2	ENSG00000249684	0.69032	0	0	3.69104	2.89345	2.73691		2.15779	0.00194793			AL139288.1	ENSG00000279306	4.12284	5.22228	2.69287	2.07096	0	1.00893		1.42093	0.0361415																					AC091196.1	ENSG00000285581	1.03071	0	0.897624
	H2AFVP1	ENSG00000258741	4.14192	2.30973	1.00893	9.22761	7.95698	11.8599		2.16512	0.00910834			MAP4K1	ENSG00000104814	10.3071	10.4446	8.97624	3.4516	2.30973	6.05356		1.44119	0.0201804																					HCN4	ENSG00000138622	2.06142	6.52785	3.5905
	ALG1L15P	ENSG00000242017	0.69032	0	0	4.61381	2.17008	3.64921		2.26509	0.0345674			APOM	ENSG00000204444	23.7063	19.5835	29.6216	16.5677	5.77432	7.06249		1.44907	0.0328556																					AC021945.1	ENSG00000279347	0	1.30557	0
	RF02247	ENSG00000277311	0.69032	1.15486	2.01785	5.53657	7.23361	4.56151		2.27578	0.0149933			AC004922.1	ENSG00000284292	3.09213	2.61114	1.79525	0.69032	1.15486	0		1.44929	0.0208994																					SRP54-AS1	ENSG00000258704	2.06142	3.91671	7.181
	RBM15-AS1	ENSG00000227963	1.38064	0	0	5.53657	10.1271	5.47382		2.28856	0.0412429			HSPA1A	ENSG00000204389	4328.98	4001.57	4387.59	1939.8	1383.53	1371.13		1.45613	0.000661824																					IPO9-AS1	ENSG00000231871	3.09213	0	0.897624
	SIX3	ENSG00000138083	5.52256	1.15486	1.00893	12.9187	10.8504	7.29842		2.43759	0.0247435			AC018682.2	ENSG00000253515	2.06142	1.30557	2.69287	0.69032	0	0		1.48715	0.0273389																					STON1	ENSG00000243244	2.06142	2.61114	6.28337
	LDLRAD2	ENSG00000187942	0.69032	1.15486	0	8.30485	5.78689	6.38612		2.91736	0.00661507			ZNF295-AS1	ENSG00000237232	5.15354	7.83342	7.181	1.38064	0	4.03571		1.48738	0.032285																					ALKAL1	ENSG00000196711	1.03071	0	1.79525
	AC022973.4	ENSG00000254317	0	0	0	1.84552	1.44672	1.82461		4	0.00572301			GEMIN7-AS1	ENSG00000267348	4.12284	6.52785	5.38575	2.76128	2.30973	1.00893		1.49784	0.0215716																					AC087500.1	ENSG00000261879	0	0	0.897624
	NOP56P3	ENSG00000257956	0	0	0	1.84552	1.44672	1.82461		4	0.00572301			AC073107.2	ENSG00000275833	5.15354	6.52785	4.48812	2.76128	1.15486	2.01785		1.51747	0.0125024																					ADH6	ENSG00000172955	7.21496	3.91671	2.69287
	SEC1P	ENSG00000232871	0	0	0	0.922761	0.723361	0.912303		4	0.00572301			LGALSL-DT	ENSG00000223935	4.12284	5.22228	3.5905	2.76128	1.15486	1.00893		1.52887	0.0234031																					CKLF-CMTM1	ENSG00000254788	1.03071	0	1.79525
	AC119674.1	ENSG00000260971	0	0	0	0.922761	0.723361	0.912303		4	0.00572301			AC002116.2	ENSG00000267698	14.4299	15.6668	13.4644	7.59352	8.08404	2.01785		1.53968	0.0367962																					GPC4	ENSG00000076716	2.06142	2.61114	0.897624
	AL592071.1	ENSG00000273980	0	0	0	0.922761	0.723361	0.912303		4	0.00572301			AC010643.1	ENSG00000268686	5.15354	7.83342	8.97624	2.76128	2.30973	2.01785		1.60515	0.0441395																					AC055811.1	ENSG00000263624	4.12284	2.61114	0.897624
	AC012254.5	ENSG00000280212	0	0	0	0.922761	0.723361	0.912303		4	0.00572301			AC004057.1	ENSG00000196656	374.147	362.948	269.287	123.567	122.416	85.7588		1.60569	0.0127419																					AC068580.4	ENSG00000250644	3.09213	2.61114	4.48812
	AL157791.2	ENSG00000271424	0	0	0	0.922761	0.723361	0.912303		4	0.00572301			XAGE1B	ENSG00000204382	55.6583	84.862	72.7076	40.0385	19.6327	15.1339		1.61713	0.0159183																					CLDN7	ENSG00000181885	1.03071	3.91671	6.28337
	RPSAP70	ENSG00000250327	0	0	0	2.76828	3.61681	2.73691		4	0.0088651			RBM15-AS1	ENSG00000227963	3.09213	3.91671	6.28337	1.38064	0	0		1.61792	0.0357472																					TMEM225B	ENSG00000244219	7.21496	1.30557	2.69287
	AC004233.4	ENSG00000274367	0	0	0	3.69104	2.89345	2.73691		4	0.00891979			PRR18	ENSG00000176381	2.06142	2.61114	1.79525	0.69032	0	0		1.6255	0.00444938																					TECTA	ENSG00000109927	0	0	1.79525
	FYB2	ENSG00000187889	0	0	0	0.922761	1.44672	0.912303		4	0.0250368			SLC2A1-AS1	ENSG00000227533	4.12284	6.52785	7.181	2.76128	1.15486	2.01785		1.63618	0.0328282																					SLC10A5	ENSG00000253598	1.03071	2.61114	0.897624
	AC005520.1	ENSG00000258653	0	0	0	1.84552	3.61681	2.73691		4	0.0332656			TOMM20L	ENSG00000196860	10.3071	7.83342	10.7715	2.07096	4.61945	3.02678		1.63618	0.00621758																					NCMAP	ENSG00000184454	0	3.91671	1.79525
	AC010931.3	ENSG00000261543	0	0	0	1.84552	1.44672	0.912303		4	0.0352523			AC019186.1	ENSG00000234584	4.12284	2.61114	4.48812	0.69032	1.15486	2.01785		1.63618	0.0298083																					AC005476.2	ENSG00000259146	0	0	0.897624
	KRT78	ENSG00000170423	0	0	0	1.84552	1.44672	0.912303		4	0.0352523			AC127024.5	ENSG00000266490	8.24567	9.13899	11.6691	2.76128	3.46459	3.02678		1.6415	0.0199493																					AL450124.1	ENSG00000204556	1.03071	3.91671	2.69287
	OACYLP	ENSG00000224367	0	0	0	1.84552	2.17008	0.912303		4	0.0488459			C1orf143	ENSG00000228208	3.09213	3.91671	2.69287	0	0	1.00893		1.66297	0.00424612																					SVOPL	ENSG00000157703	0	2.61114	0
	FYB2	ENSG00000187889	0	0	0	0.922761	1.44672	0.912303		4	0.0250368			MT1DP	ENSG00000205361	4.12284	3.91671	6.28337	2.07096	0	1.00893		1.69005	0.0195956																					TREML3P	ENSG00000184106	0	1.30557	0
														HYDIN	ENSG00000157423	4.12284	5.22228	5.38575	1.38064	2.30973	1.00893		1.72386	0.00380544																					BLNK	ENSG00000095585	2.06142	1.30557	1.79525
														ADAMTSL3	ENSG00000156218	3.09213	2.61114	2.69287	0.69032	0	1.00893		1.74173	0.00721842																					U2AF1	ENSG00000160201	24.737	20.8891	27.8264
														AC138393.3	ENSG00000278467	2.06142	3.91671	2.69287	0.69032	0	1.00893		1.74173	0.0314673																					ANKRD33B-AS1	ENSG00000250106	0	0	0
														LINC02243	ENSG00000236091	2.06142	3.91671	2.69287	0.69032	0	1.00893		1.74173	0.0314673																					RNU6-762P	ENSG00000252916	0	0	0
														ZNF233	ENSG00000159915	9.27638	11.7501	14.362	5.52256	3.46459	2.01785		1.7805	0.0136141																					AC080188.1	ENSG00000249609	0	0	0
														RN7SL738P	ENSG00000243339	4.12284	5.22228	7.181	0	2.30973	1.00893		1.81389	0.0196189																					FAM230B	ENSG00000215498	0	0	0
														KY	ENSG00000174611	3.09213	2.61114	1.79525	0.69032	0	0		1.82048	0.0113512																					BCL2L12P1	ENSG00000248530	0	0	0
														SH3RF3-AS1	ENSG00000259863	3.09213	2.61114	1.79525	0.69032	0	0		1.82048	0.0113512																					EPHA8	ENSG00000070886	0	0	0
														AC114763.1	ENSG00000228043	6.18425	10.4446	8.97624	2.76128	2.30973	2.01785		1.83117	0.0353278																					FAM91A3P	ENSG00000242352	0	0	0
														BBS1	ENSG00000174483	14.4299	9.13899	12.5667	1.38064	3.46459	7.06249		1.87212	0.0238337																					SOSTDC1	ENSG00000171243	0	0	0
														AC093627.5	ENSG00000242474	11.3378	14.3613	17.0549	1.38064	4.61945	8.07142		1.9178	0.0206108																					PRAM1	ENSG00000133246	0	0	0
														AC092336.1	ENSG00000249166	4.12284	6.52785	3.5905	0.69032	2.30973	1.00893		1.96952	0.0432146																					RBMS3-AS3	ENSG00000235904	0	0	0
														AURKAP1	ENSG00000213033	13.3992	13.0557	7.181	3.4516	5.77432	1.00893		1.98838	0.0394908																					AP000787.1	ENSG00000245552	0	0	0
														C1QTNF4	ENSG00000172247	3.09213	2.61114	2.69287	0.69032	0	0		2.01547	0.0014744																					PACRG-AS1	ENSG00000281692	0	0	0
														AC106795.2	ENSG00000249684	2.06142	3.91671	2.69287	0.69032	0	0		2.01547	0.0257195																					UXT-AS1	ENSG00000267064	0	0	0
														MPP4	ENSG00000082126	2.06142	3.91671	2.69287	0.69032	0	0		2.01547	0.0257195																					AC011472.2	ENSG00000267174	0	0	0
														AC079148.1	ENSG00000260331	2.06142	3.91671	2.69287	0.69032	0	0		2.01547	0.0257195																					DCAF12L2	ENSG00000198354	0	0	0
														AP005229.1	ENSG00000267051	2.06142	3.91671	2.69287	0.69032	0	0		2.01547	0.0257195																					ISPD-AS1	ENSG00000229688	0	0	0
														AL139274.2	ENSG00000272008	6.18425	3.91671	4.48812	0.69032	2.30973	1.00893		2.02616	0.0166852
														AC073842.2	ENSG00000242798	5.15354	9.13899	5.38575	0.69032	3.46459	0		2.03324	0.0381666
														AL035071.1	ENSG00000260257	18.5528	13.0557	14.362	6.9032	6.92918	1.00893		2.05719	0.0166399
														AC023024.2	ENSG00000279970	25.7677	20.8891	21.543	3.4516	4.61945	10.0893		2.05719	0.00370095
														AC007319.1	ENSG00000224063	10.3071	10.4446	8.97624	5.52256	1.15486	2.01785		2.07683	0.0242951
														AC008687.4	ENSG00000268655	5.15354	6.52785	7.181	0.69032	2.30973	2.01785		2.07683	0.00447389
														AL627230.4	ENSG00000276032	4.12284	5.22228	2.69287	0.69032	1.15486	0		2.11596	0.0277985
														AL139099.3	ENSG00000278009	9.27638	6.52785	8.97624	1.38064	4.61945	1.00893		2.13347	0.0169087
														AL136988.2	ENSG00000227006	2.06142	3.91671	3.5905	0.69032	0	0		2.15382	0.0230652
														AL354733.2	ENSG00000231616	4.12284	2.61114	2.69287	0.69032	0	0		2.15382	0.0145334
														AC092683.1	ENSG00000230606	5.15354	3.91671	3.5905	0.69032	1.15486	1.00893		2.1645	0.0148382
														AJ003147.2	ENSG00000262668	4.12284	3.91671	3.5905	0.69032	0	1.00893		2.21341	0.00218823
														AC015802.4	ENSG00000267546	6.18425	3.91671	3.5905	0.69032	1.15486	1.00893		2.25218	0.0440041
														IFNA20P	ENSG00000226393	8.24567	6.52785	12.5667	0.69032	0	4.03571		2.39485	0.0313579
														AC078852.2	ENSG00000254094	4.12284	3.91671	7.181	0.69032	1.15486	0		2.44929	0.0413423
														LINC01772	ENSG00000226029	6.18425	6.52785	7.181	0.69032	2.30973	1.00893		2.49784	0.00196955
														AC027243.2	ENSG00000270036	7.21496	5.22228	3.5905	0.69032	1.15486	0		2.52342	0.0357438
														BCRP2	ENSG00000169668	7.21496	6.52785	10.7715	0.69032	3.46459	1.00893		2.57197	0.0198771
														AC136604.2	ENSG00000244945	12.3685	10.4446	10.7715	1.38064	2.30973	2.01785		2.58551	0.001052
														AC022400.8	ENSG00000279689	3.09213	6.52785	6.28337	0.69032	0	0		2.86358	0.0396152
														HSPA6	ENSG00000173110	1538.85	1088.84	1469.41	293.386	138.584	114.009		3.01766	0.00679214
														AL162431.4	ENSG00000270711	2.06142	2.61114	2.69287	0	0	0		4	0.00645868
														AL157791.1	ENSG00000259100	1.03071	1.30557	0.897624	0	0	0		4	0.0121887
														REC114	ENSG00000183324	1.03071	1.30557	0.897624	0	0	0		4	0.0121887
														AC007881.3	ENSG00000272735	1.03071	1.30557	0.897624	0	0	0		4	0.0121887
														GDPD4	ENSG00000178795	1.03071	1.30557	0.897624	0	0	0		4	0.0121887
														RNU6-1095P	ENSG00000251957	1.03071	1.30557	0.897624	0	0	0		4	0.0121887
														LINC01115	ENSG00000272342	1.03071	1.30557	0.897624	0	0	0		4	0.0121887
														RF00019	ENSG00000199362	1.03071	1.30557	0.897624	0	0	0		4	0.0121887
														MIR3657	ENSG00000266370	1.03071	1.30557	0.897624	0	0	0		4	0.0121887
														SNORA58	ENSG00000249020	2.06142	2.61114	1.79525	0	0	0		4	0.0121887
														AC091167.4	ENSG00000271396	2.06142	1.30557	1.79525	0	0	0		4	0.0161478
														Z99129.1	ENSG00000275339	2.06142	1.30557	1.79525	0	0	0		4	0.0161478
														SLC35E1P1	ENSG00000238286	3.09213	5.22228	3.5905	0	0	0		4	0.0252857
														AC211476.6	ENSG00000285886	1.03071	1.30557	1.79525	0	0	0		4	0.0253602
														MIR3929	ENSG00000265641	1.03071	1.30557	1.79525	0	0	0		4	0.0253602
														AC016700.3	ENSG00000233060	1.03071	1.30557	1.79525	0	0	0		4	0.0253602
														ST7-AS2	ENSG00000226367	1.03071	1.30557	1.79525	0	0	0		4	0.0253602
														AC244517.1	ENSG00000272108	1.03071	1.30557	1.79525	0	0	0		4	0.0253602
														SEC62-AS1	ENSG00000240373	2.06142	1.30557	2.69287	0	0	0		4	0.0372263
[truncated: 24 more columns]
