# Supplementary material for: Small molecule disruption of RARα/NCoR1 interaction inhibits chaperone-mediated autophagy in cancer
Source: EMBO Mol Med. 2025 Jun 9;17(7):1716–55. doi: 10.1038/s44321-025-00254-y (PMC12254369; doi:10.1038/s44321-025-00254-y)
Supplement: Supplementary file 15 — Figure EV6 Source Data [file 44321_2025_254_MOESM15_ESM.zip › EV6/FigEV6A.xlsx]

## Sheet: Fig. EV6A
WBC (K/mL)							RBC (K/mL)							Platelets (K/mL)
Vehicle			25 mg/kg CIM7				Vehicle			25 mg/kg CIM7				Vehicle			25 mg/kg CIM7
Day 0	Day 14	Day 28	Day 0	Day 14	Day 28		Day 0	Day 14	Day 28	Day 0	Day 14	Day 28		Day 0	Day 14	Day 28	Day 0	Day 14	Day 28
2.78	5.16	2.4	1.84	5.34	5.08		10.21	10.37	9.83	10.32	9.5	8.54		880	907	968	1318	833	1159
5.48	3.62	4.04	4.62	2.88	4.16		9.19	9.93	9.48	10.83	10.52	9.36		736	1082	850	734	1109	821
6.52	6.44	5.3	3.94	4.3	4.52		10.88	10.17	10.03	10.68	8.59	6.68		1278	1006	785	1485	314	236
4.28	4.44	7.9	3.84	5.46	8.26		9.93	9.87	8.95	10.86	8.96	10.18		1566	1382	915	866	1064	1001
5.22	4.66	5.24	3.68	5.02	5.82		9.38	8.96	10.33	10.84	9.7	10.29		704	983	851	1309	1364	998
4	4.28	3.16	2.94	8.64	9.5		9.69	10.06	9.68	9.82	8.56	9.65		1124	779	1072	192	964	822
4.44	3.22	7.24	6.84	5.34	8.58		10.71	9.94	10.14	10.65	8.74	9.29		945	882	811	848	1045	1176
7.16	4.96	6.28	2.74	3.88	4.68		10.48	10.62	9.91	10.34	9.31	9.99		851	729	816	814	912	917
2.88	4.58	3.84	3.76	4.28	3.68		10.54	10.44	9.16	11.6	10.05	9.55		1221	928	864	877	631	1090
			1.8	4.26	4.96					12.1	9.67	10.44					944	516	314
			4.32	4.68	8.96					11.29	9.2	10.53					1149	831	660
