# Supplementary material for: Small molecule disruption of RARα/NCoR1 interaction inhibits chaperone-mediated autophagy in cancer
Source: EMBO Mol Med. 2025 Jun 9;17(7):1716–55. doi: 10.1038/s44321-025-00254-y (PMC12254369; doi:10.1038/s44321-025-00254-y)
Supplement: Supplementary file 15 — Figure EV6 Source Data [file 44321_2025_254_MOESM15_ESM.zip › EV6/FigEV6B.xlsx]

## Sheet: Fig. EV6B
Body weight (% starting weight)
Vehicle					25 mg/kg CIM7						Two-way ANOVA	Ordinary		Source of Variation	% of total variation	P value	P value summary	Significant?		ANOVA table	SS (Type III)	DF	MS	F (DFn, DFd)	P value		Bonferroni's multiple comparisons test	Predicted (LS) mean diff.	95.00% CI of diff.	Below threshold?	Summary	Adjusted P Value
Week 0	Week 1	Week 2	Week 3	Week 4	Week 0	Week 1	Week 2	Week 3	Week 4		Alpha	0.05		Interaction	0.6668	0.9533	ns	No		Interaction	7.415	4	1.854	F (4, 90) = 0.1698	P=0.9533		Row 1
100	103.448	102.682	106.13	106.897	100	99.1837	99.5918	102.041	98.7755					Row Factor	10.3	0.04	*	Yes		Row Factor	114.5	4	28.62	F (4, 90) = 2.622	P=0.0400		Vehicle vs. 25 mg/kg CIM7	0	-2.951 to 2.951	No	ns	>0.9999
100	104.167	100	102.083	100.417	100	104.563	101.901	101.141	102.281					Column Factor	0.7007	0.4005	ns	No		Column Factor	7.792	1	7.792	F (1, 90) = 0.7136	P=0.4005		Row 2
100	101.581	102.767	101.186	108.696	100	99.2188	96.875	96.0938	100											Residual	982.7	90	10.92				Vehicle vs. 25 mg/kg CIM7	1.22	-1.730 to 4.171	No	ns	0.4135
100	97.7941	101.471	104.779	106.618	100	96.4567	97.2441	94.4882	94.0945																		Row 3
100	96.9925	92.1053	93.609	95.1128	100	97.9508	99.1803	102.869	106.148																		Vehicle vs. 25 mg/kg CIM7	0.2186	-2.732 to 3.169	No	ns	0.8833
100	97.2028	93.7063	95.8042	99.3007	100	96.8	96.4	98	100																		Row 4
100	102.612	103.731	107.463	105.597	100	100.752	100.376	105.639	103.759																		Vehicle vs. 25 mg/kg CIM7	0.1349	-2.816 to 3.086	No	ns	0.9278
100	98.2877	98.6301	100.342	102.74	100	95.6	96.8	101.2	100.4																		Row 5
100	96.8	94.4	96	96	100	97.5	99.5833	102.5	98.75																		Vehicle vs. 25 mg/kg CIM7	1.232	-1.719 to 4.182	No	ns	0.4091
					100	94.8	97.2	100	100.8
					100	102.39	99.6016	103.586	107.57
																											Vehicle
																											Row 1 vs. Row 2	0.1239	-4.359 to 4.607	No	ns	>0.9999
																											Row 1 vs. Row 3	1.168	-3.315 to 5.650	No	ns	>0.9999
																											Row 1 vs. Row 4	-0.8219	-5.305 to 3.661	No	ns	>0.9999
																											Row 1 vs. Row 5	-2.375	-6.858 to 2.108	No	ns	>0.9999
																											Row 2 vs. Row 3	1.044	-3.439 to 5.527	No	ns	>0.9999
																											Row 2 vs. Row 4	-0.9458	-5.429 to 3.537	No	ns	>0.9999
																											Row 2 vs. Row 5	-2.499	-6.982 to 1.984	No	ns	>0.9999
																											Row 3 vs. Row 4	-1.989	-6.472 to 2.494	No	ns	>0.9999
																											Row 3 vs. Row 5	-3.543	-8.026 to 0.9402	No	ns	0.2533
																											Row 4 vs. Row 5	-1.553	-6.036 to 2.930	No	ns	>0.9999
																											25 mg/kg CIM7
																											Row 1 vs. Row 2	1.344	-2.711 to 5.399	No	ns	>0.9999
																											Row 1 vs. Row 3	1.386	-2.669 to 5.441	No	ns	>0.9999
																											Row 1 vs. Row 4	-0.687	-4.742 to 3.368	No	ns	>0.9999
																											Row 1 vs. Row 5	-1.143	-5.198 to 2.912	No	ns	>0.9999
																											Row 2 vs. Row 3	0.04198	-4.013 to 4.097	No	ns	>0.9999
																											Row 2 vs. Row 4	-2.031	-6.086 to 2.024	No	ns	>0.9999
																											Row 2 vs. Row 5	-2.488	-6.543 to 1.567	No	ns	0.8088
																											Row 3 vs. Row 4	-2.073	-6.128 to 1.982	No	ns	>0.9999
																											Row 3 vs. Row 5	-2.53	-6.584 to 1.525	No	ns	0.7597
																											Row 4 vs. Row 5	-0.4565	-4.511 to 3.599	No	ns	>0.9999
