# Supplementary material for: Small molecule disruption of RARα/NCoR1 interaction inhibits chaperone-mediated autophagy in cancer
Source: EMBO Mol Med. 2025 Jun 9;17(7):1716–55. doi: 10.1038/s44321-025-00254-y (PMC12254369; doi:10.1038/s44321-025-00254-y)
Supplement: Supplementary file 15 — Figure EV6 Source Data [file 44321_2025_254_MOESM15_ESM.zip › EV6/FigEV6D.xlsx]

## Sheet: Fig. EV6D
Spleen mRNA Expression z-score
	Vehicle									25 mg/kg CIM7
LAMP2A	-0.13831	0.627604	-0.25651	-0.54337	0.102289	-0.11994	-0.37446	0.173579	-0.3663	1.41031	-0.05213	2.81704	1.38585	-0.40336	-0.35997	-0.03898	0.069337	0.089391	0.344023	0.331824
HSC70	-0.36615	-0.10636	-0.3747	-0.74801	-0.74444	-0.04622	-0.50535	-0.32918	-0.85767	1.15719	0.408222	0.109705	1.36197	-0.80274	-1.11891	-0.88195	-0.2274	-0.3904	-0.82843	-0.66009
HSP40	-0.3739	-0.12082	-0.46675	-0.60381	-0.62346	-0.5389	-0.47107	-0.38931	-0.39153	2.68242	0.343482	2.38711	2.72196	-0.45493	-0.56401	-0.48674	0.0517	0.199082	-0.16528	0.330459
HSP90AA1	-0.3628	0.147834	-0.25481	-0.77454	-0.85538	-0.1118	-0.44772	-0.17074	-0.55083	4.1743	1.12574	1.86836	3.72037	-0.60642	-0.72182	-0.26877	0.408938	0.093699	-0.17476	1.09318
HSP90AB1	-0.50776	0.264091	-0.21363	-0.68087	-0.54652	0.884866	-0.20143	-0.48791	-0.73792	0.565245	1.07732	0.899528	3.21788	-0.62677	-1.40887	-1.14352	0.554088	-0.01352	-0.80026	-1.0186
EEF1A1	5.87773	-0.81105	-0.82223	-0.81385	-0.82282	-0.80793	-0.82403	-0.81834	-0.81075	-0.72094	-0.79308	-0.74568	-0.70569	-0.80338	-0.77736	-0.8232	-0.78956	-0.80111	-0.81888	-0.80129
PHLPP1	-0.72477	0.298771	0.594975	-0.34204	-0.92801	0.489984	-1.09445	0.249574	-0.58074	0.013667	-0.49943	-0.58973	0.79823	-1.12999	-1.45106	-1.73027	-0.97955	-0.45572	-1.33324	-1.39965
RAC1	-0.42052	0.479369	-0.1054	-0.62764	-0.34344	0.075095	-0.73283	-0.23633	-0.61462	1.81842	0.279228	1.1072	1.31026	-0.60966	-0.61783	-1.00101	0.203402	-0.24109	-0.46657	-0.11558
NCOR1	-0.68249	0.265579	0.029259	-0.55463	-0.06195	1.10077	-0.38378	0.053319	-0.64767	1.759	0.516203	1.35786	2.67777	-0.85495	-0.76895	-1.25864	0.044751	-0.06672	-0.54355	-0.49249
NFATC1	-0.8093	-0.1379	-0.37387	-0.50427	0.020988	3.07865	-0.23088	0.010432	-0.31997	-0.73022	0.680863	-0.48253	0.715425	-0.59996	-0.56768	-1.38045	0.632871	-0.09975	-0.50932	-1.11365
NFE2L2	-0.42052	0.455871	0.108271	-0.33234	-0.27484	0.114784	-0.85872	-0.12482	-0.16183	2.02383	0.638209	2.37235	3.00716	-0.95053	-0.55005	-1.34239	-0.51826	0.572294	0.106616	-0.46309
RAB11A	-0.32484	0.371264	-0.34715	-0.75819	-0.46886	-0.31747	-0.53491	-0.18712	-0.60712	1.65396	-0.11543	2.07598	1.04406	-0.36885	-0.57571	-0.25402	0.570065	-0.14368	-0.16262	0.396038
RARa	-0.29646	-0.37492	-0.90567	0.342697	-0.38975	-0.08054	-1.1051	-0.87969	1.24603	-0.43311	-0.36347	1.63291	4.06025	-0.56977	-0.6524	-0.64077	0.567325	1.50923	-0.30636	-0.49055
RICTOR	-1.06117	-0.16499	-0.2763	-0.51626	-0.37764	1.01312	-0.43025	-0.04938	-0.29217	0.943652	-0.26342	1.25893	3.42541	-0.60229	-0.74156	-0.61171	-0.12291	-0.30149	-0.56764	-0.26193
AKT1	-0.61029	0.296915	-0.03381	-0.75397	0.203965	1.64249	-0.57426	0.117113	-0.69951	-0.12647	0.049668	-0.4804	0.53716	-0.75594	-1.23116	-1.08879	-0.06582	-0.4426	-0.92804	-0.81529
AKT2	-0.76774	0.388077	0.054792	-0.14941	0.243331	1.03462	0.02547	0.184523	0.014299	0.722666	0.657693	0.92594	1.54039	-0.02435	0.083831	-0.16821	0.658129	0.187121	-0.14046	0.212114
CTSA	0.96785	0.382501	-0.22441	-0.26342	0.051281	1.1264	-0.31303	-0.01081	-0.18556	0.312811	-0.00216	0.284679	0.606969	0.456169	0.064239	-0.48786	0.059042	0.149823	-0.23183	-0.0582
CMA Score	0.131992	0.101904	-0.0752	-0.36037	-0.28752	-0.05856	-0.25761	-0.08028	-0.39424	0.877663	0.193264	0.687343	0.69283	-0.39548	-0.40917	-0.42509	-0.05589	-0.12612	-0.15744	-0.1204
Lung mRNA Expression z-score
	Vehicle									25 mg/kg CIM7
LAMP2A	-0.722203	-0.712039	-0.57025	-1.02003	-1.75805	-1.37361	-0.799195	-0.859021	-1.08453	0.304235	0.698703	0.455698	0.238254	1.36079	1.64703	0.42147	0.48268	0.651018	1.73727	0.90178
HSC70	1.22666	1.75261	1.47089	0.106041	-1.0973	0.523047	1.3344	1.68921	-0.715706	-0.796299	-0.631554	-1.30419	-0.680282	0.238123	0.408415	-0.830372	-1.15076	-0.958918	-0.516751	-0.0672596
HSP40	0.976354	2.04769	1.21045	0.724141	-0.722202	1.34645	1.30269	0.519635	-0.66764	-0.915362	-0.809539	-1.22148	-0.459045	0.0806112	0.942307	-0.805085	-1.26129	-0.928727	-0.670504	-0.689455
HSP90AA1	0.319707	1.47536	1.67267	0.330456	-1.10977	-0.0300712	0.958937	1.30876	-1.2752	-0.893017	-0.540944	-1.62686	-0.852754	1.32911	0.36582	-0.97685	-0.52625	-0.884441	-0.0167942	0.972129
HSP90AB1	0.688346	1.53126	1.41611	0.205043	-1.02987	0.280123	1.38003	1.07892	-0.990817	-0.853239	-0.778779	-1.3689	-0.540997	1.16362	0.859457	-1.41392	-0.953732	-1.08041	-0.105732	0.513487
EEF1A1	-0.192065	-0.334255	1.48205	-0.190151	-0.417727	-0.439828	-0.280938	-0.39808	-0.431931	-0.360671	-0.321705	0.29305	-0.425066	-0.470968	-0.439343	0.0255061	3.94057	-0.470231	-0.301292	-0.266926
PHLPP1	1.49656	0.761187	1.65709	0.858231	0.120696	0.033637	2.39523	-0.204829	-0.786954	-0.400707	-0.46736	-1.23869	-0.535597	0.421249	0.451107	-0.553753	-1.35019	-1.22015	-0.556204	-0.880557
RAC1	1.54768	0.947025	1.45242	0.905552	-0.0557339	0.202837	2.23963	0.508802	-0.925735	-0.552736	-0.733464	-1.25403	-0.501196	0.0420522	0.597945	-0.560027	-1.39624	-1.18375	-0.427497	-0.853536
NCOR1	0.201635	1.44938	1.08635	-0.463557	0.174704	1.48324	0.988962	-1.49989	-0.80127	-0.964004	-1.4584	-0.429225	1.33078	0.506015	-0.911625	-0.901996	-1.5358	0.378955	0.773008	-2.80685
NFATC1	1.19726	0.401263	0.701922	-0.37521	0.611845	2.01253	1.1878	-1.02691	-0.583874	-1.01336	-0.886733	-0.439568	1.44991	0.602722	-0.813728	-1.18836	-1.46804	-0.657973	-0.681933	-2.02062
NFE2L2	0.48292	2.24436	1.20138	-0.252295	0.272022	1.46163	0.261223	-0.789508	-0.697027	-0.866962	-1.55985	-0.551145	0.238412	1.1397	0.100126	-1.55245	-0.946843	-0.137668	-0.933382	-2.10673
RAB11A	0.0212286	1.63553	1.38802	-0.470724	-0.133862	1.93784	0.717448	-1.71079	-1.47561	-0.40341	-1.5447	-1.07292	0.81046	0.1991	-0.528687	0.12752	-0.194426	0.845243	-0.479227	-3.45176
RARa	1.56912	0.641548	0.374775	-0.132991	0.54489	1.72472	0.610634	-0.564732	-0.610147	-0.881337	-1.12359	-0.200071	0.797102	0.353688	-0.770791	-1.39708	-1.10744	-0.935322	-0.951951	-1.63597
RICTOR	1.66781	0.850539	0.948878	0.942978	-0.119552	0.567442	1.87248	0.554621	-1.03599	-0.255775	-0.949069	-1.21321	-0.403491	0.850334	0.780738	-0.868694	-1.21018	-1.46626	-0.626283	-0.887308
AKT1	0.86274	1.37617	1.12982	-0.374852	-0.10553	1.6754	1.00399	-1.1986	-0.97747	-1.15025	-1.43991	-0.595227	0.881684	0.73427	-0.566379	-0.26812	-1.42124	-0.769362	-0.0810135	-2.68015
AKT2	1.95983	-1.28028	-1.62639	-1.90993	-1.75797	-1.06868	-1.22527	-2.18787	-2.02105	-2.24498	-2.21924	-2.07898	-1.52018	-1.68922	-2.01807	-2.18312	-2.32699	-2.0743	-1.8133	-2.68015
CTSA	0.567025	1.58571	0.468799	0.0903895	-0.280076	2.35792	-0.232072	-0.445216	-0.286815	-0.988148	-1.29998	-0.501621	-0.132876	0.751982	-0.0821466	-1.35222	-1.21906	-0.320764	-0.59899	-1.86261
CMA Score	-0.00615555	0.547861	0.723704	0.0424629	-0.305004	0.0474943	0.521016	0.0940629	-0.387609	-0.111224	-0.0766954	-0.277261	0.0405234	0.410109	0.410735	-0.101036	0.0827807	0.0335283	0.213516	-0.00637208
Lung mRNA Expression z-score
	Vehicle									25 mg/kg CIM7
LAMP2A	-0.485953	-0.844504	-0.433219	-0.434633	-1.46279	-0.155112	1.30722	-0.815728	-1.03957	-0.977747	-0.447781	-0.658574	0.530317	0.800103	1.32685	0.397348	2.51702	-0.563242	1.40406	0.035934
HSC70	-0.916473	-0.0516679	-1.5395	-0.265052	-0.946924	0.230252	0.592643	-0.679786	-0.969815	-0.857362	-0.790214	-0.522221	0.962385	2.17863	1.16819	-0.55307	1.60358	-0.0782734	1.56333	-0.128653
HSP40	-0.747007	0.918274	-1.75965	-0.197183	-1.10768	0.565181	0.150035	-0.588994	-1.16294	-0.821253	-0.799464	-0.607869	1.97996	0.994197	1.09302	-0.359549	1.24269	-0.440383	1.59319	0.0554208
HSP90AA1	-0.656514	-0.122347	-1.26449	-0.462147	-0.920159	0.443155	0.779291	-0.758721	-1.10778	-0.845557	-0.449361	-0.580706	0.622664	1.24416	0.626414	-0.0871465	3.08261	-0.426867	1.00014	-0.116631
HSP90AB1	-0.619008	0.0356274	-1.71122	-0.0248137	-1.10714	0.461782	1.09828	-0.651308	-1.32525	-0.820605	-0.539399	-0.580011	0.8595	1.95662	1.16794	-0.442209	0.63155	-0.234306	1.9896	-0.145627
EEF1A1	-0.45168	-0.44024	-1.73263	-0.0672481	-0.693883	0.0151803	0.827512	-0.610242	-1.33268	-0.502545	-0.821556	-0.639804	1.02618	2.26454	1.30606	-0.153211	0.52106	0.052284	1.88533	-0.452431
PHLPP1	-0.122869	-0.309515	-1.82269	-0.171836	-1.0808	0.168504	0.523823	-0.552163	-1.4393	-0.483711	-0.921906	-0.417234	1.69294	1.10467	1.20626	0.363884	1.17768	-0.663818	1.97011	-0.22203
RAC1	0.342045	-0.459752	-1.89622	0.474824	-1.33771	0.700647	1.14787	-0.872938	-1.14344	-0.441516	-0.477963	-0.921788	1.81507	0.122982	0.928414	0.731035	1.23087	-1.24164	1.03906	0.260135
NCOR1	-0.391634	-1.79092	0.212996	-1.13513	0.487985	1.5408	-1.08724	-1.50011	-0.269151	-0.646715	-0.874146	1.06206	0.729715	1.45554	0.587581	0.608372	-1.00818	1.52885	0.106921	-2.33129
NFATC1	-0.21481	-1.64276	1.12621	-1.37769	-0.340343	0.571695	-0.689251	-1.64761	-0.547642	0.390067	-0.853657	2.01395	0.380605	0.865375	0.817457	0.689029	-1.25124	1.22089	0.303451	-1.97929
NFE2L2	-0.446339	-1.65609	-0.189956	-1.23191	-0.0110863	0.775502	-0.58379	-1.42727	-0.777659	-0.682191	-0.767333	1.38685	1.55589	1.54945	0.555993	0.958831	-0.267262	1.61571	0.0923371	-1.91655
RAB11A	-0.646962	-0.696583	-0.355222	-1.10848	-0.156552	0.845853	-0.580564	-1.29705	-0.801603	-0.638067	-0.670849	0.480336	2.60834	1.03518	-0.0243841	1.76497	-0.161236	1.29402	-0.159946	-2.18084
RARa	0.308729	-1.70585	0.966989	-1.37257	-0.116277	0.0356301	-0.324375	-1.3098	-0.914653	-0.222316	-0.670419	2.16837	0.956943	1.57822	-0.267851	1.28516	-0.953383	0.508222	0.0721086	-1.9256
RICTOR	-0.176042	-0.249558	-1.74993	0.736935	-1.2492	-0.307449	0.882526	-0.621794	-1.52228	-0.613995	-0.537284	-0.769548	1.39605	0.777676	1.36444	0.337651	1.35689	-0.73446	1.73005	-0.0506784
AKT1	-0.58692	-1.58168	0.243341	-1.11678	0.120478	0.657882	-0.877572	-1.3639	-0.713918	-0.45312	-0.850663	1.13731	0.199387	1.45525	1.81758	1.27171	-1.16744	1.13897	0.528143	-2.13465
AKT2	-0.505521	-1.67001	1.12859	-0.737536	0.572639	1.3282	-0.358884	-1.11315	-0.203758	-0.421782	-0.611898	2.28194	2.98201	2.10614	0.54199	1.18994	-0.458755	3.45675	-0.071739	-2.13465
CTSA	-0.368347	-1.76514	0.574426	-0.896776	0.00941727	0.65946	-0.761835	-1.40686	-0.755136	-0.730068	-0.589616	2.33298	0.77747	1.14138	0.473851	1.0444	-0.823327	1.31042	-0.316842	-2.01844
CMA Score	-0.265591	-0.0548669	-0.762483	-0.179365	-0.557466	0.2138	0.366658	-0.376596	-0.520392	-0.344922	-0.329502	-0.458508	0.528354	0.547816	0.479802	-0.0478374	0.816599	-0.245877	0.720584	-0.0483472
CMA Scores
Spleen		Lung		Heart			Two-way ANOVA	Ordinary		Source of Variation	% of total variation	P value	P value summary	Significant?		ANOVA table	SS (Type III)	DF	MS	F (DFn, DFd)	P value		Bonferroni's multiple comparisons test	Predicted (LS) mean diff.	95.00% CI of diff.	Below threshold?	Summary	Adjusted P Value
Vehicle	25 mg/kg CIM7	Vehicle	25 mg/kg CIM7	Vehicle	25 mg/kg CIM7		Alpha	0.05		Interaction	6.417	0.1446	ns	No		Interaction	0.5599	2	0.28	F (2, 54) = 2.004	P=0.1446
0.131992	0.877663	-0.00615555	-0.111224	-0.265591	-0.344922					Row Factor	2.97	0.4017	ns	No		Row Factor	0.2592	2	0.1296	F (2, 54) = 0.9277	P=0.4017		Vehicle - 25 mg/kg CIM7
0.101904	0.193264	0.547861	-0.0766954	-0.0548669	-0.329502					Column Factor	4.921	0.0852	ns	No		Column Factor	0.4294	1	0.4294	F (1, 54) = 3.075	P=0.0852		Spleen	-0.2114	-0.6265 to 0.2036	No	ns	0.6407
-0.0752	0.687343	0.723704	-0.277261	-0.762483	-0.458508											Residual	7.543	54	0.1397				Lung	0.08574	-0.3293 to 0.5008	No	ns	>0.9999
-0.36037	0.69283	0.0424629	0.0405234	-0.179365	0.528354																		Heart	-0.3845	-0.7995 to 0.03058	No	ns	0.0781
-0.28752	-0.39548	-0.305004	0.410109	-0.557466	0.547816
-0.05856	-0.40917	0.0474943	0.410735	0.2138	0.479802
-0.25761	-0.42509	0.521016	-0.101036	0.366658	-0.0478374
-0.08028	-0.05589	0.0940629	0.0827807	-0.376596	0.816599
-0.39424	-0.12612	-0.387609	0.0335283	-0.520392	-0.245877
	-0.15744		0.213516		0.720584
	-0.1204		-0.00637208		-0.0483472
