# Supplementary material for: Small molecule disruption of RARα/NCoR1 interaction inhibits chaperone-mediated autophagy in cancer
Source: EMBO Mol Med. 2025 Jun 9;17(7):1716–55. doi: 10.1038/s44321-025-00254-y (PMC12254369; doi:10.1038/s44321-025-00254-y)
Supplement: Supplementary file 16 — Figure EV7 Source Data [file 44321_2025_254_MOESM16_ESM.zip]

Archive with 7 entries (7 files):
- EV7/FigEV7A.xlsx
- EV7/FigEV7B.xlsx
- EV7/FigEV7C.xlsx
- EV7/FigEV7D.xlsx
- EV7/FigEV7E.xlsx
- EV7/FigEV7F.xlsx
- EV7/FigEV7G.xlsx
