# Supplementary material for: Small molecule disruption of RARα/NCoR1 interaction inhibits chaperone-mediated autophagy in cancer
Source: EMBO Mol Med. 2025 Jun 9;17(7):1716–55. doi: 10.1038/s44321-025-00254-y (PMC12254369; doi:10.1038/s44321-025-00254-y)
Supplement: Supplementary file 16 — Figure EV7 Source Data [file 44321_2025_254_MOESM16_ESM.zip › EV7/FigEV7A.xlsx]

## Sheet: Fig. EV7A
CMA Score
Healthy	Tumor		Unpaired t test
-0.0686	0.384861		P value	0.0248
-0.09833	-0.25807		P value summary	*
-0.12253	-0.13261		Significantly different (P < 0.05)?	Yes
-0.12352	0.675024		One- or two-tailed P value?	Two-tailed
0.006242	0.043832		t, df	t=2.284, df=88
0.038081	0.064132
-0.27581	-0.07928
-0.01405	0.345518
-0.0623	0.271347
-0.54536	-0.06407
-0.07415	0.408076
0.160081	-0.01548
-0.08696	0.318541
-0.03276	0.117282
-0.54293	0.122087
-0.00217	0.686574
0.233147	0.096202
-0.19835	-0.27697
0.251492	-0.10819
-0.08384	0.099191
-0.23434	-0.61914
-0.07425	0.278258
-0.17471	-0.43792
-0.34238	-0.17973
0.048951	-0.34722
0.072018	0.076609
0.044515	-0.12085
-0.02673	-0.0691
0.256013	-0.13813
0.185312	-0.06044
-0.09651	-0.22624
-0.02291	0.04383
0.068283	0.241357
0.162887	-0.10894
-0.15089	0.449663
-0.31662	-0.16523
0.084774	0.397822
0.074055	0.48997
-0.11244	0.017195
-0.56808	0.134374
0.023133	-0.11611
0.232115	0.132291
-0.08419	0.135109
0.005618	0.142814
	0.117818
	-0.17707
