# Supplementary material for: Small molecule disruption of RARα/NCoR1 interaction inhibits chaperone-mediated autophagy in cancer
Source: EMBO Mol Med. 2025 Jun 9;17(7):1716–55. doi: 10.1038/s44321-025-00254-y (PMC12254369; doi:10.1038/s44321-025-00254-y)
Supplement: Supplementary file 16 — Figure EV7 Source Data [file 44321_2025_254_MOESM16_ESM.zip › EV7/FigEV7B.xlsx]

## Sheet: Fig. EV7B
NCoR1/RARa Ratio
Healthy	Tumor		Unpaired t test
1.16371	1.09822		P value	0.0029
0.970213	0.997166		P value summary	**
1.05714	1.09722		Significantly different (P < 0.05)?	Yes
1.06517	1.03787		One- or two-tailed P value?	Two-tailed
1.04398	1.13753		t, df	t=3.063, df=88
1.11834	1.07399
1.14164	1.20898
0.993292	1.10232
0.997509	1.07046
1.15505	1.14894
1.02499	1.10373
0.993393	1.10335
1.04979	1.39066
1.12409	1.03366
1.08548	1.16245
1.07757	1.07733
1.03548	1.02345
1.10526	1.00172
1.09175	1.05631
1.03683	1.06913
1.10218	1.03192
0.994403	0.933603
1.1142	1.19298
1.00771	1.02219
1.01548	1.07555
1.03665	1.17425
1.02056	1.08373
0.925784	1.13554
1.05571	1.09344
1.00945	1.19944
0.957622	1.2071
1.02775	1.08179
1.07883	1.12558
1.07678	1.06766
1.09855	1.04815
1.01168	1.00417
1.00796	1.02341
1.04882	1.07076
1.00678	1.12571
1.00455	1.08136
1.00782	0.895312
1.09218	1.0188
0.967074	1.1623
0.994368	1.10488
	1.07343
	1.10808
