# Supplementary material for: Small molecule disruption of RARα/NCoR1 interaction inhibits chaperone-mediated autophagy in cancer
Source: EMBO Mol Med. 2025 Jun 9;17(7):1716–55. doi: 10.1038/s44321-025-00254-y (PMC12254369; doi:10.1038/s44321-025-00254-y)
Supplement: Supplementary file 16 — Figure EV7 Source Data [file 44321_2025_254_MOESM16_ESM.zip › EV7/FigEV7C.xlsx]

## Sheet: Fig. EV7C
TCGA - Lung Carcinoma						TCGA - Breast Carcinoma						TCGA - Colorectal Adenocarcinoma						TCGA - Liver Hepatocellular Carcinoma						TCGA - Stomach Adenocarcinoma						TCGA - Ovarian Serous Cystadenocarcinoma
CMA Score	NCoR1/RARa		Best-fit values			CMA Score	NCoR1/RARa		Best-fit values			CMA Score	NCoR1/RARa		Best-fit values			CMA Score	NCoR1/RARa		Best-fit values			CMA Score	NCoR1/RARa		Best-fit values			CMA Score	NCoR1/RARa		Best-fit values
0.905745	1.85693		Slope	2.081		-0.100085	0.790086		Slope	2.849		-0.444713	0.754572		Slope	2.479		-0.5007	0.564037		Slope	0.8456		0.291518	5.69536		Slope	5.174		0.0785407	1.77803		Slope	0.4689
0.53942	2.58805		Y-intercept	2.153		-0.573033	1.08183		Y-intercept	1.456		-0.234628	1.92789		Y-intercept	2.537		-0.681476	0.745587		Y-intercept	0.9653		0.346977	5.08101		Y-intercept	3.802		0.156377	4.6037		Y-intercept	3.031
0.470856	1.94176		X-intercept	-1.034		-0.688033	0.081176		X-intercept	-0.5111		0.0150209	0.99674		X-intercept	-1.024		-0.724092	0.172113		X-intercept	-1.142		-0.0415354	2.96454		X-intercept	-0.7348		-0.189265	1.43878		X-intercept	-6.465
0.293679	4.28023		1/slope	0.4804		-0.20693	0.437892		1/slope	0.351		0.358065	5.23853		1/slope	0.4034		-0.412295	0.176849		1/slope	1.183		0.618755	7.64058		1/slope	0.1933		-0.3374	3.30085		1/slope	2.133
-0.423879	1.50974					-0.294287	0.537135					0.0390635	2.28682					-0.150785	0.872112					0.0732292	1.13654					0.238232	3.39931
0.0112111	1.18693		Goodness of Fit			-0.147752	0.532973		Goodness of Fit			0.243052	3.69039		Goodness of Fit			-0.0307151	0.861123		Goodness of Fit			0.343973	4.09626		Goodness of Fit			-0.00992302	4.63857		Goodness of Fit
-0.428498	2.05282		R squared	0.1097		-0.564008	0.531912		R squared	0.2069		0.225358	1.95152		R squared	0.1704		0.122298	0.330121		R squared	0.2236		0.583454	4.54719		R squared	0.1748		0.00142707	2.69003		R squared	0.01018
-0.238687	2.31676		Sy.x	1.825		-0.140678	0.552086		Sy.x	1.481		-0.365552	1.00213		Sy.x	1.249		0.0388667	2.4189		Sy.x	0.4617		0.662248	5.27973		Sy.x	2.774		0.482418	2.59841		Sy.x	1.263
0.430472	1.72392					0.154831	0.770985					0.0106747	1.14809					-0.341537	1.10952					0.0280488	4.71943
0.194792	3.00589		Is slope significantly non-zero?			-0.0563558	0.800488		Is slope significantly non-zero?			0.0605037	1.77883		Is slope significantly non-zero?			0.0303688	0.979452		Is slope significantly non-zero?			-0.252107	1.01206		Is slope significantly non-zero?						Is slope significantly non-zero?
0.262546	1.78047		F	41.51		-0.187928	5.50839		F	203.7		0.11744	1.56686		F	43.34		-0.604289	0.329341		F	11.23		-0.273488	1.66984		F	37.07					F	0.06171
0.522719	1.71868		DFn, DFd	1, 337		0.197809	3.97564		DFn, DFd	1, 781		0.232075	1.64888		DFn, DFd	1, 211		-0.123526	0.084245		DFn, DFd	1, 39		-0.0088943	1.86417		DFn, DFd	1, 175					DFn, DFd	1, 6
0.508887	4.1226		P value	<0.0001		-0.178314	0.99954		P value	<0.0001		0.0780666	2.57969		P value	<0.0001		-0.38635	0.370426		P value	0.0018		-0.121159	2.05818		P value	<0.0001					P value	0.8121
0.357287	1.90362		Deviation from zero?	Significant		0.018796	0.938929		Deviation from zero?	Significant		0.087233	2.90941		Deviation from zero?	Significant		-0.043941	0.522706		Deviation from zero?	Significant		0.0828518	3.38974		Deviation from zero?	Significant					Deviation from zero?	Not Significant
0.345852	2.81695					-0.305084	0.581259					0.0790186	2.34575					-0.00359248	1.65233					-0.035297	0.933981
0.219541	1.5993					-0.0801663	1.48133					-0.0551424	2.15672					-0.20954	0.478343					0.122562	4.54648
0.129403	3.25406					0.0772849	0.994061					-0.178241	2.39229					-0.429004	0.499999					-0.198319	1.62054
-0.0957165	1.81947					0.219175	2.91417					-0.127241	3.70187					0.244898	1.07026					-0.191969	2.64091
-0.276237	3.23283					0.0309609	1.35214					-0.153442	1.57845					-0.0258747	0.852204					-0.141711	1.38013
0.0348979	3.46559					-0.1033	0.468824					0.036791	4.35835					-0.347522	0.714368					-0.0825487	1.69757
0.78597	3.1205					-0.110894	0.153413					-0.0894934	3.57143					-0.262897	1.66234					0.295021	7.36914
0.491781	3.94631					-0.238469	2.64293					0.0784402	2.28324					0.26907	1.85912					-0.133217	2.53029
-0.153837	1.78688					-0.27699	0.596816					-0.313476	1.49545					-0.363891	0.674206					0.187378	2.21879
0.170502	0.587929					-0.264271	0.28361					0.189222	2.12988					-0.291737	0.65976					0.161353	6.99212
-0.0628382	1.47394					0.00822725	1.68858					-0.186178	2.60817					-0.198102	0.936709					0.14861	4.50854
0.504944	2.07578					0.319017	3.41831					-0.0321425	2.43612					-0.369648	0.35409					-0.0541028	3.41671
0.253192	2.09144					-0.503125	0.484995					0.0986829	2.3677					-0.0919604	0.469744					0.647299	6.34472
0.34453	1.17588					0.0281598	0.574672					-0.0988977	1.90086					-0.254067	1.25939					-0.272053	2.15147
-0.0242923	1.46006					-0.295599	0.566518					-0.0455628	1.56697					0.41042	1.05287					-0.188688	3.05128
0.71139	0.812988					-0.387677	0.316687					-0.0236272	2.21506					-0.516104	0.539801					0.287578	7.39446
-0.136354	4.66062					0.136612	1.14141					-0.55241	0.394561					-0.198518	0.504992					-0.0129431	0.064437
-0.294168	0.421372					-0.187808	0.69185					-0.144755	1.2049					-0.277714	1.13385					0.054893	3.93792
-0.134683	2.12929					0.103966	0.298804					-0.0111709	2.375					-0.109289	0.537738					-0.137454	4.46289
0.660874	1.86138					0.238345	1.19906					0.428875	5.7635					-0.0709692	0.301715					0.566041	18.3789
-0.210211	1.12398					-0.473674	1.04518					-0.126432	2.55026					-0.10112	0.425848					-0.145102	2.36324
-0.0750393	2.04894					-0.0925843	0.644					-0.0431698	1.89466					0.0338248	0.76123					0.363359	9.83607
-0.112153	4.1746					-0.0539899	0.66277					0.20652	4.08164					-0.268165	1.06198					0.0481649	4.6583
-0.144543	2.56741					-0.0358072	0.969869					0.0648828	1.43903					-0.0660373	1.72364					0.103616	4.20413
0.505689	4.88594					0.161628	0.767384					-0.0895171	4.85194					-0.350984	0.501159					0.078449	4.18458
-0.165172	1.93291					0.240272	1.93085					-0.724478	1.00035					-0.595055	0.267308					0.0974442	3.35513
0.130482	1.89758					0.210465	2.99999					0.0602182	3.14812					-1.11206	0.169142					0.134093	3.15287
0.561518	2.24516					-0.0452822	0.743723					0.250412	4.68083											0.117841	5.83395
0.217103	2.75091					0.0924717	3.00934					0.258647	0.758054											0.751707	3.77831
0.13495	2.57484					0.170454	0.589482					-0.0714089	1.04224											0.714857	10.5309
0.365867	2.33833					-0.0208755	0.620858					0.26692	1.72754											0.47943	13.6315
0.107984	1.71626					-0.194435	0.70813					-0.0718065	2.20014											-0.135127	1.74465
-0.0922594	0.63284					0.1705	2.21387					-0.0568879	2.53696											-0.0816401	2.83172
0.417189	1.66872					0.276863	4.11929					0.112438	2.2785											-0.0531724	2.68297
0.209547	5.0727					0.188228	1.81671					0.143962	0.402511											-0.0672084	4.00142
0.0732656	2.99039					0.021407	4.89317					-0.186114	2.11941											0.0823569	2.53894
0.271087	2.33323					0.12853	1.3621					0.181277	6.65235											0.515849	5.36657
0.417687	2.10313					0.0164025	2.41076					0.0444416	4.05143											-0.0398436	3.09125
0.0297741	2.3124					0.136954	1.42464					0.071744	2.25563											0.146612	4.61546
0.263086	1.94922					-0.150317	0.940845					0.0632373	5.85741											-0.0327555	3.16052
0.31146	2.92288					0.179284	3.19447					-0.372047	2.13415											-0.0292131	4.74637
-0.104787	1.3757					0.649489	0.679468					-0.0810841	1.89539											0.109644	3.68969
-0.0339589	2.07438					-0.026615	0.653637					-0.106824	1.49969											0.431977	3.3936
-0.281717	1.02469					-0.301962	1.16174					-0.550271	2.50784											-0.149386	2.96919
-0.0191927	2.74214					0.0699515	3.95714					-0.526864	1.08128											0.432071	5.84205
0.348963	1.75623					-0.132279	0.191826					-0.0766853	3.71826											0.147504	4.4185
-0.202214	2.10581					0.370758	2.57185					0.181902	3.45275											0.0514801	8.79425
-0.111896	1.53164					-0.106657	1.24257					0.102555	1.41535											0.279911	5.03715
0.299305	1.10143					0.269415	1.21983					0.0250004	2.3834											0.178899	4.31714
0.408094	1.14701					-0.0102715	1.53752					0.115657	3.7504											0.380443	2.3256
0.164186	1.87992					0.133975	0.8486					0.10708	2.59856											0.568013	10.686
0.374338	13.1895					-0.0195638	2.62084					0.173581	3.38639											0.373678	4.79043
0.303521	2.41588					0.0351104	1.05964					0.0997364	0.760838											0.175454	5.69801
-0.11446	1.86275					-0.0295229	0.168906					-0.106697	1.5005											0.782862	5.65854
0.0927398	1.29648					-0.120658	1.02989					-0.03945	1.80305											0.578345	3.04403
0.231975	3.23604					0.489667	3.37981					0.0443726	4.36651											-0.186763	1.02221
0.27044	1.41409					0.114191	0.812181					-0.0720427	4.01592											-0.0649719	1.34224
0.268458	1.03923					-0.105933	0.748782					-0.36091	0.132883											0.0198008	1.22097
0.245377	2.27469					0.131109	1.47721					-0.157529	1.41585											-0.0136525	3.15065
0.126931	1.88238					0.432483	5.44205					-0.279992	1.03933											-0.00886896	2.80687
-0.115834	1.11245					0.178148	2.19462					-0.204937	2.54313											-0.171548	0.830135
0.442639	6.99639					0.130315	1.30685					0.202975	2.82926											0.107415	1.26414
0.0359824	0.296996					0.465084	8.10828					-0.102535	3.37131											-0.269094	0.7504
0.575548	2.76902					0.0170718	1.3286					0.420018	3.08982											0.00964632	3.30789
0.195062	1.76787					0.557382	1.4855					-0.108883	1.19073											0.218165	4.50798
0.304978	2.5524					-0.0157335	2.17794					-0.669789	0.79095											-0.0974537	1.9822
0.27884	2.48005					-0.0659825	1.27431					0.00337909	3.08536											-0.0457193	5.91185
0.310143	2.38375					0.127757	1.37405					-0.162358	2.24108											-0.0600706	4.80307
0.281895	6.93005					0.675287	4.72379					-0.719982	0.787546											0.176674	2.96335
0.0559506	0.919141					0.256897	1.93456					-0.116633	2.33407											-0.094188	2.11856
-0.116114	2.16805					0.489741	2.0832					-0.199818	1.41329											-0.0713402	5.01935
0.0620335	2.14101					0.27301	2.04199					-0.121099	2.70978											0.358081	4.02695
0.150134	1.40641					0.101605	1.69344					-0.315224	1.19918											0.276937	6.06936
0.24457	3.43827					-0.0566837	1.57181					-0.0884339	2.2251											0.0720311	2.49315
-0.316629	1.33291					0.165693	0.700369					-0.0877518	1.60637											0.38834	1.18588
0.0125398	1.40855					0.185961	1.07848					0.150681	2.53578											0.0616933	3.5892
0.291511	1.60432					0.345197	4.39438					-0.140418	2.10253											0.492795	3.57564
0.19159	2.85935					-0.187173	0.748642					-0.324981	2.57637											0.155959	6.05005
0.43032	1.3701					-0.260387	1.57342					-0.361731	3.18266											0.317992	1.86096
0.538084	0.72232					-0.24015	1.78923					-0.208877	1.63299											0.177523	5.48986
0.195144	2.62748					0.143749	1.69944					0.111167	2.51505											0.064531	3.66068
0.211533	4.1994					0.204229	0.934508					-0.150586	1.73093											-0.12609	5.07277
0.219828	1.67234					0.0397458	0.291899					0.0265983	5.27237											-0.346036	3.03763
0.0164046	2.14797					-0.302559	0.258071					-0.412811	1.76948											-0.0346074	3.24608
-0.250356	1.47742					0.00676019	1.19098					0.117683	6.47625											0.322544	4.25516
0.348315	3.12771					-0.00214791	1.16153					-0.281356	2.36339											0.244189	3.77443
0.811837	12.1995					-0.732718	0.026945					0.172978	2.68394											0.248071	8.06307
0.0169179	3.98238					0.112454	0.574961					0.198529	0.352387											0.488289	5.20578
0.539926	2.49904					-0.333605	0.998799					0.34656	6.71066											0.0833938	5.21672
0.223611	4.69474					-0.250567	0.474734					-0.447094	0.03037											0.189141	3.68685
0.244716	2.69432					-0.590641	0.812984					0.180331	2.07227											0.25105	4.99181
0.404797	3.99718					-0.140377	0.780201					0.0491484	3.99216											0.473784	4.58956
0.389809	2.85514					0.608996	2.82955					-0.316539	1.93899											0.358602	10.5965
0.294298	3.04695					0.17315	1.74884					-0.62349	0.573567											0.333749	6.51215
0.475515	3.8313					0.0931624	1.61148					-0.153469	1.52628											-0.0910307	12.604
0.116624	5.31291					-0.281277	1.39341					0.363911	5.70228											0.377043	10.4029
-0.119292	2.1694					0.626024	4.07113					0.0937216	1.0146											0.296188	9.04289
0.35537	1.54856					0.130087	2.73537					0.147606	0.862867											0.509798	14.5569
-0.341889	2.47351					0.217973	1.4364					-0.110678	1.6052											0.215377	3.9598
0.525892	2.05757					-0.105254	0.791132					0.126689	1.71598											0.126287	7.57372
0.0759758	2.09197					0.144246	1.45225					-0.067973	1.55861											0.166528	7.38491
0.551949	2.17904					0.286917	9.62011					-0.104512	5.38584											0.411176	8.54461
0.134354	2.0451					-0.160021	0.966663					-0.0198336	1.22571											0.350778	7.68099
-0.143275	2.48603					-0.144214	1.38046					0.140058	4.01923											0.299703	9.66438
-0.161804	1.25276					-0.310193	0.403086					0.270841	1.22911											0.423472	6.68529
0.211137	3.06322					0.334348	3.27536					0.264588	5.83641											0.47228	10.047
-0.257444	1.74617					0.279171	2.90763					-0.0606874	1.7172											0.185341	13.0896
0.116684	4.19747					0.494424	3.01859					0.334257	4.69095											0.133039	11.052
0.0577497	1.44552					0.0519742	0.704844					0.284904	2.43877											0.202982	6.85694
0.15596	5.25001					0.244363	4.11911					0.031272	4.78456											0.0934496	2.01347
-0.0721545	1.66599					0.078631	3.63333					0.10987	3.68486											0.555838	5.04245
0.250297	2.41985					-0.294246	0.408854					0.413045	1.59688											0.0445777	0.879621
0.261401	3.52909					0.172595	1.10259					0.122852	5.44167											0.4772	3.95978
0.456364	2.27642					-0.136626	2.9217					0.00414186	3.03443											0.295169	2.53151
-0.455665	2.26552					-0.172846	1.07496					-0.100921	2.87717											0.260897	1.63467
0.174942	4.15721					-0.357386	1.62351					-0.0656459	2.24017											0.137805	0.859541
0.359401	1.96895					-0.137795	0.728443					0.15246	2.3024											0.047004	11.0123
-0.0752652	2.36734					-0.54545	0.442904					-0.0662234	1.28773											0.0109055	3.20054
-0.144266	2.6101					-0.493619	0.652805					-0.0606143	1.02928											0.132741	2.54236
0.19386	2.19012					-0.520581	0.275845					-0.166049	1.89726											0.179406	4.26506
0.00298989	1.81359					-0.418	0.328287					0.543963	0.772077											0.805356	2.41158
-0.525023	1.46731					-0.213103	0.506089					-0.183105	0.903956											0.14002	1.46833
0.423994	1.29222					0.0851387	2.57198					0.457048	1.79721											0.0398203	7.07081
0.0698961	1.65903					-0.47892	1.82659					0.0646087	1.98215											0.243642	5.27578
-0.0503836	2.19231					-0.39336	0.259051					-0.0166805	1.03118											0.398308	7.11665
0.00965896	1.43711					-0.589989	0.187643					0.208113	3.4289											-0.230944	5.88807
0.080158	2.97425					-0.17648	1.73807					0.129873	2.02255											-0.195155	2.99815
0.175683	0.218737					0.0865238	0.68096					0.00758014	4.5838											0.179425	5.69308
0.408838	2.51347					-0.169889	0.534813					-0.254447	2.00277											0.237005	5.24474
-0.150085	0.800761					-0.0271172	1.7434					0.193697	2.96648											0.0703688	2.34863
-0.301322	1.43273					0.046311	0.668372					0.276112	2.46306											0.566186	9.82374
-0.0789422	0.828521					-0.048245	0.652155					0.0479663	2.17037											0.191961	5.89847
0.0351951	1.61428					0.115981	1.17006					0.0150065	1.52341											0.00160475	2.06771
0.0310558	0.556278					0.10335	0.93472					0.0191347	3.15462											0.226559	2.38062
0.0558237	1.6865					-0.0118417	0.578233					-0.0144533	2.47878											0.0114315	3.12384
-0.207459	0.605543					0.327909	3.35812					-0.0817457	2.48853											0.438435	5.28129
-0.0802047	1.89289					0.384375	0.783522					0.129967	3.31261											0.404084	1.16431
-0.282546	2.04681					0.119576	0.847159					-0.0604183	2.37676											0.516028	13.5001
0.0930172	1.43378					-0.088082	0.804498					0.03379	1.67869											0.0467388	7.10197
-0.0330988	0.666245					-0.334636	0.10942					0.519151	2.50185											0.16676	1.65436
0.182029	0.791474					0.00960643	1.32907					0.0816214	1.71979											0.430105	2.91333
-0.166805	1.01416					0.562397	16.2109					0.179543	7.83485											0.558752	4.30948
-0.0193085	0.916001					0.078625	1.6587					0.0698566	2.57994											0.295123	7.95719
-0.317566	1.33053					0.119907	1.24676					-0.10284	2.46253											0.107262	5.91574
0.0112665	1.85581					0.179306	0.82367					0.23525	1.65378											0.347597	9.81902
0.110945	1.04388					0.0887996	0.72699					-0.107227	1.8424											0.40828	2.68613
-0.234764	0.808017					0.193897	2.22877					0.201647	1.78927											0.282459	5.20716
0.112736	1.34682					0.0484497	0.938217					0.0479922	0.760434											0.174164	4.50311
-0.111882	1.96609					0.410078	2.96229					-0.309973	2.56006											0.35403	5.32774
-0.0910293	0.830381					0.220832	1.04756					-0.012112	3.04812											-0.161613	7.07437
0.376888	1.40453					0.411776	1.93748					0.257176	2.02855											0.0175027	3.10042
0.323586	1.21365					-0.0378965	0.965465					0.377134	4.48372											-0.378111	0.727963
0.556051	2.92713					-0.12505	3.00265					0.274225	4.34553											0.306179	5.87197
0.0175368	4.51104					-0.0883265	1.05939					0.18674	1.57481											0.138132	4.01657
-0.509241	1.49587					0.00786251	1.66283					0.0155527	4.71365											0.114096	4.81538
0.0982057	1.1334					0.144854	0.381597					-0.17814	1.28387											0.0353602	3.17321
-0.0378327	2.08918					0.161754	0.949361					-0.106994	2.68771											0.379655	1.58892
-0.322997	1.3613					-0.132809	0.120843					0.0668549	3.97002											0.42937	0.760729
-0.0674	4.7835					0.254447	2.02903					0.480715	5.56589											0.0167715	2.45867
-0.107978	1.04684					0.112356	1.49132					0.15548	2.49053											0.389095	4.22663
-0.229648	1.45218					-0.0266575	2.04361					0.0150363	2.2638											0.683822	3.78416
-0.127137	1.74633					0.0418114	1.16271					-0.145158	2.03022											0.234485	6.11663
-0.346311	0.872007					0.00353159	1.04879					0.21504	2.70076											-0.214775	3.10498
-0.187233	0.431191					-0.192463	0.291357					0.137223	2.66498
0.108273	0.834513					0.0211992	2.35576					0.108894	3.44463
-0.69726	0.546314					-0.131875	3.59936					0.130438	2.05774
-0.184232	2.79432					-0.0979046	0.493174					-0.042191	4.94773
-0.309315	1.7533					-0.264983	0.125291					-0.124623	1.83964
-1.15408	0.780016					0.113339	1.5508					0.212391	2.52321
-0.755574	0.591852					0.0382877	0.46356					-0.131504	2.34963
-0.456165	1.31818					0.105791	2.88434					-0.122971	0.475293
-0.154309	0.830851					0.121662	0.707381					-0.0521779	4.32404
-0.232746	0.464005					0.0589068	1.12518					0.112107	2.90841
-0.00514092	1.46195					0.0167812	2.26857					-0.0551219	2.32963
-0.33624	0.86166					0.0679371	0.092432					-0.0409874	1.01539
-0.0344899	0.755211					-0.126972	0.257673					0.173105	3.70919
0.283423	0.550327					0.217005	2.14023					0.0113766	2.37111
0.0468559	0.751938					0.221299	1.14661					-0.203869	3.14857
0.0340169	4.35458					0.115513	1.72291					-0.578714	0.882018
-0.210298	3.70465					-0.00913176	4.59363					0.0602703	4.125
0.206504	2.25635					0.0362335	1.60806					-0.0403335	1.49542
-0.0225616	1.34446					-0.0278709	0.337255					-0.00625505	2.51219
-0.0160999	1.86943					0.0164634	1.05541					-0.253549	0.421148
-0.0965969	2.58459					0.324015	1.94287					-0.171468	1.86963
-0.143419	2.48884					0.0216321	1.03327					-0.161031	2.88308
-0.108473	3.93665					0.143359	0.94041					0.139944	2.0294
-0.306705	0.933982					-0.178282	0.673878					-0.085815	3.58208
-0.114852	0.303857					0.364015	0.419683					-0.031212	4.16434
0.137932	1.01669					0.0663732	0.545962					-0.194888	2.31279
0.671269	1.79508					-0.157908	0.545798					-0.170822	2.15132
-0.416121	1.02857					0.0215935	1.90772					-0.28741	1.37656
-0.0288061	1.1897					0.0395806	6.29194					-0.422972	1.65631
0.0849055	4.59545					0.15388	0.2356					0.0118813	2.76404
-0.0310401	3.24285					-0.115268	1.06952					-0.0845422	1.73474
-0.520295	1.68197					0.223558	2.80903					-0.0511808	3.25405
-0.108521	0.348253					-0.0746343	1.039					-0.157431	2.40955
0.222236	1.86242					0.266135	2.61958					-0.13286	1.90876
0.158862	2.21687					0.000539265	0.942081					-0.715529	0.875658
-0.237861	2.67463					0.252123	5.38444					-0.186565	2.68476
-0.100961	4.15239					-0.363231	0.407436
0.131106	3.44667					-0.493015	0.240024
-0.181974	1.04848					-0.369513	0.604663
-0.195904	0.351028					-0.115644	0.7441
-0.0609829	0.745046					-0.0572299	0.4719
0.0650087	1.90691					-0.463981	0.165498
0.107374	1.8007					-0.558267	0.096774
-0.138155	1.25106					-0.491406	0.225427
-0.0359527	1.06633					-0.453946	0.681001
-0.0316272	2.40857					-0.0615966	0.490631
-0.401106	2.29948					-0.302982	0.759874
-0.142889	1.15796					-0.391371	0.902318
0.824201	22.4739					-0.140536	0.393573
-0.247832	1.48833					0.274971	0.894212
-0.141667	1.87996					-0.302622	0.277454
-0.142482	1.7142					-0.0339922	0.670813
-0.0661743	1.48966					0.0261945	0.640082
-0.450638	2.04474					0.0832741	1.06507
-0.11385	0.748108					0.345993	1.2324
-0.122352	2.60714					0.561776	0.503689
-0.282231	1.59438					-0.116039	0.607912
-0.235799	1.87357					-0.0958287	0.287056
-0.250785	2.37593					0.166959	1.30766
-0.46537	1.54581					0.481646	0.850444
-0.0333195	2.3211					-0.0684343	0.4277
-0.323615	3.54464					-0.406788	0.643585
-0.372019	3.5958					0.243146	3.50997
-0.548119	0.836891					0.0394238	3.236
0.0467259	2.30241					0.145859	2.02936
-0.406744	0.311981					0.0417891	0.757371
-0.35919	0.714551					0.0556127	0.922848
-0.0972517	4.29053					-0.222442	0.604224
-0.145196	0.828403					0.156582	0.986169
-0.112025	3.66353					-0.282425	0.14474
-0.296198	1.66357					-0.35973	2.30921
-0.217924	1.20018					0.401381	0.11703
0.118511	1.51484					0.0353266	1.16957
-0.0289189	0.97946					0.0638185	1.67948
-0.589885	2.14154					0.10599	1.45636
0.0505631	2.28355					-0.0160826	1.4366
0.41351	1.34689					-0.0133953	1.6509
-0.239218	1.18243					-0.326753	0.568675
-0.0240703	1.40472					-0.479842	0.126198
-0.332002	0.709811					0.663895	2.12533
-0.218237	3.06442					-0.266541	0.781298
-0.185386	0.811024					-0.342525	0.46177
0.19794	1.14563					0.0550953	6.92448
0.0162632	3.12026					0.301397	2.3374
-0.0456336	1.59569					0.141087	1.17117
0.314695	0.560063					-0.0095368	1.19006
0.137899	3.18319					-0.0375229	0.315841
0.00538361	0.795273					-0.00437777	1.22639
-0.285205	3.32099					-0.0113083	3.64413
-0.139811	2.19578					-0.0158121	0.471982
-0.348223	1.42632					-0.0488412	0.935497
-0.0843897	1.0912					0.616069	10.0009
-0.143919	0.386672					0.472802	3.68583
0.00365609	0.722379					0.13413	0.39752
-0.404365	0.534014					-0.291313	0.732135
-0.249059	0.893734					0.632409	0.784485
0.128227	2.75246					0.312636	1.29718
-0.255692	0.503269					-0.391043	0.218626
0.35781	0.808598					0.367756	3.36359
-0.249069	1.20575					-0.190514	1.65619
-0.615359	1.37597					0.241236	0.503169
0.0686536	2.51994					0.192592	1.57741
0.136381	1.03398					0.290465	1.22645
-0.0466549	3.51908					-0.741139	0.233247
-0.0751676	3.87374					-0.458229	0.91788
-0.232409	4.71471					0.242611	2.02082
-0.201871	3.29938					-0.19338	1.66338
-0.254568	1.37371					-0.0282262	1.48614
-0.0828933	12.5882					0.280605	4.48505
-0.643726	0.614313					-0.146052	1.07834
-0.0342157	3.19763					-0.0979074	0.113885
-0.174208	1.61848					0.322126	1.83651
-0.124083	1.16796					-0.276004	1.3691
0.0258082	5.54195					0.0948287	0.992483
-0.319467	1.65201					0.302997	3.50788
-0.585781	2.93535					0.500318	15.0553
-0.131514	1.37107					0.305722	3.5541
-0.285081	0.651841					-0.224032	1.03914
0.0784459	9.39541					0.189621	2.27411
0.179478	0.855747					-0.112282	0.589988
-0.0189268	1.50742					0.0929205	1.60325
-0.203191	0.623999					0.16013	2.23791
-0.419099	0.511407					0.00163944	2.01973
-0.204929	1.14852					0.332631	3.04872
0.226554	1.79316					0.0973273	0.349931
-0.345758	1.03202					-0.203148	0.10168
-0.703157	0.690652					0.196779	1.65719
0.00655321	4.55212					0.216108	1.16354
-0.55664	1.0072					-0.0435846	4.08165
0.0733615	2.44444					-0.0514885	0.255001
0.0227574	1.00446					-0.0441438	2.51657
-0.0345589	3.1895					0.198531	0.250607
0.149666	2.55868					0.347173	1.13798
-0.621153	1.03785					0.260593	4.46285
-0.426878	1.00696					0.108437	1.16464
-0.103818	1.85309					0.362703	2.32101
-0.310254	1.53954					-0.129128	1.11049
-0.749957	0.38779					0.238729	2.24858
-0.685253	0.706296					0.123176	1.19398
0.166434	1.7391					0.192663	1.65453
0.0191235	2.42189					0.0285455	1.28093
-0.120013	1.04433					0.506269	1.53137
-0.260667	2.28863					0.159417	2.00565
-0.237416	2.43033					-0.118357	0.753566
-0.0219582	0.275105					-0.103558	0.428353
-0.242659	2.71732					0.41171	10.6613
-0.281906	0.578391					0.223802	3.82637
-0.296719	0.392777					0.0943274	0.159419
0.203174	2.02318					0.0276254	1.65898
-0.251169	0.836084					0.378789	7.26431
-0.396172	1.64082					0.0145693	0.317577
0.0913391	0.835797					-0.0016625	1.28663
-0.0683757	1.58591					-0.124469	1.73282
-0.390546	0.614138					0.222891	1.17558
-0.595519	1.01364					-0.163846	0.933178
-0.284431	0.885429					-0.128764	1.33587
-0.618146	0.658769					-0.0625375	1.11618
-0.286689	0.96218					-0.00434413	2.23958
-0.497312	1.34895					-0.383177	0.398376
-0.462857	0.846565					-0.195211	0.468348
-0.41177	1.65274					0.0339621	0.614646
-0.418802	0.980992					0.0898637	0.611798
						0.0197591	4.38448
						-0.378339	0.609813
						-0.037917	1.62167
						-0.480907	0.577476
						0.0938117	1.21824
						-0.54575	0.676671
						0.0104573	0.772439
						0.650953	3.51332
						0.293536	2.25692
						0.289774	0.70507
						0.136939	0.787291
						0.149487	1.36517
						0.151413	1.47467
						0.241705	3.16667
						0.0166276	0.345671
						-0.131954	1.37303
						0.337552	1.04586
						0.197617	3.93931
						0.459574	1.98417
						-0.183087	1.5633
						-0.0147903	1.03844
						0.068302	1.57325
						0.430866	4.05114
						0.252679	1.5796
						0.235256	2.70977
						0.0950484	0.957125
						0.171655	0.817573
						0.0372727	0.880371
						0.134815	1.22098
						0.456403	2.12241
						-0.208969	0.393182
						0.170108	1.06987
						0.222484	3.10035
						-0.0626309	0.547761
						0.15209	0.531594
						0.203294	0.953617
						-0.1457	1.01169
						-0.118817	0.625312
						0.00767329	0.156712
						0.0195667	0.6557
						-0.175459	2.42664
						-0.2059	0.825079
						-0.0113841	0.629645
						0.0405709	1.19692
						0.645696	4.65718
						-0.0348047	0.907594
						0.152125	1.26246
						0.27363	1.02086
						0.162996	1.5028
						0.0916912	1.29997
						0.000868113	1.11366
						0.26352	0.901709
						0.358379	4.22437
						0.163075	1.60777
						0.430232	0.798609
						0.0744211	1.52594
						0.121183	3.01641
						0.13999	1.27234
						0.0845795	1.83773
						0.317409	1.63381
						-0.00570946	0.104519
						0.0357737	1.71298
						0.108482	0.514235
						-0.311661	1.65321
						0.124763	0.616873
						0.0276532	1.81149
						0.11049	1.83448
						-0.0865132	0.653718
						0.148353	0.670693
						0.275467	0.422639
						0.219307	0.591935
						0.183254	1.19147
						0.253352	0.764065
						-0.383845	2.09039
						-0.430595	0.594808
						0.0995524	4.78138
						0.34641	1.32842
						0.0261469	0.905284
						-0.468138	0.25493
						-0.118496	0.20342
						-0.175295	0.87844
						-0.242484	0.647165
						0.140762	0.993434
						-0.334492	1.90903
						-0.0187137	1.40289
						0.054269	1.23017
						-0.142517	0.952756
						0.132357	1.5003
						-0.0351248	0.715498
						-0.075914	1.19329
						-0.0477948	0.087606
						0.15901	1.12687
						0.361154	1.06933
						-0.180465	1.15177
						-0.0592827	0.796951
						-0.00689888	1.03041
						0.389563	2.18602
						-0.178372	0.883437
						-0.0406276	0.854193
						-0.260935	1.15352
						-0.253015	1.34986
						0.0460777	0.187572
						-0.17543	0.815896
						0.355148	3.82561
						0.0364985	0.907401
						0.498003	1.46589
						0.476885	1.47202
						0.251815	1.96503
						-0.203244	0.213833
						0.292374	1.11003
						0.107661	0.384018
						-0.016573	1.55591
						-0.00293345	1.23242
						0.219696	2.96142
						-0.337395	0.51072
						0.718086	7.27103
						-0.255213	0.309945
						-0.561694	0.27048
						-0.124858	0.860767
						-0.347754	3.8157
						0.0349237	3.15242
						-0.255932	0.606657
						-0.0544728	0.88814
						0.217266	2.11648
						0.383483	2.24752
						0.0579344	1.30923
						0.420908	4.45407
						0.505773	2.17703
						0.419948	2.00698
						0.331034	0.772867
						0.0351774	0.847427
						-0.123374	1.84505
						0.1656	1.41934
						0.355561	2.19041
						-0.0287217	1.20884
						0.187584	1.6196
						0.454142	18.1881
						-0.129544	0.845278
						0.258956	0.410589
						0.210313	1.81362
						0.344826	0.846093
						0.11171	1.26482
						-0.0100115	1.55034
						0.241886	2.0901
						0.139112	1.12074
						0.315783	1.47569
						0.0604371	0.636878
						-0.112653	1.48798
						0.0127402	1.21123
						0.117969	1.79119
						-0.0360434	0.96335
						0.261574	0.629769
						0.554115	2.72975
						-0.133383	0.48335
						0.0676178	0.782979
						0.244071	3.29857
						-0.0666209	2.07203
						0.0707382	0.961647
						0.229672	1.58879
						0.830281	5.80189
						-0.0803724	0.805347
						0.39116	1.50969
						0.16336	1.64583
						0.228974	1.58628
						0.254006	0.533708
						0.0661135	0.414748
						0.262207	1.9313
						0.24987	2.57644
						0.407797	2.18456
						0.113364	1.34162
						0.276522	2.38549
						0.0713054	1.97577
						0.223466	4.68383
						-0.0326283	1.40971
						0.496503	0.412929
						-0.174308	0.605239
						0.236463	1.77382
						0.0296107	0.929651
						-0.351258	0.424014
						-0.305267	0.908465
						-0.555352	0.493972
						-0.326662	0.980824
						-0.425648	0.167437
						-0.328726	0.467755
						0.0987534	1.11609
						-0.197583	0.865478
						0.172455	1.72222
						0.168297	2.165
						-0.351085	0.532611
						0.216705	1.2491
						-0.0232678	0.66156
						0.494315	2.75795
						-0.084769	0.255232
						-0.0666755	5.20727
						0.0324069	1.24746
						0.0898012	2.76837
						-0.294848	0.392506
						0.0764166	0.344584
						-0.103236	1.32086
						0.096834	0.460427
						0.19669	0.217908
						0.34464	4.80595
						0.475013	3.39342
						0.118329	0.547166
						0.580707	2.50064
						0.0471837	1.59622
						-0.159594	0.345792
						0.0735469	0.992452
						0.315301	0.709501
						-0.113828	0.420788
						0.0404132	2.2095
						0.216497	2.35294
						0.084201	0.875349
						0.145428	1.37822
						0.267964	2.69208
						0.0224573	0.487176
						0.251561	1.83189
						0.0258626	1.27839
						-0.135455	0.243445
						0.0538566	1.2041
						-0.0294574	0.308616
						-0.110233	0.904437
						-0.0123295	2.39765
						0.452695	2.52705
						0.0280399	1.8946
						0.0799438	0.856656
						0.239693	2.99063
						-0.184681	0.523704
						0.0472409	0.438842
						0.218455	4.22989
						0.155223	5.56159
						0.389281	1.73862
						-0.383592	1.13638
						0.0398895	1.39742
						-0.000294914	1.96023
						-0.26967	0.882683
						-0.0277673	0.433936
						-0.272899	0.366013
						-0.154447	0.276553
						0.582626	0.956397
						0.105434	5.81941
						-0.0798048	0.563229
						0.106152	0.944652
						-0.242677	1.06723
						-0.0129289	0.688945
						-0.17993	0.686992
						0.0717817	2.74942
						0.037648	2.40828
						-0.0207326	0.656392
						0.106032	0.866176
						0.109162	1.13261
						-0.312073	0.141363
						0.216257	2.61607
						-0.328217	0.481634
						0.133126	4.45552
						-0.130229	1.12611
						0.430901	3.51676
						0.495876	1.47915
						-0.227813	0.43112
						-0.677929	0.150836
						-0.208762	1.21635
						-0.205931	0.243303
						-0.216527	0.246956
						0.0363282	1.09427
						0.0838634	2.20411
						-0.136483	0.228831
						-0.174033	0.206339
						0.217405	1.93577
						0.253029	5.27416
						-0.181944	1.48186
						0.179085	1.31973
						0.561883	2.62814
						0.539264	1.27918
						0.139084	1.29741
						0.303216	1.17023
						0.101595	1.41264
						0.332259	1.50377
						-0.0223069	0.510782
						0.114275	1.34733
						-0.0923067	0.868192
						-0.0538882	0.59263
						-0.00639836	0.581162
						0.112728	0.62845
						0.51564	1.7271
						-0.0978914	0.950089
						0.254813	2.09578
						0.169297	0.90222
						0.387151	0.649439
						0.136018	1.80036
						0.188481	0.926006
						0.350797	0.785681
						0.26845	2.40371
						-0.179615	0.665692
						-0.20746	0.460225
						-0.312158	0.069035
						0.272005	2.21903
						-0.00521444	0.641221
						0.25239	3.35455
						0.0329235	1.95107
						0.103668	0.522632
						0.0104986	1.28487
						0.281149	1.30393
						0.271393	0.70827
						-0.0415576	0.912648
						0.221563	1.76035
						0.584997	4.26942
						0.400497	2.17498
						0.461975	13.092
						0.498451	4.30422
						0.162077	1.38439
						-0.102422	0.366876
						0.203849	6.85691
						0.26269	1.33789
						0.0842228	2.19833
						0.192823	0.52823
						-0.125127	0.489266
						-0.257215	2.7775
						-0.302191	0.527709
						0.00530472	1.70027
						-0.391871	0.29355
						-0.192798	0.282273
						-0.199677	0.233172
						-0.261836	0.053873
						0.264198	0.904038
						-0.349612	1.81405
						0.569327	2.71858
						-0.0670156	1.1786
						-0.236395	0.11704
						0.0524163	1.54089
						-0.023814	0.094049
						-0.314114	0.655266
						-0.0168849	0.436136
						-0.148647	0.829234
						0.175557	2.56964
						-0.159351	2.04614
						-0.121187	0.282508
						-0.191197	0.164846
						-0.287102	1.68151
						0.33619	1.28485
						-0.265184	0.234392
						0.292316	3.51703
						0.185004	0.708266
						0.111862	1.90216
						0.116777	1.98177
						0.100682	1.16255
						0.00121916	1.47827
						-0.248926	0.562441
						0.0207477	0.54083
						-0.20094	1.10927
						-0.0455599	1.00946
						0.338365	0.997125
						0.283037	6.07262
						0.0122333	1.24414
						-0.168482	0.844329
						0.0475915	1.24889
						-0.0426147	0.507514
						-0.64292	0.745529
						-0.0663185	2.61062
						-0.574644	0.183771
						-0.17773	0.508109
						0.120423	0.84664
						-0.0459522	1.42145
						0.583714	3.16187
						-0.411725	0.797053
						-0.768391	0.058383
						0.124933	0.809672
						-0.25696	0.197425
						-0.0559634	1.22563
						0.423049	1.05499
						-0.0556006	1.95206
						-0.0517516	0.923607
						-0.03638	0.339958
						-0.0955014	0.759726
						0.148183	1.48687
						-0.201215	0.554203
						-0.592097	1.14589
						-0.294136	1.03624
						-0.468166	1.24415
						-0.0897634	0.703222
						-0.106946	1.20298
						-0.450426	0.499902
						-0.515021	0.532814
						-0.118637	0.761436
						-0.189264	0.889351
						-0.251919	0.853054
						-0.399666	0.331898
						-0.367467	0.620484
						-0.454003	0.430843
						-0.30022	0.945358
						-0.182132	0.503189
						-0.270143	0.911512
						-0.221137	1.53211
						-0.000338882	1.57255
						-0.544286	0.252401
						-0.279109	0.335188
						-0.564011	0.067469
						-0.581426	0.066813
						-0.115441	0.790978
						0.0901712	1.14626
						-0.188742	1.04566
						0.0955526	0.799806
						0.0107629	2.37103
						0.189316	1.09044
						0.174908	0.68586
						-0.393861	0.557635
						-0.239757	0.278854
						0.0747768	0.877778
						-0.553434	0.987453
						-0.481726	0.550244
						-0.187504	2.22147
						-0.333727	0.419844
						-0.31336	0.679787
						0.184177	0.655341
						-0.265416	0.354076
						0.222196	0.845859
						-0.277799	1.07928
						-0.0493192	2.01027
						-0.26379	0.181521
						0.129923	0.765516
						-0.443894	0.163886
						-0.212323	0.576924
						0.191115	5.5123
						-0.660452	0.390114
						-0.293298	0.85927
						-0.0621166	1.87228
						0.0665891	0.65913
						-0.177061	0.985984
						-0.100462	0.351779
						0.106176	2.33976
						0.0318001	2.21346
						-0.334515	0.673798
						0.0345001	0.514132
						-0.336865	0.742743
						-0.219064	1.69288
						-0.384843	0.331093
						-0.119106	0.34251
						-0.128999	0.361468
						-0.357981	0.328796
						-0.564359	0.065077
						-0.571599	0.18314
						-0.212571	1.50507
						-0.313085	1.16098
						0.0801766	0.261241
						-0.338877	0.27089
