# Supplementary material for: Small molecule disruption of RARα/NCoR1 interaction inhibits chaperone-mediated autophagy in cancer
Source: EMBO Mol Med. 2025 Jun 9;17(7):1716–55. doi: 10.1038/s44321-025-00254-y (PMC12254369; doi:10.1038/s44321-025-00254-y)
Supplement: Supplementary file 16 — Figure EV7 Source Data [file 44321_2025_254_MOESM16_ESM.zip › EV7/FigEV7E.xlsx]

## Sheet: Fig. EV7E
CMA Score							NCoR1/RARa
MYC WT	MYC Mut		Unpaired t test				MYC WT	MYC Mut		Unpaired t test
-0.430243	-0.386108		P value	0.239			0.605399	1.2178		P value	0.8607
-0.277566	-0.109123		P value summary	ns			1.36619	1.88961		P value summary	ns
-0.242038	0.129873		Significantly different (P < 0.05)?	No			1.38853	2.02255		Significantly different (P < 0.05)?	No
0.076402	-0.11854		One- or two-tailed P value?	Two-tailed			3.76287	2.52662		One- or two-tailed P value?	Two-tailed
0.0342666	0.420908		t, df	t=1.178, df=3901			2.64592	4.45407		t, df	t=0.1755, df=3901
-0.218478	0.115634						1.58326	1.71536
-0.0365943	0.169308						2.49112	3.01145
-0.253124	-0.411282						1.04119	0.798452
0.00479689	-0.297541						2.6326	1.62942
-0.173707	-0.186178						1.07219	2.60817
-0.247771	0.714857						1.5498	10.5309
-0.288797	-0.824139						1.05601	0.912447
0.218193	-0.056994						1.63293	0.643978
-0.130905	-0.0766753						2.01707	0.904816
0.0872441	0.24928						3.03011	4.62252
0.0411899	0.539926						0.659311	2.49904
-0.164134	-0.198319						10.1339	1.62054
0.0549931	0.300588						4.39891	4.23352
0.12518	-0.0408036						2.01804	2.06349
-0.111439	-0.14124						1.87767	1.09419
-0.103359	0.0215755						3.37593	2.45348
-0.293577	-0.0682164						3.23205	0.765457
-0.179873	0.0618555						0.935217	1.36178
-0.41126	-0.140612						1.73529	1.83587
-0.0130426	0.350152						2.94652	2.90609
-0.130461	0.17025						1.25819	1.09951
-1.00706	-0.186565						6.37216	2.68476
-0.336279	0.0896905						1.61509	2.48469
-0.23831	-0.348223						1.1819	1.42632
-0.710195	-1.19129						1.02796	0.193748
-0.66943	0.0752807						1.39543	2.6531
-0.267512	-0.586825						0.875974	1.12014
-0.566637	-0.024432						0.725592	0.94487
-0.426132	-0.297963						1.08996	0.404049
0.227666	-0.235182						4.45311	1.52715
0.18926	0.281395						7.46446	4.61692
0.0728057	-0.0764452						1.83142	1.73371
-0.286198	0.232075						1.20874	1.64888
-0.287625							2.40108
-0.152744							2.85879
0.472967							3.12603
-0.176092							1.42792
-0.25284							2.40313
-0.0233286							3.29399
-0.368594							0.612054
0.123663							2.74006
-0.351507							0.656656
-0.172303							1.48797
-0.290149							1.73379
-0.0880781							1.08757
-0.324519							3.19964
-0.451965							2.08985
-0.195072							3.28842
0.069544							4.83466
-0.0864742							2.88864
-0.149461							2.0387
-0.903348							0.914517
-0.127133							2.13742
-0.53579							2.21942
-0.542088							0.908504
-0.0262085							1.15811
-0.59271							1.22064
-0.0228677							1.2742
-0.25284							2.6123
-0.0716253							2.03292
-0.193704							2.22824
-0.415913							1.19385
-0.213766							5.45003
-0.181088							2.66138
-0.306948							0.410777
-0.421009							0.787455
0.0280689							3.5751
0.19649							1.02419
-0.465939							1.33424
-0.379492							0.901926
-0.384792							0.398886
-0.309932							2.00341
-0.308166							1.429
-0.438175							5.44367
-0.132372							2.64834
0.183179							1.59319
-0.282954							1.7853
0.331405							2.43556
0.0179844							3.87139
-0.284435							2.77809
0.244233							4.20387
-0.482949							2.02696
-0.342347							0.527146
-0.0104755							1.63153
-0.126375							4.73208
-0.155189							1.38084
0.0446456							2.14933
-0.365991							1.22697
-0.00224432							2.06803
-0.144255							7.78715
-0.546927							1.26797
-0.159613							3.24772
-0.0042281							13.1073
-0.116241							2.01511
-0.102807							1.05321
-0.233872							2.30705
0.0734658							1.42242
0.052882							1.57487
-0.327163							0.980983
-0.016866							1.79635
-0.306456							1.29453
-0.169671							4.85966
-0.394971							0.825297
-0.211221							0.342531
0.0932815							1.96235
-0.689374							0.565195
-0.405245							0.471389
0.176643							3.04922
-0.338923							0.145169
-0.0244906							1.80757
-0.131021							0.727145
-0.0352902							2.08906
0.0226264							1.43403
-0.105677							0.835623
-0.585568							0.986327
-0.345464							0.882939
-0.298373							0.960965
-0.31403							3.83208
-0.275737							1.5695
0.104719							0.766251
0.133107							3.3599
-0.157238							2.15213
0.0172374							2.39465
-0.151634							3.43021
-0.788655							0.409316
-0.197639							0.335037
-0.124914							4.33599
-0.383687							0.685827
0.0959943							0.455465
-0.079148							1.52883
-0.340103							1.62503
-0.100085							0.790086
-0.573033							1.08183
-0.688033							0.081176
-0.20693							0.437892
-0.294287							0.537135
-0.147752							0.532973
-0.564008							0.531912
-0.140678							0.552086
0.154831							0.770985
-0.0563558							0.800488
-0.187928							5.50839
0.197809							3.97564
-0.178314							0.99954
0.018796							0.938929
-0.305084							0.581259
-0.0801663							1.48133
0.0772849							0.994061
0.219175							2.91417
0.0309609							1.35214
-0.1033							0.468824
-0.110894							0.153413
-0.238469							2.64293
-0.27699							0.596816
-0.264271							0.28361
0.00822725							1.68858
0.319017							3.41831
-0.503125							0.484995
0.0281598							0.574672
-0.295599							0.566518
-0.387677							0.316687
0.136612							1.14141
-0.187808							0.69185
0.103966							0.298804
0.238345							1.19906
-0.473674							1.04518
-0.0925843							0.644
-0.0539899							0.66277
-0.0358072							0.969869
0.161628							0.767384
0.240272							1.93085
0.210465							2.99999
-0.0452822							0.743723
0.0924717							3.00934
0.170454							0.589482
-0.0208755							0.620858
-0.194435							0.70813
0.1705							2.21387
0.276863							4.11929
0.188228							1.81671
0.021407							4.89317
0.12853							1.3621
0.0164025							2.41076
0.136954							1.42464
-0.150317							0.940845
0.179284							3.19447
0.649489							0.679468
-0.026615							0.653637
-0.301962							1.16174
0.0699515							3.95714
-0.132279							0.191826
0.370758							2.57185
-0.106657							1.24257
0.269415							1.21983
-0.0102715							1.53752
0.133975							0.8486
-0.0195638							2.62084
0.0351104							1.05964
-0.0295229							0.168906
-0.120658							1.02989
0.489667							3.37981
0.114191							0.812181
-0.105933							0.748782
0.131109							1.47721
0.432483							5.44205
0.178148							2.19462
0.130315							1.30685
0.465084							8.10828
0.0170718							1.3286
0.557382							1.4855
-0.0157335							2.17794
-0.0659825							1.27431
0.127757							1.37405
0.675287							4.72379
0.256897							1.93456
0.489741							2.0832
0.27301							2.04199
0.101605							1.69344
-0.0566837							1.57181
0.165693							0.700369
0.185961							1.07848
0.345197							4.39438
-0.187173							0.748642
-0.260387							1.57342
-0.24015							1.78923
0.143749							1.69944
0.204229							0.934508
0.0397458							0.291899
-0.302559							0.258071
0.00676019							1.19098
-0.00214791							1.16153
-0.732718							0.026945
0.112454							0.574961
-0.333605							0.998799
-0.250567							0.474734
-0.590641							0.812984
-0.140377							0.780201
0.608996							2.82955
0.17315							1.74884
0.0931624							1.61148
-0.281277							1.39341
0.626024							4.07113
0.130087							2.73537
0.217973							1.4364
-0.105254							0.791132
0.144246							1.45225
0.286917							9.62011
-0.160021							0.966663
-0.144214							1.38046
0.334348							3.27536
0.279171							2.90763
0.494424							3.01859
0.0519742							0.704844
0.244363							4.11911
0.078631							3.63333
-0.294246							0.408854
-0.136626							2.9217
-0.172846							1.07496
-0.357386							1.62351
-0.137795							0.728443
-0.54545							0.442904
-0.493619							0.652805
-0.520581							0.275845
-0.418							0.328287
-0.213103							0.506089
0.0851387							2.57198
-0.47892							1.82659
-0.39336							0.259051
-0.589989							0.187643
-0.17648							1.73807
0.0865238							0.68096
-0.169889							0.534813
-0.0271172							1.7434
0.046311							0.668372
-0.048245							0.652155
0.115981							1.17006
0.10335							0.93472
-0.0118417							0.578233
0.327909							3.35812
0.384375							0.783522
0.119576							0.847159
-0.088082							0.804498
-0.334636							0.10942
0.00960643							1.32907
0.562397							16.2109
0.078625							1.6587
0.119907							1.24676
0.179306							0.82367
0.0887996							0.72699
0.193897							2.22877
0.0484497							0.938217
0.410078							2.96229
0.220832							1.04756
0.411776							1.93748
-0.12505							3.00265
-0.0883265							1.05939
0.00786251							1.66283
0.144854							0.381597
0.161754							0.949361
-0.132809							0.120843
0.112356							1.49132
-0.0266575							2.04361
0.0418114							1.16271
0.00353159							1.04879
-0.192463							0.291357
0.0211992							2.35576
-0.131875							3.59936
-0.0979046							0.493174
-0.264983							0.125291
0.113339							1.5508
0.0382877							0.46356
0.105791							2.88434
0.121662							0.707381
0.0589068							1.12518
0.0167812							2.26857
0.0679371							0.092432
-0.126972							0.257673
0.217005							2.14023
0.221299							1.14661
0.115513							1.72291
-0.00913176							4.59363
0.0362335							1.60806
-0.0278709							0.337255
0.0164634							1.05541
0.324015							1.94287
0.0216321							1.03327
0.143359							0.94041
-0.178282							0.673878
0.364015							0.419683
0.0663732							0.545962
0.0215935							1.90772
0.0395806							6.29194
0.15388							0.2356
-0.115268							1.06952
0.223558							2.80903
-0.0746343							1.039
0.266135							2.61958
0.000539265							0.942081
0.252123							5.38444
-0.493015							0.240024
-0.115644							0.7441
-0.0572299							0.4719
-0.463981							0.165498
-0.558267							0.096774
-0.491406							0.225427
-0.453946							0.681001
-0.0615966							0.490631
-0.302982							0.759874
-0.391371							0.902318
-0.140536							0.393573
0.274971							0.894212
-0.302622							0.277454
-0.0339922							0.670813
0.0261945							0.640082
0.0832741							1.06507
0.345993							1.2324
0.561776							0.503689
-0.116039							0.607912
-0.0958287							0.287056
0.166959							1.30766
0.481646							0.850444
-0.0684343							0.4277
-0.406788							0.643585
0.243146							3.50997
0.0394238							3.236
0.145859							2.02936
0.0417891							0.757371
0.0556127							0.922848
-0.222442							0.604224
0.156582							0.986169
-0.282425							0.14474
-0.35973							2.30921
0.401381							0.11703
0.0353266							1.16957
0.0638185							1.67948
0.10599							1.45636
-0.0160826							1.4366
-0.0133953							1.6509
-0.326753							0.568675
-0.479842							0.126198
0.663895							2.12533
-0.266541							0.781298
-0.342525							0.46177
0.0550953							6.92448
0.301397							2.3374
0.141087							1.17117
-0.0095368							1.19006
-0.0375229							0.315841
-0.00437777							1.22639
-0.0113083							3.64413
-0.0158121							0.471982
-0.0488412							0.935497
0.616069							10.0009
0.472802							3.68583
0.13413							0.39752
-0.291313							0.732135
0.632409							0.784485
0.312636							1.29718
-0.391043							0.218626
0.367756							3.36359
-0.190514							1.65619
0.241236							0.503169
0.192592							1.57741
0.290465							1.22645
-0.741139							0.233247
-0.458229							0.91788
0.242611							2.02082
-0.19338							1.66338
-0.0282262							1.48614
0.280605							4.48505
-0.146052							1.07834
-0.0979074							0.113885
0.322126							1.83651
-0.276004							1.3691
0.0948287							0.992483
0.302997							3.50788
0.500318							15.0553
0.305722							3.5541
-0.224032							1.03914
0.189621							2.27411
0.0929205							1.60325
0.16013							2.23791
0.00163944							2.01973
0.332631							3.04872
0.0973273							0.349931
-0.203148							0.10168
0.196779							1.65719
0.216108							1.16354
-0.0435846							4.08165
-0.0514885							0.255001
-0.0441438							2.51657
0.198531							0.250607
0.347173							1.13798
0.260593							4.46285
0.108437							1.16464
0.362703							2.32101
-0.129128							1.11049
0.238729							2.24858
0.123176							1.19398
0.192663							1.65453
0.0285455							1.28093
0.506269							1.53137
0.159417							2.00565
-0.118357							0.753566
-0.103558							0.428353
0.41171							10.6613
0.223802							3.82637
0.0943274							0.159419
0.0276254							1.65898
0.378789							7.26431
0.0145693							0.317577
-0.0016625							1.28663
-0.124469							1.73282
0.222891							1.17558
-0.163846							0.933178
-0.128764							1.33587
-0.0625375							1.11618
-0.00434413							2.23958
-0.383177							0.398376
-0.195211							0.468348
0.0339621							0.614646
0.0898637							0.611798
0.0197591							4.38448
-0.378339							0.609813
-0.037917							1.62167
-0.480907							0.577476
0.0938117							1.21824
-0.54575							0.676671
0.0104573							0.772439
0.650953							3.51332
0.293536							2.25692
0.289774							0.70507
0.136939							0.787291
0.149487							1.36517
0.151413							1.47467
0.241705							3.16667
0.0166276							0.345671
-0.131954							1.37303
0.337552							1.04586
0.197617							3.93931
0.459574							1.98417
-0.183087							1.5633
-0.0147903							1.03844
0.068302							1.57325
0.430866							4.05114
0.252679							1.5796
0.235256							2.70977
0.0950484							0.957125
0.171655							0.817573
0.0372727							0.880371
0.134815							1.22098
0.456403							2.12241
-0.208969							0.393182
0.170108							1.06987
0.222484							3.10035
-0.0626309							0.547761
0.15209							0.531594
0.203294							0.953617
-0.1457							1.01169
-0.118817							0.625312
0.00767329							0.156712
0.0195667							0.6557
-0.175459							2.42664
-0.2059							0.825079
-0.0113841							0.629645
0.0405709							1.19692
0.645696							4.65718
-0.0348047							0.907594
0.152125							1.26246
0.27363							1.02086
0.162996							1.5028
0.0916912							1.29997
0.000868113							1.11366
0.26352							0.901709
0.358379							4.22437
0.163075							1.60777
0.430232							0.798609
0.0744211							1.52594
0.121183							3.01641
0.13999							1.27234
0.0845795							1.83773
0.317409							1.63381
-0.00570946							0.104519
0.0357737							1.71298
0.108482							0.514235
-0.311661							1.65321
0.124763							0.616873
0.0276532							1.81149
0.11049							1.83448
-0.0865132							0.653718
0.148353							0.670693
0.275467							0.422639
0.219307							0.591935
0.183254							1.19147
0.253352							0.764065
-0.383845							2.09039
-0.430595							0.594808
0.0995524							4.78138
0.34641							1.32842
0.0261469							0.905284
-0.468138							0.25493
-0.118496							0.20342
-0.175295							0.87844
-0.242484							0.647165
0.140762							0.993434
-0.334492							1.90903
-0.0187137							1.40289
0.054269							1.23017
-0.142517							0.952756
0.132357							1.5003
-0.0351248							0.715498
-0.075914							1.19329
-0.0477948							0.087606
0.15901							1.12687
0.361154							1.06933
-0.0592827							0.796951
-0.00689888							1.03041
0.389563							2.18602
-0.178372							0.883437
-0.0406276							0.854193
-0.260935							1.15352
-0.253015							1.34986
0.0460777							0.187572
-0.17543							0.815896
0.355148							3.82561
0.0364985							0.907401
0.498003							1.46589
0.476885							1.47202
0.251815							1.96503
-0.203244							0.213833
0.292374							1.11003
0.107661							0.384018
-0.016573							1.55591
-0.00293345							1.23242
0.219696							2.96142
-0.337395							0.51072
0.718086							7.27103
-0.255213							0.309945
-0.561694							0.27048
-0.124858							0.860767
-0.347754							3.8157
0.0349237							3.15242
-0.255932							0.606657
-0.0544728							0.88814
0.217266							2.11648
0.383483							2.24752
0.0579344							1.30923
0.505773							2.17703
0.419948							2.00698
0.331034							0.772867
0.0351774							0.847427
-0.123374							1.84505
0.1656							1.41934
0.355561							2.19041
-0.0287217							1.20884
0.187584							1.6196
0.454142							18.1881
-0.129544							0.845278
0.258956							0.410589
0.210313							1.81362
0.344826							0.846093
0.11171							1.26482
-0.0100115							1.55034
0.241886							2.0901
0.139112							1.12074
0.315783							1.47569
0.0604371							0.636878
-0.112653							1.48798
0.0127402							1.21123
0.117969							1.79119
-0.0360434							0.96335
0.261574							0.629769
0.554115							2.72975
-0.133383							0.48335
0.0676178							0.782979
0.244071							3.29857
-0.0666209							2.07203
0.0707382							0.961647
0.229672							1.58879
0.830281							5.80189
-0.0803724							0.805347
0.39116							1.50969
0.16336							1.64583
0.228974							1.58628
0.254006							0.533708
0.0661135							0.414748
0.262207							1.9313
0.24987							2.57644
0.407797							2.18456
0.113364							1.34162
0.276522							2.38549
0.0713054							1.97577
0.223466							4.68383
-0.0326283							1.40971
0.496503							0.412929
-0.174308							0.605239
0.236463							1.77382
0.0296107							0.929651
-0.351258							0.424014
-0.305267							0.908465
-0.555352							0.493972
-0.326662							0.980824
-0.425648							0.167437
-0.328726							0.467755
0.0987534							1.11609
-0.197583							0.865478
0.172455							1.72222
0.168297							2.165
-0.351085							0.532611
0.216705							1.2491
-0.0232678							0.66156
0.494315							2.75795
-0.084769							0.255232
-0.0666755							5.20727
0.0324069							1.24746
0.0898012							2.76837
-0.294848							0.392506
0.0764166							0.344584
0.096834							0.460427
0.19669							0.217908
0.34464							4.80595
0.475013							3.39342
0.118329							0.547166
0.580707							2.50064
0.0471837							1.59622
-0.159594							0.345792
0.0735469							0.992452
0.315301							0.709501
-0.113828							0.420788
0.0404132							2.2095
0.216497							2.35294
0.084201							0.875349
0.145428							1.37822
0.267964							2.69208
0.0224573							0.487176
0.251561							1.83189
0.0258626							1.27839
-0.135455							0.243445
0.0538566							1.2041
-0.0294574							0.308616
-0.110233							0.904437
-0.0123295							2.39765
0.452695							2.52705
0.0280399							1.8946
0.0799438							0.856656
0.239693							2.99063
-0.184681							0.523704
0.0472409							0.438842
0.218455							4.22989
0.155223							5.56159
0.389281							1.73862
-0.383592							1.13638
0.0398895							1.39742
-0.000294914							1.96023
-0.26967							0.882683
-0.0277673							0.433936
-0.272899							0.366013
-0.154447							0.276553
0.582626							0.956397
0.105434							5.81941
-0.0798048							0.563229
0.106152							0.944652
-0.242677							1.06723
-0.0129289							0.688945
-0.17993							0.686992
0.0717817							2.74942
0.037648							2.40828
-0.0207326							0.656392
0.106032							0.866176
0.109162							1.13261
-0.312073							0.141363
0.216257							2.61607
-0.328217							0.481634
0.133126							4.45552
-0.130229							1.12611
0.430901							3.51676
0.495876							1.47915
-0.227813							0.43112
-0.677929							0.150836
-0.208762							1.21635
-0.205931							0.243303
-0.216527							0.246956
0.0363282							1.09427
0.0838634							2.20411
-0.136483							0.228831
-0.174033							0.206339
0.217405							1.93577
0.253029							5.27416
-0.181944							1.48186
0.179085							1.31973
0.561883							2.62814
0.539264							1.27918
0.139084							1.29741
0.303216							1.17023
0.101595							1.41264
0.332259							1.50377
-0.0223069							0.510782
0.114275							1.34733
-0.0923067							0.868192
-0.0538882							0.59263
-0.00639836							0.581162
0.112728							0.62845
0.51564							1.7271
-0.0978914							0.950089
0.254813							2.09578
0.169297							0.90222
0.387151							0.649439
0.136018							1.80036
0.188481							0.926006
0.350797							0.785681
0.26845							2.40371
-0.179615							0.665692
-0.20746							0.460225
-0.312158							0.069035
0.272005							2.21903
-0.00521444							0.641221
0.25239							3.35455
0.0329235							1.95107
0.103668							0.522632
0.0104986							1.28487
0.281149							1.30393
0.271393							0.70827
-0.0415576							0.912648
0.221563							1.76035
0.584997							4.26942
0.400497							2.17498
0.461975							13.092
0.498451							4.30422
0.162077							1.38439
-0.102422							0.366876
0.203849							6.85691
0.26269							1.33789
0.0842228							2.19833
0.192823							0.52823
-0.125127							0.489266
-0.257215							2.7775
-0.302191							0.527709
0.00530472							1.70027
-0.391871							0.29355
-0.192798							0.282273
-0.199677							0.233172
-0.261836							0.053873
0.264198							0.904038
-0.349612							1.81405
0.569327							2.71858
-0.0670156							1.1786
-0.236395							0.11704
0.0524163							1.54089
-0.023814							0.094049
-0.314114							0.655266
-0.0168849							0.436136
-0.148647							0.829234
0.175557							2.56964
-0.159351							2.04614
-0.121187							0.282508
-0.191197							0.164846
-0.287102							1.68151
0.33619							1.28485
-0.265184							0.234392
0.292316							3.51703
0.185004							0.708266
0.111862							1.90216
0.116777							1.98177
0.100682							1.16255
0.00121916							1.47827
-0.248926							0.562441
0.0207477							0.54083
-0.20094							1.10927
-0.0455599							1.00946
0.338365							0.997125
0.283037							6.07262
0.0122333							1.24414
-0.168482							0.844329
0.0475915							1.24889
-0.0426147							0.507514
-0.64292							0.745529
-0.0663185							2.61062
-0.574644							0.183771
-0.17773							0.508109
0.120423							0.84664
-0.0459522							1.42145
0.583714							3.16187
-0.411725							0.797053
-0.768391							0.058383
0.124933							0.809672
-0.25696							0.197425
-0.0559634							1.22563
0.423049							1.05499
-0.0556006							1.95206
-0.0517516							0.923607
-0.03638							0.339958
-0.0955014							0.759726
0.148183							1.48687
-0.201215							0.554203
-0.592097							1.14589
-0.294136							1.03624
-0.468166							1.24415
-0.106946							1.20298
-0.515021							0.532814
-0.118637							0.761436
-0.189264							0.889351
-0.251919							0.853054
-0.399666							0.331898
-0.367467							0.620484
-0.454003							0.430843
-0.30022							0.945358
-0.182132							0.503189
-0.270143							0.911512
-0.221137							1.53211
-0.544286							0.252401
-0.279109							0.335188
-0.564011							0.067469
-0.581426							0.066813
-0.115441							0.790978
0.0901712							1.14626
-0.188742							1.04566
0.0955526							0.799806
0.0107629							2.37103
0.189316							1.09044
0.174908							0.68586
-0.393861							0.557635
-0.239757							0.278854
0.0747768							0.877778
-0.481726							0.550244
-0.187504							2.22147
-0.333727							0.419844
-0.31336							0.679787
0.184177							0.655341
-0.265416							0.354076
0.222196							0.845859
-0.277799							1.07928
-0.0493192							2.01027
-0.26379							0.181521
0.129923							0.765516
-0.443894							0.163886
-0.212323							0.576924
0.191115							5.5123
-0.660452							0.390114
-0.293298							0.85927
-0.0621166							1.87228
0.0665891							0.65913
-0.177061							0.985984
-0.100462							0.351779
0.106176							2.33976
0.0318001							2.21346
-0.334515							0.673798
0.0345001							0.514132
-0.336865							0.742743
-0.219064							1.69288
-0.384843							0.331093
-0.119106							0.34251
-0.128999							0.361468
-0.357981							0.328796
-0.564359							0.065077
-0.571599							0.18314
-0.212571							1.50507
-0.313085							1.16098
0.0801766							0.261241
-0.338877							0.27089
0.0964885							2.63631
-0.26898							1.38248
-0.113392							1.62371
0.168059							1.69037
0.0722324							0.803636
0.317918							6.18592
0.0541015							1.50499
0.0849229							1.9504
0.468702							4.02904
0.301082							2.74336
0.293811							1.89517
0.014385							1.79443
-0.12828							3.28668
0.0431149							2.33256
0.150854							1.52702
0.0543077							2.37888
-0.0903048							5.38489
0.0494277							3.18533
0.000586615							2.566
-0.162263							1.25991
-0.262948							0.488333
0.0171638							1.24427
-0.173102							1.42051
0.0108539							1.08605
0.19931							3.83829
0.258404							4.7237
-0.329417							2.45431
-0.0734999							2.0621
0.348774							5.29911
0.24039							4.86982
0.0592779							1.01455
-0.0228453							2.16058
-0.0893919							1.07212
0.281848							1.14679
0.0144023							4.09443
-0.170293							1.84075
0.246679							1.3876
-0.590215							0.644912
0.0664076							2.2887
-0.242555							0.805123
-0.306259							1.472
0.285169							1.15751
-0.175023							1.39824
-0.772604							1.80202
-0.328103							0.83708
-0.182667							1.27572
0.0613607							3.89964
-0.228721							2.58104
0.086313							1.43409
0.000511489							1.7472
0.537339							1.26196
-0.063271							2.3005
0.417153							2.24201
0.731438							2.488
-0.174059							1.02406
-0.454684							1.15776
-0.149633							0.969109
0.246243							2.19837
-0.612272							0.600906
0.181235							2.66058
-0.452109							0.518002
0.0277873							2.65693
0.381933							2.82123
0.0290418							1.88219
0.24863							1.95753
0.0563262							0.819005
-0.168528							2.52054
0.108652							1.19739
-0.0361562							1.89071
0.054861							2.5535
0.142811							3.8628
0.236418							4.1285
0.124155							3.2445
-0.129389							1.41777
0.359495							1.9565
0.0123955							2.42926
-0.0872374							1.14294
0.144454							1.18586
-0.165148							1.98376
0.0515472							3.60685
-0.301752							0.639198
-0.30707							2.5108
-0.439646							0.589401
-0.362281							1.10116
0.355077							1.28813
0.0170532							5.67914
0.156961							1.94563
0.100741							4.12852
-0.0765139							4.7426
0.0928937							4.25086
0.176778							4.7487
0.0370097							2.28451
0.0234217							2.71171
0.329277							3.09828
-0.00251994							3.68101
0.190736							1.05215
0.471248							2.81229
-0.0209677							2.32339
-0.625991							2.27445
0.0463893							1.41502
-0.248274							2.76471
0.33105							4.40781
0.481252							3.13382
0.608788							5.82204
0.132886							0.81777
0.316919							0.93526
-0.169913							0.565122
0.131067							1.91414
0.26789							4.68908
-0.43538							1.97515
0.21583							1.99922
0.250574							5.63814
0.235923							3.32455
-0.0577038							1.0088
-0.553894							0.371546
-0.143567							1.7292
-0.048864							1.14563
0.0202415							2.76318
-0.117392							1.58542
-0.0649127							1.97573
0.0882393							1.39611
-0.0532862							2.2263
0.159745							2.26765
-0.0318777							2.47698
0.00128789							2.24315
-0.22932							1.07988
-0.0825552							1.09198
0.0778005							2.83387
0.210412							3.1487
-0.0370039							3.05933
-0.155452							4.12449
-0.431453							1.0926
-0.278753							3.4691
-0.00220303							1.54054
0.310715							2.36778
0.21546							2.67467
-0.28535							1.19945
-0.0705984							0.783848
-0.0959394							1.34801
-0.105488							4.85467
0.125297							4.52085
0.0629825							5.16905
-0.500812							1.96639
-0.464172							5.1131
-0.0549567							2.21273
0.017738							0.674867
0.321399							2.7393
0.0598888							2.15492
-0.456029							2.58311
-0.353523							2.64662
-0.444026							2.4464
0.0662306							3.4893
-0.0465549							4.6919
-0.125269							1.91906
-0.366656							2.06411
0.0778196							3.44578
-0.110061							2.42764
-0.0648287							2.89009
0.288632							1.42631
-0.182212							0.78885
0.199968							1.9045
0.0863011							2.79712
-0.883802							0.780926
-0.14643							2.22206
0.195617							1.20621
-0.0944102							0.761586
0.17286							0.677102
0.0938442							1.9282
0.249253							2.28527
-0.444713							0.754572
-0.234628							1.92789
0.0150209							0.99674
0.0390635							2.28682
0.243052							3.69039
-0.365552							1.00213
0.0106747							1.14809
0.0605037							1.77883
0.11744							1.56686
0.0780666							2.57969
0.087233							2.90941
0.0790186							2.34575
-0.0551424							2.15672
-0.153442							1.57845
0.036791							4.35835
-0.0894934							3.57143
0.0784402							2.28324
-0.313476							1.49545
0.189222							2.12988
-0.0321425							2.43612
0.0986829							2.3677
-0.0236272							2.21506
-0.144755							1.2049
-0.0111709							2.375
0.428875							5.7635
-0.126432							2.55026
-0.0431698							1.89466
0.20652							4.08164
0.0648828							1.43903
-0.0895171							4.85194
-0.724478							1.00035
0.0602182							3.14812
0.250412							4.68083
0.26692							1.72754
-0.0718065							2.20014
-0.0568879							2.53696
0.112438							2.2785
0.143962							0.402511
0.0632373							5.85741
-0.550271							2.50784
-0.526864							1.08128
-0.0766853							3.71826
0.181902							3.45275
0.102555							1.41535
0.0250004							2.3834
0.115657							3.7504
0.10708							2.59856
0.173581							3.38639
0.0997364							0.760838
-0.106697							1.5005
-0.03945							1.80305
0.0443726							4.36651
-0.0720427							4.01592
-0.36091							0.132883
-0.157529							1.41585
-0.279992							1.03933
0.202975							2.82926
0.00337909							3.08536
-0.162358							2.24108
-0.719982							0.787546
-0.116633							2.33407
-0.199818							1.41329
-0.121099							2.70978
-0.315224							1.19918
-0.0877518							1.60637
0.150681							2.53578
-0.140418							2.10253
-0.324981							2.57637
-0.361731							3.18266
-0.208877							1.63299
0.111167							2.51505
-0.150586							1.73093
0.0265983							5.27237
0.117683							6.47625
-0.281356							2.36339
0.172978							2.68394
0.198529							0.352387
0.34656							6.71066
-0.447094							0.03037
0.180331							2.07227
0.0491484							3.99216
-0.316539							1.93899
-0.62349							0.573567
-0.153469							1.52628
0.363911							5.70228
0.0937216							1.0146
0.147606							0.862867
-0.110678							1.6052
0.126689							1.71598
-0.067973							1.55861
-0.104512							5.38584
-0.0198336							1.22571
0.140058							4.01923
0.270841							1.22911
0.264588							5.83641
-0.0606874							1.7172
0.334257							4.69095
0.284904							2.43877
0.031272							4.78456
0.10987							3.68486
0.413045							1.59688
0.122852							5.44167
0.00414186							3.03443
-0.100921							2.87717
-0.0656459							2.24017
0.15246							2.3024
-0.0662234							1.28773
-0.0606143							1.02928
-0.166049							1.89726
0.543963							0.772077
-0.183105							0.903956
0.457048							1.79721
0.0646087							1.98215
-0.0166805							1.03118
0.208113							3.4289
0.00758014							4.5838
-0.254447							2.00277
0.193697							2.96648
0.276112							2.46306
0.0479663							2.17037
0.0150065							1.52341
0.0191347							3.15462
-0.0144533							2.47878
-0.0817457							2.48853
0.129967							3.31261
-0.0604183							2.37676
0.03379							1.67869
0.519151							2.50185
0.0816214							1.71979
0.179543							7.83485
0.0698566							2.57994
-0.10284							2.46253
0.23525							1.65378
-0.107227							1.8424
0.201647							1.78927
0.0479922							0.760434
-0.309973							2.56006
-0.012112							3.04812
0.257176							2.02855
0.377134							4.48372
0.274225							4.34553
0.18674							1.57481
0.0155527							4.71365
-0.17814							1.28387
-0.106994							2.68771
0.0668549							3.97002
0.480715							5.56589
0.15548							2.49053
0.0150363							2.2638
-0.145158							2.03022
0.21504							2.70076
0.137223							2.66498
0.108894							3.44463
0.130438							2.05774
-0.042191							4.94773
-0.124623							1.83964
0.212391							2.52321
-0.131504							2.34963
-0.122971							0.475293
-0.0521779							4.32404
0.112107							2.90841
-0.0551219							2.32963
-0.0409874							1.01539
0.173105							3.70919
0.0113766							2.37111
-0.203869							3.14857
-0.578714							0.882018
0.0602703							4.125
-0.0403335							1.49542
-0.00625505							2.51219
-0.253549							0.421148
-0.171468							1.86963
-0.161031							2.88308
0.139944							2.0294
-0.085815							3.58208
-0.031212							4.16434
-0.194888							2.31279
-0.170822							2.15132
-0.28741							1.37656
-0.422972							1.65631
0.0118813							2.76404
-0.0845422							1.73474
-0.0511808							3.25405
-0.157431							2.40955
-0.13286							1.90876
-0.715529							0.875658
0.297968							1.42376
-0.143529							1.4051
-0.11257							1.43314
-0.110412							2.11707
-0.0775125							1.25133
-0.23454							1.60304
0.195347							1.48257
0.0554635							1.22346
0.279134							4.84246
-0.0978156							1.28802
0.315681							1.64069
-0.31592							3.04799
-0.064406							3.20756
-0.200203							1.02065
-0.323471							2.62894
0.0806839							0.646085
-0.166077							2.2272
-0.122601							3.34295
0.183448							3.25903
-0.133878							3.6928
-0.193274							2.72759
-0.341464							0.702805
-0.266444							6.62082
-0.119025							3.93423
-0.102435							4.21909
-0.0575475							2.75
0.082595							1.55692
-0.24389							5.06932
-0.37378							0.76205
0.12691							1.83892
-0.156007							1.9652
-0.533692							1.21625
-0.376821							0.642125
0.152497							2.71797
0.36691							2.7033
0.203005							4.00914
0.407352							3.5801
0.0152498							2.75401
-0.111775							2.90225
0.702063							6.2817
0.874648							6.38788
0.130562							5.50373
0.786709							13.7966
0.749896							5.35108
0.709714							6.22173
0.319586							8.03219
0.370761							3.127
0.481872							2.34923
0.319735							3.07315
0.544272							6.10792
0.698529							8.01211
0.609584							8.47757
0.400381							3.86146
0.427278							7.49574
0.467019							3.83039
-0.0428093							2.32485
0.181279							4.51695
0.626248							1.88157
0.53218							6.05496
0.503487							4.69914
0.627046							5.24841
0.524153							4.97039
0.258386							1.30955
0.199232							8.32551
0.527689							5.00048
0.713572							7.43601
0.386963							8.11584
0.560418							1.87846
0.372297							5.7968
0.397026							6.21607
0.187261							1.62781
0.457599							1.69347
0.318204							2.45177
0.45791							3.68177
0.0782093							1.05108
0.328805							4.6594
0.405154							7.71424
0.278274							6.24249
0.719526							1.98152
0.320869							2.84804
0.703704							7.79579
0.400815							8.59952
0.70355							8.88263
0.698437							3.77354
0.286967							5.60394
0.5724							2.00071
0.35847							2.71042
0.427008							0.976931
0.447811							4.61615
0.587796							1.39145
0.481386							4.74421
0.239492							1.19539
0.476958							4.78951
-0.0312409							6.85738
0.287487							1.30349
0.127271							3.29989
0.641438							3.16911
0.306814							2.11386
0.0387097							3.32195
0.27836							2.27778
0.404314							2.80781
0.414546							3.38536
0.578225							2.73731
0.140334							0.562372
0.223226							1.15856
0.161895							1.61454
0.0200992							0.779425
0.430227							2.36901
0.287859							1.67382
0.186652							2.03178
0.346868							1.75526
0.00176034							1.58026
0.261603							8.14043
-0.0884864							2.04927
0.285188							7.12458
0.413318							3.59564
0.737132							4.41437
0.192334							1.32458
0.303871							3.79134
0.115571							2.43168
-0.185967							1.58111
0.296232							2.24418
0.270037							5.81379
0.12197							1.52588
0.368202							2.34735
-0.143924							3.43661
0.380619							3.10445
0.432052							2.11251
0.232							4.69991
0.409298							1.59873
0.0809053							2.67632
0.15135							1.44785
0.275154							2.70089
0.189531							3.08863
0.481921							2.82378
0.382261							4.88181
-0.280853							1.66726
0.0214392							2.81559
-0.059981							2.9222
0.108546							2.55881
0.428056							2.08113
0.34394							2.95525
0.304564							1.47084
0.0645585							3.50778
0.256274							3.88216
0.0246962							2.8196
0.215103							4.49144
-0.166618							6.35393
-0.0212415							3.55896
0.292209							2.71301
-0.142772							1.09848
-0.24976							1.89976
0.21233							1.66532
0.15643							3.13654
0.131817							2.35786
0.283209							7.11977
0.246565							2.61315
0.527349							4.95931
0.121799							3.09274
0.275582							2.26814
0.478903							4.02134
0.0711832							1.70338
0.0309072							0.702901
0.370206							1.63442
0.168442							1.9955
0.221987							1.32935
0.431708							3.4813
0.0796609							2.08682
0.446426							2.43858
0.0314398							1.95627
0.0578479							1.29424
0.256984							2.70943
0.344744							3.72588
0.336683							3.0282
0.26644							5.27988
0.201821							2.5202
0.11995							2.42889
0.279115							2.8642
-0.363358							1.9014
-0.332328							1.68404
0.0952045							4.69642
0.29999							2.58915
0.289689							3.58144
-0.228289							1.58271
0.844279							3.04606
0.444134							2.7935
0.184841							2.17993
0.762377							6.45026
0.151716							1.53749
-0.346243							1.2256
0.0898612							2.84913
0.266646							1.53775
-0.0781943							6.6093
0.363074							2.094
0.0163775							6.09263
0.338404							4.65613
0.101955							6.56772
0.0488567							9.88776
0.395691							7.29113
0.22836							4.77591
0.445271							4.01767
0.305755							4.7099
0.402153							1.76362
0.478494							2.59881
0.0229143							1.43132
0.246654							8.84197
0.442182							6.344
0.115099							3.0494
0.121951							3.54227
0.285115							3.20201
0.266735							3.01364
0.0164603							3.4983
0.112451							1.73783
0.0176875							3.45415
0.20911							4.10652
-0.0384052							2.89449
0.188975							1.85086
0.486639							3.79001
0.0523286							1.46698
0.276344							2.71573
0.261653							3.10342
0.0538306							4.10602
0.332732							1.2564
0.000615109							3.61577
0.252761							5.01246
0.303258							3.33489
0.263866							4.5204
0.108527							4.48966
0.101909							3.62953
0.0434506							1.49904
0.0183988							3.50957
0.0645145							3.47127
0.477159							2.81767
0.138221							2.4309
0.205459							2.25327
-0.221381							1.447
-0.234703							1.63918
-0.000959123							1.58081
-0.117503							1.64466
-0.138202							4.14772
0.228268							3.4674
0.0163956							1.41165
0.00270532							1.90678
0.0723677							3.01937
0.0942307							2.29241
0.315854							2.52914
0.109825							1.62312
0.435229							3.62285
0.2024							2.55606
0.604783							3.85787
0.648878							7.39147
0.066331							2.21555
0.240508							2.06342
-0.0841272							2.27119
0.0475793							2.28622
0.250046							3.33832
0.0346492							1.24297
0.387169							1.93892
0.291349							1.49421
0.181056							1.33315
0.0505501							1.23387
0.0842494							1.23363
-0.0724262							0.734462
0.233949							1.17024
0.359013							2.77132
-0.0452112							0.484376
0.392427							4.94577
0.497245							2.32308
0.522014							3.83357
0.11189							1.37136
0.0229772							2.69056
0.117598							1.46747
0.109879							3.11809
0.402746							1.47153
0.303137							0.83849
0.208959							0.980683
0.223584							4.01017
-0.00356283							0.496738
0.25009							0.528454
0.143829							1.33017
0.0806404							1.74543
0.330919							1.26994
0.152583							2.19592
-0.121151							2.15493
0.0458378							0.719482
0.416657							2.10897
0.19927							4.11581
0.429617							3.81263
-0.10185							2.32156
0.219015							4.30102
0.379833							4.58913
0.752924							5.75827
0.324297							5.8605
0.357092							7.26487
0.203913							1.90736
0.0919419							2.05183
0.145296							2.06552
0.346872							2.08052
0.427121							8.01369
0.274562							1.64086
-0.0281751							1.65284
0.457701							3.65974
0.0933022							2.41563
-0.173569							2.83438
0.104749							3.0359
-0.122285							4.12305
0.143604							5.09517
0.150964							1.98671
0.13025							2.12398
0.252134							2.91706
0.0638519							2.21429
0.251326							2.72568
0.187595							1.63261
-0.176485							0.550721
0.266847							1.19187
0.361796							1.0382
0.0919849							1.99323
0.289223							2.15341
0.269119							3.49601
0.150713							1.67949
0.103801							1.43381
0.623526							3.6477
0.0631258							3.5139
0.0855236							1.08239
0.347606							6.05534
0.41417							2.93379
-0.140176							1.16968
0.117392							1.21381
0.241091							3.43319
0.110509							2.29827
0.110543							2.69379
0.122277							3.67169
0.26662							0.543899
0.208241							2.10788
0.063953							1.68617
-0.107753							2.40248
-0.172078							1.25
0.288197							1.22988
0.741223							2.13043
0.397666							3.32795
0.593188							1.86075
0.216267							1.27824
0.148942							2.63653
-0.324676							1.38017
0.0670336							3.33911
0.108992							2.31549
-0.00315139							2.94394
-0.289321							0.359999
0.1987							0.929078
0.0576443							1.71271
0.0352836							0.537682
0.301689							4.58265
-0.0669932							1.04264
0.429871							2.97235
0.278449							0.784504
0.396135							2.48796
0.551465							2.90372
0.351372							3.47732
0.397024							2.96098
-0.151388							1.29194
0.205639							3.19939
0.162437							1.41461
0.309076							1.10832
0.632974							1.93284
-0.0275421							1.52064
0.157331							1.4417
0.111271							2.60256
-0.00355448							1.2562
0.00375391							1.53369
-0.127831							1.52549
-0.138399							2.7772
-0.000852378							3.86713
0.124093							6.03919
0.186049							6.7006
-0.251986							1.03135
0.0453991							2.46487
-0.945029							0.375866
0.0133734							2.43672
-0.324816							0.368388
-0.208707							2.76002
-0.520331							1.22121
0.156159							1.41953
-0.362613							0.806862
-0.568672							0.49702
-0.334491							1.20072
0.194737							1.43861
-0.125138							1.75632
-0.0041347							1.18914
-0.0966331							1.30756
-0.244519							1.24018
0.108704							0.931264
0.241836							5.32015
-0.0779283							0.871067
0.149145							5.01515
0.0741988							1.81398
0.317636							3.24268
-0.342063							2.60255
-0.0538269							2.17084
0.478195							2.04776
-0.450892							0.359016
0.0936611							4.09142
-0.0804998							0.721087
0.0653223							1.25806
-0.209							0.953411
0.563545							1.23163
-0.525577							0.831444
-0.178035							0.73721
0.140427							2.78492
-0.124762							0.346365
0.0206738							2.55575
-0.428429							1.69062
-0.0635451							3.01303
0.0188448							1.41595
0.0296477							1.15019
0.0408703							1.05045
-0.103181							1.17933
0.0805731							0.702941
0.0740325							1.4487
-0.306697							0.929798
-0.145997							0.948092
-0.0972556							0.784654
0.329197							1.44611
-0.294948							0.595304
-0.000980988							2.21591
0.0108777							6.86047
0.0356503							1.48488
0.260966							2.26262
-0.10429							0.74667
0.176223							2.40629
-0.160759							1.6568
0.17572							3.73088
0.169002							3.71859
0.540361							0.56913
0.362976							1.54548
0.254395							4.54772
0.0323078							1.60498
-0.12624							0.989694
0.255213							3.6124
0.43438							2.5425
-0.0933674							0.872868
-0.175427							1.27906
0.0831594							0.608603
-0.44961							0.365515
-0.84636							1.30171
-0.652467							0.252934
-0.1696							0.660623
-0.267106							0.546222
0.188563							1.46831
-0.06545							1.14576
-0.384633							0.294422
0.0221824							0.518354
0.121604							1.77555
0.0725871							1.64311
0.0667783							2.20726
-0.0189792							1.45022
-0.422654							0.738996
0.0364872							0.982573
0.149586							1.39485
-0.259259							0.465422
-0.047582							1.48788
0.00926247							0.58559
-0.0291426							1.57313
0.125617							5.02763
0.412376							7.51798
0.140832							4.45152
-0.387711							1.34465
-0.0570819							1.61332
0.207525							0.733713
0.363177							4.21606
0.427501							2.91686
0.317239							2.88649
0.246299							1.91726
0.655246							11.3626
0.311292							2.51841
0.461552							6.91014
0.3912							11.8266
0.428503							3.17369
0.449561							6.53907
0.386888							3.20758
0.202465							2.68114
0.123691							2.77445
0.37104							5.23139
0.234745							1.82653
0.408688							2.77104
0.428084							1.55255
0.464157							2.31911
0.308748							1.43981
0.533222							2.97114
0.301035							3.16419
0.250133							2.11143
0.639067							6.6351
0.272071							2.60827
0.102454							1.28488
0.0754488							3.84916
-0.0231457							1.98731
0.172128							2.42613
0.125978							2.19143
0.127932							1.14409
0.190146							1.68536
0.407327							2.35523
0.266774							1.25062
0.231109							0.706488
0.375752							1.1981
-0.0330247							2.28023
0.178034							0.995597
-0.215882							0.787127
0.14238							1.50924
0.113269							1.99016
0.137361							1.82165
0.433405							1.69986
0.321733							1.40236
0.479696							2.88633
0.312498							3.16672
0.349714							1.31419
0.167345							1.92341
0.325739							2.2154
-0.0764916							2.24646
0.0738456							1.34252
-0.116485							1.77216
-0.181131							1.64599
0.307314							5.55729
0.347499							3.20656
0.490884							4.70036
0.373737							4.50115
0.28669							3.06553
0.457256							5.23046
0.224069							2.36891
0.262757							3.19374
0.315483							2.09324
0.432539							4.32707
0.0587286							4.02053
0.179372							1.36104
0.00716749							2.74794
0.245283							1.9041
0.5095							1.22224
0.358902							1.56947
0.312373							2.5236
0.357759							4.01136
0.590016							1.45971
0.245031							1.79326
0.170268							2.67209
0.157746							1.7985
0.355152							3.30895
0.147426							2.91133
0.545167							2.98836
0.334134							2.20581
0.3592							4.60076
0.221404							3.33484
0.521047							3.8681
0.0812023							2.42988
0.485838							5.53418
0.450393							4.82831
0.591518							3.26647
0.603268							5.32459
0.535664							4.3161
0.176425							1.52592
0.59224							3.68388
0.21583							3.26827
0.511283							2.75672
0.418064							4.54558
0.410318							6.75579
0.282024							4.12734
0.470551							3.52109
0.602639							3.52843
0.422718							4.17271
0.334309							3.91595
0.478684							4.34475
0.3794							4.22313
0.259539							3.41552
0.288781							6.64046
0.415986							5.52569
0.240085							3.15034
0.0948713							3.19219
0.552879							7.62389
0.342052							4.66272
0.337001							2.60389
0.0707836							2.78606
0.129654							0.602312
-0.0276591							1.01174
0.155098							1.28765
0.051682							1.73956
-0.0752913							0.856191
0.264439							1.89057
-0.216025							1.51246
-0.168332							2.49604
0.117138							1.9188
0.0693776							2.11116
0.254603							2.28697
-0.281086							1.36193
0.31733							4.54741
-0.0264348							1.87724
0.0408475							1.35034
0.416312							4.88344
0.384915							3.28966
0.179978							3.45254
0.225431							1.28882
0.375455							1.93358
0.662734							2.39647
0.129249							0.760898
0.30323							2.59836
0.349554							3.20071
0.253055							2.16738
0.456253							1.96179
0.546999							2.60509
0.269314							1.56864
0.167538							0.716883
0.245652							1.6657
0.18432							2.29337
0.0370547							1.78073
0.305508							1.80831
0.119045							1.12219
0.548798							4.74051
0.292358							1.99225
0.0786514							1.93491
0.0646311							2.61754
0.0117657							3.59846
0.0124654							0.81626
0.126799							2.52317
0.196227							1.24823
0.132536							3.43952
0.143733							2.05301
0.106159							1.61802
0.0976565							1.58884
0.400131							5.4146
0.226233							1.79496
0.137165							1.4783
0.587315							2.80973
0.408118							4.35282
0.274232							2.86272
0.227082							2.19072
0.163842							2.32716
0.138392							1.03197
0.446883							2.5626
0.260958							2.19048
-0.0658144							0.964192
0.0686156							2.0013
0.405007							4.45749
1.094							1.59143
-0.173478							1.24889
0.119223							2.03665
-0.743634							0.717544
0.154811							2.75503
-0.00914515							1.16496
0.000290014							0.729199
0.241374							0.531791
0.210059							1.2553
0.204085							1.85559
0.114387							1.2918
0.214686							1.59746
0.0486921							2.42431
0.415458							6.81856
-0.0385716							3.23985
0.372547							4.18625
0.160262							1.65551
0.458928							3.8374
0.581199							4.64786
0.145125							3.0966
0.163507							2.22286
0.481967							2.24172
0.758281							6.02065
0.181398							3.08614
0.361127							3.54876
0.562129							4.02704
0.491186							2.97876
0.376544							4.78609
0.635201							2.33302
0.103624							4.12936
0.268724							2.46627
0.54853							4.11945
0.0541251							3.15535
0.401608							3.34197
0.27766							3.94489
0.380873							4.25223
-0.187569							1.25915
0.0368237							3.65628
0.336135							4.05122
0.332986							3.56191
0.48849							3.51371
0.0931734							2.51459
0.156756							2.8325
0.469929							2.34722
0.297183							3.55416
-0.0670641							2.45025
0.375061							5.61421
0.287602							2.48659
0.126158							2.29043
0.484243							4.45108
0.349961							2.78318
0.393359							4.42731
0.187948							2.71088
0.218431							2.88558
-0.0212545							2.27841
0.182296							1.36641
0.116406							2.24347
0.274067							2.65704
0.237303							2.12415
0.352577							2.43389
0.359195							2.3751
0.278051							2.93158
0.173849							2.61884
-0.0604416							0.394279
0.56418							2.29119
-0.0550654							0.492947
0.58141							3.34168
0.346461							2.62595
0.369546							6.66573
0.649201							8.9152
0.210934							3.38656
0.116104							2.37945
0.323433							2.71133
-0.0230364							1.97623
-0.189499							0.60086
0.440276							2.15691
0.137424							3.05408
0.192552							1.98021
0.32069							3.51772
0.0707985							1.54165
0.0778466							3.33915
0.513072							1.91097
-0.10094							2.50189
0.280971							1.61425
0.0438962							2.3983
0.144344							0.908929
0.162556							3.24431
0.0182875							1.81442
0.344972							2.89202
0.432195							5.48148
0.417759							3.32148
0.305915							2.87853
0.311808							2.38389
0.483702							2.97363
0.517969							1.14661
0.390091							1.17715
-0.19449							0.480171
0.11429							1.71676
0.549734							5.52002
0.241653							1.32937
-0.00965662							1.2295
0.264134							2.71793
[truncated: 1,867 more rows]
