# Supplementary material for: Small molecule disruption of RARα/NCoR1 interaction inhibits chaperone-mediated autophagy in cancer
Source: EMBO Mol Med. 2025 Jun 9;17(7):1716–55. doi: 10.1038/s44321-025-00254-y (PMC12254369; doi:10.1038/s44321-025-00254-y)
Supplement: Supplementary file 17 — Figures Appendix Source Data [file 44321_2025_254_MOESM17_ESM.zip]

Archive with 23 entries (23 files):
- AppendixFigS6DE-S9B-Report.pdf
- Appendix-NumericalData.xlsx
- FigS11A/Annotated-Blots.png
- FigS11A/NCoR1.tif
- FigS11A/Ponceau.tif
- FigS11A/RARa.tif
- FigS11D/Annotated-Blots-RARb.png
- FigS11D/Annotated-Blots-RARy.png
- FigS11D/Ponceau-forRARb.tif
- FigS11D/Ponceau-forRARy.tif
- FigS11D/RARb.tif
- FigS11D/RARy.tif
- FigS7A/Annotated-Blots.png
- FigS7A/LAMP2A.tif
- FigS7A/Ponceau.tif
- FigS7B/Annotated-Blots.png
- FigS7B/LC3.tif
- FigS7B/Ponceau.tif
- FigS9D/Annotated-Blot.png
- FigS9D/RARa.tif
- FigS9D/RARa-cell lines_LICOR_Raw.zip
- FigS9D/RARa-cell lines-overexposure_LICOR_raw.zip
- FigS9D/README.txt
