# Supplementary material for: Small molecule disruption of RARα/NCoR1 interaction inhibits chaperone-mediated autophagy in cancer
Source: EMBO Mol Med. 2025 Jun 9;17(7):1716–55. doi: 10.1038/s44321-025-00254-y (PMC12254369; doi:10.1038/s44321-025-00254-y)
Supplement: Supplementary file 17 — Figures Appendix Source Data [file 44321_2025_254_MOESM17_ESM.zip › Appendix-NumericalData.xlsx]

## Sheet: Appendix Fig. S1B
mRNA Expression z-score: Effectors
	BEAS-2B			H520			H23			H460			A549			H1703				Two-way ANOVA	Ordinary		Source of Variation	% of total variation	P value	P value summary	Significant?		ANOVA table	SS	DF	MS	F (DFn, DFd)	P value		Bonferroni's multiple comparisons test	Mean Diff.	95.00% CI of diff.	Below threshold?	Summary	Adjusted P Value
LAMP2A	-1.31364	-0.62405	-0.86208	-0.63315	-0.31983	0.09576	1.13483	-0.59304	-0.51809	-0.54678	-0.54994	-0.6408	0.25299	0.12782	0.03649	1.10575	1.95903	1.88872		Alpha	0.05		Interaction	23.31	0.0231	*	Yes		Interaction	13.98	15	0.9322	F (15, 48) = 2.148	P=0.0231
HSPA8	-0.72327	-0.91761	-1.37689	-0.98264	-1.23442	0.04074	-0.66974	0.62064	0.14309	0.00692	1.48652	1.31253	0.82571	0.16074	0.76251	1.54302	-0.11587	-0.88198					Row Factor	2.546e-11	>0.9999	ns	No		Row Factor	1.528e-11	3	5.093e-12	F (3, 48) = 1.174e-011	P>0.9999		LAMP2A
HSP90AA1	-1.15973	-0.90459	-0.96794	-0.33466	-0.29501	0.17541	-0.77939	-0.60506	-0.52024	0.79733	1.87065	1.17105	-0.03956	0.30395	1.16179	1.516	-0.36994	-1.02008					Column Factor	41.98	<0.0001	****	Yes		Column Factor	25.19	5	5.038	F (5, 48) = 11.61	P<0.0001		BEAS-2B vs. H520	-0.6475	-2.090 to 0.7951	No	ns	>0.9999
HSP90AB1	-1.10473	-1.64956	-1.74129	0.23953	-0.60051	0.05652	-1.36903	1.10931	1.19108	0.45737	0.36762	0.36794	1.06185	0.03039	0.51163	0.71501	0.74276	-0.38589											Residual	20.83	48	0.4339				BEAS-2B vs. H23	-0.9412	-2.384 to 0.5014	No	ns	0.4326
																																				BEAS-2B vs. H460	-0.3541	-1.797 to 1.089	No	ns	>0.9999
																																				BEAS-2B vs. A549	-1.072	-2.515 to 0.3702	No	ns	0.2593
																																				BEAS-2B vs. H1703	-2.584	-4.027 to -1.142	Yes	****	<0.0001
																																				HSPA8
																																				BEAS-2B vs. H520	-0.2805	-1.723 to 1.162	No	ns	>0.9999
																																				BEAS-2B vs. H23	-1.037	-2.480 to 0.4053	No	ns	0.2986
																																				BEAS-2B vs. H460	-1.941	-3.384 to -0.4987	Yes	**	0.0037
																																				BEAS-2B vs. A549	-1.589	-3.032 to -0.1463	Yes	*	0.0242
																																				BEAS-2B vs. H1703	-1.188	-2.630 to 0.2549	No	ns	0.1602
																																				HSP90AA1
																																				BEAS-2B vs. H520	-0.8593	-2.302 to 0.5833	No	ns	0.5833
																																				BEAS-2B vs. H23	-0.3759	-1.818 to 1.067	No	ns	>0.9999
																																				BEAS-2B vs. H460	-2.29	-3.733 to -0.8478	Yes	***	0.0005
																																				BEAS-2B vs. A549	-1.486	-2.929 to -0.04355	Yes	*	0.0405
																																				BEAS-2B vs. H1703	-1.053	-2.495 to 0.3898	No	ns	0.2807
																																				HSP90AB1
																																				BEAS-2B vs. H520	-1.397	-2.840 to 0.04555	No	ns	0.0622
																																				BEAS-2B vs. H23	-1.809	-3.252 to -0.3664	Yes	**	0.0076
																																				BEAS-2B vs. H460	-1.896	-3.339 to -0.4536	Yes	**	0.0047
																																				BEAS-2B vs. A549	-2.033	-3.476 to -0.5906	Yes	**	0.0022
																																				BEAS-2B vs. H1703	-1.856	-3.298 to -0.4132	Yes	**	0.0059
mRNA Expression z-score: Positive Regulators
	BEAS-2B			H520			H23			H460			A549			H1703				Two-way ANOVA	Ordinary		Source of Variation	% of total variation	P value	P value summary	Significant?		ANOVA table	SS	DF	MS	F (DFn, DFd)	P value		Bonferroni's multiple comparisons test	Mean Diff.	95.00% CI of diff.	Below threshold?	Summary	Adjusted P Value
EEF1A1	-0.69244	-1.65151	-1.34058	0.42095	0.97444	1.64249	-0.1993	0.83149	0.44163	-1.05363	-0.66761	-0.2472	-0.24565	0.09196	0.00257	1.77007	0.42123	-0.49891		Alpha	0.05		Interaction	48.04	<0.0001	****	Yes		Interaction	50.44	30	1.681	F (30, 84) = 5.210	P<0.0001
PHLPP1	0.40472	0.68183	-0.11409	0.82915	1.36452	1.77673	-1.01423	-1.07007	-0.5987	-1.12902	-1.08177	-0.91469	-0.39144	-0.36701	0.48394	1.30082	0.47249	-0.63319					Row Factor	1.814e-11	>0.9999	ns	No		Row Factor	1.905e-11	6	3.175e-12	F (6, 84) = 9.836e-012	P>0.9999		EEF1A1
RAC1	-0.84108	-0.82048	-1.08819	-0.68205	-0.5347	-0.32208	1.7682	0.58259	1.80859	-0.52974	-0.44214	-0.57955	-0.29338	-0.56912	-0.1201	0.57806	1.78385	0.30133					Column Factor	26.14	<0.0001	****	Yes		Column Factor	27.44	5	5.489	F (5, 84) = 17.00	P<0.0001		BEAS-2B vs. H520	-2.241	-3.463 to -1.018	Yes	****	<0.0001
NFATC1	-0.82594	-0.74452	-0.84287	-0.68893	-0.71532	-0.76687	1.89324	0.96399	1.25601	-0.20872	-0.63054	-0.38602	-0.40177	-0.42998	-0.55243	0.23212	1.55637	1.29218											Residual	27.11	84	0.3228				BEAS-2B vs. H23	-1.586	-2.809 to -0.3635	Yes	**	0.0049
NCOR1	-0.93718	-0.62096	-0.96082	-0.85187	-0.83944	-0.84787	-0.55779	-0.39404	0.88266	-0.08017	0.60539	0.17361	1.47163	-0.5174	1.44055	0.95538	1.76644	-0.68812																		BEAS-2B vs. H460	-0.572	-1.795 to 0.6506	No	ns	>0.9999
NFE2L2	-1.2642	-1.13764	-1.04944	-1.15103	-0.94875	-0.26343	0.63725	1.48147	0.97428	0.58262	0.23169	1.34692	0.04228	0.68035	0.0238	1.15308	-0.30712	-1.03214																		BEAS-2B vs. A549	-1.178	-2.400 to 0.04480	No	ns	0.0648
RAB11A	-1.73571	-1.16744	-0.85149	0.59125	0.8114	1.71818	-0.12194	-0.44182	-1.11471	-0.05872	-1.01576	-0.05297	0.0537	1.13827	0.02373	1.27142	0.67535	0.27725																		BEAS-2B vs. H1703	-1.792	-3.015 to -0.5697	Yes	**	0.0011
																																				PHLPP1
																																				BEAS-2B vs. H520	-0.9993	-2.222 to 0.2233	No	ns	0.1704
																																				BEAS-2B vs. H23	1.218	-0.004115 to 2.441	No	ns	0.0512
																																				BEAS-2B vs. H460	1.366	0.1434 to 2.589	Yes	*	0.0209
																																				BEAS-2B vs. A549	0.4157	-0.8069 to 1.638	No	ns	>0.9999
																																				BEAS-2B vs. H1703	-0.05589	-1.278 to 1.167	No	ns	>0.9999
																																				RAC1
																																				BEAS-2B vs. H520	-0.4036	-1.626 to 0.8190	No	ns	>0.9999
																																				BEAS-2B vs. H23	-2.303	-3.526 to -1.080	Yes	****	<0.0001
																																				BEAS-2B vs. H460	-0.3994	-1.622 to 0.8232	No	ns	>0.9999
																																				BEAS-2B vs. A549	-0.5891	-1.812 to 0.6336	No	ns	>0.9999
																																				BEAS-2B vs. H1703	-1.804	-3.027 to -0.5817	Yes	**	0.001
																																				NFATC1
																																				BEAS-2B vs. H520	-0.08074	-1.303 to 1.142	No	ns	>0.9999
																																				BEAS-2B vs. H23	-2.176	-3.398 to -0.9529	Yes	****	<0.0001
																																				BEAS-2B vs. H460	-0.396	-1.619 to 0.8266	No	ns	>0.9999
																																				BEAS-2B vs. A549	-0.3431	-1.566 to 0.8796	No	ns	>0.9999
																																				BEAS-2B vs. H1703	-1.831	-3.054 to -0.6087	Yes	***	0.0008
																																				NCOR1
																																				BEAS-2B vs. H520	0.00674	-1.216 to 1.229	No	ns	>0.9999
																																				BEAS-2B vs. H23	-0.8166	-2.039 to 0.4060	No	ns	0.4099
																																				BEAS-2B vs. H460	-1.073	-2.295 to 0.1500	No	ns	0.1161
																																				BEAS-2B vs. A549	-1.638	-2.861 to -0.4153	Yes	**	0.0034
																																				BEAS-2B vs. H1703	-1.518	-2.740 to -0.2950	Yes	**	0.0078
																																				NFE2L2
																																				BEAS-2B vs. H520	-0.3627	-1.585 to 0.8599	No	ns	>0.9999
																																				BEAS-2B vs. H23	-2.181	-3.404 to -0.9588	Yes	****	<0.0001
																																				BEAS-2B vs. H460	-1.871	-3.093 to -0.6482	Yes	***	0.0006
																																				BEAS-2B vs. A549	-1.399	-2.622 to -0.1766	Yes	*	0.0169
																																				BEAS-2B vs. H1703	-1.088	-2.311 to 0.1342	No	ns	0.1066
																																				RAB11A
																																				BEAS-2B vs. H520	-2.292	-3.514 to -1.069	Yes	****	<0.0001
																																				BEAS-2B vs. H23	-0.6921	-1.915 to 0.5305	No	ns	0.6973
																																				BEAS-2B vs. H460	-0.8757	-2.098 to 0.3469	No	ns	0.3125
																																				BEAS-2B vs. A549	-1.657	-2.879 to -0.4342	Yes	**	0.003
																																				BEAS-2B vs. H1703	-1.993	-3.215 to -0.7703	Yes	***	0.0002
mRNA Expression z-score: Negative Regulators
	BEAS-2B			H520			H23			H460			A549			H1703				Two-way ANOVA	Ordinary		Source of Variation	% of total variation	P value	P value summary	Significant?		ANOVA table	SS	DF	MS	F (DFn, DFd)	P value		Bonferroni's multiple comparisons test	Mean Diff.	95.00% CI of diff.	Below threshold?	Summary	Adjusted P Value
AKT1	-1.2226	-1.29078	-1.13158	-0.77659	-0.32433	-0.19224	0.70779	0.42718	0.03732	0.09518	0.35922	1.82476	-0.31748	-0.72006	0.05223	1.51371	1.54877	-0.59049		Alpha	0.05		Interaction	33.21	<0.0001	****	Yes		Interaction	24.91	20	1.245	F (20, 60) = 3.781	P<0.0001
AKT2	-1.04174	-0.88602	-1.28266	0.11007	1.09189	-0.17244	-0.51974	-0.86141	0.00196	-0.73909	-0.3261	-0.46962	0.50911	-0.42912	1.75384	1.68139	1.41076	0.16892					Row Factor	2.074e-11	>0.9999	ns	No		Row Factor	1.556e-11	4	3.889e-12	F (4, 60) = 1.181e-011	P>0.9999		AKT1
CTSA	-0.34645	-0.20758	-0.57485	-1.10118	-1.55714	-0.99531	1.67926	1.18393	1.77871	0.49982	-0.092	0.38335	-0.77201	-0.33283	-0.60657	0.04056	1.00563	0.01467					Column Factor	40.44	<0.0001	****	Yes		Column Factor	30.33	5	6.066	F (5, 60) = 18.41	P<0.0001		BEAS-2B vs. H520	-0.7839	-2.031 to 0.4627	No	ns	0.4978
RARA	-0.67111	-0.95605	-0.81394	-0.74126	-1.00455	-0.8095	-0.46218	-0.23741	-0.29276	-0.50998	-0.1322	-0.27576	0.6077	1.54464	1.84368	1.77684	0.78557	0.34827											Residual	19.76	60	0.3294				BEAS-2B vs. H23	-1.606	-2.852 to -0.3591	Yes	**	0.0055
RICTOR	-1.01131	-1.36222	-1.0292	-0.82318	-0.70223	-0.55716	-0.48177	0.97434	1.86311	0.26712	0.55702	0.07789	0.35499	-0.52388	0.03506	1.69415	1.05696	-0.3897																		BEAS-2B vs. H460	-1.975	-3.221 to -0.7281	Yes	***	0.0004
																																				BEAS-2B vs. A549	-0.8866	-2.133 to 0.3601	No	ns	0.3167
																																				BEAS-2B vs. H1703	-2.039	-3.286 to -0.7924	Yes	***	0.0003
																																				AKT2
																																				BEAS-2B vs. H520	-1.413	-2.660 to -0.1667	Yes	*	0.0188
																																				BEAS-2B vs. H23	-0.6104	-1.857 to 0.6362	No	ns	0.9884
																																				BEAS-2B vs. H460	-0.5585	-1.805 to 0.6881	No	ns	>0.9999
																																				BEAS-2B vs. A549	-1.681	-2.928 to -0.4348	Yes	**	0.0034
																																				BEAS-2B vs. H1703	-2.157	-3.404 to -0.9105	Yes	***	0.0001
																																				CTSA
																																				BEAS-2B vs. H520	0.8416	-0.4050 to 2.088	No	ns	0.3877
																																				BEAS-2B vs. H23	-1.924	-3.170 to -0.6770	Yes	***	0.0006
																																				BEAS-2B vs. H460	-0.64	-1.887 to 0.6066	No	ns	0.8855
																																				BEAS-2B vs. A549	0.1942	-1.052 to 1.441	No	ns	>0.9999
																																				BEAS-2B vs. H1703	-0.7299	-1.977 to 0.5167	No	ns	0.6229
																																				RARA
																																				BEAS-2B vs. H520	0.03807	-1.209 to 1.285	No	ns	>0.9999
																																				BEAS-2B vs. H23	-0.4829	-1.730 to 0.7637	No	ns	>0.9999
																																				BEAS-2B vs. H460	-0.5077	-1.754 to 0.7389	No	ns	>0.9999
																																				BEAS-2B vs. A549	-2.146	-3.392 to -0.8991	Yes	***	0.0001
																																				BEAS-2B vs. H1703	-1.784	-3.031 to -0.5373	Yes	**	0.0017
																																				RICTOR
																																				BEAS-2B vs. H520	-0.4401	-1.687 to 0.8066	No	ns	>0.9999
																																				BEAS-2B vs. H23	-1.919	-3.166 to -0.6728	Yes	***	0.0006
																																				BEAS-2B vs. H460	-1.435	-2.682 to -0.1883	Yes	*	0.0164
																																				BEAS-2B vs. A549	-1.09	-2.336 to 0.1570	No	ns	0.1173
																																				BEAS-2B vs. H1703	-1.921	-3.168 to -0.6748	Yes	***	0.0006

## Sheet: Appendix Fig. S3B
LAMP2A mRNA Expression z-score
0 hour	1 hour	3 hours	6 hours	9 hours	24 hours		ANOVA summary			ANOVA table	SS	DF	MS	F (DFn, DFd)	P value		Bonferroni's multiple comparisons test	Mean Diff.	95.00% CI of diff.	Below threshold?	Summary	Adjusted P Value	A-?
0.328206	0.328206	0.328206	0.328206	0.328206	0.328206		F	0.1933		Treatment (between columns)	0.5392	5	0.1078	F (5, 12) = 0.1933	P=0.9593		0 vs. 1	0.05412	-1.809 to 1.917	No	ns	>0.9999	B	1
0.292724	-1.87713	-0.38184	1.16034	0.177173	0.628721		P value	0.9593		Residual (within columns)	6.697	12	0.5581				0 vs. 3	-0.1554	-2.018 to 1.708	No	ns	>0.9999	C	3
-0.60291	0.913675	0.150126	-0.27709	0.135372	-0.31917		P value summary	ns		Total	7.236	17					0 vs. 6	-0.4767	-2.340 to 1.386	No	ns	>0.9999	D	6
-0.1812	0.309702	0.206462	0.055538	-0.05516	-0.33534		Significant diff. among means (P < 0.05)?	No									0 vs. 9	-0.2496	-2.113 to 1.614	No	ns	>0.9999	E	9
							R squared	0.07452									0 vs. 24	-0.1552	-2.018 to 1.708	No	ns	>0.9999	F	24
HSPA8 mRNA Expression z-score
0 hour	1 hour	3 hours	6 hours	9 hours	24 hours		ANOVA summary			ANOVA table	SS	DF	MS	F (DFn, DFd)	P value		Bonferroni's multiple comparisons test	Mean Diff.	95.00% CI of diff.	Below threshold?	Summary	Adjusted P Value	A-?
1.02028	-0.53804	-1.30665	-0.71782	0.271519	1.2707		F	10.39		Treatment (between columns)	12.16	5	2.433	F (5, 12) = 10.39	P=0.0005		0 vs. 1	1.907	0.6995 to 3.114	Yes	**	0.0021	B	1
0.719016	-1.39355	-0.85482	0.185739	1.11709	0.226516		P value	0.0005		Residual (within columns)	2.811	12	0.2343				0 vs. 3	1.767	0.5596 to 2.974	Yes	**	0.0038	C	3
0.478899	-1.57012	-0.92052	0.514539	1.12513	0.372068		P value summary	***		Total	14.98	17					0 vs. 6	0.7452	-0.4619 to 1.952	No	ns	0.4188	D	6
							Significant diff. among means (P < 0.05)?	Yes									0 vs. 9	-0.09851	-1.306 to 1.109	No	ns	>0.9999	E	9
							R squared	0.8123									0 vs. 24	0.1163	-1.091 to 1.323	No	ns	>0.9999	F	24
HSP90AA1 mRNA Expression z-score
0 hour	1 hour	3 hours	6 hours	9 hours	24 hours		ANOVA summary			ANOVA table	SS	DF	MS	F (DFn, DFd)	P value		Bonferroni's multiple comparisons test	Mean Diff.	95.00% CI of diff.	Below threshold?	Summary	Adjusted P Value	A-?
1.12033	-1.14845	-0.33796	-0.34977	-0.22581	0.941657		F	20.65		Treatment (between columns)	9.47	5	1.894	F (5, 12) = 20.65	P<0.0001		0 vs. 1	2.219	1.464 to 2.974	Yes	****	<0.0001	B	1
1.12313	-0.78316	-0.72067	-0.00244	0.41762	-0.03447		P value	<0.0001		Residual (within columns)	1.101	12	0.09171				0 vs. 3	1.758	1.003 to 2.513	Yes	****	<0.0001	C	3
1.19323	-1.28847	-0.77927	-0.15794	0.472655	0.559797		P value summary	****		Total	10.57	17					0 vs. 6	1.316	0.5603 to 2.071	Yes	***	0.0009	D	6
							Significant diff. among means (P < 0.05)?	Yes									0 vs. 9	0.9241	0.1688 to 1.679	Yes	*	0.0142	E	9
							R squared	0.8959									0 vs. 24	0.6566	-0.09872 to 1.412	No	ns	0.1049	F	24
HSP90AB1 mRNA Expression z-score
0 hour	1 hour	3 hours	6 hours	9 hours	24 hours		ANOVA summary			ANOVA table	SS	DF	MS	F (DFn, DFd)	P value		Bonferroni's multiple comparisons test	Mean Diff.	95.00% CI of diff.	Below threshold?	Summary	Adjusted P Value	A-?
0.327575	-0.54057	-0.28954	-0.8893	0.079266	1.31256		F	5.654		Treatment (between columns)	6.433	5	1.287	F (5, 12) = 5.654	P=0.0066		0 vs. 1	1.699	0.5091 to 2.889	Yes	**	0.0046	B	1
0.855383	-0.71379	-0.60213	0.049368	0.550207	-0.13903		P value	0.0066		Residual (within columns)	2.731	12	0.2276				0 vs. 3	1.374	0.1842 to 2.564	Yes	*	0.0208	C	3
1.34982	-1.30935	-0.69752	0.014201	0.356086	0.286763		P value summary	**		Total	9.164	17					0 vs. 6	1.12	-0.07025 to 2.309	No	ns	0.0699	D	6
							Significant diff. among means (P < 0.05)?	Yes									0 vs. 9	0.5157	-0.6740 to 1.705	No	ns	>0.9999	E	9
							R squared	0.702									0 vs. 24	0.3575	-0.8323 to 1.547	No	ns	>0.9999	F	24
EEF1A1 mRNA Expression z-score
0 hour	1 hour	3 hours	6 hours	9 hours	24 hours		ANOVA summary			ANOVA table	SS	DF	MS	F (DFn, DFd)	P value		Bonferroni's multiple comparisons test	Mean Diff.	95.00% CI of diff.	Below threshold?	Summary	Adjusted P Value	A-?
-1.41071	-0.23519	0.381874	1.17825	-0.32137	0.407143		F	3.858		Treatment (between columns)	5.434	5	1.087	F (5, 12) = 3.858	P=0.0257		0 vs. 1	-1.406	-2.730 to -0.08266	Yes	*	0.0351	B	1
-0.4221	0.968877	0.00959	0.739093	-0.11581	-1.17966		P value	0.0257		Residual (within columns)	3.38	12	0.2817				0 vs. 3	-1.279	-2.603 to 0.04428	No	ns	0.0605	C	3
-1.18495	0.467582	0.428991	0.138753	0.234821	-0.1278		P value summary	*		Total	8.814	17					0 vs. 6	-1.691	-3.015 to -0.3676	Yes	*	0.0105	D	6
							Significant diff. among means (P < 0.05)?	Yes									0 vs. 9	-0.9385	-2.262 to 0.3852	No	ns	0.256	E	9
							R squared	0.6165									0 vs. 24	-0.7058	-2.030 to 0.6179	No	ns	0.6466	F	24
PHLPP1 mRNA Expression z-score
0 hour	1 hour	3 hours	6 hours	9 hours	24 hours		ANOVA summary			ANOVA table	SS	DF	MS	F (DFn, DFd)	P value		Bonferroni's multiple comparisons test	Mean Diff.	95.00% CI of diff.	Below threshold?	Summary	Adjusted P Value	A-?
-0.81362	-1.44248	0.232718	0.975544	0.356873	0.690969		F	2.316		Treatment (between columns)	5.318	5	1.064	F (5, 12) = 2.316	P=0.1083		0 vs. 1	1.028	-0.6623 to 2.718	No	ns	0.4398	B	1
0.344506	-0.34118	-0.79138	1.31548	0.434692	-0.96211		P value	0.1083		Residual (within columns)	5.509	12	0.4591				0 vs. 3	0.6706	-1.019 to 2.361	No	ns	>0.9999	C	3
1.25647	-0.51178	-0.66589	0.539906	-0.31868	-0.30003		P value summary	ns		Total	10.83	17					0 vs. 6	-0.6812	-2.371 to 1.009	No	ns	>0.9999	D	6
							Significant diff. among means (P < 0.05)?	No									0 vs. 9	0.1048	-1.585 to 1.795	No	ns	>0.9999	E	9
							R squared	0.4911									0 vs. 24	0.4528	-1.237 to 2.143	No	ns	>0.9999	F	24
RAC1 mRNA Expression z-score
0 hour	1 hour	3 hours	6 hours	9 hours	24 hours		ANOVA summary			ANOVA table	SS	DF	MS	F (DFn, DFd)	P value		Bonferroni's multiple comparisons test	Mean Diff.	95.00% CI of diff.	Below threshold?	Summary	Adjusted P Value	A-?
-1.81914	0.582124	0.496291	0.970067	-0.55445	0.325106		F	0.4117		Treatment (between columns)	1.078	5	0.2156	F (5, 12) = 0.4117	P=0.8318		0 vs. 1	-0.6674	-2.472 to 1.137	No	ns	>0.9999	B	1
1.02468	-0.22112	-0.01527	-0.301	-0.09263	-0.05309		P value	0.8318		Residual (within columns)	6.285	12	0.5237				0 vs. 3	-0.6011	-2.406 to 1.204	No	ns	>0.9999	C	3
-0.61514	0.231725	-0.08719	-0.35714	0.344073	0.483661		P value summary	ns		Total	7.363	17					0 vs. 6	-0.5738	-2.379 to 1.231	No	ns	>0.9999	D	6
							Significant diff. among means (P < 0.05)?	No									0 vs. 9	-0.3689	-2.174 to 1.436	No	ns	>0.9999	E	9
							R squared	0.1464									0 vs. 24	-0.7218	-2.527 to 1.083	No	ns	>0.9999	F	24
NFATC1 mRNA Expression z-score
0 hour	1 hour	3 hours	6 hours	9 hours	24 hours		ANOVA summary			ANOVA table	SS	DF	MS	F (DFn, DFd)	P value		Bonferroni's multiple comparisons test	Mean Diff.	95.00% CI of diff.	Below threshold?	Summary	Adjusted P Value	A-?
-1.67232	-0.37473	-0.03846	1.27068	0.981919	-0.16709		F	1.205		Treatment (between columns)	4.464	5	0.8929	F (5, 12) = 1.205	P=0.3641		0 vs. 1	-0.6871	-2.834 to 1.460	No	ns	>0.9999	B	1
-0.89365	-0.79309	0.435516	-0.29215	0.019946	1.52343		P value	0.3641		Residual (within columns)	8.894	12	0.7412				0 vs. 3	-1.411	-3.558 to 0.7360	No	ns	0.3388	C	3
-0.24714	0.415992	1.02323	0.61367	-0.40237	-1.40338		P value summary	ns		Total	13.36	17					0 vs. 6	-1.468	-3.616 to 0.6787	No	ns	0.2934	D	6
							Significant diff. among means (P < 0.05)?	No									0 vs. 9	-1.138	-3.285 to 1.010	No	ns	0.6578	E	9
							R squared	0.3342									0 vs. 24	-0.922	-3.069 to 1.225	No	ns	>0.9999	F	24
NCoR1 mRNA Expression z-score
0 hour	1 hour	3 hours	6 hours	9 hours	24 hours		ANOVA summary			ANOVA table	SS	DF	MS	F (DFn, DFd)	P value		Bonferroni's multiple comparisons test	Mean Diff.	95.00% CI of diff.	Below threshold?	Summary	Adjusted P Value	A-?
0.191078	-1.75332	-0.62853	0.450531	0.497631	1.24261		F	0.1106		Treatment (between columns)	0.5447	5	0.1089	F (5, 12) = 0.1106	P=0.9878		0 vs. 1	0.1327	-2.343 to 2.608	No	ns	>0.9999	B	1
0.232462	1.10135	-0.01729	0.167647	0.011254	-1.49542		P value	0.9878		Residual (within columns)	11.83	12	0.9854				0 vs. 3	0.3458	-2.130 to 2.822	No	ns	>0.9999	C	3
0.460058	1.13762	0.492029	-0.82748	-0.86386	-0.39836		P value summary	ns		Total	12.37	17					0 vs. 6	0.3643	-2.111 to 2.840	No	ns	>0.9999	D	6
							Significant diff. among means (P < 0.05)?	No									0 vs. 9	0.4129	-2.063 to 2.889	No	ns	>0.9999	E	9
							R squared	0.04403									0 vs. 24	0.5116	-1.964 to 2.987	No	ns	>0.9999	F	24
NFE2L2 mRNA Expression z-score
0 hour	1 hour	3 hours	6 hours	9 hours	24 hours		ANOVA summary			ANOVA table	SS	DF	MS	F (DFn, DFd)	P value		Bonferroni's multiple comparisons test	Mean Diff.	95.00% CI of diff.	Below threshold?	Summary	Adjusted P Value	A-?
-1.19821	-0.29168	1.93292	0.236225	-0.47418	-0.20507		F	2.763		Treatment (between columns)	6.706	5	1.341	F (5, 12) = 2.763	P=0.0693		0 vs. 1	-1.168	-2.905 to 0.5701	No	ns	0.313	B	1
-0.84664	-0.44224	0.446719	-0.46318	0.293002	1.01233		P value	0.0693		Residual (within columns)	5.826	12	0.4855				0 vs. 3	-2.012	-3.749 to -0.2739	Yes	*	0.0205	C	3
-0.7091	1.4829	0.901474	-0.3631	-0.72064	-0.59153		P value summary	ns		Total	12.53	17					0 vs. 6	-0.7213	-2.459 to 1.016	No	ns	>0.9999	D	6
							Significant diff. among means (P < 0.05)?	No									0 vs. 9	-0.6174	-2.355 to 1.120	No	ns	>0.9999	E	9
							R squared	0.5351									0 vs. 24	-0.9899	-2.728 to 0.7479	No	ns	0.5371	F	24
RAB11A mRNA Expression z-score
0 hour	1 hour	3 hours	6 hours	9 hours	24 hours		ANOVA summary			ANOVA table	SS	DF	MS	F (DFn, DFd)	P value		Bonferroni's multiple comparisons test	Mean Diff.	95.00% CI of diff.	Below threshold?	Summary	Adjusted P Value	A-?
-1.75654	1.21731	-0.0844	0.265671	-0.11868	0.476635		F	0.5841		Treatment (between columns)	2.214	5	0.4428	F (5, 12) = 0.5841	P=0.7123		0 vs. 1	-0.1582	-2.330 to 2.013	No	ns	>0.9999	B	1
-0.01823	-1.14988	0.677692	-0.49029	-0.13205	1.11275		P value	0.7123		Residual (within columns)	9.098	12	0.7582				0 vs. 3	-0.5919	-2.764 to 1.580	No	ns	>0.9999	C	3
0.156118	-1.21144	-0.43612	0.768508	0.915528	-0.1926		P value summary	ns		Total	11.31	17					0 vs. 6	-0.7208	-2.892 to 1.451	No	ns	>0.9999	D	6
							Significant diff. among means (P < 0.05)?	No									0 vs. 9	-0.7612	-2.933 to 1.410	No	ns	>0.9999	E	9
							R squared	0.1957									0 vs. 24	-1.005	-3.177 to 1.166	No	ns	0.9142	F	24
AKT1 mRNA Expression z-score
0 hour	1 hour	3 hours	6 hours	9 hours	24 hours		ANOVA summary			ANOVA table	SS	DF	MS	F (DFn, DFd)	P value		Bonferroni's multiple comparisons test	Mean Diff.	95.00% CI of diff.	Below threshold?	Summary	Adjusted P Value	A-?
-0.12139	0.906959	1.37954	-0.3584	-1.04746	-0.75926		F	8.865		Treatment (between columns)	10.75	5	2.149	F (5, 12) = 8.865	P=0.0010		0 vs. 1	-0.4393	-1.667 to 0.7887	No	ns	>0.9999	B	1
0.938935	0.238431	0.629733	-0.01517	-0.25111	-1.54082		P value	0.001		Residual (within columns)	2.909	12	0.2424				0 vs. 3	-0.5128	-1.741 to 0.7152	No	ns	>0.9999	C	3
0.447506	1.43754	0.794137	-0.98938	-0.98042	-0.70937		P value summary	**		Total	13.66	17					0 vs. 6	0.876	-0.3520 to 2.104	No	ns	0.2499	D	6
							Significant diff. among means (P < 0.05)?	Yes									0 vs. 9	1.181	-0.04667 to 2.409	No	ns	0.062	E	9
							R squared	0.787									0 vs. 24	1.425	0.1968 to 2.653	Yes	*	0.0202	F	24
AKT2 mRNA Expression z-score
0 hour	1 hour	3 hours	6 hours	9 hours	24 hours		ANOVA summary			ANOVA table	SS	DF	MS	F (DFn, DFd)	P value		Bonferroni's multiple comparisons test	Mean Diff.	95.00% CI of diff.	Below threshold?	Summary	Adjusted P Value	A-?
-1.38947	-0.57692	0.968871	0.396527	0.645543	-0.04455		F	0.9538		Treatment (between columns)	3.256	5	0.6512	F (5, 12) = 0.9538	P=0.4823		0 vs. 1	-0.2166	-2.277 to 1.844	No	ns	>0.9999	B	1
0.043567	-0.1403	0.736143	0.225763	0.363944	-1.22912		P value	0.4823		Residual (within columns)	8.193	12	0.6827				0 vs. 3	-0.8562	-2.917 to 1.204	No	ns	>0.9999	C	3
1.0259	1.04692	0.54372	-1.17865	-0.99025	-0.77773		P value summary	ns		Total	11.45	17					0 vs. 6	0.07879	-1.982 to 2.140	No	ns	>0.9999	D	6
							Significant diff. among means (P < 0.05)?	No									0 vs. 9	-0.1131	-2.174 to 1.948	No	ns	>0.9999	E	9
							R squared	0.2844									0 vs. 24	0.5771	-1.484 to 2.638	No	ns	>0.9999	F	24
CTSA mRNA Expression z-score
0 hour	1 hour	3 hours	6 hours	9 hours	24 hours		ANOVA summary			ANOVA table	SS	DF	MS	F (DFn, DFd)	P value		Bonferroni's multiple comparisons test	Mean Diff.	95.00% CI of diff.	Below threshold?	Summary	Adjusted P Value	A-?
-1.90306	-0.37745	0.498113	0.867244	0.361108	0.42823		F	3.199		Treatment (between columns)	4.659	5	0.9318	F (5, 12) = 3.199	P=0.0459		0 vs. 1	-0.9105	-2.257 to 0.4356	No	ns	0.3055	B	1
-0.64484	-0.3643	0.673568	0.562306	0.019052	-0.24579		P value	0.0459		Residual (within columns)	3.496	12	0.2913				0 vs. 3	-1.475	-2.821 to -0.1288	Yes	*	0.0291	C	3
-0.48762	0.437856	0.21767	-0.38846	0.833508	-0.61295		P value summary	*		Total	8.155	17					0 vs. 6	-1.359	-2.705 to -0.01276	Yes	*	0.0474	D	6
							Significant diff. among means (P < 0.05)?	Yes									0 vs. 9	-1.416	-2.763 to -0.07028	Yes	*	0.0372	E	9
							R squared	0.5713									0 vs. 24	-0.8683	-2.214 to 0.4778	No	ns	0.3615	F	24
RARa mRNA Expression z-score
0 hour	1 hour	3 hours	6 hours	9 hours	24 hours		ANOVA summary			ANOVA table	SS	DF	MS	F (DFn, DFd)	P value		Bonferroni's multiple comparisons test	Mean Diff.	95.00% CI of diff.	Below threshold?	Summary	Adjusted P Value	A-?
-0.30237	-0.50627	-1.23666	1.79333	-0.20114	0.453105		F	0.894		Treatment (between columns)	3.692	5	0.7384	F (5, 12) = 0.8940	P=0.5152		0 vs. 1	-0.4606	-2.727 to 1.806	No	ns	>0.9999	B	1
0.100907	1.24329	-0.28858	0.192825	0.316864	-1.56531		P value	0.5152		Residual (within columns)	9.911	12	0.8259				0 vs. 3	0.6971	-1.570 to 2.964	No	ns	>0.9999	C	3
0.84308	1.28642	0.075601	-0.89074	-0.72395	-0.59041		P value summary	ns		Total	13.6	17					0 vs. 6	-0.1513	-2.418 to 2.115	No	ns	>0.9999	D	6
							Significant diff. among means (P < 0.05)?	No									0 vs. 9	0.4166	-1.850 to 2.683	No	ns	>0.9999	E	9
							R squared	0.2714									0 vs. 24	0.7814	-1.485 to 3.048	No	ns	>0.9999	F	24
RICTOR mRNA Expression z-score
0 hour	1 hour	3 hours	6 hours	9 hours	24 hours		ANOVA summary			ANOVA table	SS	DF	MS	F (DFn, DFd)	P value		Bonferroni's multiple comparisons test	Mean Diff.	95.00% CI of diff.	Below threshold?	Summary	Adjusted P Value	A-?
-1.89258	-0.31087	1.17808	0.636927	0.168643	0.219795		F	2.198		Treatment (between columns)	5.373	5	1.075	F (5, 12) = 2.198	P=0.1224		0 vs. 1	-1.481	-3.225 to 0.2623	No	ns	0.1172	B	1
-0.12524	1.22041	0.026001	-0.4027	-0.26741	-0.45106		P value	0.1224		Residual (within columns)	5.865	12	0.4888				0 vs. 3	-1.505	-3.249 to 0.2382	No	ns	0.1084	C	3
-0.31758	1.19918	0.97682	-0.5814	-0.86234	-0.41468		P value summary	ns		Total	11.24	17					0 vs. 6	-0.6627	-2.406 to 1.081	No	ns	>0.9999	D	6
							Significant diff. among means (P < 0.05)?	No									0 vs. 9	-0.4581	-2.202 to 1.286	No	ns	>0.9999	E	9
							R squared	0.4781									0 vs. 24	-0.5632	-2.307 to 1.181	No	ns	>0.9999	F	24

## Sheet: Appendix Fig. S4A
Molecular Dynamics RMSD
frame#	Prot_CA			Lig_wrt_Protein
0	0	0	0	0	0	0
1	1.347	1.608	1.324	4.568	1.379	3.218
2	1.561	2.565	1.122	3.871	2.041	3.358
3	2.056	2.915	1.494	4.981	3.211	2.574
4	2.275	3.014	1.397	4.663	4.951	2.814
5	2.451	3.1	1.753	4.464	4.463	3.552
6	2.291	2.646	1.798	4.579	4.315	3.73
7	2.493	3.228	1.991	4.932	4.628	3.611
8	2.373	3.456	2.024	5.05	6.771	4.508
9	2.468	4.111	1.633	4.991	7.256	3.778
10	2.455	3.454	1.657	5.41	7.78	3.924
11	2.22	3.112	1.644	5.071	6.564	3.635
12	2.13	2.928	1.616	5.299	8.915	3.805
13	2.32	2.754	1.567	5.266	8.923	3.934
14	2.454	3.391	1.905	5.27	7.775	5.146
15	2.393	3.695	1.567	5.016	8.451	4.44
16	2.405	3.5	1.571	5.465	7.968	3.932
17	2.382	3.676	1.73	5.122	8.628	4.262
18	2.531	3.352	1.65	5.221	8.006	3.742
19	2.214	3.224	1.615	5.458	8.195	3.825
20	2.502	3.146	1.651	5.227	8.147	3.793
21	2.444	2.368	1.576	5.145	8.138	4.185
22	2.101	2.39	1.725	5.246	8.777	3.927
23	1.852	2.392	1.971	5.49	8.081	4.09
24	1.783	2.235	1.508	5.359	8.312	4.292
25	1.678	2.227	1.725	5.136	7.88	5.339
26	1.795	2.335	1.634	5.239	7.485	4.824
27	1.89	2.488	1.46	5.092	7.788	3.838
28	1.779	1.972	1.534	5.103	8.073	3.698
29	1.827	1.993	1.713	5.115	7.829	4.166
30	1.757	2.045	1.53	5.031	8.169	4.02
31	1.742	2.202	1.891	5.559	8.172	3.987
32	1.546	2.166	1.749	5.25	7.831	3.784
33	1.642	2.563	1.567	5.203	7.727	4.037
34	1.6	2.263	1.496	5.39	7.992	4.445
35	2.154	2.175	1.744	5.585	8.085	4.255
36	1.616	2.445	1.401	5.359	8.07	4.36
37	1.689	2.396	1.85	5.129	8.277	3.906
38	1.996	2.417	1.546	4.924	7.993	4.393
39	2.187	2.354	1.453	5.659	8.184	3.725
40	2.331	2.215	1.61	5.695	8.132	4.136
41	2.285	2.364	1.538	5.868	8.154	4.366
42	2.239	3.233	1.549	5.75	8.3	3.856
43	2.297	3.149	1.426	5.653	8.277	4.284
44	2.335	2.769	1.381	5.846	7.883	3.838
45	2.369	2.394	1.526	5.589	8.112	3.773
46	2.435	2.207	1.902	5.645	7.93	4.282
47	2.43	2.573	1.644	5.316	7.615	4.186
48	2.211	2.437	1.603	5.592	7.978	3.544
49	2.342	2.926	1.688	5.49	8.208	4.175
50	2.417	2.991	1.555	5.532	7.92	4.423
51	2.585	2.969	1.393	5.607	7.921	4.143
52	2.573	2.788	1.495	5.602	8.106	4.495
53	2.633	2.851	1.708	5.697	8.038	4.212
54	2.496	2.956	1.523	5.491	7.905	3.863
55	2.786	2.88	2.478	5.63	8.113	4.082
56	2.687	2.7	2.093	5.881	7.813	4.308
57	2.602	3.196	2.315	5.55	8.206	4.45
58	2.577	3.164	2.239	5.826	8.118	4.326
59	2.627	2.756	2.193	5.542	7.724	4.166
60	2.548	3.22	2.117	5.673	7.973	4.532
61	2.691	2.953	2.492	5.881	8.088	3.873
62	2.741	3.324	2.401	6.252	7.954	3.982
63	2.694	3.098	2.263	6.108	7.713	3.947
64	2.614	2.958	2.133	6.319	8.332	3.977
65	2.516	2.95	2.247	6.151	8.295	4.01
66	2.741	3.127	1.948	6.168	7.934	3.403
67	2.591	2.946	2.156	5.407	7.682	4.03
68	2.538	3.093	2.302	6.027	7.825	4.33
69	2.691	2.955	2.414	5.883	7.914	4.044
70	2.621	3.152	2.354	5.58	8.188	3.867
71	2.632	3.245	2.476	5.776	7.873	3.827
72	2.761	3.219	2.395	5.743	8.934	3.774
73	2.646	3.303	2.502	5.716	8.411	3.495
74	2.75	3.649	2.297	6.229	9.066	3.701
75	2.761	3.821	2.236	6.335	8.042	3.667
76	2.746	3.947	2.653	6.474	8.53	4.01
77	2.697	3.79	2.78	6.52	9.226	4.217
78	2.958	3.768	2.551	6.774	8.711	3.715
79	2.856	3.808	2.495	6.384	9.182	3.628
80	2.838	3.856	2.675	5.759	8.881	3.914
81	2.694	3.879	2.927	5.686	8.935	4.801
82	2.933	4.008	2.724	5.614	8.404	3.727
83	2.782	4.154	2.634	5.251	8.183	4.146
84	2.95	4.034	2.504	5.762	8.102	4.148
85	2.876	3.968	2.529	5.555	8.519	4.27
86	2.915	3.833	2.518	5.961	8.429	4.239
87	2.699	3.883	2.337	5.63	8.537	3.971
88	2.679	3.901	2.429	5.988	8.063	4.052
89	2.646	3.971	2.165	5.942	8.624	3.981
90	2.124	3.995	2.429	4.722	8.337	3.916
91	2.612	3.821	2.158	4.825	7.983	4.595
92	2.643	3.847	2.245	4.722	8.733	3.693
93	2.557	3.83	2.318	4.727	7.979	3.616
94	2.645	3.733	2.168	4.759	8.331	3.776
95	2.656	3.777	2.237	5.845	8.275	3.991
96	2.58	3.78	2.282	6.11	8.367	3.637
97	2.587	3.922	2.409	5.382	7.871	4.788
98	2.495	3.875	2.559	5.438	8.657	4.169
99	2.362	3.769	1.94	5.225	8.162	3.936
100	2.42	3.809	2.074	5.456	8.197	3.923
101	2.538	3.766	1.996	5.312	8.414	4.225
102	2.616	3.798	2.03	5.331	8.34	3.974
103	2.487	3.733	1.98	5.265	8.907	3.655
104	2.5	3.811	2.073	5.398	8.3	3.577
105	2.245	3.775	2.117	5.559	7.908	4.184
106	2.409	3.969	2.061	5.226	7.916	4.269
107	2.543	3.929	2.379	5.45	7.95	4.127
108	2.595	3.743	1.868	5.336	8.236	4.433
109	2.448	3.656	1.876	5.07	8.494	4.251
110	2.397	3.505	1.955	5.017	8.067	3.567
111	2.406	3.629	1.899	4.957	8.149	4.242
112	2.48	3.657	1.916	5.088	8.755	3.607
113	2.394	3.683	1.849	4.92	7.837	4.288
114	2.324	3.722	1.975	5.444	7.675	4.79
115	2.506	3.869	1.936	4.593	8.221	4.422
116	2.774	3.741	1.938	5.228	7.75	3.988
117	2.688	3.795	2.066	5.125	8.619	3.844
118	2.387	4.011	2.099	5.445	7.913	3.951
119	2.498	4.06	2.085	5.052	8.47	4.39
120	2.425	4.08	1.934	5.535	7.889	4.126
121	2.368	4.082	1.968	5.248	7.991	4.215
122	2.474	3.966	2.101	5.415	8.081	3.893
123	2.467	3.993	2.097	5.564	8.138	4.607
124	2.506	3.953	2.198	5.568	8.633	4.469
125	2.556	3.919	2.032	5.215	8.282	4.209
126	2.533	3.848	2.046	5.469	8.995	3.677
127	2.589	3.967	1.921	5.235	8.723	4.059
128	2.412	3.954	1.949	5.309	8.841	3.754
129	2.318	3.932	2.145	5.413	8.87	3.742
130	2.573	3.891	2.274	5.013	8.814	4.162
131	2.444	3.963	2.214	5.272	8.059	4.294
132	2.532	3.938	2.132	5.287	8.24	4.128
133	2.496	3.791	2.231	5.592	8.347	4.392
134	2.595	3.791	2.164	5.706	8.45	3.876
135	2.648	3.767	2.139	5.228	8.203	3.651
136	2.495	3.941	2.054	5.528	8.146	4.122
137	2.618	3.949	2.28	5.34	9.001	4.668
138	2.64	3.823	1.985	5.25	8.021	4.415
139	2.404	3.845	2.025	4.798	8.709	3.81
140	2.651	3.856	2.11	5.073	7.988	3.586
141	2.582	3.76	2.184	5.33	8.398	4.103
142	2.273	3.835	2.213	4.974	7.854	3.871
143	2.473	3.67	2.276	4.965	8.186	3.808
144	2.382	3.845	2.217	5.069	8.206	3.839
145	2.626	3.91	2.185	6.195	8.024	4.252
146	2.718	3.636	2.182	5.855	8.576	3.968
147	2.742	3.785	2.122	4.488	8.741	4.214
148	2.488	3.863	2.212	4.401	7.762	4.756
149	2.635	3.694	2.169	4.501	9.522	3.938
150	2.801	3.802	1.916	5.021	8.406	4.019
151	2.69	3.751	2.049	4.669	9.511	3.91
152	2.599	3.691	2.02	4.816	8.613	3.958
153	2.592	3.774	2.087	4.578	9.31	4.152
154	2.658	3.89	2.169	5.126	8.562	4.455
155	2.67	3.838	2.032	5.371	8.367	4.071
156	2.692	3.964	1.973	5.095	8.109	4.356
157	2.678	4.07	1.953	5.3	8.317	4.248
158	2.439	3.812	2.1	4.356	8.414	4.524
159	2.446	3.821	1.983	4.494	8.586	4.617
160	2.548	3.962	1.98	4.869	8.37	4.391
161	2.282	3.92	2.096	5.514	8.696	3.859
162	2.308	3.826	2.14	5.438	8.68	4.237
163	2.525	3.922	2.023	4.293	8.517	4.188
164	2.587	4.032	2.106	5.487	8.792	4.787
165	2.483	3.927	2.222	4.952	8.006	3.74
166	2.347	3.896	2.266	5.665	8.537	4.722
167	2.281	3.901	2.313	5.804	8.447	4.629
168	2.388	4.005	2.351	5.585	9.083	4.625
169	2.451	3.947	2.363	5.388	8.51	4.897
170	2.519	3.875	2.076	5.531	8.652	4.227
171	2.446	3.978	2.069	5.535	8.152	4.46
172	2.398	3.907	1.938	5.83	8.46	4.131
173	2.434	3.755	2.194	4.628	8.093	3.875
174	2.461	3.948	2.29	6.19	8.189	4.823
175	2.403	3.864	2.187	5.585	7.994	4.965
176	2.171	3.665	2.162	5.513	8.454	4.353
177	2.333	3.808	2.019	5.797	9.057	4.33
178	2.361	3.753	2.268	5.613	8.449	4.688
179	2.329	3.822	2.551	5.595	8.412	4.852
180	2.334	3.926	2.076	5.971	8.04	3.837
181	2.328	3.806	2.029	5.872	8.802	4.377
182	2.499	3.914	2.201	5.481	7.954	3.879
183	2.196	3.807	2.116	5.622	8.624	4.624
184	2.349	3.675	2.041	5.664	8.666	4.157
185	2.594	3.756	2.136	5.696	8.323	3.697
186	2.449	3.641	2.18	5.753	9.824	3.002
187	2.353	3.717	2.302	5.397	9.993	3.923
188	2.337	3.704	2.267	5.629	9.857	4.38
189	2.404	3.695	2.342	5.471	9.254	3.842
190	2.366	3.733	2.409	5.603	7.875	4.515
191	2.39	3.76	2.433	5.401	8.411	4.278
192	2.323	3.796	2.553	5.879	8.08	4.282
193	2.37	3.823	2.117	6.123	8.12	4.256
194	2.355	3.667	2.34	5.821	7.778	4.405
195	2.383	3.814	2.337	5.845	8.321	3.985
196	2.461	3.738	2.046	5.257	7.916	4.002
197	2.607	3.73	1.915	5.525	8.59	4.028
198	2.544	3.741	2.465	5.262	8.289	4.781
199	2.509	3.752	2.022	6.014	8.301	4.228
200	2.468	3.788	2.067	5.304	8.031	4.336
201	2.502	3.798	2.009	5.389	8.481	4.392
202	2.375	3.723	1.963	5.206	9.056	4.419
203	2.288	3.721	2.005	5.503	8.717	4.279
204	2.258	3.832	2.05	4.579	8.208	3.84
205	2.324	3.683	2.468	5.736	8.898	4.337
206	2.333	3.679	2.144	5.277	8.437	4.091
207	2.281	3.667	2.27	5.462	8.102	3.962
208	2.279	3.727	2.113	5.116	8.058	3.626
209	2.44	3.719	1.943	5.053	8.796	3.87
210	2.48	3.69	2.059	5.155	8.382	3.179
211	2.375	3.837	2.005	5.375	8.599	3.538
212	2.455	3.749	2.154	5.007	8.458	3.809
213	2.477	3.607	2.246	4.844	8.253	3.831
214	2.526	3.568	2.343	5.296	7.084	3.495
215	2.341	3.647	2.326	5.068	7.679	3.91
216	2.321	3.602	2.425	7.63	8.232	3.514
217	2.302	3.787	2.094	5.468	7.457	3.839
218	2.207	3.665	2.136	5.459	8.054	3.837
219	2.363	3.667	2.286	5.604	8.097	3.387
220	2.435	3.715	2.266	5.626	8.143	3.726
221	2.339	3.592	2.236	5.024	8.871	3.533
222	2.542	3.864	2.353	4.482	7.824	4.28
223	2.392	3.697	2.179	5.399	8.32	3.948
224	2.489	3.748	2.035	4.773	8.42	3.556
225	2.498	3.637	2.008	5.445	9.553	3.506
226	2.567	3.721	2.346	5.16	8.973	3.64
227	2.672	3.69	2.35	5.046	10.971	3.646
228	2.339	3.743	2.149	4.977	10.535	4.005
229	2.624	3.759	2.153	4.927	10.051	3.101
230	2.419	3.645	2.326	4.845	9.865	3.253
231	2.548	3.612	2.133	5.04	9.86	4.073
232	2.598	3.518	2.354	5.032	9.874	3.749
233	2.438	3.662	2.295	4.973	10.85	3.845
234	2.634	3.765	2.192	5.055	11.369	2.751
235	2.485	3.632	2.146	4.945	10.678	3.968
236	2.454	3.602	2.176	4.881	10.272	3.427
237	2.591	3.712	2.185	5.121	10.925	4.076
238	2.39	3.768	2.452	4.696	11.547	3.894
239	2.666	3.653	2.126	4.161	11.293	3.688
240	2.64	3.597	2.249	4.231	11.108	4.153
241	2.647	3.534	2.235	4.57	10.907	4.259
242	2.616	3.622	2.248	4.426	11.076	4.05
243	2.724	3.621	2.306	4.735	9.843	4.163
244	2.355	3.644	2.252	4.609	11.563	3.642
245	2.253	3.593	2.175	4.774	11.202	4.362
246	2.254	3.687	2.381	4.725	11.717	4.21
247	2.431	3.603	2.291	4.845	11.457	4.319
248	2.709	3.367	2.22	5.211	10.376	4.057
249	2.612	3.407	2.234	5.249	11.027	4.056
250	2.443	3.568	2.388	4.966	11.095	4.686
251	2.459	3.546	2.279	5.494	10.391	4.105
252	2.603	3.551	2.441	4.95	11.142	4.186
253	2.329	3.648	2.517	5.247	10.407	4.381
254	2.484	3.606	2.624	4.503	10.869	4.883
255	2.422	3.669	2.6	5.017	11.431	4.871
256	2.499	3.735	2.608	5.036	11.156	5.107
257	2.408	3.76	2.613	5.186	11.666	4.409
258	2.61	3.759	2.583	4.604	10.547	4.893
259	2.467	3.732	2.834	4.818	11.209	5.176
260	2.439	3.693	2.556	4.644	10.917	4.702
261	2.554	3.693	2.503	5.033	11.323	4.466
262	2.604	3.716	2.631	4.714	10.636	4.178
263	2.535	3.684	2.614	4.16	11.482	4.309
264	2.562	3.632	2.515	4.24	11.367	4.491
265	2.406	3.613	2.37	4.622	11.497	4.616
266	2.543	3.799	2.49	4.627	10.96	4.355
267	2.485	3.586	2.414	4.702	10.795	3.81
268	2.524	3.572	2.479	5.15	10.444	4.315
269	2.385	3.587	2.506	5.206	10.485	4.469
270	2.435	3.544	2.396	4.555	11.234	4.412
271	2.559	3.789	2.718	5.307	11.717	4.676
272	2.525	3.589	2.537	5.102	10.87	4.312
273	2.573	3.692	2.59	4.588	11.523	4.224
274	2.613	3.749	2.662	4.916	11.502	4.205
275	2.592	3.608	2.652	4.697	11.695	4.713
276	2.483	3.713	2.69	5.08	10.672	3.846
277	2.412	3.647	2.61	5.069	10.987	4.386
278	2.567	3.812	2.553	5.493	10.743	4.523
279	2.592	3.989	2.547	5.983	10.992	4.327
280	2.496	3.79	2.494	4.704	11.347	4.286
281	2.556	3.893	2.761	5.181	10.554	4.483
282	2.391	3.584	2.686	5.391	10.664	4.21
283	2.41	3.59	2.662	5.712	11.806	4.193
284	2.441	3.554	2.573	4.771	11.387	4.364
285	2.447	3.634	2.49	5.356	11.047	4.562
286	2.526	3.685	2.556	5.081	10.946	4.261
287	2.608	3.564	2.583	5.389	11.654	4.36
288	2.433	3.658	2.669	5.142	11.579	4.424
289	2.329	3.506	2.667	4.906	11.287	4.221
290	2.323	3.506	2.699	4.889	10.568	4.437
291	2.46	3.623	2.568	4.821	11.125	4.36
292	2.267	3.652	2.526	5.739	10.684	3.548
293	2.383	3.526	2.694	5.527	11.043	4.586
294	2.347	3.655	2.7	5.069	11.015	4.643
295	2.239	3.807	2.685	5.447	10.887	4.596
296	2.15	3.615	2.527	5.751	11.151	4.24
297	1.959	3.59	2.504	6.281	11.458	4.007
298	2.153	3.709	2.44	5.375	11.689	4.662
299	2.157	3.557	2.469	5.366	9.899	3.914
300	2.261	3.674	2.596	5.487	10.193	4.252
301	2.216	3.487	2.54	5.054	11.145	4.151
302	2.407	3.424	2.645	6.243	11.186	4.084
303	2.536	3.543	2.645	4.62	10.734	3.734
304	2.555	3.483	2.557	5.33	11.227	4.363
305	2.7	3.686	2.739	4.942	10.716	4.657
306	2.566	3.619	2.67	5.576	10.766	4.25
307	2.537	3.739	2.468	5.374	11.217	4.369
308	2.708	3.55	2.662	4.889	10.885	4.393
309	2.506	3.556	2.737	5.584	10.687	4.769
310	2.503	3.758	2.615	5.083	10.937	4.425
311	2.453	3.586	2.427	4.904	10.285	3.766
312	2.647	3.551	2.511	5.601	10.79	4.327
313	2.511	3.733	2.504	5.331	11.133	4.52
314	2.402	3.484	2.586	5.624	10.737	4.379
315	2.573	3.54	2.53	5.044	10.673	3.77
316	2.484	3.735	2.567	5.239	11.186	4.275
317	2.535	3.584	2.477	5.297	11.073	4.73
318	2.482	3.484	2.616	5.372	11.37	4.418
319	2.399	3.466	2.75	5.145	11.292	4.605
320	2.533	3.425	2.625	5.144	10.357	4.525
321	2.65	3.527	2.666	5.2	11.068	4.318
322	2.56	3.553	2.751	5.187	10.811	4.713
323	2.492	3.516	2.787	4.498	10.087	4.289
324	2.562	3.553	2.568	5.349	10.204	4.195
325	2.533	3.75	2.532	5.113	11.182	4.773
326	2.444	3.723	2.448	5.619	10.698	3.97
327	2.556	3.496	2.497	4.898	10.02	4.183
328	2.435	3.648	2.529	5.13	10.546	4.038
329	2.528	3.623	2.59	5.329	11.25	4.592
330	2.554	3.555	2.338	5.418	10.548	4.269
331	2.624	3.7	2.311	5.571	10.999	3.964
332	2.53	3.83	2.336	4.955	10.356	4.119
333	2.585	3.776	2.277	5.494	10.541	4.083
334	2.746	3.712	2.284	5.324	10.452	4.497
335	2.632	3.664	2.22	5.174	11.304	4.631
336	2.409	3.708	2.342	5.187	10.266	4.159
337	2.592	3.683	2.292	5.085	11.167	4.072
338	2.639	3.579	2.297	5.54	10.815	4.849
339	2.535	3.548	2.098	5.309	10.762	3.371
340	2.551	3.653	2.184	5.064	10.765	4.269
341	2.562	3.791	2.277	5.294	11.465	4.21
342	2.58	3.62	2.171	5.471	10.504	4.45
343	2.631	3.607	2.328	5.337	10.627	3.797
344	2.5	3.732	2.247	4.987	11.005	4.072
345	2.555	3.597	2.333	4.94	9.918	4.488
346	2.449	3.647	2.246	5.126	9.466	4.33
347	2.543	3.741	2.364	5.005	10.399	4.064
348	2.563	3.649	2.064	5.1	10.641	4.23
349	2.538	3.708	2.235	5.125	10.246	4.263
350	2.556	3.795	2.2	5.028	10.531	4.437
351	2.444	3.847	2.246	5.309	11.529	3.848
352	2.488	3.867	2.167	5.146	11.331	3.899
353	2.512	3.683	2.148	4.929	10.571	4.167
354	2.498	3.724	2.303	5.123	10.084	4.136
355	2.759	3.719	2.354	5.241	10.941	4.065
356	2.669	3.617	2.378	5.289	10.813	4.155
357	2.574	3.621	2.363	5.402	10.807	4.178
358	2.658	3.723	2.354	5.207	10.764	4.619
359	2.528	3.756	2.526	5.386	10.901	4.694
360	2.525	3.927	2.439	5.186	11.747	4.517
361	2.884	3.641	2.28	4.815	11.109	4.218
362	2.68	3.77	2.334	5.981	10.642	4.245
363	2.513	3.727	2.333	4.89	10.13	4.368
364	2.657	3.813	2.215	5.863	10.857	3.988
365	2.583	3.729	2.371	5.306	10.43	4.22
366	2.572	3.642	2.272	5.559	10.131	3.938
367	2.712	3.718	2.363	5.746	9.942	4.188
368	2.64	3.776	2.292	5.682	10.737	4.431
369	2.605	3.67	2.296	5.249	11.589	4.031
370	2.537	3.685	2.461	4.954	10.839	4.472
371	2.544	3.606	2.269	5.363	10.587	4.514
372	2.558	3.574	2.175	5.511	9.827	3.014
373	2.545	3.499	2.216	5.268	11.357	4.014
374	2.642	3.716	2.381	5.163	10.514	4.812
375	2.53	3.58	2.431	5.13	10.564	4.225
376	2.689	3.551	2.357	5.079	10.401	4.163
377	2.455	3.675	2.373	5.081	10.4	4.531
378	2.534	3.575	2.448	5.074	10.454	4.306
379	2.526	3.523	2.541	4.93	11.659	4.3
380	2.568	3.623	2.537	5.007	9.997	4.582
381	2.562	3.626	2.453	4.777	9.677	4.282
382	2.251	3.732	2.23	5.041	10.626	4.322
383	2.31	3.738	2.343	4.947	10.061	4.073
384	2.309	3.777	2.367	5.481	9.91	4.925
385	2.259	3.993	2.265	4.804	11.051	4.493
386	2.241	3.832	2.43	4.803	11.707	4.527
387	2.473	3.804	2.335	5.35	11.455	4.397
388	2.224	3.772	2.345	5.154	11.682	4.118
389	2.156	3.829	2.499	5.321	9.907	4.824
390	2.301	3.773	2.43	5.241	10.223	4.152
391	2.527	3.748	2.375	5.304	11.146	4.356
392	2.385	3.801	2.541	4.979	12.648	4.499
393	2.415	3.757	2.431	5.06	9.477	4.085
394	2.46	3.858	2.369	5.322	10.368	4.088
395	2.237	3.866	2.349	5.425	10.867	3.889
396	2.234	3.771	2.57	4.817	11.225	4.071
397	2.318	3.838	2.5	5.352	10.894	3.996
398	2.453	3.669	2.315	4.961	10.79	4.15
399	2.274	3.687	2.423	4.995	10.463	4.405
400	2.425	3.764	2.393	5.391	11.016	4.648
401	2.471	3.678	2.319	5.414	10.581	4.57
402	2.426	3.74	2.333	5.411	10.777	4.177
403	2.599	3.621	2.602	5.241	9.97	4.737
404	2.477	3.735	2.458	5.28	10.386	4.666
405	2.581	3.811	2.334	5.572	11.318	4.117
406	2.485	3.982	2.233	5.182	11.632	4.121
407	2.312	3.803	2.335	5.451	10.283	4.106
408	2.467	3.687	2.275	4.996	10.191	4.011
409	2.485	3.645	2.475	5.225	10.438	4.447
410	2.359	3.731	2.396	5.225	9.463	4.508
411	2.547	3.863	2.319	5.469	10.392	3.919
412	2.394	3.856	2.29	4.815	10.065	3.91
413	2.389	3.658	2.395	5.618	9.661	3.52
414	2.634	3.673	2.234	5.817	10.367	4.399
415	2.534	3.759	2.373	5.532	10.428	4.648
416	2.499	3.815	2.258	5.57	9.851	4.434
417	2.501	3.834	2.565	5.608	9.705	4.387
418	2.484	3.755	2.482	4.859	11.267	4.434
419	2.6	3.798	2.436	6.034	11.389	4.122
420	2.552	3.763	2.41	5.211	10.362	4.519
421	2.558	3.849	2.376	5.359	12.21	3.846
422	2.647	3.754	2.381	5.501	10.5	4.465
423	2.628	3.749	2.425	5.234	10.425	4.557
424	2.522	3.749	2.384	4.697	11.023	3.6
425	2.49	3.684	2.259	5.303	10.955	3.744
426	2.503	3.593	2.337	5.294	10.205	4.022
427	2.738	3.792	2.358	5.468	10.506	4.019
428	2.388	3.774	2.385	5.214	10.002	4.836
429	2.657	3.729	2.411	5.386	11.007	3.99
430	2.703	3.827	2.585	4.941	10.513	3.997
431	2.603	3.685	2.461	5.189	10.966	4.316
432	2.601	3.804	2.568	5.239	10.098	3.977
433	2.48	3.596	2.587	5.261	10.357	4.295
434	2.487	3.686	2.628	5.024	10.488	4.645
435	2.629	3.709	2.579	5.236	10.863	4.393
436	2.587	3.759	2.6	5.467	10.107	4.51
437	2.458	3.636	2.483	5.024	10.639	4.223
438	2.5	3.576	2.531	5.186	10.583	4.605
439	2.444	3.666	2.486	5.029	10.362	4.414
440	2.516	3.729	2.63	5.265	10.985	4.632
441	2.47	3.662	2.54	5.147	10.711	4.511
442	2.515	3.703	2.643	5.272	10.844	4.589
443	2.489	3.646	2.782	5.166	10.89	4.666
444	2.37	3.702	2.597	4.859	11.11	4.233
445	2.396	3.603	2.419	5.679	10.219	4.259
446	2.47	3.851	2.485	4.504	10.766	4.872
447	2.321	3.692	2.443	5.503	10.69	4.288
448	2.488	3.737	2.497	5.278	10.024	4.634
449	2.486	3.659	2.542	5.4	10.757	4.623
450	2.448	3.814	2.321	4.651	11.662	4.156
451	2.481	3.75	2.394	5.327	11.733	4.189
452	2.431	3.544	2.519	5.215	10.155	4.416
453	2.188	3.685	2.401	5.247	9.853	4.233
454	2.632	3.693	2.511	5.635	10.459	4.547
455	2.445	3.682	2.52	5.509	10.976	4.726
456	2.41	3.698	2.735	5.432	10.911	4.732
457	2.666	3.644	2.533	5.692	10.391	4.17
458	2.644	3.83	2.483	5.179	10.832	4.734
459	2.522	3.742	2.525	5.538	10.979	4.509
460	2.484	3.829	2.564	5.508	10.33	4.273
461	2.459	3.792	2.68	5.408	10.325	4.584
462	2.27	3.866	2.729	5.304	10.291	4.888
463	2.5	3.907	2.933	5.338	9.849	5.253
464	2.49	4.014	3.017	5.353	10.179	5.194
465	2.277	4.002	2.611	5.101	10.522	4.707
466	2.404	3.777	2.68	5.004	9.856	4.316
467	2.404	3.79	2.741	5.365	10.478	4.726
468	2.399	3.769	2.657	5.162	10.155	4.398
469	2.444	3.825	2.545	5.164	10.65	4.166
470	2.443	3.763	2.707	5.469	10.658	4.058
471	2.255	3.988	2.54	5.114	10.371	4.227
472	2.385	3.872	2.395	5.218	10.513	4.138
473	2.426	3.747	2.453	5.209	11.139	4.547
474	2.245	3.756	2.434	5.501	11.688	3.836
475	2.353	3.854	2.351	5.12	10.774	4.288
476	2.38	3.856	2.421	5.457	10.381	4.763
477	2.317	3.763	2.453	5.312	10.232	5.074
478	2.271	3.747	2.423	5.488	12.598	4.744
479	2.451	3.748	2.506	5	11.804	4.24
480	2.354	3.705	2.734	5.137	10.576	4.226
481	2.222	3.732	2.545	5.35	10.594	3.955
482	2.344	3.765	2.5	5.262	11.066	4.78
483	2.395	3.893	2.538	5.181	10.521	4.129
484	2.403	3.929	2.525	5.249	10.487	3.939
485	2.363	4.069	2.462	5.177	11.19	4.494
486	2.339	4.089	2.7	5.231	11.559	4.262
487	2.098	3.98	2.819	4.878	11.931	4.677
488	2.345	3.969	2.637	5.453	12.38	4.338
489	2.444	3.917	2.484	5.158	11.427	4.478
490	2.647	4.062	2.593	5.361	11.404	4.198
491	2.37	4.001	2.46	5.435	11.446	4.305
492	2.408	3.95	2.486	5.204	12.328	3.921
493	2.559	3.988	2.365	5.133	11.405	3.96
494	2.502	3.89	2.487	5.154	12.783	4.756
495	2.398	3.952	2.385	5.161	13.362	4.085
496	2.625	4.009	2.421	5.19	11.766	4.689
497	2.553	4.065	2.503	5.56	11.095	4.343
498	2.524	4.059	2.608	5.803	10.568	4.664
499	2.538	3.938	2.415	5.492	11.386	3.87
500	2.803	3.75	2.868	5.226	10.714	5.119
501	2.586	3.758	2.462	5.151	9.834	4.336
502	2.546	3.875	2.513	4.866	10.387	4.637
503	2.612	3.845	2.5	5.448	9.243	4.817
504	2.5	3.974	2.567	5.025	10.371	4.439
505	2.644	3.912	2.482	5.023	10.532	3.926
506	2.325	3.953	2.516	5.011	9.594	4.477
507	2.399	3.969	2.455	5.24	9.571	4.549
508	2.444	4.002	2.491	5.455	9.889	4.503
509	2.395	3.88	2.509	5.477	10.247	4.41
510	2.511	3.904	2.597	5.684	10.277	4.933
511	2.576	3.778	2.598	5.41	10.406	4.551
512	2.543	3.936	2.627	5.325	10.362	4.834
513	2.465	3.847	2.429	5.53	10.05	4.967
514	2.535	3.919	2.228	5.451	10.654	4.682
515	2.577	3.934	2.121	5.262	10.315	4.495
516	2.463	3.869	2.345	4.807	10.37	4.578
517	2.385	3.777	2.525	4.8	10.534	4.675
518	2.508	4.01	2.498	5.427	10.318	4.561
519	2.323	3.734	2.536	5.713	10.743	4.389
520	2.345	3.775	2.573	5.464	10.514	4.386
521	2.556	3.82	2.497	5.03	10.292	4.328
522	2.446	3.879	2.57	5.038	10.529	4.406
523	2.477	3.911	2.701	5.137	11.106	4.75
524	2.263	3.753	2.644	5.371	9.895	4.156
525	2.412	3.72	2.545	5.149	10.963	3.802
526	2.267	3.81	2.709	5.059	10.106	4.451
527	2.214	3.789	2.632	5.442	10.701	4.151
528	2.587	3.723	2.695	5.133	10.081	4.512
529	2.409	3.86	2.876	4.864	10.358	4.512
530	2.289	3.871	2.883	5.133	10.227	4.761
531	2.457	3.871	2.746	5.406	11.099	4.517
532	2.734	3.808	2.749	5.766	9.906	4.502
533	2.509	3.789	2.784	5.387	10.586	4.347
534	2.605	3.829	2.702	5.263	10.145	4.725
535	2.58	3.843	2.799	4.96	9.362	4.071
536	2.419	3.938	2.779	4.879	10.777	4.874
537	2.567	3.752	2.768	5.111	12.016	4.368
538	2.675	3.901	2.805	5.353	12.069	4.768
539	2.641	3.86	2.782	5.645	11.693	4.74
540	2.654	4.035	2.577	5.574	11.266	4.395
541	2.66	4.02	2.631	5.088	10.971	4.539
542	2.709	3.919	2.718	5.417	11.528	4.685
543	2.607	3.932	2.74	5.116	12.172	4.446
544	2.622	4.012	2.703	5.18	11.507	4.416
545	2.586	4.169	2.869	5.076	13.332	5
546	2.452	3.991	2.792	5.014	11.339	4.385
547	2.764	3.978	2.741	5.436	11.104	4.776
548	2.566	4.043	2.605	5.089	12.297	3.98
549	2.641	3.929	2.659	5.752	12.242	3.881
550	2.568	3.884	2.521	5.403	11.855	3.986
551	2.475	3.781	2.475	5.615	12.261	4.686
552	2.634	3.822	2.722	5.434	12.071	3.885
553	2.642	3.927	2.484	5.241	11.599	4.073
554	2.392	4.108	2.485	5.812	11.472	3.827
555	2.544	3.959	2.49	6.4	11.248	4.048
556	2.435	3.966	2.468	6.742	11.546	4.029
557	2.396	3.933	2.456	6.261	12.366	3.72
558	2.254	3.904	2.437	5.712	11.712	4.215
559	2.353	4.043	2.485	6.405	11.408	3.59
560	2.441	3.861	2.733	6.142	11.739	4.431
561	2.506	3.916	2.628	7.335	11.353	3.997
562	2.372	3.964	2.838	5.468	12.094	3.634
563	2.398	3.939	2.655	5.111	11.964	4.072
564	2.321	3.926	2.773	5.521	11.88	3.65
565	2.421	3.944	2.589	5.393	11.65	4.078
566	2.495	3.775	2.634	4.666	12.329	3.396
567	2.359	3.924	2.81	5.119	11.79	3.862
568	2.388	3.962	2.63	5.669	11.484	3.774
569	2.253	3.941	2.776	5.195	11.695	4.405
570	2.577	3.989	2.722	5.624	11.424	3.823
571	2.613	3.936	2.609	4.952	10.039	3.762
572	2.534	3.894	2.736	5.383	10.407	3.991
573	2.58	3.857	2.797	5.204	10.504	4.132
574	2.683	3.914	2.708	5.233	10.009	4.248
575	2.383	3.936	2.643	5.153	10.477	2.999
576	2.5	3.959	2.706	5.214	10.464	3.23
577	2.561	4.052	2.647	5.296	9.628	3.307
578	2.491	4.017	2.82	5.44	10.436	3.856
579	2.548	4.065	2.651	5.142	11.035	4.023
580	2.623	4.005	2.728	5.451	10.105	4.194
581	2.54	4.016	2.676	5.14	11.911	3.944
582	2.616	3.998	2.633	4.655	11.162	3.968
583	2.45	3.938	2.638	5.09	10.689	3.67
584	2.361	3.873	2.559	4.986	11.267	4.071
585	2.577	3.818	2.619	5.095	10.95	3.813
586	2.561	3.955	2.802	5.24	11.543	3.821
587	2.557	3.891	2.805	5.214	12.775	3.809
588	2.572	3.986	2.738	5.271	12.045	3.535
589	2.466	3.919	2.726	5.364	11.199	3.4
590	2.534	3.877	2.71	5.365	10.754	3.983
591	2.414	3.946	2.72	5.12	9.401	4.156
592	2.512	3.888	2.73	5.181	10.066	3.774
593	2.521	4.054	2.709	5.3	11.371	3.399
594	2.348	3.979	2.638	5.52	9.495	3.507
595	2.339	3.922	2.571	5.637	9.38	3.93
596	2.498	4.103	2.712	5.948	9.887	3.29
597	2.269	4.117	2.675	6.395	8.776	3.69
598	2.358	4.025	2.856	5.99	11.255	3.871
599	2.241	4.106	2.817	5.951	9.098	3.806
600	2.377	3.99	2.697	5.999	10.032	3.574
601	2.314	3.996	2.905	6.059	9.411	4.201
602	2.405	3.951	2.739	6.103	9.656	4.148
603	2.441	4.046	2.671	6.214	9.628	3.522
604	2.606	3.962	2.614	6.197	9.674	4.118
605	2.391	4.013	2.754	5.824	8.96	4.415
606	2.552	4.058	2.723	5.538	9.373	4.479
607	2.374	4.102	2.961	5.387	9.38	4.512
608	2.402	4.14	2.915	5.272	8.926	4.591
609	2.33	4.191	2.994	5.329	9.143	4.833
610	2.301	3.994	2.933	5.295	8.937	4.767
611	2.343	3.993	2.911	5.229	9.873	4.637
612	2.413	3.999	3.035	5.038	9.441	4.573
613	2.603	4.187	3.052	4.717	10.282	4.743
614	2.647	4.113	3.156	4.816	9.884	4.772
615	2.538	4.144	3.269	4.862	9.736	4.598
616	2.522	3.949	3.172	4.932	10.553	5.24
617	2.648	4.244	3.242	5.505	10.146	5.029
618	2.586	4.16	3.177	4.859	8.789	5.105
619	2.484	4.056	3.247	5.674	10.005	5.115
620	2.534	4.168	3.176	5.4	9.31	4.854
621	2.51	4.077	3.165	5.317	11.007	5.068
622	2.637	4.073	3.089	4.956	9.585	5.248
623	2.485	4.076	3.047	5.203	9.358	5.173
624	2.474	3.963	3.067	5.15	10.519	5.062
625	2.352	4.075	3.192	5.284	9.284	5.048
626	2.401	4.111	3.128	4.886	9.619	5.13
627	2.474	3.956	3.194	4.945	9.782	4.724
628	2.447	4.141	3.106	5.135	10.078	5.177
629	2.436	3.961	3.204	5.02	9.257	5.14
630	2.562	4.035	2.921	5.278	9.071	4.806
631	2.609	4.093	3.089	4.632	10.157	5.086
632	2.794	4.04	3.034	4.758	8.678	4.937
633	2.677	4.053	3.236	4.99	9.444	5.007
634	2.596	4.157	2.959	5.027	9.166	4.732
635	2.344	4.07	2.946	4.642	10.428	4.669
636	2.482	4.129	2.916	4.768	10.177	4.869
637	2.666	4.09	3.047	4.916	10.757	5.064
638	2.592	4.19	3.054	5.212	11.315	4.712
639	2.532	4.087	3.084	5.052	10.518	4.928
640	2.57	4.224	2.906	4.861	10.986	5.213
641	2.654	4.061	2.783	5.074	10.889	4.446
642	2.635	4.103	3.089	5.062	10.898	4.887
643	2.613	4.07	2.97	4.788	10.933	4.423
644	2.613	4.023	2.776	4.706	10.372	4.667
645	2.632	4.125	2.79	4.493	10.088	4.325
646	2.6	4.202	2.912	4.893	10.926	4.309
647	2.653	4.082	2.746	4.656	11.578	4.131
648	2.634	4.031	2.963	5.084	10.713	4.322
649	2.56	4.057	3.056	4.837	11.142	4.735
650	2.545	4.111	2.985	4.832	11.256	4.575
651	2.468	4.065	2.846	5.372	10.47	4.442
652	2.584	3.965	3.206	4.638	10.515	4.928
653	2.609	3.842	3.103	4.512	10.914	4.996
654	2.491	3.949	3.177	4.906	10.935	4.691
655	2.845	4.136	2.955	4.921	11.417	4.66
656	2.491	3.94	3.11	5.152	10.933	4.81
657	2.634	4.006	3.008	4.966	10.893	4.855
658	2.716	4.008	3.054	4.535	10.329	4.935
659	2.552	4.042	3.126	4.611	10.598	5.012
660	2.545	3.969	3.011	4.828	11.579	4.617
661	2.629	4.12	3.087	4.853	10.385	4.755
662	2.734	4.047	3.11	4.854	11.839	4.648
663	2.649	4.1	2.878	4.654	11.084	4.276
664	2.524	4.008	3.011	4.453	10.511	4.73
665	2.622	3.967	3.07	4.727	11.693	4.748
666	2.619	4.157	2.95	4.585	11.616	4.482
667	2.766	4.143	3.063	4.827	10.513	4.881
668	2.529	3.912	3.115	5.281	10.293	5.209
669	2.577	3.991	3.259	4.666	11.547	4.902
670	2.401	3.953	3.341	5.196	10.876	5.234
671	2.641	3.987	3.317	4.911	11.302	4.969
672	2.416	4.078	3.211	4.735	10.733	5.333
673	2.433	3.984	3.2	4.516	11.1	4.991
674	2.64	3.961	3.156	4.717	10.983	5.051
675	2.496	3.917	3.287	4.512	11.087	4.897
676	2.575	4.224	3.288	4.953	11.079	5.147
677	2.602	4.048	3.205	4.914	11.446	5.185
678	2.506	3.888	3.093	4.933	10.544	5.13
679	2.536	4.078	3.078	4.739	11.142	4.91
680	2.329	4.091	3.215	4.85	10.9	5.687
681	2.408	4.105	3.029	5.017	11.044	5.206
682	2.636	4.056	3.016	4.561	11.178	4.84
683	2.498	4.005	3.265	5.016	10.845	5.016
684	2.674	4.123	3.07	4.752	10.675	5.155
685	2.522	4.11	3.043	4.974	10.538	4.908
686	2.518	4.047	3.121	4.919	11.317	4.924
687	2.671	3.976	3.094	5.855	10.943	4.982
688	2.769	3.868	3.072	5.985	10.821	4.987
689	2.445	3.888	3.11	4.951	10.958	5.088
690	2.65	3.998	3.127	4.884	11.665	4.911
691	2.559	3.919	3.119	4.951	10.712	5.121
692	2.515	3.909	3.167	6.991	11.751	5.114
693	2.473	3.828	3.312	6.026	11.014	5.286
694	2.269	4.086	3.122	6.719	10.696	4.787
695	2.281	4.106	3.146	6.251	12.097	4.981
696	2.282	3.963	3.357	5.746	12.477	5.315
697	2.16	4.034	3.144	6.722	12.642	4.863
698	2.053	3.892	3.056	6.891	12.501	5.265
699	2.271	4.002	3.16	6.636	11.845	5.154
700	2.298	4.105	3.291	6.882	12.544	5.304
701	2.198	3.999	3.456	6.693	12.371	5.22
702	2.191	4.211	3.308	6.966	12.469	4.917
703	2.149	4.161	3.314	6.03	12.253	4.947
704	2.151	4.036	3.205	4.644	12.423	5.239
705	2.24	4.238	3.206	5.232	12.852	5.188
706	2.206	4.061	3.255	4.696	12.418	5.055
707	2.164	4.064	3.283	5.244	12.074	5.125
708	2.132	4.186	3.155	5.315	12.403	5.225
709	2.281	4.211	3.141	5.452	12.093	5.119
710	2.086	4.071	3.278	5.044	11.883	5.04
711	2.018	4.031	3.166	5.673	13.233	5.197
712	2.278	3.924	3.314	5.493	11.332	4.946
713	1.876	3.839	3.344	4.596	11.834	5.105
714	1.935	3.936	3.24	6.065	12.725	4.912
715	2.241	4.014	3.113	6.016	12.938	5.01
716	2.139	3.924	3.114	4.164	12.168	5.3
717	2.237	3.965	3.193	5.185	12.855	4.667
718	2.244	3.905	3.157	5.428	12.862	5.072
719	2.089	3.898	3.112	5.102	12.375	4.75
720	2.296	3.946	3.069	4.982	11.912	5.045
721	2.201	3.924	3.402	5.045	12.707	5.177
722	2.285	4.064	3.186	4.938	12.511	5.13
723	2.413	3.939	3.227	5.379	11.679	5.358
724	2.401	4	3.221	5.048	12.144	5.182
725	2.245	3.988	3.215	5.667	10.913	5.306
726	2.453	4.055	3.284	5.73	11.569	4.675
727	2.48	3.854	3.138	5.333	11.539	5.517
728	2.582	3.935	3.214	5.814	11.695	5.27
729	2.527	3.921	3.066	5.172	11.195	5.026
730	2.585	3.961	3.094	5.189	10.681	4.945
731	2.7	3.968	3.049	5.265	10.9	5.079
732	2.67	4.19	3.179	5.255	10.939	5.249
733	2.7	3.967	3.223	5.287	11.136	5.341
734	2.605	3.954	3.059	5.364	10.816	4.991
735	2.812	3.991	3.16	5.333	11.913	4.753
736	2.516	4.007	3.304	5.304	11.95	5.075
737	2.566	4.056	3.256	5.638	11.116	5.299
738	2.513	3.894	3.253	5.28	11.526	5.272
739	2.648	4.067	3.379	5.352	10.797	5.059
740	2.617	4.094	3.183	5.574	10.918	4.685
741	2.536	3.999	3.069	5.585	10.482	4.993
742	2.478	3.979	3.187	5.103	9.839	5.145
743	2.521	3.895	3.087	5.388	11.001	4.804
744	2.528	3.842	3.176	5.566	11.351	5.008
745	2.507	4.078	3.185	5.244	10.18	5.11
746	2.594	4.035	3.332	5.261	10.221	5.454
747	2.673	4.042	3.239	5.361	10.546	5.186
748	2.516	4.042	3.09	5.346	9.731	5.234
749	2.52	3.931	3.182	5.407	10.091	4.988
750	2.423	3.955	3.149	5.479	10.035	4.769
751	2.433	3.864	3.296	5.293	10.165	4.858
752	2.605	4.002	3.175	5.279	10.749	5.771
753	2.56	4.058	2.902	5.435	10.907	5.074
754	2.31	3.928	3.09	4.708	9.656	4.906
755	2.172	3.957	2.961	5.233	10.791	4.998
756	2.283	4.024	3.103	4.948	10.551	5.322
757	2.411	4.123	3.082	5.473	10.682	5.014
758	2.395	4.037	3.296	5.616	10.918	5.186
759	2.488	4.116	3.186	5.123	11.32	5.518
760	2.497	3.941	2.738	5.106	9.338	4.73
761	2.501	3.999	2.909	5.255	10.152	5.058
762	2.448	3.905	2.862	5.373	9.919	5.532
763	2.426	3.946	3.052	5.397	10.756	4.986
764	2.318	4.013	2.734	5.318	10.888	4.848
765	2.37	3.963	2.902	5.191	10.118	5.72
766	2.399	4.02	2.956	4.996	9.815	5.121
767	2.288	3.95	3.065	5.202	9.839	5.671
768	2.207	3.892	2.957	5.56	11.438	4.804
769	2.526	3.772	3.032	5.405	11.308	5.219
770	2.549	3.925	3.173	5.414	10.69	5.329
771	2.524	3.916	3.209	5.002	12.387	5.494
772	2.542	3.771	2.982	5.277	11.003	5.778
773	2.472	3.772	3.198	5.243	10.928	5.48
774	2.297	3.851	3.074	5.122	11.157	5.507
775	2.375	3.763	2.97	5.281	11.312	4.841
776	2.303	3.909	2.978	5.102	10.922	5.143
777	2.327	3.916	2.915	5.049	11.238	5.055
778	2.316	3.916	3.064	5.31	11.124	5.187
779	2.281	3.859	2.984	5.368	10.982	5.065
780	2.35	3.959	2.796	5.117	11.27	4.841
781	2.359	3.906	2.898	5.259	10.647	5.364
782	2.303	3.883	2.916	5.045	11.34	5.133
783	2.468	3.969	3.024	5.273	11.942	4.836
784	2.441	4.036	2.871	5.544	11.378	5.06
785	2.473	3.976	2.958	5.396	11.132	5.199
786	2.42	3.996	3.079	5.202	11.493	5.429
787	2.266	3.931	3.094	5.487	10.699	4.867
788	2.441	3.893	3.02	5.352	10.371	4.685
789	2.623	3.96	3.033	5.358	11.101	4.64
790	2.476	3.916	3.126	5.605	11.037	4.681
791	2.404	3.919	3.185	5.588	11.44	5.143
792	2.487	3.903	3.217	5.199	11.246	5.003
793	2.633	3.774	3.015	5.374	10.788	4.649
794	2.203	4.008	3.161	5.235	11.281	4.779
795	2.087	3.967	2.98	4.722	11.478	4.459
796	2.099	3.863	2.96	5.471	11.019	4.745
797	2.344	3.868	3.198	5.961	10.753	4.857
798	2.551	3.97	3.252	5.476	10.905	5.419
799	2.311	3.854	3.201	5.797	10.763	5.452
800	2.326	3.823	3.104	5.843	9.902	5.519
801	2.532	3.734	3.273	6.051	9.442	5.398
802	2.398	3.776	3.138	5.648	10.076	4.765
803	2.659	3.838	3.321	5.703	12.12	5.225
804	2.483	3.872	3.358	5.453	11.69	4.376
805	2.419	3.979	3.414	5.579	11.577	4.779
806	2.398	3.889	3.525	5.772	11.657	4.501
807	2.376	3.748	3.54	5.708	10.993	4.568
808	2.525	3.976	3.661	5.388	11.295	4.762
809	2.474	3.927	3.312	4.721	12.255	4.213
810	2.619	3.849	3.275	4.895	11.438	4.717
811	2.603	3.963	3.471	5.079	11.711	4.949
812	2.517	3.799	3.304	4.922	12.095	4.775
813	2.313	4.014	3.414	4.663	11.733	4.698
814	2.379	3.977	3.341	4.809	11.124	4.748
815	2.487	3.921	3.397	5.012	11.61	4.481
816	2.366	4.069	3.193	4.773	10.465	4.557
817	2.259	3.948	3.222	5.147	8.461	4.465
818	2.305	3.804	3.419	4.789	10.709	4.456
819	2.302	3.893	3.411	4.523	10.554	4.359
820	2.291	3.822	3.312	5.397	9.515	4.58
821	2.409	3.905	3.224	4.983	11.022	4.802
822	2.23	3.781	3.572	4.22	11.279	4.746
823	2.171	3.915	3.313	4.504	10.704	4.669
824	2.283	3.917	3.382	4.246	10.866	4.606
825	2.409	3.896	3.181	4.967	11.219	4.32
826	2.242	3.97	3.344	5.753	10.471	5.053
827	2.189	4.012	3.198	5.253	10.287	5.952
828	2.099	3.984	3.197	5.553	10.42	5.365
829	2.043	3.97	3.188	5.324	10.713	4.401
830	2.108	3.9	3.457	5.323	11.461	4.592
831	2.187	3.911	3.447	5.548	11.12	4.507
832	2.098	4.013	3.357	5.303	11.034	4.278
833	2.149	3.981	3.462	5.883	10.933	4.444
834	2.077	3.818	3.444	5.213	11.195	4.52
835	2.182	3.937	3.394	5.747	10.727	4.335
836	2.143	3.965	3.148	5.394	11.435	4.43
837	2.06	3.862	3.233	5.237	11.499	4.391
838	2.056	3.917	3.24	5.583	11.165	4.471
839	2.114	3.868	3.378	5.257	11.122	4.436
840	2.178	3.923	3.363	5.669	11.318	4.64
841	1.984	3.937	3.235	5.42	10.965	4.43
842	1.999	3.892	3.336	5.134	10.918	4.538
843	1.973	4.073	3.319	5.029	11.513	4.539
844	2.242	3.918	3.495	5.78	10.724	4.624
845	2.105	3.997	3.338	5.04	11.409	4.555
846	2.083	3.981	3.08	5.103	11.184	4.396
847	2.22	3.799	3.244	5.361	11.691	4.46
848	2.045	3.938	3.484	5.254	11.148	4.438
849	2.017	3.929	3.367	5.249	11.809	5.101
850	2.075	3.864	3.426	4.82	11.272	4.564
851	2.084	4.006	3.593	5.373	12.267	4.782
852	2.244	3.935	3.297	5.41	11.611	4.215
853	2.022	3.929	3.513	5.061	10.898	5.392
854	2.234	4.003	3.189	5.216	12.338	5.667
855	2.078	4.036	3.333	5.391	11.273	4.813
856	2.295	3.995	3.432	5.734	10.3	4.932
857	2.265	4.013	3.359	4.616	12.108	4.656
858	2.101	4.078	3.175	5.89	13.217	4.956
859	2.183	4.135	3.104	5.264	13.872	5.341
860	2.222	3.98	3.338	4.431	12.796	5.409
861	2.255	3.976	3.408	4.646	12.457	5.426
862	2.343	3.725	3.327	4.187	10.171	5.675
863	2.331	3.99	3.439	4.526	10.105	6.331
864	2.345	3.897	3.096	5.185	13.481	5.416
865	2.342	3.977	3.083	4.902	11.992	5.334
866	2.265	4.009	3.373	4.938	11.16	4.517
867	2.496	3.86	3.237	5.015	13.057	5.673
868	2.403	3.974	3.137	4.598	12.961	6.032
869	2.376	3.835	3.055	5.005	12.594	6.283
870	2.394	3.924	3.174	5.071	12.894	6.496
871	2.352	4.023	3.14	4.938	12.186	6.227
872	2.332	3.916	3.185	4.575	12.37	6.167
873	2.296	4.133	3.229	4.837	11.78	6.327
874	2.517	3.872	3.163	5.853	13.247	5.976
875	2.333	4.087	3.223	5.455	13.514	6.05
876	2.186	3.993	3.015	4.748	13.29	5.832
877	2.052	4.072	3.079	5.124	13.037	5.925
878	2.281	3.982	3.083	5.352	12.494	5.865
879	2.245	3.943	3.196	4.09	13.118	4.368
880	2.054	3.949	2.957	5.199	12.394	4.986
881	2.178	3.921	3.118	4.984	12.153	5.243
882	2.308	4.036	3.167	5.096	11.309	4.872
883	2.285	3.982	2.987	4.9	10.825	5.059
884	2.282	3.966	3.019	5.006	10.36	4.937
885	2.49	4.065	2.82	4.572	10.71	4.811
886	2.191	3.912	2.926	4.552	10.222	4.879
887	1.956	4.117	3.186	4.753	10.815	4.89
888	2.297	4.269	2.891	4.622	9.176	5.197
889	2.163	3.903	3.157	4.84	10.543	4.437
890	2.269	3.897	3.38	5.238	10.758	5.078
891	2.203	3.989	3.187	4.997	10.509	4.806
892	2.372	4.035	3.093	5.301	11.031	4.567
893	2.189	3.962	3.06	5.269	10.191	4.502
894	2.266	4.046	3.117	5.164	11.122	4.692
895	2.285	4.056	3.095	4.47	10.179	4.46
896	2.376	4.041	3.097	5.984	10.245	4.486
897	2.291	3.937	3.062	5.743	10.307	4.518
898	2.346	3.736	3.214	5.574	10.16	3.605
899	2.381	3.659	3.098	4.536	10.443	3.322
900	2.257	3.902	3.352	5.709	10.91	3.023
901	2.343	3.79	3.326	5.267	10.545	2.945
902	2.642	3.864	3.239	6.068	10.059	3.663
903	2.232	3.802	3.264	4.791	10.508	3.842
904	2.332	4.021	3.349	5.259	11.089	4.134
905	2.508	3.918	3.425	6.27	10.797	3.845
906	2.381	4.044	3.527	5.405	11.411	3.976
907	2.483	3.852	3.416	6.553	10.958	4.18
908	2.629	3.99	3.436	6.494	10.501	3.023
909	2.643	4.052	3.336	6.065	10.336	3.623
910	2.649	4.021	3.295	7.108	10.932	3.273
911	2.596	3.975	3.246	7.659	11.444	3.188
912	2.457	4.029	3.381	6.349	9.603	3.594
913	2.592	4.145	3.345	7.285	10.498	4.056
914	2.614	3.939	3.259	6.608	10.659	3.331
915	2.577	3.926	3.233	6.151	9.741	3.098
916	2.624	3.977	3.324	6.546	10.441	3.452
917	2.794	3.967	3.24	6.736	10.116	3.426
918	2.589	3.865	3.304	6.634	11.179	3.467
919	2.558	4.098	3.326	6.584	10.173	3.254
920	2.531	3.934	3.321	6.843	10.868	3.317
921	2.623	3.869	3.221	6.579	11.004	3.023
922	2.599	3.809	3.257	6.056	10.473	3.094
923	2.769	3.96	3.28	6.395	10.419	3.136
924	2.657	4.092	3.221	6.61	11.056	3.292
925	2.847	4.026	3.316	6.64	10.033	3.574
926	2.683	3.854	3.381	6.457	9.007	3.379
927	2.75	3.823	3.246	6.338	10.005	2.955
928	2.786	3.924	3.28	7.093	9.964	3.086
929	2.788	3.899	3.192	7.58	9.559	2.958
930	2.667	3.925	3.376	7.229	9.894	3.605
931	2.662	3.997	3.307	7.016	9.606	3.565
932	2.866	3.938	3.261	6.968	7.474	3.918
933	3.058	4.039	3.311	6.625	6.539	3.427
934	2.704	4.082	3.265	6.186	6.602	4.393
935	2.679	4.029	3.266	7.282	6.289	4.052
936	2.72	4.178	3.377	6.277	7.324	4.263
937	2.725	4.152	3.354	7.754	6.397	4.435
938	2.682	4.057	3.457	7.204	7.552	5.002
939	2.748	4.083	3.572	7.384	9.195	4.501
940	2.773	4.086	3.327	6.849	9.044	4.413
941	2.961	4.039	3.612	7.023	8.615	4.92
942	2.759	4.134	3.565	7.105	9.853	4.74
943	2.722	3.889	3.577	6.517	9.428	5.047
944	2.618	4.059	3.679	6.693	9.379	5.054
945	2.681	4.022	3.583	6.735	9.744	4.735
946	2.545	4.034	3.479	6.864	10.445	4.758
947	2.531	4.021	3.565	7.086	10.326	4.732
948	2.603	3.895	3.591	7.273	10.406	4.96
949	2.687	3.915	3.501	6.829	9.971	4.975
950	2.612	3.861	3.593	6.411	9.615	5.152
951	2.594	4.006	3.502	7.698	11.663	4.876
952	2.521	3.991	3.662	6.992	9.862	4.78
953	2.53	4.096	3.578	6.086	11.198	4.571
954	2.696	4.035	3.649	6.715	10.492	4.664
955	2.585	3.878	3.682	6.209	10.219	5.139
956	2.723	3.849	3.605	6.396	11.753	5.148
957	2.651	3.884	3.412	6.612	11.315	4.705
958	2.751	3.913	3.435	6.717	12.015	4.777
959	2.648	3.868	3.515	6.204	11.927	4.906
960	2.686	3.83	3.435	6.461	11.042	4.341
961	2.679	3.795	3.606	6.919	11.211	5.017
962	2.54	3.937	3.523	6.091	11.156	4.594
963	2.441	3.939	3.624	5.817	11.565	5.165
964	2.613	4.082	3.408	6.256	11.522	4.385
965	2.449	3.946	3.428	7.007	11.495	4.65
966	2.596	3.872	3.442	6.455	11.593	4.781
967	2.574	3.924	3.561	6.5	11.275	5.507
968	2.572	3.941	3.559	6.434	11.492	5.254
969	2.532	3.908	3.505	6.363	12.173	5.187
970	2.454	3.857	3.411	6.804	13.444	5.18
971	2.639	3.849	3.601	6.479	12.928	4.986
972	2.708	4.007	3.478	6.222	13.755	4.813
973	2.884	3.863	3.554	6.659	14.092	4.598
974	2.66	3.956	3.26	7.026	14.363	3.67
975	2.666	3.882	3.424	7.543	14.883	5.086
976	2.679	3.888	3.587	6.714	12.538	4.647
977	2.575	3.979	3.267	6.369	12.906	4.782
978	2.591	3.923	3.492	6.796	12.238	4.855
979	2.467	3.826	3.405	6.863	12.251	4.623
980	2.628	3.838	3.623	6.712	12.957	4.767
981	2.669	4.033	3.477	9.023	12.898	4.092
982	2.537	3.956	3.41	7.555	9.733	4.968
983	2.421	4.019	3.445	7.441	12.135	4.711
984	2.54	3.973	3.566	7.414	11.421	5.367
985	2.423	4.117	3.497	7.419	11.484	5.45
986	2.62	3.994	3.64	7.354	11.489	5.454
987	2.24	3.983	3.452	4.617	11.797	5.713
988	2.442	4.142	3.555	6.543	11.775	5.529
989	2.528	3.936	3.394	7.517	11.364	4.037
990	2.425	4.039	3.469	8.244	11.979	4.093
991	2.572	3.907	3.451	6.427	10.886	4.523
992	2.591	4.059	3.383	7.168	11.369	5.046
993	2.526	4.17	3.464	6.904	10.882	5.31
994	2.478	3.875	3.435	7.267	11.522	5.018
995	2.556	4.048	3.347	7.972	12.399	4.391
996	2.604	4.086	3.591	7.182	10.772	4.85
997	2.515	3.913	3.407	7.238	11.199	4.877
998	2.561	4.042	3.476	6.837	10.084	4.56
999	2.481	3.879	3.431	6.674	10.87	4.615
1000	2.611	4.037	3.287	6.98	11.131	4.64
1001	2.523	3.993	3.489	6.909	10.681	4.859
1002	2.508	3.961	3.52	6.335	10.814	4.454
1003	2.664	4.02	3.557	6.703	11.48	4.339
1004	2.519	4.011	3.329	6.333	10.97	5.097
1005	2.665	3.986	3.458	6.895	11.148	4.506
1006	2.364	4.136	3.403	5.482	11.109	5.058
1007	2.692	4.058	3.487	6.885	11.514	4.541
1008	2.591	4.066	3.59	7.183	10.835	4.607
1009	2.656	4.098	3.53	6.048	11.727	4.855
1010	2.412	4.001	3.503	6.975	9.668	4.828
1011	2.45	4.063	3.263	5.61	9.134	4.545
1012	2.576	4.129	3.387	5.721	11.177	4.875
1013	2.531	4.078	3.491	6.584	11.573	4.862
1014	2.473	3.99	3.402	6.371	11.261	4.512
1015	2.681	3.971	3.555	7.072	11.01	4.666
1016	2.553	3.953	3.246	6.283	11.144	4.463
1017	2.732	3.91	3.526	6.392	10.872	4.77
1018	2.587	3.799	3.418	6.322	10.109	4.928
1019	2.58	4.056	3.235	6.399	11.212	4.928
1020	2.434	4.105	3.423	7.766	11.042	5.072
1021	2.543	3.819	3.357	6.509	9.966	4.769
1022	2.571	3.919	3.521	6.334	10.709	4.608
1023	2.417	3.938	3.347	6.131	10.555	4.4
1024	2.611	3.968	3.454	6.556	11.745	4.964
1025	2.576	3.927	3.413	7.377	10.897	4.154
1026	2.381	3.967	3.45	6.611	10.505	4.429
1027	2.455	3.968	3.65	7.044	11.218	5.187
1028	2.483	3.96	3.616	6.94	11.099	4.981
1029	2.564	3.821	3.513	6.423	11.358	4.074
1030	2.562	3.876	3.467	6.68	11.244	4.989
1031	2.563	3.94	3.446	7.091	11.816	4.482
1032	2.562	3.955	3.637	7.01	11.562	4.853
1033	2.665	4.091	3.392	6.566	11.578	4.553
1034	2.545	4.054	3.476	7.034	11.525	4.961
1035	2.613	3.919	3.281	7.02	11.315	4.642
1036	2.693	4.019	3.338	6.686	11.691	4.95
1037	2.787	3.904	3.394	6.632	11.711	4.971
1038	2.809	3.932	3.384	6.978	11.793	4.993
1039	2.801	3.812	3.469	6.681	10.848	5.228
1040	2.904	4.021	3.411	7.205	11.083	4.955
1041	2.788	3.902	3.444	5.881	10.638	4.925
1042	2.941	3.924	3.403	5.814	11.464	5.076
1043	2.832	3.945	3.418	6.314	11.234	5.143
1044	2.764	3.853	3.372	6.27	11.016	5.143
1045	2.697	3.975	3.337	6.634	12.601	4.884
1046	2.868	3.948	3.239	6.988	11.08	4.592
1047	2.642	3.997	3.223	6.58	10.452	4.733
1048	2.707	3.933	3.43	5.725	10.087	4.75
1049	2.774	4.047	3.329	6.875	11.677	5.058
1050	2.725	4.036	3.406	6.607	10.887	4.902
1051	2.561	4.076	3.383	5.362	11.724	4.875
1052	2.775	4.051	3.375	6.669	12.402	4.771
1053	2.873	4.173	3.228	6.044	11.196	4.753
1054	2.851	4.108	3.356	6.101	11.052	4.799
1055	2.851	3.917	3.622	5.916	10.579	5.264
1056	2.849	4.01	3.484	5.771	10.936	4.957
1057	2.652	3.939	3.348	6.091	11.353	4.563
1058	2.886	3.986	3.537	6.169	10.912	5.396
1059	2.925	3.859	3.38	6.002	10.813	4.441
1060	2.926	3.881	3.317	6.179	11.46	4.468
1061	2.735	3.825	3.444	6.297	11.178	4.794
1062	2.759	3.738	3.332	6.492	9.974	4.89
1063	2.822	3.865	3.334	5.964	10.642	4.857
1064	2.892	3.923	3.426	6.257	10.545	4.951
1065	2.756	3.853	3.215	6.094	10.187	4.459
1066	2.812	3.804	3.395	6.134	10.98	4.193
1067	2.674	4.02	3.319	6.547	11.17	4.277
1068	2.694	3.855	3.261	6.652	10.726	4.39
1069	2.807	3.794	3.287	6.98	10.721	4.722
1070	2.68	4.037	3.425	6.581	11.897	4.847
1071	2.807	4.065	3.291	6.92	11.844	4.468
1072	2.693	4.202	3.44	7.178	11.018	4.505
1073	2.678	3.993	3.345	5.695	11.738	4.473
1074	2.8	4.013	3.415	6.108	11.324	4.212
1075	2.764	3.951	3.38	7.024	11.1	4.56
1076	2.837	3.711	3.358	6.842	10.941	4.967
1077	2.743	3.879	3.307	6.845	10.761	4.38
1078	2.88	3.715	3.402	6.942	10.871	4.593
1079	2.822	3.757	3.386	6.778	10.283	4.189
1080	2.833	3.717	3.332	6.661	10.833	4.133
1081	2.895	3.575	3.44	7.032	9.862	4.328
1082	2.768	3.7	3.439	7.42	10.95	4.177
1083	2.775	3.958	3.231	6.989	11.495	3.91
1084	2.767	3.65	3.34	7.427	10.127	4.676
1085	2.853	3.763	3.598	7.45	11.163	4.754
1086	2.851	3.771	3.476	6.403	10.211	4.108
1087	2.652	3.685	3.415	6.446	9.897	4.578
1088	2.696	3.786	3.387	6.733	11.52	3.931
1089	2.724	3.625	3.548	6.216	10.908	4.404
1090	2.817	3.663	3.562	7.561	10.279	4.247
1091	2.833	3.776	3.605	5.88	10.078	4.248
1092	2.812	3.961	3.637	7.001	10.79	4.698
1093	2.713	4.019	3.463	6.225	11.077	4.063
1094	2.782	3.824	3.504	7.051	10.025	4.379
1095	2.649	3.782	3.479	6.562	10.758	4.294
1096	2.614	3.781	3.149	7.032	10.325	4.254
1097	2.591	3.743	3.498	6.299	11.543	5.331
1098	2.721	3.79	3.285	7.037	10.705	4.985
1099	2.722	3.817	3.322	7.09	10.431	4.821
1100	2.681	3.885	3.389	6.298	11.387	4.733
1101	2.528	3.728	3.37	6.214	10.958	4.344
1102	2.407	3.931	3.493	6.437	9.524	4.748
1103	2.497	3.833	3.484	5.82	10.324	4.899
1104	2.636	3.803	3.357	6.202	10.655	4.856
1105	2.544	3.86	3.438	6.268	11.946	4.668
1106	2.53	3.785	3.557	6.657	11.248	5.155
1107	2.471	3.808	3.212	7.039	11.934	4.804
1108	2.363	4.199	3.513	7.064	11.578	5.039
1109	2.563	4.085	3.563	6.987	11.708	4.796
1110	2.438	4.161	3.559	6.787	12.396	4.81
1111	2.633	4.058	3.491	6.745	11.572	5.053
1112	2.632	3.924	3.581	6.161	11.045	4.913
1113	2.593	3.929	3.564	6.305	11.844	5.375
1114	2.667	3.988	3.331	6.056	11.648	5.015
1115	2.68	4.019	3.498	6.125	11.419	4.924
1116	2.709	4.047	3.526	6.822	11.219	5.05
1117	2.472	3.991	3.587	6.467	11.451	5.077
1118	2.742	4.012	3.687	6.999	12.656	5.347
1119	2.545	3.921	3.716	6.52	11.695	5.133
1120	2.528	3.966	3.805	6.481	11.788	5.527
1121	2.578	3.91	3.764	5.879	11.504	5.618
1122	2.647	3.959	3.739	6.513	11.001	5.297
1123	2.365	3.908	3.668	6.005	12.043	5.197
1124	2.452	3.974	3.848	6.896	11.569	5.72
1125	2.621	4.112	3.651	6.556	11.857	5.433
1126	2.584	3.833	3.594	6.324	11.667	5.359
1127	2.532	4.082	3.623	6.898	11.275	5.385
1128	2.553	3.954	3.597	6.772	11.43	5.117
1129	2.548	4.103	3.672	6.845	11.773	5.144
1130	2.337	4.01	3.735	6.876	11.386	5.352
1131	2.482	4.026	3.514	6.525	10.958	5.234
1132	2.362	3.869	3.589	6.681	11.163	5.498
1133	2.332	3.988	3.71	6.464	12.161	5.209
1134	2.359	3.996	3.619	6.055	11.521	5.292
1135	2.395	3.741	3.541	6.447	11.025	5.238
1136	2.383	3.908	3.444	6.609	11.161	5.108
1137	2.401	3.9	3.491	6.09	11.235	4.696
1138	2.733	3.772	3.469	6.367	10.098	4.92
1139	2.632	3.843	3.577	6.508	10.139	5.052
1140	2.564	3.826	3.589	6.566	10.246	5.117
1141	2.514	3.982	3.552	5.68	10.358	5.08
1142	2.46	3.752	3.496	6.41	10.743	4.552
1143	2.476	3.892	3.498	6.355	10.792	4.886
1144	2.618	3.838	3.515	7.185	10.658	4.686
1145	2.626	3.828	3.405	6.857	10.083	4.839
1146	2.553	3.838	3.528	6.557	10.82	5.209
1147	2.754	3.774	3.478	6.828	10.938	5.454
1148	2.782	3.867	3.66	6.41	10.599	5.062
1149	2.642	3.86	3.503	6.641	11.21	4.806
1150	2.773	3.759	3.576	7.161	10.591	4.953
1151	2.603	3.899	3.305	7.699	11.259	4.749
1152	2.592	3.893	3.352	6.525	10.381	5.147
1153	2.617	3.888	3.292	6.894	11.534	5.065
1154	2.447	3.787	3.172	6.42	10.721	5.159
1155	2.673	4.015	3.353	6.882	11.568	5.405
1156	2.752	3.969	3.321	7.756	11.312	5.254
1157	2.747	3.679	3.436	8.061	11.803	5.161
1158	2.743	3.838	3.397	7.836	11.984	5.402
1159	2.654	3.724	3.393	7.444	12.04	5.228
1160	2.676	3.815	3.415	6.772	11.837	5.025
1161	2.747	3.766	3.253	7.255	11.695	5.088
1162	2.737	3.717	3.286	7.291	12.058	5.032
1163	2.627	3.824	3.342	6.919	12.94	5.279
1164	2.776	3.853	3.365	6.988	12.435	5.284
1165	2.744	3.813	3.312	7.033	12.584	5.345
1166	2.735	3.797	3.248	6.846	12.401	4.964
1167	2.692	3.782	3.337	6.588	12.182	4.962
1168	2.741	3.762	3.214	7.124	12.381	5.048
1169	2.795	3.678	3.348	6.309	12.457	5.335
1170	2.914	3.972	3.265	7.002	12.231	5.115
1171	2.727	3.761	3.186	7.641	12.148	4.937
1172	2.672	3.874	3.193	7.375	12.314	5.325
1173	2.711	3.801	3.047	5.709	10.258	5.338
1174	2.483	3.783	3.017	5.223	10.066	5.678
1175	2.537	3.92	3.222	6.655	10.169	5.77
1176	2.57	3.925	3.595	5.689	9.819	5.839
1177	2.62	3.81	3.569	6.236	9.777	5.388
1178	2.741	3.886	3.449	7.385	9.891	5.892
1179	2.663	3.939	3.378	6.962	10.867	5.653
1180	2.487	3.963	3.329	7.357	11.371	5.373
1181	2.576	3.845	3.412	7.76	10.244	5.644
1182	2.415	3.965	3.373	8.635	11.247	5.336
1183	2.112	3.848	3.493	6.824	12.328	5.538
1184	2.345	3.807	3.313	7.516	10.355	5.498
1185	2.486	3.906	3.198	6.839	10.055	5.333
1186	2.572	3.918	3.219	7.205	10.406	5.095
1187	2.633	3.932	3.346	5.953	9.882	4.998
1188	2.634	4.034	3.23	6.354	10.838	5.12
1189	2.543	3.868	3.436	5.614	11.573	5.285
1190	2.637	3.917	3.214	6.675	11.588	5.123
1191	2.739	3.816	3.212	6.61	11.218	5.163
1192	2.581	4.066	3.243	6.379	12.258	5.577
1193	2.745	3.902	3.337	7.027	12.402	5.365
1194	2.624	3.756	3.329	6.438	11.998	5.557
1195	2.571	3.817	3.449	6.287	11.178	5.617
1196	2.669	3.953	3.194	6.6	12.018	4.898
1197	2.707	3.76	3.306	6.069	11.665	5.41
1198	2.613	3.826	3.28	6.746	11.359	5.311
1199	2.626	3.836	3.279	7.188	11.787	4.973
1200	2.663	3.924	3.248	6.273	12.169	4.945
1201	2.651	4.043	3.216	6.495	11.613	5.67
1202	2.628	3.875	3.347	6.41	10.419	5.448
1203	2.778	3.925	3.356	5.958	11.024	5.828
1204	2.657	3.971	3.223	6.986	11.612	5.159
1205	2.67	4.004	3.201	6.81	12.671	5.117
1206	2.724	3.895	3.236	6.773	10.38	4.977
1207	2.624	3.755	3.19	6.772	10.707	5.344
1208	2.447	3.862	3.322	6.484	10.961	5.224
1209	2.467	3.82	3.253	6.888	10.794	5.125
1210	2.645	3.838	3.045	6.413	11.583	4.711
1211	2.512	3.786	3.21	6.634	11.676	4.758
1212	2.497	3.792	3.268	6.789	10.77	4.871
1213	2.591	3.757	3.297	6.309	11.102	5.202
1214	2.469	3.846	3.218	6.433	11.554	5.018
1215	2.442	4.052	3.448	7.295	11.248	5.02
1216	2.529	3.932	3.319	7.055	12.612	5.236
1217	2.599	3.748	3.29	6.848	11.148	5.078
1218	2.537	3.783	3.247	6.51	11.081	5.117
1219	2.661	3.809	3.259	6.911	10.869	4.942
1220	2.617	3.922	3.408	6.599	11.176	5.163
1221	2.74	3.758	3.419	6.416	10.711	5.406
1222	2.595	3.974	3.363	6.592	11.193	4.897
1223	2.472	3.991	3.221	6.819	9.951	5.003
1224	2.57	3.979	3.287	8.066	10.271	5.393
1225	2.449	3.889	3.109	6.115	9.762	4.852
1226	2.662	3.839	3.175	7.181	9.185	4.943
1227	2.573	3.762	3.341	6.873	9.913	5.186
1228	2.613	3.96	3.272	7.632	10.526	5.169
1229	2.49	3.929	3.28	6.598	10.614	5.18
1230	2.625	3.813	3.213	7.003	9.618	5.225
1231	2.385	3.839	3.347	6.102	10.689	5.27
1232	2.487	3.824	3.31	6.334	9.739	4.855
1233	2.436	3.913	3.223	7.29	10.003	4.998
1234	2.451	3.802	3.362	8.995	9.986	5.201
1235	2.557	3.685	3.367	8.006	9.736	5.425
1236	2.577	3.724	3.289	7.506	11.142	4.936
1237	2.666	3.776	3.336	7.787	9.858	5.563
1238	2.649	4.044	3.376	7.772	10.552	5.257
1239	2.678	3.794	3.111	7.735	9.382	4.894
1240	2.776	3.77	3.253	8	9.925	5.101
1241	2.763	3.931	3.341	7.595	11.266	4.651
1242	2.633	3.964	3.14	7.298	10.539	4.81
1243	2.863	3.9	3.275	6.297	10.739	4.6
1244	2.742	3.809	3.291	7.92	10.806	4.689
1245	2.778	3.887	3.522	7.9	11.332	4.818
1246	2.779	3.854	3.2	7.641	11.208	4.045
1247	2.458	3.984	3.332	6.488	10.755	4.616
1248	2.827	3.818	3.583	6.412	10.536	4.572
1249	2.559	3.814	3.527	7.618	10.806	4.664
1250	2.609	3.968	3.41	7.336	11.527	4.327
1251	2.697	4.008	3.518	6.702	10.098	4.758
1252	2.511	4.072	3.592	7.125	10.279	4.744
1253	2.629	4.009	3.516	6.723	10.345	4.854
1254	2.541	3.827	3.682	6.678	10.177	5.016
1255	2.524	3.878	3.62	5.927	10.014	4.728
1256	2.362	3.79	3.5	7.011	10.97	4.948
1257	2.432	3.88	3.535	6.615	10.358	5.07
1258	2.388	3.901	3.546	6.787	11.829	4.888
1259	2.494	3.816	3.493	6.566	10.096	5.094
1260	2.371	3.909	3.528	7.588	11.018	5.231
1261	2.4	3.78	3.677	6.085	12.583	4.924
1262	2.461	3.754	3.652	6.69	10.891	5.087
1263	2.485	3.838	3.488	6.465	10.997	5.042
1264	2.47	3.845	3.562	6.658	10.32	5.115
1265	2.387	3.921	3.551	7.947	10.925	4.768
1266	2.626	3.868	3.513	7.186	9.901	4.975
1267	2.43	3.904	3.558	6.548	10.413	4.81
1268	2.461	3.943	3.529	6.529	9.942	4.9
1269	2.418	4.133	3.587	6.348	10.595	4.994
1270	2.441	3.923	3.542	6.658	10.328	4.732
1271	2.291	4.029	3.411	5.877	10.89	4.802
1272	2.398	3.976	3.471	6.647	10.645	4.87
1273	2.619	4.022	3.477	7.124	10.969	5.086
1274	2.555	3.814	3.471	6.557	10.521	4.896
1275	2.62	3.947	3.426	6.459	10.081	4.958
1276	2.724	3.995	3.525	6.871	10.256	5.226
1277	2.653	3.933	3.491	6.875	10.636	4.712
1278	2.511	3.879	3.523	7.374	10.483	4.6
1279	2.63	3.893	3.466	7.3	10.358	4.903
1280	2.462	3.983	3.264	6.868	10.837	5.136
1281	2.58	3.879	3.35	6.892	10.058	4.603
1282	2.581	3.972	3.427	6.441	10.208	4.877
1283	2.524	3.883	3.316	6.852	10.639	5.112
1284	2.601	3.888	3.389	6.562	11.254	4.885
1285	2.609	3.788	3.206	6.343	10.67	4.958
1286	2.644	3.823	3.352	6.257	10.42	4.802
1287	2.459	3.775	3.262	6.604	10.53	5.004
1288	2.595	3.671	3.227	5.77	10.203	4.744
1289	2.793	3.771	3.472	6.865	10.969	4.818
1290	2.714	3.834	3.457	6.71	10.046	4.993
1291	2.659	3.968	3.502	7.077	10.796	4.816
1292	2.718	3.938	3.476	6.761	10.567	4.994
1293	2.689	3.83	3.54	6.636	10.852	4.937
1294	2.669	3.846	3.561	6.309	10.088	5.356
1295	2.493	3.741	3.393	6.522	9.847	4.864
1296	2.757	3.846	3.452	7.485	10.193	4.892
1297	2.683	3.789	3.309	6.233	10.777	5.092
1298	2.793	3.896	3.264	6.932	10.436	4.956
1299	2.776	3.946	3.33	7.684	9.733	4.948
1300	2.724	4.039	3.439	6.637	10.313	4.759
1301	2.641	3.691	3.504	6.552	9.462	4.985
1302	2.754	3.789	3.568	6.401	10.19	4.867
1303	2.757	3.68	3.384	6.837	10.808	4.952
1304	2.922	3.73	3.433	6.421	10.925	5.194
1305	2.818	3.788	3.362	7.296	10.409	5.408
1306	2.797	3.915	3.294	6.93	11.122	4.936
1307	2.781	3.987	3.387	6.905	10.939	4.945
1308	2.85	3.928	3.334	7.09	11.37	4.906
1309	2.608	3.834	3.35	7.416	10.129	5.106
1310	2.771	3.962	3.25	7.909	12.268	4.9
1311	2.67	3.787	3.354	6.856	12.079	4.782
1312	2.642	3.949	3.432	6.846	11.996	5.141
1313	2.727	3.823	3.334	7.476	13.279	5.147
1314	2.956	3.701	3.409	6.922	12.113	4.989
1315	2.702	3.796	3.393	6.869	12.087	5.339
1316	2.697	3.948	3.298	6.814	12.075	4.927
1317	2.675	3.914	3.424	6.726	13.617	5.26
1318	2.877	3.89	3.254	6.592	13.415	4.901
1319	2.824	3.783	3.347	6.927	12.806	5.263
1320	2.889	3.824	3.29	6.643	12.291	4.691
1321	2.811	3.723	3.337	6.944	12.035	4.722
1322	2.878	3.857	3.342	6.706	13.89	4.864
1323	2.804	3.801	3.328	6.713	12.491	4.677
1324	2.847	3.789	3.277	6.869	12.089	4.848
1325	2.918	3.726	3.205	6.734	12.479	5.106
1326	2.756	3.99	3.374	6.728	12.228	4.666
1327	2.691	3.886	3.388	6.932	11.791	4.551
1328	2.66	3.804	3.457	6.564	11.385	4.675
1329	2.852	3.901	3.255	6.538	12.478	4.674
1330	2.666	3.867	3.311	6.999	11.573	4.817
1331	2.632	3.862	3.334	6.867	11.61	5.059
1332	2.606	3.761	3.366	6.52	12.295	4.744
1333	2.793	3.96	3.232	6.016	12.566	4.447
1334	2.693	3.748	3.276	6.582	11.064	5.018
1335	2.596	3.913	3.185	6.029	10.612	4.691
1336	2.687	3.881	3.365	6.572	11.206	4.988
1337	2.868	3.939	3.228	6.946	12.304	4.773
1338	2.732	3.947	3.259	6.327	11.276	5.311
1339	2.591	3.838	3.332	7.117	11.502	4.988
1340	2.636	3.818	3.222	7.08	11.923	4.368
1341	2.713	3.909	3.318	6.691	12.182	4.82
1342	2.734	4.029	3.317	6.777	11.545	4.837
1343	2.645	3.895	3.359	6.144	9.788	4.876
1344	2.567	4.11	3.178	6.293	12.144	4.991
1345	2.846	3.961	3.361	6.661	12.324	5.439
1346	2.767	3.966	3.552	5.87	12.14	5.162
1347	2.699	3.881	3.579	6.298	11.699	5.194
1348	2.738	3.908	3.455	6.772	12.234	5.359
1349	2.506	3.887	3.504	6.019	11.642	5.518
1350	2.698	3.956	3.184	5.798	11.677	5.334
1351	2.586	3.928	3.295	5.827	12.826	4.625
1352	2.503	3.788	3.366	6.077	12.572	4.872
1353	2.527	4.053	3.423	6.108	12.385	5.258
1354	2.501	3.942	3.267	6.328	13.198	4.659
1355	2.524	3.995	3.45	6.443	12.524	5.287
1356	2.707	3.718	3.36	6.689	11.956	5.575
1357	2.657	3.985	3.42	7.521	11.812	5.086
1358	2.728	3.929	3.42	6.778	12.532	5.039
1359	2.803	3.875	3.497	6.451	11.607	5.188
1360	2.71	3.856	3.429	5.538	12.169	4.301
1361	2.588	3.922	3.315	5.263	11.999	5.038
1362	2.616	3.864	3.465	7.209	12.057	4.696
1363	2.941	3.853	3.339	7.199	11.851	5.256
1364	2.831	3.746	3.341	7.392	11.214	5.299
1365	2.764	3.79	3.423	6.66	11.519	4.609
1366	2.792	3.875	3.188	6.469	11.935	4.564
1367	2.863	3.852	3.335	6.82	12.096	4.701
1368	2.82	3.733	3.349	6.659	12.661	4.756
1369	2.696	3.845	3.437	6.509	12.058	5.05
1370	2.825	3.813	3.325	6.528	12.255	4.873
1371	2.895	3.759	3.45	6.599	12.027	4.871
1372	2.751	3.844	3.49	6.681	12.362	4.764
1373	2.658	3.854	3.331	6.682	12.385	5.096
1374	2.73	3.879	3.364	6.806	11.99	5.327
1375	2.63	3.85	3.396	5.956	12.23	4.89
1376	2.622	3.918	3.287	5.879	11.46	4.686
1377	2.696	3.941	3.302	6.644	11.974	4.83
1378	2.624	3.945	3.367	6.949	12.485	4.882
1379	2.74	3.961	3.34	6.88	12.437	4.9
1380	2.855	3.942	3.325	6.587	12.566	4.714
1381	2.85	4.046	3.551	7.016	12.712	4.795
1382	2.873	3.725	3.281	6.698	12.174	5.05
1383	2.687	3.715	3.5	6.565	12.355	5.264
1384	2.737	3.857	3.332	7.579	12.071	5.148
1385	2.686	3.846	3.171	6.636	12.483	4.717
1386	2.712	3.869	3.346	6.998	11.965	4.773
1387	2.891	3.996	3.303	6.594	11.983	4.778
1388	2.862	3.719	3.25	6.426	12.145	4.562
1389	2.685	3.886	3.377	6.648	11.362	4.849
1390	2.646	3.909	3.492	7.321	11.971	5.14
1391	2.622	3.942	3.45	6.635	11.087	5.475
1392	2.529	3.787	3.281	6.68	11.862	4.801
1393	2.624	3.942	3.323	6.474	11.989	5.305
1394	2.584	3.972	3.433	6.489	11.953	5.04
1395	2.554	3.973	3.315	6.206	12.056	5.261
1396	2.445	3.987	3.374	6.702	12.12	5.014
1397	2.51	3.886	3.425	6.708	12.18	4.764
1398	2.683	3.876	3.345	6.56	12.512	4.746
1399	2.538	3.804	3.405	6.881	12.401	5.329
1400	2.507	3.85	3.23	6.523	12.495	5.305
1401	2.51	3.765	3.326	6.983	11.74	4.881
1402	2.816	3.934	3.329	6.706	11.788	4.917
1403	2.755	3.937	3.185	6.325	12.394	4.696
1404	2.647	3.937	3.327	6.443	12.291	5.039
1405	2.547	3.725	3.18	6.781	12.134	4.808
1406	2.743	3.689	3.308	5.978	11.611	5.005
1407	2.499	3.78	3.364	6.513	12.583	5.013
1408	2.53	3.892	3.364	6.456	12.113	5.191
1409	2.469	3.887	3.539	6.58	12.038	4.919
1410	2.742	4.009	3.324	6.922	12.536	4.751
1411	2.47	4.004	3.24	6.281	11.414	4.802
1412	2.658	3.884	3.371	6.102	11.699	4.766
1413	2.731	3.913	3.461	6.429	12.243	5.366
1414	2.783	3.922	3.394	6.965	11.956	5.239
1415	2.57	3.906	3.349	6.7	11.96	5.218
1416	2.635	3.91	3.136	6.726	12.766	4.904
1417	2.699	3.831	3.299	6.153	11.34	4.947
1418	2.676	3.788	3.525	6.694	12.626	4.705
1419	2.646	3.881	3.239	6.255	12.291	5.022
1420	2.649	3.715	3.271	6.204	11.34	4.731
1421	2.731	3.761	3.41	6.71	11.789	4.794
1422	2.666	4.029	3.403	6.796	12.509	5.027
1423	2.447	3.823	3.272	7.525	11.931	4.93
1424	2.792	3.991	3.126	6.86	12.437	4.628
1425	2.56	3.901	3.215	6.89	12.146	4.596
1426	2.549	3.986	3.511	6.362	12.539	5.016
1427	2.605	3.743	3.235	6.587	12.819	4.958
1428	2.615	3.843	3.272	6.213	11.913	5.021
1429	2.721	3.953	3.209	6.541	12.362	5.114
1430	2.596	3.968	3.318	6.764	12.385	5.267
1431	2.561	4.045	3.222	6.777	13.019	5.189
1432	2.465	3.975	3.232	6.453	13.455	5.056
1433	2.602	3.961	3.269	6.276	13.112	4.953
1434	2.772	3.982	3.247	6.302	14.887	5.119
1435	2.667	3.887	3.173	6.646	15.434	4.859
1436	2.87	3.903	3.235	6.067	13.927	4.749
1437	2.821	3.954	3.438	7.096	14.786	4.893
1438	2.704	4.001	3.411	6.377	13.685	5.065
1439	2.68	3.851	3.468	6.302	13.863	5.084
1440	2.742	3.93	3.516	6.708	14.348	4.9
1441	2.817	3.821	3.374	6.336	13.74	4.829
1442	2.631	3.929	3.311	6.657	12.684	5.022
1443	2.691	3.955	3.463	6.804	12.569	4.752
1444	2.71	3.722	3.445	6.52	12.482	5.057
1445	2.663	3.834	3.319	6.117	12.85	5.012
1446	2.699	3.916	3.203	6.041	12.701	4.687
1447	2.663	3.89	3.464	5.926	12.578	4.734
1448	2.784	3.781	3.267	6.277	12.62	4.932
1449	2.728	3.908	3.301	6.502	12.751	4.665
1450	2.739	3.832	3.384	6.714	13.076	4.697
1451	2.79	3.936	3.467	6.171	12.91	4.811
1452	2.734	3.778	3.547	6.419	11.282	5.365
1453	2.603	3.977	3.508	5.701	12.764	5.161
1454	2.61	3.672	3.387	7.091	11.357	5.218
1455	2.536	3.861	3.406	6.322	13.421	4.868
1456	2.822	3.89	3.353	6.222	14.01	5.024
1457	2.765	3.859	3.416	5.715	14.096	4.823
1458	2.665	3.905	3.52	6.527	13.59	5.075
1459	2.704	4.045	3.425	6.62	13.574	5.044
1460	2.529	3.832	3.453	6.062	13.056	4.954
1461	2.717	3.952	3.246	6.563	13.731	4.874
1462	2.732	3.893	3.383	5.941	13.573	5.331
1463	2.742	3.992	3.317	6.296	13.263	4.985
1464	2.639	3.843	3.243	6.686	13.99	5.506
1465	2.615	3.764	3.149	6.271	14.091	5.634
1466	2.676	4.039	3.166	6.496	14.138	4.855
1467	2.588	3.981	3.407	6.35	14.069	5.466
1468	2.716	3.886	3.43	6.593	13.292	5.514
1469	2.661	3.811	3.226	6.258	11.698	5.303
1470	2.662	3.891	3.341	6.385	12.13	5.202
1471	2.695	3.852	3.36	6.534	11.956	5.343
1472	2.655	3.98	3.387	6.649	11.951	5.346
1473	2.702	3.88	3.407	6.495	12.673	5.221
1474	2.691	3.971	3.335	6.491	14.517	5.401
1475	2.667	3.859	3.269	6.272	11.766	5.137
1476	2.72	4.015	3.266	6.34	12.242	5.11
1477	2.818	3.918	3.149	6.002	13.907	5.237
1478	2.642	3.732	3.256	6.646	12.215	4.935
1479	2.744	3.904	3.415	6.605	12.455	5.08
1480	2.635	4.083	3.418	7.244	12.478	4.927
1481	2.585	3.954	3.508	6.293	13.307	5.233
1482	2.728	3.826	3.403	5.925	11.99	4.953
1483	2.484	3.952	3.15	6.6	14.824	5.296
1484	2.614	3.97	3.234	6.324	10.94	5.621
1485	2.556	4.141	3.296	6.527	11.055	5.336
1486	2.619	3.973	2.956	6.182	10.861	5.114
1487	2.503	3.827	3.286	6.551	10.753	5.562
1488	2.747	3.734	3.223	6.143	12.13	5.596
1489	2.735	3.898	3.172	6.497	11.15	5.5
1490	2.487	3.976	3.23	6.305	12.204	5.228
1491	2.808	4.082	3.038	6.821	10.792	5.289
1492	2.716	4.014	3.13	7.553	11.133	5.493
1493	2.537	4.142	3.058	6.727	11.724	5.299
1494	2.687	4.055	3.193	6.71	11.056	5.206
1495	2.76	4.008	3.339	5.933	10.81	4.903
1496	2.654	4.174	3.275	6.215	10.957	4.883
1497	2.637	4.326	3.351	6.742	10.544	5.328
1498	2.555	4.255	3.351	6.983	11.059	5.071
1499	2.615	4.053	3.61	6.198	10.367	5.407
1500	2.738	4.184	3.36	5.969	11.065	5.321
1501	2.799	4.122	3.35	6.832	10.459	5.217
1502	2.637	3.964	3.398	6.686	11.306	5.303
1503	2.659	4.02	3.23	6.544	11.051	5.565
1504	2.76	3.967	3.409	7.688	10.295	5.295
1505	2.598	3.938	3.15	6.815	11.299	5.362
1506	2.564	3.989	3.324	7.257	11.423	4.654
1507	2.706	3.994	3.243	7.435	11.246	4.867
1508	2.652	4.077	3.362	6.357	12.174	4.995
1509	2.721	4.076	3.335	6.478	11.163	5.363
1510	2.726	3.991	3.599	6.264	11.724	4.944
1511	2.828	4.088	3.312	6.237	11.504	5.23
1512	2.52	3.97	3.295	6.608	10.942	5.442
1513	2.738	3.863	3.44	7.064	11.35	5.52
1514	2.686	4.015	3.394	6.306	11.745	5.363
1515	2.654	4.094	3.352	6.19	11.907	5.56
1516	2.634	4.096	3.117	6.089	11.654	5.104
1517	2.667	4.028	3.326	6.721	11.838	5.242
1518	2.732	4.079	3.335	6.762	11.88	5.277
1519	2.697	3.974	3.544	6.818	11.647	4.88
1520	2.687	3.833	3.387	6.729	10.893	5.69
1521	2.713	4.098	3.508	6.646	12.106	5.876
1522	2.649	4.218	3.529	5.624	11.55	5.555
1523	2.787	4.035	3.304	5.928	12.313	5.36
1524	2.495	4.057	3.552	5.766	11.722	5.272
1525	2.568	3.949	3.574	5.823	11.161	4.735
1526	2.67	3.782	3.363	5.77	11.907	5.431
1527	2.896	4.09	3.371	6.662	11.342	5.656
1528	2.754	3.931	3.316	7.183	11.656	5.52
1529	2.618	3.91	3.246	6.944	11.932	5.443
1530	2.742	3.911	3.424	6.421	11.745	5.541
1531	2.639	4.149	3.17	6.57	12.159	5.334
1532	2.691	3.842	3.411	6.919	11.485	4.973
1533	2.564	3.993	3.431	6.359	12.13	4.883
1534	2.558	3.935	3.303	6.153	11.999	5.388
1535	2.762	3.868	3.366	6.522	12.259	5.18
1536	2.603	4.102	3.343	5.699	12.281	5.299
1537	2.715	4.045	3.586	6.458	11.851	4.947
1538	2.705	3.907	3.393	6.324	13.542	5.294
1539	2.67	3.772	3.613	6.513	10.712	5.121
1540	2.621	4.006	3.41	6.283	12.379	5.361
1541	2.693	3.821	3.436	6.567	10.541	4.565
1542	2.629	3.915	3.308	6.637	11.998	5.276
1543	2.559	3.853	3.464	6.625	12.857	5.205
1544	2.714	3.99	3.415	5.977	11.458	5.296
1545	2.694	3.837	3.452	6.514	11.081	5.454
1546	2.754	3.894	3.517	6.661	10.798	5.053
1547	2.693	3.91	3.412	7.129	11.153	5.041
1548	2.44	3.966	3.436	6.588	12.293	5.074
1549	2.916	3.939	3.367	6.204	11.754	5.072
1550	2.672	4.195	3.453	6.374	12.082	5.305
1551	2.764	3.861	3.618	6.451	12.709	5.066
1552	2.634	3.96	3.752	5.89	12.503	5.316
1553	2.697	4.076	3.375	6.689	11.849	4.835
1554	2.752	3.934	3.34	6.582	12.272	4.981
1555	2.874	4.026	3.365	5.696	10.893	5.393
1556	2.594	3.935	3.472	6.415	11.284	5.51
1557	2.815	4.016	3.376	6.395	12.532	5.484
1558	2.553	3.966	3.41	6.625	11.695	5.665
1559	2.751	3.955	3.481	6.594	12.607	5.492
1560	2.708	3.854	3.52	6.375	12.919	5.305
1561	2.659	3.737	3.438	6.7	12.209	5.402
1562	2.544	3.82	3.444	6.2	11.403	5.678
1563	2.625	3.821	3.511	6.666	12.293	5.084
1564	2.645	3.91	3.258	6.117	11.274	5.47
1565	2.53	4.022	3.639	6.535	12.005	5.559
1566	2.706	4.073	3.409	6.134	12.397	5.377
1567	2.793	3.872	3.275	6.858	12.157	5.433
1568	2.669	3.956	3.795	6.753	12.587	5.478
1569	2.624	4.018	3.482	6.714	11.944	5.74
1570	2.788	3.793	3.416	6.854	12.122	5.45
1571	2.694	3.994	3.511	6.583	11.875	5.043
1572	2.729	3.926	3.684	6.356	11.596	5.619
1573	2.743	3.916	3.467	6.738	11.965	5.654
1574	2.747	3.877	3.533	6.508	11.313	5.282
1575	2.715	3.929	3.276	6.665	11.644	5.812
1576	2.815	3.897	3.478	7.013	10.99	4.978
1577	2.627	4.022	3.789	6.424	11.977	5.343
1578	2.61	3.854	3.632	6.481	12.013	5.901
1579	2.795	4.066	3.679	6.789	12.699	5.418
1580	2.715	3.975	3.653	6.729	11.778	5.752
1581	2.751	3.874	3.621	6.868	11.862	5.574
1582	2.701	4.089	3.504	6.909	10.902	5.907
1583	2.828	3.992	3.521	6.999	11.234	5.23
1584	2.853	4.13	3.58	6.51	11.591	5.068
1585	2.744	4.144	3.628	6.902	11.11	5.336
1586	2.629	4.176	3.637	6.91	11.808	5.285
1587	2.771	4.072	3.653	7.089	12.113	5.291
1588	2.776	4.128	3.635	6.688	10.82	5.611
1589	2.774	4.171	3.771	6.116	11.716	5.288
1590	2.544	4.226	3.746	6.903	12.155	5.434
1591	2.67	4.047	3.535	6.218	11.753	5.816
1592	2.554	3.933	3.731	6.516	11.223	5.521
1593	2.698	3.905	3.641	6.711	11.829	5.275
1594	2.671	4.077	3.695	6.545	11.502	5.653
1595	2.606	3.985	3.701	6.537	12.736	5.566
1596	2.707	4.1	3.631	6.765	11.646	5.833
1597	2.712	3.862	3.558	6.244	12.18	5.625
1598	2.688	3.874	3.606	6.791	10.815	5.832
1599	2.725	3.941	3.433	6.033	11.171	5.477
1600	2.766	3.67	3.775	6.446	10.6	5.439
1601	2.683	3.96	3.651	6.233	11.386	5.31
1602	2.646	3.941	3.61	6.351	12.257	5.227
1603	2.668	3.954	3.896	6.096	11.573	5.367
1604	2.587	3.975	3.612	6.148	11.751	5.568
1605	2.724	3.763	3.643	5.913	11.831	5.561
1606	2.612	3.91	3.552	6.795	12.14	5.381
1607	2.622	3.914	3.581	6.635	9.867	5.878
1608	2.859	3.832	3.663	6.908	10.84	5.457
1609	2.655	3.868	3.545	6.178	11.978	5.616
1610	2.75	3.805	3.624	6.322	11.171	5.178
1611	2.714	3.926	3.731	6.402	12.03	5.617
1612	2.672	3.855	3.522	6.225	11.811	5.386
1613	2.682	3.602	3.698	6.647	12.272	5.426
1614	2.724	3.741	3.521	6.498	11.84	5.305
1615	2.721	3.979	3.672	6.938	12.031	5.436
1616	2.698	3.836	3.573	6.261	12.424	5.324
1617	2.896	3.842	3.707	6.342	12.193	5.274
1618	2.752	3.804	3.663	6.818	11.19	5.499
1619	2.78	3.757	3.704	6.123	12.058	5.663
1620	2.821	3.912	3.602	6.102	11.431	4.913
1621	2.721	3.896	3.701	6.814	11.525	5.4
1622	2.71	3.815	3.616	6.211	12.447	5.355
1623	2.749	4.08	3.582	6.697	11.327	5.421
1624	2.699	3.913	3.595	6.742	11.965	5.602
1625	2.761	4.146	3.729	6.504	10.686	5.558
1626	2.788	3.834	3.618	6.865	11.415	5.245
1627	2.754	3.955	3.662	6.617	12.198	5.822
1628	2.789	3.876	3.559	5.844	11.723	5.489
1629	2.847	3.967	3.648	6.24	10.683	5.556
1630	2.662	3.981	3.614	6.574	11.299	5.255
1631	2.739	3.934	3.526	6.633	10.632	5.577
1632	2.831	3.88	3.488	6.093	11.392	5.368
1633	2.924	3.78	3.58	6.272	10.287	5.486
1634	2.807	3.771	3.565	6.731	10.968	5.354
1635	2.831	3.96	3.601	6.528	11.218	5.58
1636	2.676	3.803	3.478	6.066	10.193	5.466
1637	2.837	3.682	3.701	6.471	9.963	5.217
1638	2.68	3.898	3.46	6.498	11.11	5.534
1639	2.507	3.792	3.703	6.337	10.56	5.4
1640	2.526	3.966	3.671	6.369	10.604	4.927
1641	2.543	3.852	3.849	6.442	11.091	5.243
1642	2.612	4.07	3.74	6.628	9.919	5.245
1643	2.538	3.921	3.813	6.585	10.891	5.358
1644	2.455	3.834	3.774	6.465	11.027	5.296
1645	2.606	3.746	3.914	6.053	10.768	5.281
1646	2.568	3.879	3.81	6.593	10.745	5.415
1647	2.607	3.963	3.788	6.241	11.005	5.624
1648	2.581	3.943	3.731	6.584	10.428	5.395
1649	2.583	3.835	3.632	6.62	10.499	5.452
1650	2.602	3.912	3.714	6.006	6.604	5.283
1651	2.502	3.895	3.761	6.102	7.425	5.458
1652	2.561	3.938	3.794	7.586	6.575	5.633
1653	2.657	3.951	3.59	6.216	7.01	5.593
1654	2.87	4.066	3.633	6.3	8.116	5.386
1655	2.561	4.001	3.707	6.545	7.519	5.112
1656	2.814	3.927	3.789	6.896	7.581	4.838
1657	2.695	4.053	3.832	6.526	6.807	5.163
1658	2.688	3.937	3.732	6.202	6.879	5.31
1659	2.726	3.958	3.696	6.291	7.025	5.762
1660	2.725	3.967	3.853	6.35	7.028	5.214
1661	2.813	4.241	3.859	6.493	7.234	5.06
1662	2.744	4.141	3.61	6.985	7.057	5.021
1663	2.685	4.076	3.769	6.538	7.3	5.226
1664	2.788	3.922	3.87	6.886	8.147	5.362
1665	2.848	3.868	3.616	5.648	8.184	5.51
1666	2.758	3.89	3.792	6.394	7.767	5.105
1667	2.766	3.944	3.6	6.466	7.802	4.802
1668	2.715	4.026	3.595	6.682	7.709	5.462
1669	2.881	4.063	3.52	6.559	7.6	5.48
1670	2.792	4.006	3.446	6.462	7.716	5.236
1671	2.758	3.892	3.523	6.821	8.041	5.481
1672	2.836	4.049	3.454	8.453	7.868	5.568
1673	2.722	3.926	3.502	8.6	8.025	5.66
1674	2.732	4.015	3.636	7.331	7.624	5.485
1675	2.741	3.952	3.739	8.354	7.944	5.242
1676	2.886	3.823	3.537	8.103	7.797	5.322
1677	2.702	3.907	3.664	6.571	8.126	5.582
1678	2.765	3.726	3.608	6.694	8.056	6.035
1679	2.812	3.843	3.66	6.336	8.046	5.416
1680	2.921	3.978	3.738	5.743	8.059	5.74
1681	2.672	3.846	3.615	5.997	8.266	5.74
1682	2.584	4.006	3.732	6.589	7.371	5.13
1683	2.553	3.802	3.678	6.614	7.628	5.313
1684	2.519	3.861	3.678	6.771	7.749	5.69
1685	2.637	4.003	3.577	7.214	7.997	5.237
1686	2.709	3.861	3.566	6.776	8.127	5.48
1687	2.687	3.869	3.717	6.798	7.288	4.901
1688	2.665	3.853	3.651	6.355	7.356	5.179
1689	2.707	3.884	3.742	6.639	7.099	5.589
1690	2.852	3.834	3.72	6.294	7.082	5.337
1691	2.526	3.883	3.498	6.412	7.095	5.339
1692	2.667	4.041	3.557	6.979	7.179	5.027
1693	2.818	3.769	3.347	6.953	7.1	5.343
1694	2.838	3.939	3.595	5.577	6.958	5.217
1695	2.938	3.751	3.618	6.719	7.01	5.067
1696	2.681	3.828	3.561	6.797	6.852	4.987
1697	2.713	3.851	3.478	6.006	6.951	5.099
1698	2.725	3.969	3.691	6.986	7.49	5.393
1699	2.678	4.085	3.733	6.493	6.844	5.464
1700	2.615	3.96	3.676	6.425	7.529	5.168
1701	2.643	4.091	3.402	6.482	7.342	5.473
1702	2.803	4.302	3.709	6.8	7.445	5.112
1703	2.778	4.238	3.658	6.639	8.107	5.512
1704	2.823	4.537	3.741	7.21	7.537	5.147
1705	2.678	4.138	3.551	6.846	6.182	5.345
1706	2.712	4.139	3.664	6.679	7.681	5.262
1707	2.802	4.2	3.6	6.215	6.902	5.082
1708	2.84	3.873	3.72	6.544	6.513	4.968
1709	2.821	4.075	3.515	6.759	6.713	5.616
1710	2.825	4.024	3.515	8.345	6.871	5.368
1711	2.503	4.056	3.737	7.865	6.206	5.145
1712	2.512	4.053	3.581	7.238	6.409	5.449
1713	2.568	4.035	3.61	6.627	6.427	5.497
1714	2.529	4.035	3.484	7.759	7.23	5.75
1715	2.622	3.943	3.543	6.378	6.835	5.692
1716	2.599	4.002	3.598	7.313	6.92	5.882
1717	2.527	3.932	3.674	8.72	6.945	5.51
1718	2.505	4.168	3.509	6.466	6.83	5.456
1719	2.612	4.001	3.696	6.695	6.874	5.672
1720	2.43	3.956	3.607	6.856	6.84	5.724
1721	2.503	4.065	3.656	6.82	7.432	5.485
1722	2.479	4.161	3.636	5.979	7.882	5.343
1723	2.602	4.06	3.753	7.29	7.322	5.739
1724	2.555	3.935	3.604	7.294	7.194	5.246
1725	2.636	3.955	3.687	6.408	7.169	5.65
1726	2.708	3.946	3.673	6.315	7.484	5.563
1727	2.903	3.95	3.777	7.371	6.894	5.646
1728	2.52	3.823	3.844	7.139	6.992	5.53
1729	2.635	3.998	3.598	6.909	7.849	5.479
1730	2.421	3.789	3.767	5.995	7.62	5.578
1731	2.452	3.949	3.615	6.84	6.898	5.1
1732	2.627	3.939	3.499	6.213	6.793	5.481
1733	2.556	3.96	3.56	6.679	7.314	5.69
1734	2.737	4.094	3.785	6.007	6.93	5.172
1735	2.631	4.055	3.544	6.896	6.32	5.369
1736	2.661	3.662	3.596	6.616	5.402	5.335
1737	2.558	3.783	3.687	6.927	6.319	5.719
1738	2.622	3.781	3.453	7.056	6.076	5.399
1739	2.541	3.728	3.395	6.264	7.117	5.107
1740	2.587	3.606	3.65	6.364	7.278	5.314
1741	2.512	3.675	3.695	6.351	7.967	5.295
1742	2.889	3.852	3.504	6.291	7.273	5.125
1743	2.77	3.984	3.57	7.254	7.077	5.426
1744	2.752	3.939	3.587	7.196	6.624	5.022
1745	2.629	3.803	3.697	6.078	6.338	5.044
1746	2.729	3.855	3.707	6.122	6.446	5.427
1747	2.618	3.927	3.517	5.602	7.966	5.499
1748	2.691	3.893	3.493	6.111	6.161	5.248
1749	2.616	3.838	3.428	6.236	6.43	5.341
1750	2.622	3.674	3.719	5.971	7.107	5.168
1751	2.704	3.648	3.85	6.338	9.116	4.827
1752	2.559	3.817	3.58	5.81	6.793	5.311
1753	2.704	3.782	3.724	6.94	6.769	5.415
1754	2.781	3.776	3.635	6.628	7.788	5.405
1755	2.674	3.645	3.701	6.96	8.722	5.549
1756	2.52	3.682	3.693	6.309	5.891	5.407
1757	2.674	3.733	3.825	6.107	7.309	5.109
1758	2.61	3.795	3.827	6.9	6.674	5.254
1759	2.694	3.747	3.686	6.246	8.251	5.434
1760	2.674	3.949	3.639	6.78	8.033	5.525
1761	2.689	3.946	3.76	7.015	7.957	5.429
1762	2.702	3.644	3.701	6.88	7.989	5.35
1763	2.588	3.748	3.91	6.969	8.212	5.41
1764	2.616	3.682	3.805	7.487	6.871	5.055
1765	2.667	3.752	3.751	6.347	6.245	5.21
1766	2.654	3.72	3.606	6.234	7.992	4.417
1767	2.656	3.649	3.531	6.961	7.518	5.454
1768	2.666	3.515	3.719	6.58	7.238	5.502
1769	2.858	3.543	3.643	6.501	6.453	4.713
1770	2.588	3.679	3.674	6.839	6.665	5.234
1771	2.66	3.852	3.807	6.453	6.784	4.735
1772	2.475	3.771	3.745	6.675	5.097	5.203
1773	2.398	3.99	3.719	7.265	4.897	5.115
1774	2.565	4.038	3.618	6.805	5.009	4.792
1775	2.646	3.865	3.643	7.009	5.022	5.388
1776	2.713	3.816	3.587	7.032	4.787	5.298
1777	2.567	3.767	3.635	6.441	5.219	5.23
1778	2.429	3.828	3.682	5.816	5.536	5.018
1779	2.661	3.617	3.81	7.988	6.451	4.859
1780	2.67	3.703	3.479	6.236	6.393	5.238
1781	2.854	3.758	3.61	6.73	6.108	5.207
1782	2.644	3.845	3.477	5.683	6.013	5.335
1783	2.757	3.873	3.539	7.411	6.316	5.083
1784	2.611	3.795	3.572	7.242	5.802	5.4
1785	2.645	3.752	3.567	6.102	6.015	5.674
1786	2.503	3.731	3.634	6.747	5.881	5.311
1787	2.576	3.748	3.667	7.414	6.387	4.404
1788	2.529	3.737	3.595	7.283	6.383	5.461
1789	2.65	3.965	3.708	6.421	5.257	5.148
1790	2.619	3.848	3.817	6.557	5.758	5.326
1791	2.738	3.782	3.643	7.427	6.184	5.436
1792	2.61	3.764	3.626	7.469	5.641	5.428
1793	2.534	3.846	3.636	6.162	6.071	5.399
1794	2.662	3.845	3.54	6.705	5.473	5.255
1795	2.565	3.722	3.705	7.097	5.873	5.521
1796	2.687	4.023	3.759	6.563	6.268	5.56
1797	2.556	4.138	3.578	6.771	6.19	5.478
1798	2.449	3.85	3.784	7.054	5.855	5.246
1799	2.503	3.84	3.722	7.098	5.799	5.492
1800	2.539	3.707	3.435	6.952	5.379	5.214
1801	2.698	3.934	3.565	7.05	6.108	5.727
1802	2.751	3.846	3.497	7.285	5.592	5.484
1803	2.616	3.942	3.638	6.627	5.576	5.883
1804	2.658	4.041	3.601	6.401	6.487	5.854
1805	2.668	3.904	3.601	7.136	5.555	5.43
1806	2.822	4.049	3.572	6.24	6.086	5.14
1807	2.687	3.853	3.544	6.692	5.498	5.171
1808	2.747	3.964	3.698	6.619	6.135	5.661
1809	2.846	3.86	3.781	6.314	5.891	5.399
1810	2.694	3.852	3.677	6.645	5.461	5.403
1811	2.633	3.823	3.764	6.387	6.51	5.534
1812	2.624	3.766	3.614	6.4	5.701	5.298
1813	2.763	3.816	3.687	6.683	5.396	5.336
1814	2.597	3.87	3.847	6.982	5.955	5.392
1815	2.489	3.834	3.772	6.619	5.195	5.548
1816	2.669	4.07	3.677	6.186	5.858	5.25
1817	2.706	4.024	3.718	6.577	5.865	4.934
1818	2.662	3.999	3.765	6.83	5.656	5.713
1819	2.588	4.013	3.899	6.738	6.543	5.272
1820	2.83	4.09	3.851	6.908	6.043	5.188
1821	2.887	3.98	3.603	6.335	6.67	5.527
1822	2.641	4.063	3.349	6.283	7.073	5.15
1823	2.629	3.842	3.789	6.749	6.648	5.876
1824	2.696	4.17	3.844	6.566	7.185	5.51
1825	2.565	4.166	3.727	7.285	6.578	4.922
1826	2.651	4.176	3.884	7.313	7.727	5.847
1827	2.559	4.303	3.658	5.784	7.037	5.286
1828	2.589	4.371	3.825	5.836	7.352	5.349
1829	2.853	4.296	3.888	5.36	6.772	4.842
1830	2.706	4.012	3.604	6.47	5.923	5.196
1831	2.84	4.13	3.569	6.086	6.34	5.453
1832	2.81	4.074	3.56	6.744	7.038	4.927
1833	2.757	3.945	3.743	5.873	6.711	5.323
1834	2.765	3.894	3.459	6.335	6.056	4.929
1835	2.728	3.836	3.576	6.036	5.968	5.683
1836	2.78	3.922	3.549	6.02	6.19	5.459
1837	2.747	3.975	3.682	6.34	6.213	5.44
1838	2.671	3.788	3.601	6.563	5.889	5.603
1839	2.705	3.837	3.643	6.755	6.031	5.445
1840	2.689	3.901	3.615	6.429	6.236	5.771
1841	2.68	3.971	3.618	6.985	6.217	5.721
1842	2.687	3.874	3.446	7.664	5.263	5.352
1843	2.733	3.83	3.47	6.606	5.612	4.991
1844	2.482	3.954	3.688	6.641	5.969	4.707
1845	2.74	3.807	3.656	6.785	5.865	5.342
1846	2.653	3.915	3.553	6.857	5.753	5.229
1847	2.689	4.143	3.513	7.249	6.211	5.542
1848	2.734	4.156	3.612	6.974	5.967	5.631
1849	2.755	4.019	3.505	6.971	6.109	5.308
1850	2.804	4.139	3.581	6.325	6.344	5.258
1851	2.654	3.943	3.381	7.127	5.874	5.128
1852	2.722	4.409	3.493	6.908	5.656	5.474
1853	2.87	4.039	3.51	6.959	5.909	5.393
1854	2.824	4.212	3.49	6.68	5.908	5.786
1855	3.001	4.221	3.564	6.936	6.232	5.274
1856	2.903	4.155	3.575	7.108	6.356	5.338
1857	2.706	4.34	3.618	7.497	6.255	5.526
1858	2.709	4.172	3.424	6.53	6.699	5.176
1859	2.83	4.126	3.474	6.852	5.923	5.235
1860	2.772	4.278	3.269	7.045	6.526	5.148
1861	2.755	4.182	3.511	6.598	5.963	5.752
1862	2.76	4.234	3.477	6.444	6.162	5.935
1863	2.805	4.311	3.661	7.029	5.602	5.675
1864	2.749	4.185	3.583	5.49	5.752	5.696
1865	2.694	4.262	3.533	5.95	6.421	5.641
1866	2.879	4.224	3.536	5.937	6.518	5.882
1867	2.831	4.246	3.51	5.788	6.429	5.897
1868	2.925	4.307	3.5	6.667	6.645	5.224
1869	2.892	4.127	3.394	6.186	5.765	5.129
1870	2.77	4.166	3.509	5.957	6.633	5.47
1871	2.79	4.211	3.449	6.205	6.823	5.845
1872	2.639	3.973	3.563	6.524	6.228	6.014
1873	2.787	4.214	3.392	6.999	6.324	5.801
1874	2.812	4.216	3.344	6.246	5.611	5.618
1875	2.816	4.141	3.269	6.039	6.621	5.339
1876	2.987	4.332	3.326	7.233	6.014	5.447
1877	2.951	4.293	3.436	6.585	6.321	5.279
1878	2.859	4.202	3.696	7.176	5.92	5.638
1879	2.962	4.286	3.595	6.972	5.611	5.404
1880	2.817	4.4	3.521	7.149	6.244	5.5
1881	2.873	4.229	3.413	6.972	5.727	5.825
1882	2.847	4.382	3.501	6.774	6.199	5.656
1883	2.808	4.276	3.726	6.501	6.543	5.851
1884	2.817	4.33	3.561	7.244	6.313	5.392
1885	2.766	4.356	3.609	6.155	6.088	5.736
1886	2.782	4.167	3.566	7.811	5.627	5.738
1887	2.797	4.277	3.782	7.736	5.701	5.48
1888	2.772	4.387	3.773	6.92	6.546	5.804
1889	2.773	4.262	4.017	7.225	6.011	5.7
1890	2.752	4.225	3.639	6.995	5.891	5.74
1891	2.804	4.385	3.666	6.27	5.999	5.514
1892	2.757	4.381	3.651	6.455	5.611	5.463
1893	2.854	4.254	3.598	6.838	5.999	5.753
1894	2.772	4.22	3.704	6.571	6.447	5.394
1895	2.776	4.335	3.653	6.589	5.454	5.455
1896	2.793	4.389	3.713	6.28	5.498	5.341
1897	2.746	4.49	3.452	6.767	6.551	5.764
1898	2.691	4.306	3.459	7.039	5.949	5.53
1899	2.743	4.486	3.505	7.015	6.021	5.525
1900	2.559	4.499	3.407	7.206	6.703	5.356
1901	2.443	4.231	3.416	6.946	5.969	5.032
1902	2.481	4.232	3.495	6.942	6.421	5.373
1903	2.395	4.334	3.659	6.993	6.32	5.018
1904	2.308	4.143	3.233	6.561	5.296	4.519
1905	2.325	4.277	3.582	6.799	6.237	4.468
1906	2.516	4.306	3.646	6.422	6.26	4.954
1907	2.487	4.081	3.645	6.741	6.287	4.998
1908	2.437	4.198	3.675	7.427	5.932	5.456
1909	2.62	4.432	3.568	6.861	6.403	4.783
1910	2.515	4.258	3.891	7.248	6.349	5.172
1911	2.689	4.294	3.716	6.714	6.147	5.079
1912	2.432	4.392	3.576	6.408	6.78	4.984
1913	2.638	4.477	3.589	6.647	7.088	5.374
1914	2.759	4.468	3.666	6.446	6.519	4.975
1915	2.83	4.412	3.725	6.52	6.505	5.69
1916	2.604	4.502	3.788	6.938	6.583	5.221
1917	2.728	4.188	3.604	6.992	6.34	5.086
1918	2.636	4.423	3.483	6.018	6.42	5.694
1919	2.623	4.427	3.614	6.973	6.446	5.416
1920	2.608	4.398	3.56	7.165	6.517	5.007
1921	2.582	4.397	3.598	6.543	6.612	5.589
1922	2.653	4.529	3.628	6.797	6.161	5.646
1923	2.83	4.259	3.612	7.131	6.163	5.462
1924	2.787	4.424	3.486	7.135	6.074	5.683
1925	2.756	4.569	3.653	6.716	6.62	5.492
1926	2.573	4.536	3.805	6.953	6.953	5.449
1927	2.752	4.394	3.683	6.294	6.846	5.595
1928	2.696	4.588	3.546	5.586	6.075	5.702
1929	2.743	4.582	3.627	4.836	6.576	5.631
1930	2.71	4.664	3.626	4.665	6.454	5.388
1931	2.714	4.652	3.629	4.957	6.27	5.597
1932	2.572	4.775	3.522	5.206	6.393	5.174
1933	2.642	4.762	3.666	5.648	6.377	5.313
1934	2.704	4.813	3.415	5.188	6.592	5.311
1935	2.731	4.857	3.473	5.538	7.166	5.32
1936	2.623	4.597	3.413	5.875	6.316	5.458
1937	2.845	4.639	3.539	5.456	6.288	5.188
1938	2.511	4.546	3.538	4.92	6.186	5.302
1939	2.803	4.513	3.515	5.027	5.95	5.375
1940	2.523	4.763	3.457	4.954	6.212	5.17
1941	2.551	4.456	3.465	4.81	6.491	4.844
1942	2.662	4.455	3.464	4.769	6.058	5.853
1943	2.686	4.384	3.378	4.803	5.933	5.032
1944	2.58	4.381	3.537	4.781	6.202	5.484
1945	2.748	4.551	3.503	5.289	6.426	5.52
1946	2.634	4.496	3.675	4.919	6.523	5.411
1947	2.886	4.519	3.569	5.439	6.669	5.587
1948	2.658	4.4	3.595	4.979	6.372	5.284
1949	2.814	4.369	3.516	5.598	6.262	4.936
1950	2.677	4.417	3.761	5.226	6.669	5.245
1951	2.806	4.518	3.658	4.895	6.41	5.227
1952	2.663	4.549	3.736	4.996	6.007	5.246
1953	2.671	4.576	3.904	5.127	6.15	5.434
1954	2.73	4.646	3.897	5.407	6.94	5.68
1955	2.825	4.68	3.781	4.733	7.04	5.603
1956	2.642	4.663	3.874	5.381	6.693	5.715
1957	2.747	4.577	3.788	5.922	6.754	5.601
1958	2.681	4.375	3.695	5.447	6.536	5.191
1959	2.633	4.433	3.619	5.375	6.627	5.145
1960	2.673	4.379	3.724	4.92	6.646	5.387
1961	2.658	4.54	3.636	5.012	6.773	5.761
1962	2.741	4.421	3.558	5.561	6.501	5.878
1963	2.65	4.406	3.844	5.47	6.613	5.659
1964	2.606	4.472	3.789	5.17	6.567	5.63
1965	2.577	4.553	3.626	5.326	6.451	5.788
1966	2.579	4.485	3.738	5.384	6.54	5.486
1967	2.595	4.577	3.611	5.29	7.236	5.461
1968	2.707	4.617	3.733	5.723	6.906	5.421
1969	2.642	4.381	3.616	5.587	6.097	5.261
1970	2.688	4.665	3.51	5.072	6.884	5.227
1971	2.69	4.709	3.742	5.378	6.313	5.516
1972	2.69	4.668	3.404	5.419	7.024	5.77
1973	2.764	4.544	3.54	5.511	6.467	5.626
1974	2.75	4.662	3.574	5.358	6.184	5.147
1975	2.585	4.476	3.59	5.015	6.307	4.934
1976	2.634	4.677	3.643	5.056	6.497	5.294
1977	2.636	4.666	3.549	5.001	6.949	4.982
1978	2.757	4.61	3.636	5.032	6.093	5.32
1979	2.659	4.575	3.616	5.061	6.582	5.291
1980	2.68	4.676	3.639	5.797	7.152	5.366
1981	2.758	4.696	3.526	5.1	6.478	5.317
1982	2.845	4.776	3.518	5.739	6.569	5.767
1983	2.827	4.546	3.486	5.896	6.425	5.11
1984	2.742	4.697	3.575	4.996	7.008	5.606
1985	2.881	4.497	3.759	5.57	6.535	5.774
1986	2.758	4.745	3.945	4.948	6.483	5.802
1987	2.814	4.83	3.898	5.036	6.494	5.505
1988	2.805	4.629	3.901	5.213	6.228	5.967
1989	2.903	4.643	3.722	5.215	6.125	5.557
1990	2.812	4.727	3.561	4.661	6.135	5.354
1991	2.707	4.679	3.595	5.152	6.343	5.362
1992	2.832	4.622	3.731	5.42	6.631	5.318
1993	2.956	4.61	3.767	5.139	6.592	5.292
1994	2.811	4.602	3.922	5.24	6.442	5.308
1995	2.795	4.882	3.615	5.243	6.509	5.566
1996	2.82	4.833	3.847	5.25	6.094	6.226
1997	2.863	4.846	3.734	4.868	6.634	4.988
[truncated: 2,003 more rows]

## Sheet: Appendix Fig. S4C
Molecular Dynamics Radius of Gyration
Frame #	rGyr
0	5.907	5.979	5.969
1	5.369	6.072	5.283
2	5.453	6.033	5.099
3	5.14	4.615	5.294
4	4.517	4.962	5.155
5	4.244	5.084	5.226
6	4.703	4.759	5.148
7	4.246	4.681	5.314
8	4.508	4.129	4.907
9	4.562	4.422	4.859
10	4.376	4.243	5.07
11	4.325	4.233	4.925
12	4.357	4.811	4.9
13	4.155	5.001	4.837
14	4.272	4.613	4.227
15	4.366	4.54	4.829
16	4.159	4.443	4.712
17	4.082	4.583	5.03
18	4.274	4.66	4.841
19	4.059	4.506	5.031
20	4.134	4.529	4.958
21	4.185	4.578	4.572
22	4.281	4.609	5.129
23	4.07	4.494	5.134
24	4.233	4.749	4.866
25	4.022	4.627	5.055
26	4.272	4.721	4.663
27	4.14	4.586	5.16
28	4.332	4.686	4.963
29	4.193	4.618	4.956
30	4.231	4.57	4.721
31	4.276	4.591	4.897
32	4.131	4.528	5.052
33	3.928	4.611	4.89
34	4.153	4.464	4.752
35	3.914	4.688	4.699
36	4.126	4.556	4.494
37	4.178	4.762	4.909
38	4.168	4.649	4.776
39	3.883	4.544	4.948
40	4.071	4.573	5.089
41	4.192	4.579	4.848
42	3.815	4.586	4.956
43	4.087	4.755	4.811
44	4.098	4.438	4.567
45	3.979	4.604	4.9
46	3.992	4.666	4.723
47	4.246	4.449	5.006
48	3.918	4.528	4.823
49	3.705	4.712	4.34
50	3.736	4.528	4.371
51	4.101	4.515	4.442
52	4.053	4.484	4.423
53	3.798	4.176	4.636
54	3.695	4.372	4.682
55	3.937	4.516	4.587
56	3.803	4.432	4.297
57	3.816	4.663	4.401
58	3.771	4.488	4.514
59	3.795	4.504	4.565
60	3.783	4.505	4.377
61	3.756	4.279	4.578
62	3.812	4.495	4.495
63	3.782	4.097	4.538
64	3.841	4.248	4.469
65	3.753	4.239	4.818
66	3.916	4.205	4.85
67	3.776	4.208	4.728
68	3.936	4.168	4.506
69	3.932	4.171	4.618
70	3.929	4.113	4.691
71	3.732	4.095	4.583
72	3.738	4.397	4.587
73	3.629	4.285	4.491
74	3.711	4.417	4.693
75	3.775	4.103	4.592
76	3.877	4.227	4.331
77	3.827	4.581	4.361
78	3.93	4.576	4.806
79	3.856	4.599	4.805
80	4.073	4.407	4.722
81	3.892	4.508	4.807
82	3.928	4.323	4.875
83	3.981	4.412	4.699
84	3.986	4.248	4.829
85	3.932	4.168	4.551
86	3.872	4.401	4.55
87	3.742	4.351	4.471
88	3.889	4.265	4.425
89	3.804	4.536	4.549
90	4.213	4.353	4.553
91	3.88	4.348	4.512
92	3.951	4.437	4.656
93	3.969	4.328	4.654
94	3.746	4.578	4.396
95	3.888	4.309	4.501
96	4.121	4.442	4.663
97	3.801	4.335	4.343
98	3.673	4.542	4.572
99	3.85	4.487	4.474
100	3.815	4.402	4.664
101	3.785	4.445	4.404
102	3.923	4.386	4.522
103	3.908	4.38	4.587
104	3.851	4.288	4.566
105	3.729	4.399	4.553
106	3.841	4.398	4.322
107	3.792	4.451	4.595
108	3.782	4.485	4.563
109	4.051	4.387	4.316
110	3.985	4.462	4.626
111	4.151	4.323	4.272
112	4.051	4.299	4.527
113	3.766	4.31	4.34
114	3.756	4.267	4.227
115	4.162	4.612	4.597
116	4.102	4.303	4.474
117	3.756	4.502	4.481
118	3.837	4.21	4.531
119	4.086	4.326	4.576
120	3.779	4.26	4.401
121	3.806	4.268	4.466
122	3.633	4.474	4.587
123	3.757	4.332	4.307
124	3.822	4.459	4.462
125	3.783	4.356	4.283
126	3.644	4.357	4.518
127	3.77	4.479	4.661
128	3.631	4.592	4.559
129	3.753	4.542	4.445
130	3.907	4.598	4.445
131	3.78	4.47	4.349
132	3.74	4.351	4.428
133	3.741	4.285	4.48
134	3.816	4.403	4.363
135	3.755	4.48	4.595
136	3.911	4.364	4.469
137	3.74	4.481	4.319
138	3.884	4.587	4.556
139	3.778	4.461	4.516
140	3.819	4.5	4.757
141	3.709	4.359	4.598
142	3.848	4.397	4.639
143	3.82	4.453	4.631
144	3.998	4.341	4.657
145	3.965	4.49	4.74
146	3.707	4.585	4.658
147	4.156	4.345	4.703
148	4.044	4.118	4.661
149	4.12	4.086	4.664
150	3.994	4.16	4.814
151	3.981	4.153	4.579
152	3.927	4.252	4.609
153	4.217	4.173	4.563
154	4.012	4.312	4.417
155	4.124	4.457	4.459
156	4.21	4.256	4.38
157	3.906	4.321	4.66
158	4.108	4.342	4.664
159	4.05	4.335	4.433
160	4.296	4.349	4.451
161	4.205	4.442	4.54
162	4.388	4.312	4.575
163	4.297	4.382	4.496
164	4.005	4.166	4.367
165	4.272	4.468	4.558
166	4.375	4.282	4.267
167	4.513	4.45	4.429
168	4.298	4.13	4.438
169	4.113	4.361	4.381
170	4.377	4.519	4.528
171	4.385	4.331	4.428
172	4.111	4.451	4.606
173	4.708	4.608	4.531
174	4.429	4.517	4.503
175	4.276	4.287	4.252
176	4.506	4.281	4.431
177	4.231	4.397	4.463
178	4.313	4.467	4.454
179	4.316	4.523	4.208
180	4.224	4.351	4.307
181	4.357	4.354	4.364
182	4.455	4.352	4.825
183	4.4	4.58	4.638
184	4.491	4.437	4.847
185	4.284	4.221	5.224
186	4.287	4.161	5.319
187	4.377	4.257	4.992
188	4.425	4.245	4.925
189	4.366	4.235	5.228
190	4.381	4.013	5.109
191	4.443	4.132	5.034
192	4.195	4.343	5.267
193	4.444	4.399	5.018
194	4.275	4.367	5.231
195	4.387	4.365	5.466
196	4.272	4.488	5.018
197	4.347	4.117	4.902
198	4.302	4.246	4.999
199	4.427	4.359	4.949
200	4.533	4.291	5.108
201	4.691	4.622	4.962
202	4.705	4.353	4.888
203	4.724	4.363	5.049
204	4.492	4.267	5.17
205	4.695	4.258	4.757
206	4.457	4.075	4.791
207	4.424	4.323	4.799
208	4.2	4.173	5.289
209	4.209	4.322	4.945
210	4.236	4.174	5.223
211	4.321	4.241	5.067
212	4.058	4.295	4.878
213	4.01	4.549	4.958
214	3.927	4.419	4.889
215	4.238	4.429	5.14
216	4.722	4.562	5.061
217	4.402	3.987	4.568
218	4.374	4.537	4.582
219	4.426	5.38	4.821
220	4.167	5.397	4.873
221	4.2	5.642	4.685
222	3.991	4.802	4.561
223	4.098	5.431	4.537
224	4.229	5.288	4.563
225	4.048	5.41	4.547
226	3.994	5.431	4.743
227	4.017	5.165	5.073
228	4.162	5.252	4.48
229	3.964	5.335	5.226
230	4.165	5.058	5.472
231	4.008	5.439	4.957
232	3.916	5.026	5.227
233	3.993	5.042	5.266
234	4.115	4.758	5.245
235	4.051	5.642	4.954
236	4.039	5.881	5.008
237	4.189	5.758	5.192
238	3.989	5.426	4.791
239	4.138	5.722	5.022
240	4.195	5.778	5.186
241	4.334	5.875	5.008
242	4.332	5.68	4.815
243	3.995	5.904	4.93
244	4.004	5.878	4.84
245	4.043	5.683	4.863
246	4.035	5.706	5.11
247	4.234	5.798	5.283
248	4.093	5.778	4.898
249	4.047	5.59	5.19
250	4.194	5.596	5.103
251	4.116	5.683	5.168
252	4.21	5.885	5.01
253	4.253	5.688	5.005
254	4.168	5.471	5.019
255	4.123	5.689	5.15
256	4.11	5.966	5.117
257	4.175	5.402	5.164
258	4.037	5.856	5.156
259	4.112	5.784	5.431
260	4.11	5.865	5.209
261	3.96	5.76	4.987
262	4.13	5.574	4.987
263	4.187	5.862	5.222
264	4.182	5.922	4.942
265	4.098	5.695	5.034
266	4.237	5.821	4.943
267	4.128	5.87	5.535
268	3.98	6.018	5.063
269	4.237	5.959	5.063
270	4.342	5.871	5.12
271	4.053	5.661	5.17
272	4.071	5.848	5.086
273	4.046	5.777	5.064
274	4.095	5.77	5.162
275	4.078	5.848	4.977
276	4.09	5.824	5.268
277	3.989	5.743	5.132
278	4.222	5.776	5.302
279	4.359	5.834	5.167
280	4.161	5.922	5.152
281	4.223	5.698	5.288
282	4.04	5.712	5.041
283	4.113	5.667	5.409
284	4.25	5.628	5.202
285	4.176	5.49	5.141
286	4.274	5.631	5.263
287	4.13	5.907	5.082
288	4.296	5.842	5.225
289	4.225	5.862	5.236
290	4.469	5.826	5.19
291	4.321	5.661	5.24
292	4.505	5.757	5.535
293	4.374	5.75	5.017
294	4.127	5.855	5.413
295	4.253	5.585	5.135
296	4.103	5.737	5.116
297	4.205	5.493	5.37
298	3.987	5.761	5.118
299	4.136	5.788	5.292
300	4.162	5.194	5.146
301	4.168	5.854	5.113
302	4.431	5.725	5.163
303	4.136	5.8	5.27
304	4.126	5.886	5.141
305	3.999	5.712	5.201
306	4.49	5.618	5.327
307	4.049	5.57	5.201
308	4.098	5.61	5.437
309	4.108	5.645	5.101
310	4.299	5.571	5.027
311	4.371	5.48	5.069
312	4.04	5.708	5.213
313	4.221	5.467	4.915
314	4.074	5.78	5.003
315	4.112	5.745	5.425
316	4.254	5.769	5.009
317	4.176	5.787	5.31
318	4.066	5.832	5.207
319	4.082	5.939	5.056
320	3.956	5.524	5.085
321	4.189	5.871	5.225
322	4.22	5.603	5.042
323	4.257	5.417	5.092
324	4.257	6.269	5.189
325	4.002	5.688	5.234
326	4.274	5.978	5.107
327	4.127	5.902	5.323
328	4.091	5.926	5.384
329	4.193	6.193	5.157
330	3.979	5.875	5.018
331	4.04	6.133	5.03
332	4.102	6.103	5.156
333	4.097	6.069	5.23
334	4.01	6.031	5.214
335	4.191	5.657	4.931
336	4.135	6.017	5.167
337	4.159	6.054	5.316
338	4.007	6.019	5.161
339	4.06	6.055	5.467
340	4.044	5.968	5.088
341	4.01	6.047	5.142
342	4.107	6.12	5.245
343	4.13	6.188	5.286
344	4.05	6.039	5.308
345	4.126	6.083	4.956
346	4.165	6.048	5.136
347	4.177	5.948	5.064
348	4.174	6.045	5.212
349	4.322	6.07	5.272
350	4.107	6.066	4.98
351	4.131	5.863	5.21
352	3.993	5.963	5.318
353	4.289	5.78	5.183
354	4.152	5.981	5.031
355	3.972	5.81	5.106
356	4.193	5.968	5.202
357	4.176	5.912	5.131
358	4.062	5.996	4.896
359	4.053	5.722	5.351
360	4.121	5.711	5.036
361	4.031	6.004	5.074
362	3.877	5.636	5.167
363	4.183	5.925	5.153
364	3.944	5.992	5.31
365	4.181	5.79	5.211
366	4.226	5.896	5.176
367	4.096	5.669	5.277
368	4.051	5.777	4.925
369	4.134	5.575	5.273
370	4.098	6.075	4.917
371	4.104	6	5.195
372	4.201	6.164	5.18
373	4.033	5.763	5.204
374	4.113	5.795	5.058
375	4.025	5.837	5.228
376	4.042	5.972	5.179
377	4.114	5.988	5.316
378	4.054	6.035	5.318
379	4.011	6.006	5.185
380	4.16	5.272	5.315
381	4.041	5.216	5.439
382	4.095	5.266	5.076
383	4.117	5.488	5.141
384	4.11	5.123	5.091
385	4.092	5.403	5.169
386	4.108	5.436	5.308
387	3.957	5.497	5.035
388	4.091	5.669	5.135
389	4.282	5.169	5.519
390	3.984	5.586	5.072
391	3.981	5.585	5.355
392	4.111	5.641	5.114
393	4.07	5.523	5.243
394	4.011	5.811	5.343
395	4.053	5.862	5.284
396	4.109	5.907	5.424
397	4.046	4.734	5.203
398	4.118	5.227	5.348
399	4.152	5.877	5.213
400	4.089	5.742	5.112
401	4.294	5.623	5.122
402	4.158	6.054	5.282
403	4.027	5.777	5.046
404	3.954	5.999	5.042
405	4.157	5.731	5.005
406	4.116	6.006	5.144
407	4.085	5.953	5.079
408	4.081	5.182	4.843
409	4.051	5.402	4.942
410	4.15	5.22	5.211
411	4.114	5.23	5.427
412	4.28	5.273	5.302
413	4.146	5.371	5.369
414	4.063	5.354	5.162
415	4.083	5.517	5.12
416	4.082	4.935	5.131
417	4.023	5.129	5.194
418	4.448	5.893	5.246
419	4.561	5.764	5.247
420	4.137	6.013	5.118
421	4.025	5.694	5.1
422	4.253	6.074	5.058
423	4.076	5.627	5.12
424	4.05	6.013	5.348
425	4.104	6.067	5.299
426	4.089	6.064	5.321
427	4.029	5.536	5.049
428	4.155	6.037	5.047
429	4.158	5.836	5.145
430	4.09	6.013	5.108
431	4.291	5.878	5.168
432	4.052	6.084	5.165
433	4.114	6.009	4.966
434	4.212	5.878	5.045
435	4.082	5.902	4.999
436	4.16	6.076	5.129
437	4.169	5.841	5.032
438	4.101	6.056	5.15
439	4.14	6.017	5.186
440	4.035	6.145	5.192
441	4.013	5.595	5.015
442	4.086	5.905	5.15
443	4.053	5.85	5.195
444	4.26	5.876	5.174
445	4.373	5.993	5.23
446	4.318	5.822	5.119
447	4.156	5.746	5.274
448	4.096	5.694	5.065
449	4.006	5.636	5.061
450	4.396	5.613	5.258
451	4.07	5.641	5.046
452	4.245	5.836	4.971
453	4.169	5.781	5.242
454	4.005	5.814	5.023
455	4.199	5.502	4.933
456	4.166	6.016	5.103
457	4.155	5.829	5.252
458	4.102	5.92	5.085
459	4.22	5.825	5.116
460	4.36	5.815	4.904
461	4.214	5.911	5.087
462	4.068	5.98	5.145
463	4.006	5.938	5.051
464	4.104	6.044	5.172
465	4.095	5.871	5.054
466	4.05	5.741	5.001
467	4.028	5.955	4.899
468	4.104	5.908	5.164
469	4.068	5.958	5.377
470	4.301	5.753	5.128
471	4.122	5.555	5.108
472	4.073	5.507	5.027
473	4.029	5.673	5.036
474	4.277	5.888	5.263
475	4.153	5.779	4.861
476	4.314	5.91	5.27
477	4.199	5.878	5.355
478	4.011	6.017	5.267
479	4.396	5.555	5.049
480	4.114	5.817	5.253
481	4.256	5.77	5.087
482	4.131	5.883	5.086
483	3.994	5.854	4.947
484	4.05	5.764	5.233
485	3.983	5.667	4.974
486	4.053	5.665	5.19
487	4.115	5.924	4.949
488	4.072	5.862	4.967
489	4.239	5.95	5.085
490	4.347	5.722	5.055
491	4.191	5.227	4.973
492	4.313	4.926	5.09
493	3.983	5.639	5.097
494	4.063	5.727	4.976
495	4.169	5.843	5.036
496	4.127	5.81	5.165
497	4.162	5.902	5.12
498	4.301	5.791	4.987
499	4.145	5.712	5.276
500	4.146	5.949	4.937
501	3.988	5.268	5.038
502	4.063	5.64	5.151
503	4.13	4.71	5.305
504	4.048	4.871	5.107
505	3.971	5.591	5.074
506	4.557	4.462	4.96
507	4.099	5.22	5.046
508	4.052	4.981	5.114
509	4.275	5.496	5.076
510	4.114	5.124	5.188
511	4.189	5.085	5.149
512	4.173	5.151	5.212
513	4.159	5.018	5.369
514	4.116	5.07	5.22
515	4.035	5.228	5.326
516	4.244	4.941	5.132
517	4.468	4.996	5.153
518	4.129	5.251	5.002
519	4.242	5.653	5.084
520	4.042	5.416	5.177
521	4.04	4.94	5.152
522	4.057	5.342	5.129
523	4.104	5.413	5.034
524	4.051	5.058	5.053
525	4.222	4.683	5.191
526	4.17	5.124	5.241
527	4.107	5.198	5
528	4.006	5.407	5.13
529	3.986	5.24	5.045
530	4.128	5.241	4.979
531	4.078	5.707	5.055
532	4.103	5.312	5.272
533	4.021	5.361	5.06
534	4.078	5.283	4.947
535	3.993	4.694	5.024
536	4.137	5.132	5.293
537	3.972	6.022	5.408
538	4.141	5.58	5.094
539	4.147	5.926	5.332
540	4.453	5.571	5.201
541	4.184	5.756	5.352
542	4.176	5.819	5.152
543	4.166	5.369	5.31
544	4.185	5.501	5.201
545	4.471	5.668	5.155
546	4.338	5.893	5.084
547	4.225	5.756	5.109
548	4.355	5.677	5.11
549	4.17	5.651	4.961
550	4.532	5.69	5.18
551	4.457	5.807	4.97
552	4.297	5.627	5.203
553	4.074	6.186	5.072
554	4.562	5.639	5.096
555	4.761	5.885	4.88
556	4.939	5.411	5.309
557	4.904	4.934	5.107
558	4.628	5.457	5.21
559	4.82	5.068	5.241
560	4.881	5.659	5.037
561	4.717	5.515	5.13
562	4.316	5.821	5.181
563	4.216	6.106	5.307
564	4.113	5.904	5.259
565	4.276	5.807	5.135
566	4.221	5.63	5.243
567	4.1	5.729	5.186
568	4.534	6.047	4.988
569	4.142	5.932	5.148
570	4.16	5.92	5.257
571	4.094	5.393	5.369
572	4.128	5.319	5.219
573	3.954	5.337	5.248
574	4.216	5.392	5.059
575	4.039	5.317	5.263
576	4.182	5.321	5.202
577	4.196	5.315	5.188
578	4.139	5.148	5.295
579	3.95	5.5	5.112
580	4.058	5.14	5.42
581	4.27	5.913	5.135
582	4.231	5.678	5.201
583	4.296	5.929	5.154
584	4.123	5.888	5.229
585	4.18	6.017	5.24
586	4.102	5.725	5.082
587	4.02	5.785	5.292
588	4.28	5.698	5.191
589	4.212	5.546	5.308
590	4.08	5.92	5.098
591	4.05	5.054	5.02
592	4.156	5.658	5.217
593	4.294	5.96	5.211
594	4.478	5.782	5.3
595	4.286	5.817	5.113
596	4.375	5.597	5.248
597	4.275	4.8	5.096
598	4.469	6.054	5.014
599	4.724	5.602	5.094
600	4.548	5.616	5.125
601	4.744	5.364	5.16
602	4.584	5.259	5.172
603	4.789	5.165	5.471
604	4.672	5.354	5.086
605	4.662	5.054	5.09
606	4.232	5.199	5.041
607	4.47	5.074	4.883
608	4.285	5.096	4.948
609	4.109	5.218	5.022
610	4.132	5.211	5.06
611	4.181	5.245	5.131
612	4.174	5.025	5.039
613	4.189	5.299	4.995
614	4.027	5.252	5.01
615	4.265	5.27	5.19
616	4.117	5.64	5.301
617	4.036	5.21	5.272
618	4.096	5.027	5.241
619	3.879	5.277	5.242
620	4.173	5.416	5.225
621	4.076	5.657	5.273
622	4.085	4.957	5.333
623	4.147	5.138	5.202
624	4.102	5.626	5.319
625	4.182	4.973	5.281
626	3.997	5.113	5.192
627	4.102	5.212	5.227
628	4.071	5.429	5.328
629	4.222	5.07	5.204
630	4.124	5.128	5.511
631	4.111	5.583	5.288
632	4.187	4.645	5.231
633	4.005	5.13	5.157
634	4.066	4.678	5.145
635	4.222	5.68	5.004
636	4.235	5.663	5.049
637	4.075	5.898	5.157
638	4.225	5.725	5.126
639	4.061	5.802	4.839
640	4.153	5.876	5.023
641	4.011	5.773	5.049
642	4.091	5.785	5.172
643	4.122	6	5.374
644	4.162	5.864	4.969
645	4.275	5.356	5.142
646	4.045	5.867	5.259
647	4.09	5.808	5.17
648	4.013	5.838	5.117
649	4.115	5.979	5.132
650	4.087	5.532	5.119
651	4.191	5.56	5.106
652	3.949	5.452	5.217
653	4.191	5.659	5.11
654	4.03	5.762	5.062
655	4.097	5.502	5.05
656	3.937	5.828	5.238
657	4.189	5.62	5.26
658	4.097	5.725	5.197
659	4.047	5.68	5.158
660	4.046	5.634	5.058
661	4.026	5.645	5.048
662	4.123	5.775	5.274
663	3.986	5.791	5.081
664	4.197	5.68	5.114
665	3.935	5.611	5.061
666	4.145	5.676	5.249
667	4.02	5.509	5.198
668	4.025	5.715	5.286
669	4.255	5.946	5.232
670	4.023	5.854	5.407
671	3.947	5.887	5.29
672	4.155	5.765	5.203
673	4.158	5.69	5.238
674	4.082	5.749	5.262
675	4.159	5.726	5.026
676	4.03	5.601	5.296
677	3.98	5.775	5.351
678	4.084	5.744	5.284
679	4.18	5.738	5.13
680	4.196	5.787	5.29
681	4.079	5.713	5.254
682	4.126	5.489	5.084
683	4.025	5.61	5.334
684	4.165	5.82	5.279
685	4.061	5.765	5.269
686	3.983	5.833	5.27
687	4.077	5.523	5.242
688	4.104	5.901	5.123
689	4.027	5.829	5.2
690	4.105	5.722	5.291
691	4.144	5.594	5.248
692	4.37	5.601	5.124
693	3.93	5.765	5.303
694	4.019	5.293	5.252
695	4.091	5.34	5.26
696	3.942	5.244	5.301
697	4.179	5.017	5.212
698	4	4.964	5.231
699	4.046	4.74	5.238
700	4.078	5.124	5.133
701	3.991	5.266	5.181
702	4.122	4.947	5.079
703	4.178	4.989	5.234
704	4.123	4.805	5.29
705	3.834	4.804	5.266
706	4.402	5.102	5.084
707	4.12	5.093	5.288
708	4.207	4.908	5.166
709	4.047	5.02	5.178
710	4.103	4.776	5.104
711	4.156	4.923	5.106
712	4.073	4.819	5.453
713	4.123	4.966	5.123
714	4.229	5.086	5.202
715	4.427	5.055	5.167
716	4.795	4.955	5.128
717	4.261	5.085	5.064
718	4.142	4.916	5.217
719	4.138	5.066	5.288
720	3.805	4.888	5.364
721	4.126	5.151	5.144
722	4.062	4.909	5.012
723	4.117	4.671	5.199
724	4.131	4.75	5.458
725	4.251	5.259	5.23
726	4.155	5.713	5.264
727	4.064	5.91	5.231
728	4.033	6.084	5.222
729	4.059	5.698	5.352
730	4.134	5.934	5.295
731	4.067	5.866	5.307
732	4.086	5.893	5.122
733	4.045	5.825	5.281
734	4.086	5.761	5.132
735	4.213	5.689	5.01
736	4.066	5.741	5.088
737	4.189	5.87	5.124
738	4.088	5.876	5.129
739	4.162	5.869	5.184
740	4.091	5.738	5.253
741	4.091	6.051	5.209
742	4.094	5.338	5.38
743	4.238	5.881	5.219
744	4.11	5.723	5.191
745	4.2	5.454	5.264
746	4.201	5.153	5.314
747	4.035	5.336	5.189
748	4.138	4.823	5.155
749	4.078	5.069	5.22
750	4.109	4.914	5.204
751	3.976	5.416	5.199
752	4.149	5.338	5.488
753	4.136	5.229	5.327
754	4.386	5.171	5.24
755	4.602	5.788	5.165
756	4.241	5.795	5.593
757	4.007	5.994	5.11
758	4.15	5.728	5.164
759	4.223	5.864	5.272
760	4.238	5.124	5.556
761	4.041	5.256	5.37
762	4.161	5.236	5.74
763	4.146	5.4	5.349
764	4.075	5.498	5.22
765	4.058	5.353	5.339
766	4.182	5.072	5.124
767	4.07	5.402	5.799
768	4.034	5.406	5.251
769	4.051	5.84	5.315
770	3.985	5.712	5.187
771	4.014	6.057	5.336
772	4.286	5.495	5.379
773	4.076	5.719	5.304
774	4.207	5.687	5.051
775	4.104	5.411	5.057
776	4.181	5.508	5.184
777	4.309	5.542	5.336
778	4.104	5.496	5.237
779	4.181	5.771	5.236
780	4.172	5.679	5.25
781	4.062	5.775	5.325
782	4.093	5.51	5.188
783	4.143	5.762	5.216
784	4.451	5.571	5.155
785	4.173	5.455	5.142
786	4.371	5.513	5.362
787	4.214	5.498	4.992
788	4.236	5.716	4.958
789	4.326	5.462	4.982
790	4.36	5.416	5.172
791	4.39	5.719	5.134
792	4.185	5.691	5.125
793	4.193	5.559	4.966
794	4.294	5.34	5.046
795	4.43	5.495	4.769
796	4.417	5.306	5.059
797	4.404	5.681	5.293
798	4.299	5.694	4.96
799	4.456	5.4	5.43
800	4.57	5.093	5.681
801	4.304	5.285	5.588
802	4.403	5.29	5.708
803	4.517	5.037	5.127
804	4.698	5.112	4.601
805	4.622	5.375	4.563
806	4.139	5.317	4.71
807	4.228	5.234	4.413
808	4.155	5.027	4.413
809	4.07	5.25	4.413
810	4.022	5.106	4.675
811	4.004	5.206	4.216
812	4.056	5.386	4.315
813	4.237	4.867	4.363
814	4.027	5.226	4.346
815	3.989	5.409	4.363
816	4.04	5.058	4.318
817	4.161	5.066	4.409
818	4.185	5.54	4.453
819	4.095	5.302	4.446
820	4.169	5.007	4.443
821	4.156	5.955	4.411
822	4.088	5.474	4.553
823	4.08	5.704	4.456
824	4.172	5.448	4.817
825	4.278	5.465	4.402
826	4.041	5.324	4.76
827	4.27	5.318	4.608
828	4.272	5.212	4.654
829	4.291	5.345	4.279
830	4.155	5.587	4.504
831	4.25	5.471	4.534
832	4.146	5.519	4.545
833	4.167	5.529	4.727
834	4.231	5.679	4.76
835	3.986	5.495	4.544
836	4.111	5.629	4.45
837	4.225	5.449	4.499
838	4.228	5.507	4.488
839	4.246	5.429	4.331
840	4.15	5.782	4.514
841	4.483	5.474	4.613
842	4.243	5.438	4.313
843	4.422	5.506	4.513
844	4.129	5.735	4.457
845	4.189	5.467	4.535
846	4.093	5.621	4.304
847	4.112	4.332	4.442
848	3.963	4.809	4.679
849	4.186	4.832	4.613
850	4.287	4.711	4.716
851	4.285	4.575	4.315
852	4.029	5.074	4.519
853	4.098	5.315	4.944
854	4.482	5.517	4.403
855	4.442	5.423	5.075
856	4.207	4.479	4.675
857	4.363	5.107	4.747
858	4.611	5.338	4.677
859	4.369	4.804	4.822
860	4.604	4.831	4.718
861	4.784	4.911	4.654
862	5.11	4.36	4.584
863	4.656	4.213	4.419
864	5.236	4.919	5.369
865	4.892	4.458	5.112
866	4.412	5.35	4.404
867	5.044	5.036	4.828
868	4.596	4.936	4.547
869	4.757	4.98	4.646
870	4.663	5.163	4.623
871	4.545	4.972	4.41
872	5.091	4.961	4.47
873	4.231	4.913	4.593
874	5.015	5.037	4.385
875	4.871	5.405	4.518
876	5.042	5.131	4.507
877	4.667	5.792	4.621
878	4.705	5.681	4.402
879	4.885	5.674	4.823
880	4.854	5.616	4.768
881	5.143	5.856	4.648
882	4.723	5.654	4.802
883	4.451	5.603	4.645
884	4.66	5.089	4.742
885	4.709	5.624	4.959
886	4.094	5.564	4.986
887	4.529	5.639	5.086
888	4.866	4.979	5.024
889	4.869	5.298	4.819
890	4.755	5.524	4.676
891	4.795	5.582	5.154
892	4.964	5.336	4.702
893	4.277	5.342	4.577
894	4.216	5.414	4.951
895	4.656	5.168	4.617
896	4.673	5.377	5.023
897	4.681	5.24	4.858
898	4.952	5.485	4.785
899	4.89	5.759	5.108
900	4.811	5.688	5.378
901	4.767	5.157	5.297
902	4.992	5.678	4.916
903	4.626	5.521	5.185
904	4.672	5.773	4.434
905	4.862	5.646	4.827
906	4.92	5.609	5.211
907	5.111	5.518	5.748
908	5.113	5.346	5.482
909	4.983	5.607	5.519
910	5.099	5.619	5.685
911	4.991	5.959	5.475
912	4.969	5.818	5.708
913	5.272	5.916	5.707
914	5.257	5.944	5.715
915	4.992	5.819	5.545
916	4.998	5.691	5.709
917	5.026	5.301	5.638
918	5.121	5.704	5.691
919	5.016	5.875	5.537
920	5.211	5.882	5.374
921	5.066	6.135	5.525
922	4.995	6.168	5.521
923	4.997	5.684	5.558
924	5.117	5.622	5.494
925	4.971	5.756	5.642
926	5.132	5.201	5.284
927	4.84	5.204	5.499
928	4.979	5.467	5.573
929	5.153	5.493	5.433
930	5.035	5.728	5.583
931	5.205	4.886	5.593
932	5.096	5.352	5.652
933	4.795	5.296	5.593
934	4.863	5.512	5.708
935	5.102	5.381	5.643
936	4.763	5.622	5.849
937	5.303	5.185	5.6
938	5.121	5.562	5.648
939	5.311	5.813	5.746
940	4.905	5.666	5.609
941	5.212	5.912	5.725
942	5.01	5.72	5.657
943	5.103	5.866	5.678
944	5.212	5.926	5.675
945	4.922	5.866	5.583
946	5.258	5.945	5.755
947	5.226	5.884	5.837
948	5.338	5.696	5.767
949	5.185	5.825	5.713
950	5.016	5.769	5.866
951	5.358	5.151	5.864
952	5.182	4.818	5.697
953	5.004	4.986	5.648
954	5.28	4.969	5.688
955	5.207	5.153	5.844
956	4.78	5.641	5.819
957	5.209	5.602	5.766
958	5.113	5.595	5.757
959	5.082	5.635	5.876
960	5.134	5.592	5.632
961	4.952	5.462	5.852
962	4.915	5.527	5.812
963	5.023	5.428	5.827
964	5.002	5.636	5.741
965	5.23	5.643	5.84
966	4.935	5.662	5.669
967	4.81	5.596	5.935
968	5.148	5.686	5.869
969	4.966	5.449	5.793
970	5.18	4.232	5.615
971	4.907	4.551	5.864
972	5.021	4.565	5.765
973	4.848	4.241	5.659
974	4.973	4.231	5.499
975	5.218	4.001	5.845
976	5.043	5.217	5.769
977	4.943	5.44	5.835
978	5.204	5.167	5.879
979	5.315	5.103	5.711
980	5.349	5.091	5.88
981	5.55	5.161	5.713
982	5.673	5.736	5.944
983	5.249	5.518	5.691
984	5.128	5.479	5.732
985	5.154	5.593	5.952
986	5.521	5.575	6
987	5.028	5.449	5.885
988	5.093	5.6	5.969
989	5.078	5.318	5.708
990	5.279	5.686	5.491
991	4.973	5.454	5.65
992	5.259	5.221	5.699
993	5.185	5.276	5.784
994	5.229	5.288	5.935
995	5.414	5.632	5.653
996	4.951	5.48	5.506
997	5.069	5.224	5.846
998	5.061	5.187	5.835
999	5.075	5.781	5.808
1000	5.1	5.032	5.905
1001	5.016	5.267	5.971
1002	4.978	5.185	5.866
1003	5.036	5.228	5.696
1004	5.005	5.101	5.921
1005	4.966	5.337	5.894
1006	4.985	5.277	5.763
1007	5.066	5.249	5.762
1008	5.126	5.311	5.771
1009	4.932	5.227	5.98
1010	5.197	5.104	5.87
1011	4.989	4.973	5.527
1012	4.985	5.624	5.817
1013	5.076	5.782	5.572
1014	5.013	5.646	5.639
1015	5.081	5.221	5.461
1016	5.165	5.708	5.482
1017	4.988	5.648	5.573
1018	5.013	5.359	5.421
1019	5.119	5.428	5.44
1020	5.313	5.786	5.327
1021	5.142	5.237	5.374
1022	5.043	5.681	5.391
1023	4.936	5.462	5.578
1024	5.193	5.512	5.54
1025	5.425	5.296	5.553
1026	5.246	5.709	5.46
1027	5.122	5.547	5.548
1028	4.912	5.457	5.706
1029	5.02	5.454	5.664
1030	5.077	5.637	5.804
1031	5.015	5.509	5.586
1032	5.076	5.374	5.539
1033	5.128	5.664	5.856
1034	5.299	5.623	5.711
1035	5.006	5.583	5.625
1036	5.041	5.7	5.441
1037	5.164	5.482	5.559
1038	5.18	5.651	5.488
1039	4.916	5.692	5.471
1040	5.122	5.636	5.505
1041	4.987	5.629	5.463
1042	4.894	5.725	5.638
1043	5.237	5.674	5.514
1044	5.025	5.415	5.552
1045	5.163	5.688	5.394
1046	5.177	5.484	5.268
1047	5.13	5.679	5.458
1048	5.02	5.739	5.656
1049	5.136	5.722	5.592
1050	5.28	5.864	5.406
1051	5.425	5.436	5.389
1052	5.182	5.535	5.484
1053	5.046	5.622	5.52
1054	5.223	5.812	5.443
1055	4.966	5.703	5.522
1056	5.034	5.467	5.383
1057	5.123	5.421	5.479
1058	5.077	5.488	5.55
1059	5.004	5.486	5.352
1060	5.109	5.592	5.626
1061	5.284	5.714	5.396
1062	5.05	5.349	5.39
1063	5.157	5.676	5.439
1064	4.995	5.816	5.433
1065	4.978	5.694	5.493
1066	4.975	5.628	5.627
1067	5.262	5.991	5.473
1068	5.248	5.615	5.392
1069	5.194	5.734	5.47
1070	5.109	5.647	5.296
1071	4.974	5.733	5.499
1072	5.103	5.548	5.633
1073	5.11	5.717	5.513
1074	5.106	5.444	5.465
1075	5.185	5.684	5.514
1076	4.987	5.752	5.39
1077	4.922	5.637	5.66
1078	5.125	5.625	5.465
1079	5.138	5.706	5.592
1080	5.22	5.773	5.43
1081	5.175	5.788	5.404
1082	5.291	5.791	5.635
1083	5.387	5.93	5.432
1084	5.131	5.716	5.611
1085	5.346	5.865	5.613
1086	5.113	5.477	5.42
1087	5.04	5.477	5.411
1088	5.081	5.437	5.469
1089	5.125	5.737	5.542
1090	5.23	5.522	5.616
1091	4.698	5.604	5.508
1092	5.106	5.813	5.651
1093	5.073	5.498	5.582
1094	5.235	5.555	5.636
1095	5.041	5.465	5.521
1096	5.217	5.635	5.345
1097	4.841	5.712	5.447
1098	5.177	5.593	5.418
1099	5.335	5.575	5.262
1100	5.12	5.869	5.985
1101	4.977	5.62	5.61
1102	5.002	5.716	5.694
1103	4.933	5.523	5.551
1104	5.022	5.699	5.593
1105	4.974	5.574	5.561
1106	5.243	5.605	5.631
1107	5.256	5.54	5.544
1108	5.184	5.32	5.635
1109	5.215	5.357	5.617
1110	5.244	5.441	5.45
1111	5.023	5.465	5.476
1112	4.991	5.078	5.617
1113	5.011	5.148	5.378
1114	4.969	5.309	5.503
1115	4.861	5.182	5.323
1116	5.027	5.084	5.453
1117	5.08	5.408	5.55
1118	4.961	5.44	5.547
1119	5.059	5.154	5.514
1120	5.126	5.12	5.397
1121	4.959	5.379	5.436
1122	5.004	4.995	5.425
1123	5.009	5.314	5.447
1124	5.194	5.066	5.354
1125	5.104	5.236	5.594
1126	5.252	5.116	5.351
1127	5.057	5.486	5.456
1128	5.192	5.11	5.461
1129	5.063	5.428	5.493
1130	5.094	5.25	5.354
1131	5.137	5.455	5.527
1132	5.379	5.475	5.349
1133	5.15	5.881	5.446
1134	5.308	5.078	5.353
1135	5.196	5.241	5.433
1136	5.225	5.946	5.345
1137	5.158	5.846	5.316
1138	5.128	6.148	5.527
1139	5.091	6.084	5.472
1140	5.278	5.923	5.567
1141	5.162	5.985	5.372
1142	5.181	5.88	5.351
1143	5.036	5.836	5.593
1144	5.244	5.534	5.56
1145	4.975	5.865	5.696
1146	5.331	6.014	5.178
1147	5.22	5.962	5.127
1148	5.024	5.988	5.384
1149	5.226	5.828	5.467
1150	5.049	5.867	5.25
1151	5.144	6.083	5.043
1152	5.145	5.768	5.019
1153	5.259	5.898	5.544
1154	5.261	6.09	5.508
1155	5.132	5.743	5.306
1156	5.719	5.87	5.25
1157	5.352	5.277	5.442
1158	5.156	5.367	5.346
1159	5.295	5.183	5.464
1160	5.024	5.292	5.446
1161	5.447	5.251	5.295
1162	5.279	4.931	5.338
1163	5.067	5.507	5.405
1164	5.293	5.503	5.523
1165	5.282	5.315	5.506
1166	4.958	5.345	5.378
1167	5.419	5.421	5.619
1168	5.078	5.346	5.268
1169	5.096	5.535	5.37
1170	5.211	5.159	5.476
1171	5.38	5.163	5.532
1172	5.597	5.345	5.391
1173	5.823	4.552	5.282
1174	5.799	4.082	4.995
1175	5.829	4.56	5.225
1176	5.644	4.514	5.135
1177	6.014	4.658	5.168
1178	5.381	4.366	5.351
1179	5.292	4.964	5.134
1180	5.328	4.742	5.687
1181	5.333	4.934	5.23
1182	5.414	5.229	5.422
1183	5.264	4.86	5.202
1184	5.351	4.958	5.371
1185	5.217	4.684	5.372
1186	5.316	4.53	5.549
1187	5.447	4.54	5.334
1188	5.467	4.789	5.273
1189	5.704	5.264	5.264
1190	6.033	5.834	5.448
1191	5.79	5.653	5.474
1192	6.077	6.003	5.224
1193	6.035	5.797	5.24
1194	5.911	5.624	5.268
1195	5.701	5.622	5.355
1196	5.93	5.553	5.346
1197	5.813	5.744	5.114
1198	5.894	5.359	4.952
1199	5.869	5.857	5.491
1200	5.922	5.7	5.58
1201	5.747	5.781	5.658
1202	6.023	5.768	5.443
1203	5.856	5.641	5.282
1204	6.016	5.804	5.351
1205	5.67	5.472	5.473
1206	5.38	4.654	5.407
1207	5.179	5.026	5.377
1208	4.999	5.042	5.341
1209	5.229	5.151	5.231
1210	4.955	5.115	5.31
1211	5.166	5.221	5.514
1212	5.18	5.7	5.378
1213	5.142	5.451	5.313
1214	5.017	5.363	5.302
1215	5.164	5.361	5.294
1216	5.261	5.925	5.383
1217	5.115	5.733	5.231
1218	5.009	5.746	5.602
1219	5.382	5.557	5.524
1220	5.307	6.149	5.443
1221	4.952	5.807	5.519
1222	5.283	5.456	5.381
1223	5.103	4.969	5.398
1224	5.345	5.19	5.294
1225	5.054	5.271	5.282
1226	5.217	5.008	5.201
1227	5.025	5.274	5.334
1228	5.207	5.295	5.264
1229	5.135	5.4	5.188
1230	5.315	5.202	5.56
1231	5.171	5.213	5.21
1232	4.921	5.254	5.499
1233	5.226	5.432	5.33
1234	5.241	5.331	5.188
1235	5.553	5.779	5.174
1236	5.459	5.459	5.066
1237	5.466	5.234	5.31
1238	5.769	5.405	5.127
1239	5.515	5.321	5.214
1240	5.534	5.373	5.258
1241	5.575	5.928	5.447
1242	5.686	5.258	4.934
1243	5.764	5.27	5.484
1244	5.626	5.415	5.448
1245	5.113	5.806	5.743
1246	5.461	5.412	5.787
1247	5.831	5.139	5.534
1248	5.761	5.167	5.656
1249	5.615	5.167	5.517
1250	5.203	5.662	5.527
1251	5.162	5.035	5.279
1252	4.92	5.419	5.413
1253	5.297	5.25	5.619
1254	5.275	5.093	5.698
1255	5.065	5.266	5.586
1256	5.212	5.28	5.309
1257	5.314	4.97	5.565
1258	5.367	5.937	5.718
1259	5.106	5.15	5.526
1260	5.231	5.904	5.592
1261	5.215	6.058	5.565
1262	5.244	5.795	5.576
1263	5.203	5.686	5.474
1264	5.275	5.924	5.584
1265	5.293	5.886	5.696
1266	5.268	6.065	5.49
1267	5.049	5.936	5.462
1268	5.066	6.106	5.5
1269	5.074	5.805	5.465
1270	5.371	6.007	5.614
1271	4.745	5.951	5.46
1272	5.254	5.485	5.777
1273	5.261	5.975	5.434
1274	5.141	6.004	5.401
1275	5.347	5.914	5.499
1276	5.171	5.815	5.545
1277	4.96	6.009	5.832
1278	5.237	5.907	5.7
1279	5.236	5.864	5.7
1280	5.169	5.691	5.592
1281	5.189	6.213	5.494
1282	5.214	5.878	5.549
1283	5.13	5.931	5.628
1284	5.4	5.879	5.659
1285	5.209	5.935	5.544
1286	5.149	5.927	5.441
1287	5.098	5.771	5.483
1288	4.938	5.866	5.394
1289	5.199	5.842	5.475
1290	5.079	5.934	5.481
1291	5.237	5.919	5.434
1292	5.215	5.911	5.43
1293	5.217	5.817	5.613
1294	5.176	6.107	5.571
1295	5.361	6.099	5.643
1296	5.397	5.993	5.824
1297	4.998	5.633	5.505
1298	5.112	5.957	5.747
1299	5.313	5.832	5.663
1300	5.263	5.783	5.644
1301	5.259	6.039	5.517
1302	5.118	6.056	5.27
1303	5.082	5.825	5.402
1304	5.153	5.507	5.523
1305	5.187	5.924	5.699
1306	5.096	5.95	5.484
1307	5.189	5.951	5.501
1308	5.131	5.991	5.53
1309	5.227	5.775	5.545
1310	5.232	4.608	5.539
1311	5.156	4.803	5.5
1312	5.115	4.714	5.565
1313	5.126	5.066	5.475
1314	5.356	4.624	5.518
1315	5.227	4.849	5.683
1316	5.07	4.95	5.601
1317	5.156	4.755	5.523
1318	5.141	4.965	5.693
1319	4.978	4.85	5.408
1320	4.98	4.776	5.488
1321	5.227	4.796	5.524
1322	5.128	4.779	5.574
1323	5.219	4.839	5.621
1324	5.068	4.708	5.631
1325	5.109	4.746	5.513
1326	5.202	4.656	5.662
1327	5.199	4.838	5.66
1328	5.093	4.554	5.637
1329	5.018	4.614	5.617
1330	5.275	4.73	5.566
1331	5.219	4.985	5.524
1332	5.263	4.851	5.66
1333	5.311	4.627	5.606
1334	5.225	5.045	5.508
1335	5.078	5.733	5.567
1336	5.246	5.824	5.458
1337	5.016	5.971	5.67
1338	5.194	5.728	5.545
1339	5.213	5.789	5.507
1340	5.206	5.624	5.655
1341	5.147	5.86	5.555
1342	5.052	5.783	5.511
1343	4.897	6.008	5.558
1344	5.068	5.809	5.497
1345	5.2	5.856	5.785
1346	4.928	5.64	5.726
1347	4.968	5.607	5.749
1348	5.134	5.941	5.47
1349	4.865	5.742	5.802
1350	4.892	5.528	5.764
1351	4.994	5.798	5.611
1352	5.065	5.055	5.669
1353	4.853	5.741	5.647
1354	4.995	5.384	5.539
1355	5.057	4.523	5.57
1356	5.144	4.955	5.644
1357	5.269	4.749	5.475
1358	5.253	4.756	5.723
1359	5.014	4.882	5.733
1360	5.123	4.989	5.573
1361	5.022	4.914	5.535
1362	4.996	5.034	5.519
1363	5.395	5.054	5.461
1364	5.288	4.887	5.521
1365	5.117	4.828	5.495
1366	4.961	4.855	5.525
1367	5.069	4.934	5.57
1368	5.001	4.994	5.513
1369	5.026	4.952	5.394
1370	5.165	5.024	5.601
1371	4.933	4.831	5.609
1372	5.095	5.074	5.673
1373	5.002	5.114	5.501
1374	5.134	4.946	5.482
1375	4.826	5.075	5.598
1376	4.947	4.854	5.52
1377	4.947	4.924	5.574
1378	5.08	5.113	5.39
1379	5.252	4.71	5.565
1380	4.987	4.894	5.654
1381	5.099	5.112	5.464
1382	5.099	5.006	5.537
1383	5.008	4.942	5.361
1384	5.303	4.981	5.515
1385	5.02	5.126	5.659
1386	5.072	4.841	5.446
1387	5.143	4.972	5.549
1388	5.163	5.004	5.627
1389	4.832	4.846	5.587
1390	4.972	4.866	5.671
1391	4.991	4.71	5.489
1392	5.114	4.919	5.373
1393	4.979	4.797	5.44
1394	4.933	4.761	5.638
1395	5.106	4.948	5.465
1396	4.898	4.958	5.562
1397	5.027	4.684	5.613
1398	4.824	5.054	5.75
1399	4.996	5.149	5.49
1400	4.916	4.928	5.424
1401	4.97	4.848	5.483
1402	4.911	4.771	5.589
1403	4.835	4.926	5.604
1404	4.949	5.035	5.686
1405	5.016	4.901	5.596
1406	4.796	5.038	5.605
1407	4.855	5.009	5.431
1408	4.973	4.963	5.692
1409	4.957	4.831	5.688
1410	5.258	4.959	5.598
1411	5.098	4.824	5.573
1412	5.077	4.962	5.585
1413	5.174	4.981	5.853
1414	5.272	4.892	5.631
1415	5.306	4.651	5.547
1416	5.195	4.686	5.491
1417	5.085	4.735	5.417
1418	4.916	4.845	5.666
1419	4.979	4.842	5.529
1420	5.349	4.834	5.546
1421	5.031	4.958	5.597
1422	5.067	4.922	5.523
1423	5.242	4.57	5.649
1424	5.206	4.52	5.582
1425	5.104	4.414	5.663
1426	5.165	4.633	5.554
1427	5.251	4.508	5.524
1428	4.937	4.722	5.391
1429	5.167	4.438	5.479
1430	5.061	4.636	5.552
1431	5.182	4.501	5.526
1432	5.136	4.687	5.617
1433	5.143	4.917	5.44
1434	5.325	5.338	5.433
1435	5.152	5.682	5.513
1436	5.068	5.166	5.485
1437	5.17	5.366	5.484
1438	5.111	5.043	5.596
1439	5.03	5.219	5.464
1440	5.374	5.162	5.64
1441	4.987	5.296	5.576
1442	5.126	5.529	5.462
1443	5.184	5.336	5.697
1444	5.101	5.506	5.492
1445	5.217	5.808	5.633
1446	5.036	5.833	5.433
1447	5.186	5.735	5.365
1448	4.979	5.569	5.66
1449	5.022	5.56	5.506
1450	5.035	5.715	5.462
1451	5.177	5.252	5.519
1452	5.257	5.31	5.496
1453	4.701	5.37	5.567
1454	5.327	4.794	5.537
1455	5.106	5.312	5.5
1456	5.283	5.633	5.342
1457	5.565	5.495	5.523
1458	5.085	5.07	5.562
1459	4.927	5.184	5.607
1460	4.968	5.484	5.553
1461	5.064	4.916	5.512
1462	5.04	5.123	5.49
1463	4.992	4.899	5.624
1464	5.041	5.523	5.546
1465	5.155	5.018	5.468
1466	5.07	5.249	5.479
1467	5.153	5.105	5.655
1468	5.169	5.802	5.602
1469	5.254	5.286	5.561
1470	5.012	5.373	5.462
1471	5.049	5.046	5.355
1472	5.16	5.209	5.258
1473	5.166	5.453	5.296
1474	5.211	4.784	5.359
1475	5.07	5.474	5.304
1476	5.22	5.41	5.13
1477	5.128	5.693	5.325
1478	5.077	5.446	5.207
1479	5.204	5.398	5.349
1480	5.279	5.216	5.278
1481	5.09	5.133	5.453
1482	4.859	5.26	5.504
1483	5.179	5.789	5.141
1484	5.306	4.902	5.377
1485	5.059	4.822	5.45
1486	5.097	4.875	5.338
1487	5.153	4.862	5.659
1488	5.164	5.026	5.546
1489	5.201	4.848	5.419
1490	5.211	5.076	5.696
1491	5.133	5.031	5.342
1492	5.242	4.944	5.42
1493	5.074	5.173	5.433
1494	5.092	5.189	5.549
1495	5.037	4.912	5.184
1496	5.109	5.065	5.134
1497	5.035	4.877	5.356
1498	5.211	4.888	5.577
1499	5.104	4.846	5.574
1500	4.881	4.789	5.661
1501	5.172	4.638	5.592
1502	5.001	4.457	5.547
1503	5.146	4.884	5.664
1504	5.005	4.563	5.44
1505	5.252	4.758	5.549
1506	5.318	4.84	5.134
1507	5.128	5.091	5.222
1508	4.938	4.532	5.323
1509	5.073	4.975	5.465
1510	5.133	5.18	5.39
1511	5.229	5.026	5.363
1512	5.144	4.782	5.6
1513	5.279	4.88	5.645
1514	5.131	5.045	5.838
1515	4.964	5.186	5.611
1516	4.986	4.986	5.578
1517	5.416	4.684	5.089
1518	5.167	4.961	5.187
1519	5.151	4.59	5.241
1520	5.209	4.742	5.208
1521	5.001	5.068	5.501
1522	5.43	5.093	5.712
1523	4.947	5.412	5.554
1524	4.96	4.911	5.646
1525	4.935	4.867	5.36
1526	5.161	4.967	5.264
1527	5.102	5.086	5.53
1528	5.297	5.016	5.604
1529	5.117	4.91	5.372
1530	5.058	4.99	5.57
1531	4.923	5.078	5.329
1532	5.183	4.515	5.368
1533	5.007	4.901	5.57
1534	5.054	4.698	5.612
1535	5.169	4.907	5.467
1536	5.171	4.953	5.03
1537	5.285	5.028	5.584
1538	5.086	5.391	5.251
1539	4.998	4.984	5.591
1540	5.143	5.267	5.619
1541	5.239	4.956	5.29
1542	5.084	4.974	5.3
1543	5.193	5.427	5.526
1544	5.396	5.234	5.357
1545	5.19	4.994	5.64
1546	5.038	5.62	5.198
1547	5.155	5.69	5.258
1548	5.229	5.321	5.23
1549	4.955	5.493	5.255
1550	5.295	5.358	5.178
1551	5.178	5.443	5.238
1552	5.11	5.394	5.089
1553	5.225	5.267	5.19
1554	5.207	5.459	5.212
1555	5.315	4.568	5.32
1556	5.223	4.558	5.367
1557	5.159	5.307	5.343
1558	5.009	5.235	5.663
1559	5.077	5.341	5.605
1560	5.092	5.2	5.579
1561	5.079	5.474	5.738
1562	5.121	5.487	5.354
1563	5.128	5.303	5.198
1564	4.968	5.422	5.244
1565	5.034	5.398	5.582
1566	5.165	5.361	5.449
1567	5.194	5.33	5.43
1568	5.253	5.331	5.309
1569	4.931	5.289	5.389
1570	5.195	5.296	5.429
1571	5.34	5.332	5.45
1572	5.174	5.251	5.566
1573	5.052	5.405	5.57
1574	5.376	5.786	5.427
1575	5.173	5.506	5.355
1576	5.178	5.502	5.534
1577	5.425	6.045	5.286
1578	5.167	5.496	5.359
1579	5.387	6.026	5.224
1580	5.236	6.015	5.467
1581	5.041	5.87	5.257
1582	5.246	5.276	5.478
1583	5.355	5.261	5.308
1584	5.309	5.855	5.531
1585	5.144	5.843	5.48
1586	5.223	6.154	5.38
1587	5.211	5.354	5.386
1588	5.283	5.361	5.282
1589	5.11	5.944	5.684
1590	5.291	5.801	5.55
1591	5.02	6.046	5.705
1592	5.06	5.668	5.576
1593	5.219	5.406	5.503
1594	5.148	5.217	5.423
1595	4.992	5.329	5.631
1596	5.261	5.241	5.699
1597	5.178	5.349	5.56
1598	5.138	5.332	5.461
1599	5.067	5.167	5.532
1600	5.108	5.341	5.577
1601	5.185	5.407	5.336
1602	5.287	5.164	5.635
1603	4.937	5.396	5.581
1604	5.063	5.532	5.599
1605	5.047	5.283	5.588
1606	5.403	5.656	5.396
1607	5.076	5.175	5.23
1608	5.187	5.279	5.601
1609	5.107	5.339	5.373
1610	5.239	5.317	5.378
1611	5.017	5.267	5.558
1612	5.183	5.325	5.565
1613	5.026	5.404	5.679
1614	5.106	5.497	5.331
1615	5.145	5.262	5.394
1616	5.231	5.145	5.587
1617	5.18	5.332	5.606
1618	5.2	5.227	5.473
1619	4.973	5.265	5.371
1620	5.191	5.302	5.314
1621	5.074	5.337	5.316
1622	5.193	5.446	5.302
1623	5.115	5.072	5.411
1624	4.953	5.446	5.372
1625	4.882	4.859	5.701
1626	4.911	5.332	5.483
1627	4.963	5.493	5.313
1628	4.843	5.519	5.41
1629	5.096	5.04	5.475
1630	4.847	5.591	5.61
1631	5.05	5.727	5.29
1632	5.17	5.263	5.631
1633	5.18	5.776	5.509
1634	5.386	5.395	5.445
1635	5.186	5.2	5.517
1636	5.251	5.435	5.399
1637	5.171	5.188	5.635
1638	5.108	5.399	5.51
1639	5.109	5.451	5.436
1640	4.939	5.176	5.421
1641	5.107	5.351	5.283
1642	5.145	5.068	5.545
1643	5.067	5.635	5.43
1644	5.247	5.571	5.341
1645	5.037	5.636	5.507
1646	5.029	5.54	5.263
1647	5.119	5.594	5.572
1648	5.256	5.61	5.447
1649	5.208	5.458	5.518
1650	5.241	4.449	5.542
1651	5.137	4.469	5.63
1652	5.351	4.415	5.335
1653	5.062	4.455	5.606
1654	5.051	4.09	5.249
1655	5.242	4.149	5.15
1656	5.337	4.628	5.245
1657	5.226	4.238	5.331
1658	5.209	5.118	5.447
1659	5.301	5.451	5.444
1660	5.202	4.964	5.136
1661	5.084	4.792	5.557
1662	5.215	4.953	5.39
1663	5.28	5.056	5.076
1664	5.173	5.69	5.408
1665	5.174	5.6	5.323
1666	5.149	5.398	5.165
1667	5.146	5.483	5.426
1668	5.212	5.149	5.487
1669	5.052	5.221	5.452
1670	5.09	5.383	5.3
1671	5.366	5.636	5.37
1672	5.658	5.427	5.576
1673	5.549	5.419	5.537
1674	5.32	5.387	5.565
1675	5.413	5.272	5.625
1676	5.539	5.326	5.66
1677	5.246	5.341	5.492
1678	5.258	5.236	5.368
1679	5.269	5.462	5.527
1680	5.372	5.221	5.643
1681	4.85	5.267	5.702
1682	5.259	5.26	5.52
1683	5.088	5.417	5.477
1684	5.124	5.34	5.436
1685	5.294	5.333	5.15
1686	5.165	5.283	5.198
1687	5.17	5.416	5.304
1688	5.257	5.238	5.46
1689	5.282	5.306	5.22
1690	5.106	5.43	5.129
1691	5.12	5.271	5.043
1692	4.999	5.258	5.402
1693	5.485	5.233	5.196
1694	5.164	5.287	5.405
1695	5.19	5.281	5.077
1696	4.959	5.214	5.367
1697	4.941	5.373	5.206
1698	5.31	5.244	5.167
1699	5.049	5.206	5.397
1700	5.059	5.298	5.244
1701	5.155	5.033	5.396
1702	4.959	5.017	5.236
1703	5.16	5.347	5.094
1704	5.203	5.081	5.403
1705	5.133	5.119	5.04
1706	5.331	5.622	5.222
1707	5.173	4.987	4.984
1708	5.832	4.578	5.265
1709	5.429	5.052	5.368
1710	5.767	5.072	5.64
1711	5.585	5.24	5.445
1712	5.358	5.044	5.373
1713	5.084	4.818	5.352
1714	5.509	5.189	5.551
1715	5.72	5.116	5.515
1716	5.597	4.837	5.408
1717	5.658	5.158	5.518
1718	5.875	5.24	5.373
1719	5.727	5.488	5.68
1720	5.966	5.16	5.494
1721	5.802	5.026	5.48
1722	5.999	5.303	5.385
1723	5.689	5.071	5.374
1724	5.965	5.185	5.419
1725	5.751	5.365	5.465
1726	5.696	5.294	5.505
1727	6.051	5.157	5.284
1728	5.765	5.196	5.218
1729	5.369	5.225	5.405
1730	5.14	5.259	5.269
1731	5.254	5.114	5.09
1732	5.331	5.048	5.156
1733	5.196	5.103	5.456
1734	4.983	5.058	5.476
1735	5.114	5.328	5.49
1736	5.757	5.495	5.247
1737	5.453	5.396	5.369
1738	5.35	5.513	5.447
1739	5.13	4.32	5.561
1740	5.073	4.387	5.406
1741	5.057	4.334	5.413
1742	5.625	4.589	5.372
1743	5.229	4.537	5.203
1744	5.032	4.647	5.428
1745	4.803	5.332	5.447
1746	4.852	4.786	5.392
1747	5.092	5.498	5.273
1748	4.916	5.026	5.306
1749	5.15	4.724	5.536
1750	4.79	4.612	5.194
1751	4.976	5.507	5.139
1752	4.761	4.724	5.678
1753	4.943	5.441	5.382
1754	4.871	5.549	5.281
1755	5.116	5.535	5.564
1756	5.142	5.407	5.012
1757	4.885	5.272	5.197
1758	5.095	5.393	5.247
1759	5.224	4.505	5.523
1760	5.24	4.5	5.102
1761	5.319	4.379	5.088
1762	5.081	4.629	5.043
1763	5.236	4.201	5.102
1764	5.161	5.458	5.386
1765	5.288	5.224	5.452
1766	5.29	5.224	5.511
1767	5.158	5.66	5.394
1768	5.088	4.503	5.32
1769	4.89	4.504	5.543
1770	5.166	5.003	5.436
1771	5.144	4.647	5.59
1772	5.146	4.873	5.421
1773	5.266	4.738	5.394
1774	5.178	4.872	5.393
1775	5.222	4.379	5.432
1776	5.065	4.739	5.276
1777	4.875	5.346	5.305
1778	4.921	4.868	5.47
1779	5.549	5.309	5.475
1780	5.8	5.572	5.335
1781	5.776	4.722	5.556
1782	5.654	5.127	5.156
1783	5.436	5.15	5.191
1784	5.55	4.832	5.171
1785	5.846	4.703	5.178
1786	4.987	4.769	5.254
1787	5.092	4.767	5.474
1788	5.148	4.78	5.345
1789	4.961	4.426	5.4
1790	4.998	4.678	5.28
1791	5.364	4.86	5.47
1792	5.162	4.66	5.452
1793	5.632	4.745	5.715
1794	5.284	4.578	5.698
1795	5.371	4.564	5.231
1796	4.88	4.758	5.555
1797	5.067	4.685	5.498
1798	5.363	4.768	5.46
1799	5.312	4.93	5.49
1800	5.202	4.486	5.544
1801	5.329	4.713	5.534
1802	5.131	4.736	5.542
1803	5.324	4.523	5.577
1804	5.3	4.87	5.568
1805	5.288	4.57	5.397
1806	5.057	4.741	5.32
1807	5.053	4.338	5.512
1808	5.099	4.85	5.421
1809	5.173	4.806	5.405
1810	5.192	4.512	5.404
1811	5.269	4.757	5.445
1812	5.08	4.568	5.347
1813	5.34	4.733	5.337
1814	5.281	4.475	5.494
1815	5.013	4.417	5.277
1816	5.14	4.629	5.444
1817	4.884	4.579	5.384
1818	5.203	4.543	5.399
1819	5.191	4.529	5.427
1820	5.117	4.882	5.466
1821	5.046	4.651	5.222
1822	5.572	5.612	5.421
1823	5.639	5.124	5.373
1824	6.022	5.675	5.503
1825	5.809	5.493	5.408
1826	6.011	5.527	5.463
1827	5.603	5.096	5.268
1828	5.936	5.607	5.499
1829	5.748	5.532	5.504
1830	5.517	4.558	5.596
1831	4.792	4.859	5.536
1832	4.945	4.56	5.661
1833	4.766	4.544	5.755
1834	4.969	4.523	5.226
1835	5.198	4.501	5.577
1836	5.088	4.575	5.38
1837	4.846	4.503	5.535
1838	5.217	4.656	5.477
1839	5.122	4.687	5.429
1840	4.997	5.049	5.626
1841	5.12	4.511	5.527
1842	5.292	4.681	5.28
1843	5.25	4.484	5.504
1844	5.037	4.683	5.613
1845	5.064	4.694	5.652
1846	5.034	4.507	5.404
1847	4.934	4.543	5.66
1848	5.002	5.004	5.525
1849	5.216	5.072	5.403
1850	5.141	5.201	5.493
1851	5.056	4.676	5.572
1852	5.097	5.191	5.422
1853	5.003	4.988	5.58
1854	4.889	4.995	5.469
1855	5.017	4.885	5.614
1856	5.204	4.981	5.592
1857	5.059	5.069	5.468
1858	4.998	4.759	5.558
1859	4.971	4.728	5.504
1860	5.152	4.826	5.579
1861	5.056	4.691	5.585
1862	5.052	4.773	5.267
1863	5.368	4.913	5.683
1864	5.878	4.487	5.42
1865	5.563	4.858	5.753
1866	5.218	4.828	5.476
1867	4.762	4.981	5.384
1868	4.846	4.898	5.234
1869	4.784	4.78	5.616
1870	4.815	5.043	5.802
1871	4.855	4.895	5.487
1872	4.788	4.997	5.599
1873	5.092	4.583	5.494
1874	4.827	4.967	5.539
1875	4.899	4.981	5.186
1876	5.182	5.082	5.25
1877	5.227	4.904	5.594
1878	5.064	4.955	5.624
1879	5.333	4.775	5.458
1880	5.233	5.055	5.475
1881	5.196	4.971	5.502
1882	5.379	4.866	5.579
1883	5.387	4.933	5.478
1884	5.355	4.907	5.598
1885	5.628	5.049	5.406
1886	5.531	5.03	5.584
1887	5.475	4.936	5.677
1888	5.465	4.891	5.663
1889	5.257	4.705	5.722
1890	5.355	4.938	5.571
1891	5.226	4.667	5.756
1892	5.24	4.58	6.014
1893	5.256	4.789	5.651
1894	5.169	4.613	5.451
1895	5.167	5.044	5.496
1896	5.015	4.712	5.715
1897	4.968	5.011	5.67
1898	5.165	4.885	5.753
1899	5.131	4.908	5.389
1900	5.212	4.682	5.589
1901	5.242	4.81	5.4
1902	5.242	4.61	5.627
1903	5.466	5.005	5.151
1904	5.079	4.573	5.445
1905	5.095	4.697	5.539
1906	4.996	4.896	5.451
1907	4.929	5.185	4.945
1908	5.226	4.517	4.992
1909	5.265	4.941	5.106
1910	5.185	4.681	5.434
1911	5.005	4.814	5.372
1912	5.108	4.679	5.488
1913	6.018	5.202	5.359
1914	5.762	5.101	5.459
1915	5.858	5.09	5.488
1916	6.064	5.081	5.287
1917	5.946	4.781	5.416
1918	5.796	5.1	5.103
1919	5.452	4.81	5.122
1920	5.357	5.016	5.126
1921	5.18	5.055	5.066
1922	4.985	4.862	5.189
1923	5.265	5.02	5.047
1924	5.222	4.878	4.868
1925	5.236	5.021	5.309
1926	4.985	4.945	5.188
1927	5.874	5.066	5.327
1928	6.193	4.95	5.348
1929	5.722	4.934	5.2
1930	5.735	5.05	5.389
1931	5.871	4.784	5.14
1932	5.842	4.877	5.079
1933	5.817	5.008	5.343
1934	5.721	5.064	5.235
1935	5.798	5.073	5.282
1936	5.863	4.99	5.19
1937	5.749	4.971	5.263
1938	5.834	5.076	5.202
1939	5.737	4.805	5.293
1940	5.797	4.965	5.266
1941	5.54	4.792	5.398
1942	5.607	4.987	5.292
1943	5.868	4.948	5.378
1944	5.687	5.011	5.268
1945	5.911	4.973	5.136
1946	5.688	4.786	5.151
1947	5.808	5.003	5.24
1948	5.874	4.828	5.276
1949	5.873	4.759	5.057
1950	5.865	4.866	5.123
1951	5.749	4.815	5.161
1952	5.828	4.875	5.294
1953	5.964	4.821	5.328
1954	5.884	5.017	5.124
1955	5.832	5.238	5.041
1956	5.732	5.077	5.274
1957	5.922	4.906	5.072
1958	5.815	4.882	5.287
1959	5.984	5.048	5.211
1960	5.77	5.016	5.427
1961	5.701	5.077	5.248
1962	5.686	4.948	5.128
1963	5.774	5.024	5.148
1964	5.758	4.955	5.382
1965	5.823	4.896	5.114
1966	5.699	5.014	5.31
1967	5.591	5.079	5.138
1968	5.796	5.172	5.205
1969	5.791	4.815	5.224
1970	5.689	5.04	5.009
1971	5.802	5.079	5.149
1972	5.805	5.024	5.251
1973	5.862	5.007	5.274
1974	5.858	4.931	5.296
1975	5.706	4.824	5.264
1976	5.452	5.216	5.063
1977	5.949	4.979	5.205
1978	5.555	5.114	5.058
1979	5.741	4.909	5.149
1980	5.812	5.364	5.251
1981	5.396	5.088	5.324
1982	5.766	5.049	4.844
1983	5.886	5.18	5.102
1984	5.747	5.265	4.987
1985	5.922	5.158	5.206
1986	5.836	5.112	5.124
1987	5.892	5.103	4.988
1988	5.833	5.04	5.155
1989	5.646	5.102	5.142
1990	5.64	5.253	5.41
1991	5.693	5.007	5.019
1992	5.769	5.007	5.242
1993	5.794	4.987	5.221
1994	5.826	5.081	5.312
1995	5.786	5.274	5.227
1996	5.787	5.059	5.086
1997	5.811	5.312	5.306
[truncated: 2,003 more rows]

## Sheet: Appendix Fig. S4D
ITC values
ΔH	ΔG	-TΔS		One sample t test	ΔH	ΔG	-TΔS
-0.866	-8.67	-7.8		t, df	t=2.733, df=4	t=32.75, df=4	t=7.849, df=4
-2.38	-7.93	-5.54		P value (two tailed)	0.0523	<0.0001	0.0014
-0.227	-8.36	-8.13		P value summary	ns	****	**
-3.67	-7.38	-3.71		Significant (alpha=0.05)?	No	Yes	Yes
-1.2	-7.53	-6.32

## Sheet: Appendix Fig. S4F
Molecular Dynamics RMSD
frame#	Prot_CA				Lig_wrt_Protein
0	0	0	0	0	0	0	0	0
1	1.409	1.171	0.932	1.556	1.361	1.045	1.363	2.032
2	1.679	1.574	1.176	1.671	1.271	1.15	1.218	1.732
3	1.637	1.576	1.656	1.722	1.632	1.37	2.129	1.57
4	1.748	1.335	1.386	1.752	1.889	1.932	2.377	1.967
5	1.604	1.926	1.326	1.541	2.279	1.946	3.389	1.397
6	1.68	1.576	1.432	1.762	2.828	2.291	3.562	2.23
7	1.741	1.67	1.456	1.807	1.937	2.06	3.714	2.468
8	1.864	1.494	1.515	1.917	1.561	2.082	3.796	2.433
9	1.591	1.983	1.482	1.649	2.232	2.907	3.521	1.854
10	1.831	1.776	1.414	1.661	2.287	2.877	3.316	2.135
11	1.754	1.91	1.557	1.652	2.746	2.802	3.3	2.074
12	1.663	1.794	1.188	1.754	2.864	3.184	2.973	1.727
13	1.502	1.742	1.443	1.853	2.939	3.02	4.1	2.172
14	1.455	1.988	1.38	1.717	2.862	2.917	3.874	1.94
15	1.425	1.565	1.534	1.999	3.346	3.154	2.58	2.05
16	1.466	1.615	1.379	1.798	2.906	2.77	3.418	2.078
17	1.783	1.668	1.492	1.612	3.141	2.942	2.67	1.683
18	1.686	1.999	1.509	1.664	3.171	3.405	3.011	1.717
19	1.656	1.927	1.422	2.083	3.029	3.001	3.031	2.272
20	1.751	2.417	1.577	1.93	3.225	3.211	2.871	2.093
21	1.574	2.099	1.527	1.948	2.341	3.53	3.424	1.836
22	1.279	2.113	1.635	1.844	2.812	3.281	3.175	2.122
23	1.364	2.088	1.533	2.167	3.174	2.956	3.517	2.193
24	1.622	1.833	1.687	1.844	2.981	3.077	2.667	1.751
25	1.428	2.376	1.556	2.065	2.924	2.925	2.2	2.459
26	1.927	2.168	1.76	2.184	2.209	3.177	4.039	2.264
27	1.978	2.199	1.698	1.977	3.108	3.384	3.675	1.963
28	1.511	2.244	1.817	2.049	2.6	2.985	3.148	1.93
29	1.457	2.04	1.677	2.02	2.91	2.916	3.128	2.181
30	1.635	2.801	1.614	1.934	2.387	3.424	3.836	1.705
31	1.568	2.577	1.71	1.804	2.164	3.3	3.771	1.656
32	1.859	2.796	1.705	1.863	2.499	3.183	3.547	1.968
33	1.627	2.614	1.571	1.778	2.399	3.34	4.079	2.209
34	1.956	2.586	1.692	1.9	2.525	3.232	3.887	1.503
35	1.761	2.661	1.549	2.016	2.262	3.809	3.666	1.668
36	1.703	2.475	1.827	1.999	2.3	3.386	3.23	1.969
37	1.749	2.594	1.586	2.07	2.236	3.562	3.745	1.418
38	1.741	2.614	1.699	2.1	2.155	4.044	3.723	2.236
39	1.811	2.542	1.712	1.963	1.98	3.168	3.369	1.812
40	1.944	2.625	1.776	1.762	2.189	4.302	2.928	1.47
41	1.766	2.549	1.81	1.85	2.358	3.277	2.909	1.687
42	1.813	2.573	1.855	2.097	2.455	3.338	3.303	1.591
43	1.996	2.621	1.848	1.978	2.063	3.352	3.274	1.893
44	1.855	2.653	1.869	1.805	2.022	3.118	3.432	1.643
45	1.999	2.651	1.775	2.009	2.178	3.42	3.115	1.828
46	1.943	2.745	1.672	1.879	1.553	4.621	3.415	1.42
47	1.885	2.706	1.672	2.199	2.159	4.414	3.34	1.719
48	1.827	2.664	1.586	2.041	2.519	4.835	3.026	1.973
49	1.869	2.533	1.562	2.051	2.378	4.722	3.117	1.454
50	1.908	2.668	1.524	2.105	1.765	3.613	3.476	1.805
51	1.912	2.607	1.454	1.832	2.032	4.71	3.177	1.672
52	1.675	2.72	1.432	1.722	1.579	4.395	3.202	1.901
53	1.908	2.488	1.405	1.699	1.887	3.385	3.08	1.797
54	2.018	2.545	1.393	1.737	2.503	3.924	3.178	1.924
55	2.203	2.772	1.349	1.809	2.089	3.716	3.062	1.574
56	2.221	2.674	1.32	1.81	2.068	3.178	3.084	1.595
57	2.061	2.682	1.378	1.983	2.083	3.423	3.555	1.32
58	2.052	2.497	1.301	2.062	2.537	3.621	3.353	1.507
59	1.89	2.607	1.195	1.803	2.822	4.639	2.914	2.036
60	2.081	2.434	1.202	2.201	3.029	3.806	2.58	1.999
61	1.984	2.571	1.326	1.878	2.357	3.937	2.993	1.31
62	1.973	2.598	1.278	1.954	2.838	3.937	3.022	1.571
63	1.785	2.571	1.315	1.775	2.834	3.265	2.744	1.606
64	1.973	2.745	1.391	1.915	2.647	3.183	2.774	1.799
65	2.171	2.673	1.382	2.14	2.685	3.584	3.332	1.352
66	1.881	2.649	1.391	2.169	2.306	3.588	3.117	1.369
67	2.128	2.765	1.463	1.913	2.709	3.833	2.845	1.431
68	1.943	2.768	1.454	2.206	2.662	3.553	3.094	1.816
69	2.05	2.595	1.372	1.971	2.555	3.572	2.763	1.775
70	2.088	2.539	1.242	2.117	2.235	3.377	2.684	1.731
71	2.115	2.579	1.329	2.025	2.262	2.974	3.075	1.301
72	2.037	2.538	1.322	2.036	2.338	3.096	2.924	1.057
73	2.025	2.732	1.494	2.02	2.421	3.174	3.067	1.546
74	2.037	2.647	1.416	2.017	2.211	3.194	3.132	0.985
75	2.118	2.489	1.368	2.02	2.758	2.95	3.903	1.462
76	2.015	2.657	1.435	2.35	2.686	3.246	3.249	2.137
77	1.977	2.607	1.401	2.2	2.638	2.968	3.358	1.841
78	1.865	2.709	1.206	2.074	2.51	3.698	2.827	1.287
79	1.954	2.617	1.225	2.044	2.513	3.887	3.218	1.536
80	2.192	2.519	1.405	2.198	2.231	4.106	2.508	1.929
81	2.2	2.639	1.394	2.184	2.823	3.924	3.272	1.306
82	2.108	2.678	1.549	2.425	2.853	4.2	2.759	1.734
83	2.147	2.709	1.403	1.936	2.922	4.516	2.772	1.418
84	2.29	2.63	1.436	1.961	3.161	4.276	3.17	1.446
85	2.126	2.586	1.454	2.065	2.398	4.449	3.195	1.964
86	2.055	2.702	1.521	1.963	2.876	6.584	3.231	1.442
87	2.004	2.662	1.53	2.071	2.399	5.883	3.037	1.39
88	2.124	2.56	1.649	2.171	2.046	4.066	3.332	1.451
89	2.036	2.588	1.689	2.004	2.534	4.541	3.478	1.358
90	2.088	2.702	1.541	1.932	2.645	4.73	2.759	1.512
91	2.092	2.574	1.579	2.09	2.185	4.275	3.213	1.719
92	2.28	2.774	1.725	2.428	2.549	4.292	3.128	2.097
93	2.062	2.635	1.77	2.309	2.269	5.605	3.285	2.213
94	2.286	2.833	1.609	1.921	2.255	5.017	4.099	1.692
95	2.166	2.708	1.712	2.028	2.98	4.641	4.081	1.738
96	2.205	2.713	1.612	1.942	2.681	4.949	3.877	2.449
97	2.103	2.524	1.529	1.808	1.993	4.63	3.837	2.378
98	2.276	2.793	1.721	2.188	2.679	4.949	3.748	2.668
99	2.195	2.7	1.626	2.288	2.646	4.712	3.889	2.422
100	2.172	2.785	1.554	2.042	2.631	4.376	4.071	2.63
101	1.986	2.811	1.555	1.929	2.495	4.629	3.8	2.39
102	1.907	2.735	1.416	2.028	2.778	4.65	3.966	2.772
103	2.054	2.682	1.565	1.99	2.451	4.507	3.338	1.946
104	2.088	2.667	1.461	1.942	2.687	4.88	3.779	2.823
105	2.11	2.598	1.676	1.946	2.278	4.771	3.886	2.244
106	1.877	2.699	1.646	1.961	2.682	4.834	3.628	2.623
107	2.199	2.858	1.738	2.032	2.537	4.772	3.496	2.429
108	2.241	2.667	1.85	1.959	2.28	4.806	3.49	2.563
109	2.169	2.683	1.796	1.983	2.438	4.473	3.629	2.137
110	2.08	2.64	1.77	1.763	2.546	4.954	3.505	2.532
111	1.868	2.582	1.845	2.011	2.118	4.801	4.438	2.359
112	1.925	2.731	1.634	2.036	2.601	4.792	4.247	2.07
113	1.848	2.637	1.702	2.108	2.39	4.814	4.644	2.474
114	1.906	2.695	1.648	2.296	2.412	5.331	4.496	2.515
115	1.98	2.498	1.534	2.217	2.628	4.752	4.36	2.32
116	2.297	2.703	1.745	2.168	3.132	5.808	4.105	2.205
117	2.191	2.587	1.679	2.076	2.402	5.869	4.722	2.658
118	2.011	2.479	1.617	2.034	2.735	5.692	3.611	2.122
119	1.927	2.535	1.726	2.09	2.442	5.577	4.275	2.356
120	2.456	2.763	1.918	2.009	2.655	5.028	4.108	2.094
121	2.301	2.737	1.532	2.126	2.78	5.276	4.441	2.161
122	2.253	2.599	1.757	2.076	2.504	5.867	4.445	2.778
123	2.469	2.593	1.616	1.951	2.545	6.695	4.118	2.325
124	2.317	2.554	1.848	1.903	2.645	6.151	4.951	2.144
125	2.465	2.719	1.97	2.118	2.349	6.182	4.219	2.306
126	2.386	2.663	2.065	1.985	2.643	6.322	3.967	2.462
127	2.393	2.683	1.943	2.093	2.288	6.824	4.207	2.205
128	2.415	2.945	1.902	1.976	2.275	6.376	3.931	2.489
129	2.419	2.682	1.924	2.015	2.868	6.26	4.127	2.08
130	2.592	2.705	2.068	1.888	2.449	6.898	3.986	2.203
131	2.42	2.596	1.941	2.052	2.515	6.913	4.123	1.988
132	2.554	2.744	2.202	1.962	2.26	6.359	4.246	1.822
133	2.439	2.684	2.125	2.231	2.6	6.872	4.289	2.262
134	2.409	2.771	2.314	2.224	2.569	6.204	4.465	2.29
135	2.511	2.826	2.301	2.005	2.481	6.026	4.295	1.365
136	2.462	2.738	2.048	2.1	3.015	6.066	4.032	2.678
137	2.553	2.807	2.171	2.272	2.75	6.179	4.017	3.1
138	2.462	2.864	1.878	2.338	2.825	6.591	4.528	2.25
139	2.395	2.757	2.051	2.116	2.925	6.323	5.021	1.79
140	2.355	2.866	2.046	2.288	3.124	6.163	3.873	2.274
141	2.327	2.68	1.977	2.152	2.067	5.977	4.146	2.639
142	2.348	2.793	2.208	2.141	3.137	5.811	4.461	2.531
143	2.271	2.837	2.192	2.057	2.328	5.641	4.422	2.483
144	2.375	2.626	2.038	2.105	2.945	5.709	4.127	2.582
145	2.225	2.836	2.07	1.946	2.514	5.633	4.702	2.611
146	2.282	2.987	2.219	1.902	2.23	6.103	4.322	2.556
147	2.27	2.774	2.21	1.787	2.334	5.502	4.618	2.752
148	2.297	2.918	2.135	1.867	2.461	5.859	4.513	2.505
149	2.343	2.884	2.178	1.843	2.693	5.539	4.123	2.679
150	2.213	2.924	2.104	1.862	2.922	5.894	4.441	2.495
151	2.139	2.757	2.364	1.83	3.127	6.012	4.656	2.991
152	2.368	2.867	2.234	1.982	3.423	4.998	4.2	2.988
153	2.342	2.9	2.218	1.86	2.494	5.708	4.353	2.255
154	2.34	2.893	2.236	1.788	3.132	5.973	4.943	2.898
155	2.216	2.806	2.055	2.142	3.269	5.972	4.602	2.944
156	2.138	2.881	2.109	1.936	2.765	6.283	4.824	2.359
157	2.199	2.765	2.072	1.993	2.722	6.045	4.195	2.888
158	2.081	2.808	2.098	2.144	2.977	5.827	4.33	2.833
159	2.046	2.758	2.226	2.399	2.938	6.007	4.236	3.135
160	2.026	2.986	2.258	2.651	2.725	5.633	4.273	3.256
161	2.07	2.736	2.096	2.408	4.088	5.998	4.262	2.687
162	2.071	2.775	2.251	2.108	3.134	5.654	4.374	2.649
163	2.01	2.775	2.181	2.401	2.988	5.465	4.381	2.962
164	2.272	2.992	2.305	2.343	2.596	5.962	4.792	3.052
165	2.063	2.951	2.227	2.235	2.476	6.18	4.415	2.82
166	2.171	2.684	2.051	2.305	2.646	5.908	4.401	2.675
167	1.972	2.876	2.195	2.474	2.604	5.691	4.455	2.695
168	2.13	2.829	2.274	2.739	2.64	5.649	4.572	3.033
169	2.162	2.974	2.149	2.797	2.395	5.373	4.499	2.781
170	2.26	2.758	2.087	2.538	2.557	5.304	4.57	3.053
171	2.157	2.814	1.999	2.103	2.452	5.419	4.21	3.231
172	1.848	2.71	2.023	2.356	2.24	5.361	4.333	2.952
173	2.055	3.016	2.203	2.391	2.418	5.755	4.148	2.649
174	1.898	2.826	2.148	2.498	2.653	5.556	4.627	2.68
175	1.96	2.847	2.058	2.286	2.473	5.876	4.249	2.923
176	1.913	2.979	2.229	2.264	2.683	6.155	4.919	2.639
177	2.105	2.825	2.149	2.063	2.722	6.081	4.226	3.164
178	2.088	2.881	2.311	2.18	2.477	5.638	4.615	2.322
179	1.979	2.973	2.258	2.268	3.003	5.929	4.729	2.816
180	2.043	2.735	2.22	1.972	2.619	5.637	4.853	2.957
181	1.871	2.738	2.025	1.891	2.745	5.59	4.238	2.814
182	2.014	2.85	2.112	2.285	2.511	5.969	4.482	2.734
183	2.134	2.889	1.982	2.279	2.68	5.692	4.301	2.511
184	2.037	2.799	1.888	2.232	2.656	5.519	4.586	2.367
185	1.829	2.807	2.126	2.448	3.147	5.939	4.733	2.567
186	2.094	2.858	2.084	1.863	2.711	5.31	5.126	2.275
187	2.103	2.735	2.078	1.92	2.591	5.158	4.186	2.713
188	2.11	2.877	1.861	2.359	2.687	5.458	4.409	2.557
189	2.266	2.919	2.152	2.892	2.991	5.655	3.584	2.822
190	2.054	2.699	2.313	2.441	2.737	5.802	4.076	2.194
191	1.899	2.721	2.1	2.338	2.382	5.755	3.846	2.334
192	2.023	2.758	2.246	2.307	2.436	6.019	3.997	2.535
193	2.018	2.844	2.028	2.184	2.699	5.288	4.13	2.89
194	2.118	2.831	2.112	2.315	2.654	5.386	4.353	3.082
195	2.174	2.826	1.998	2.476	2.4	6.006	4.507	3.035
196	1.895	2.698	2.142	1.945	2.638	5.732	4.516	2.749
197	1.744	2.746	2.036	2.159	2.565	5.753	4.605	2.676
198	1.93	2.642	2.194	2.456	2.812	5.324	4.721	2.493
199	1.901	2.788	2.136	2.464	2.636	5.691	4.426	2.728
200	2.063	2.729	2.012	2.247	2.499	5.891	4.383	2.52
201	1.968	2.753	2.098	2.289	2.63	5.532	4.905	2.742
202	1.906	2.838	2.157	2.35	2.426	5.849	4.648	2.562
203	1.795	2.784	2.203	2.244	2.862	5.824	4.405	2.467
204	1.762	2.746	2.342	2.222	2.717	5.457	4.466	2.794
205	1.963	2.851	2.14	2.438	2.565	5.509	4.486	2.71
206	1.919	2.812	2.324	2.453	2.752	5.168	4.107	2.645
207	1.894	3.009	2.511	2.22	2.653	5.766	4.204	2.472
208	1.853	2.782	2.36	2.342	2.819	5.209	4.595	2.658
209	1.946	2.787	2.285	2.428	2.775	6.095	4.449	2.115
210	2.084	2.759	2.267	2.211	2.656	5.691	4.642	2.997
211	2.041	2.741	2.294	2.309	2.548	5.806	4.485	2.307
212	2.071	2.769	2.147	2.513	2.666	5.587	4.026	2.551
213	2.019	2.667	2.376	2.256	2.317	4.386	4.363	2.063
214	2.086	2.872	2.407	2.442	2.606	5.582	4.382	2.636
215	2.219	2.834	2.491	2.473	2.321	5.218	4.762	2.501
216	1.986	2.781	2.486	2.049	2.702	5.735	4.306	2.718
217	2.094	2.82	2.528	2.107	2.565	5.003	4.171	2.556
218	1.997	2.884	2.29	2.019	2.891	5.245	4.511	3.034
219	2.243	2.765	2.287	1.979	2.671	5.954	4.486	3.349
220	2.156	2.709	2.3	2.3	2.917	5.452	4.295	2.854
221	2.125	2.787	2.293	2.131	3.048	6.188	5.08	2.771
222	2.197	2.728	2.226	2.272	2.578	5.82	4.057	2.903
223	2.217	2.859	2.501	1.904	2.986	5.953	4.318	2.114
224	2.121	2.872	2.154	1.87	2.989	6.219	4.138	2.473
225	1.776	2.827	2.192	2.205	2.685	6.104	4.389	2.866
226	1.938	2.902	2.187	2.047	2.847	5.75	4.097	2.61
227	1.878	2.753	2.099	2.073	2.966	5.929	4.246	2.255
228	1.899	2.77	2.2	2.051	2.928	5.884	4.222	2.086
229	2.015	2.629	2.033	1.973	2.632	5.84	4.183	2.354
230	1.885	2.815	2.12	2.205	2.682	5.398	4.76	2.696
231	1.995	2.847	2.268	2.365	2.562	5.958	4.496	2.269
232	1.981	2.859	2.197	2.217	2.804	5.798	4.185	2.628
233	2.005	2.83	1.994	2.147	2.526	6.038	4.198	2.469
234	2.207	2.819	2.274	2.178	2.917	5.875	4.512	2.196
235	2.057	2.755	2.179	2.29	2.917	6.12	4.15	2.421
236	2.327	2.843	2.053	1.978	2.967	6.056	4.517	2.227
237	2.095	2.933	2.237	1.988	3.007	6.404	4.381	2.194
238	2.259	2.804	2.213	1.95	2.761	5.915	4.302	2.665
239	2.213	2.933	2.126	1.97	2.826	6.263	4.186	2.75
240	2.013	2.802	2.118	2.097	2.755	5.961	4.102	3.056
241	2.334	2.825	2.322	2.026	2.937	6.185	4.045	2.327
242	2.268	2.866	2.05	2.261	2.815	6.064	4.102	2.163
243	2.214	2.902	2.249	2.506	2.321	5.517	4.452	2.346
244	2.182	2.806	2.484	2.205	2.711	5.44	4.173	2.189
245	2.318	2.81	2.357	2.372	2.965	5.554	4.242	2.133
246	2.338	2.837	2.505	2.441	2.847	5.584	4.343	2.269
247	2.227	2.826	2.343	2.498	2.913	6.046	4.272	2.231
248	2.197	2.909	2.133	2.443	2.648	5.768	4.233	2.191
249	2.118	2.83	2.242	2.466	2.743	5.309	4.205	2.413
250	2.247	2.915	2.46	2.311	2.51	5.489	3.998	1.609
251	2.032	2.82	2.17	2.45	2.479	6.012	4.118	2.109
252	2.089	2.858	1.862	2.541	2.637	5.839	4.481	1.738
253	1.997	2.888	1.935	2.371	2.763	5.813	4.23	2.195
254	1.909	2.926	1.82	2.353	2.483	6.43	4.15	2.362
255	1.791	2.845	1.959	2.116	2.682	6.166	3.931	2.195
256	1.921	2.809	1.965	2.644	2.8	6.05	4.344	2.391
257	2.061	2.85	1.846	2.409	2.945	6.154	4.252	2.578
258	2.09	3.05	2.154	2.525	2.563	6.754	4.216	2.06
259	2.161	2.902	1.857	2.587	2.683	6.679	4.015	1.904
260	2.176	2.878	2.132	2.697	2.665	7.249	4.059	1.937
261	2.089	2.997	1.952	2.622	2.677	7.27	4.348	2.13
262	2.053	2.925	1.922	2.417	2.879	6.523	4.363	2.494
263	2.256	3.002	1.995	2.439	2.394	6.494	4.16	1.959
264	2.081	3.041	2.117	2.46	2.857	6.934	4.477	1.794
265	2.111	3.232	1.898	2.533	2.903	6.648	4.132	2.323
266	2.165	3.06	2.014	2.468	2.556	6.62	4.63	2.293
267	2.124	3.059	1.973	2.448	2.915	7.238	4.804	2.159
268	2.196	2.973	2.019	2.371	2.886	7.017	4.072	2.136
269	2.271	2.949	1.959	2.353	2.72	7.402	3.834	2.182
270	2.104	3.032	1.93	2.436	2.668	6.888	4.343	2.64
271	2.226	2.91	2.095	2.741	2.701	6.894	4.158	2.245
272	2.065	2.987	2.016	2.327	2.78	6.867	4.413	2.671
273	2.142	2.898	2.197	2.81	2.507	7.046	4.229	2.359
274	2.222	2.901	2.182	2.567	2.218	7.155	4.346	2.754
275	2.212	3.015	1.92	2.655	2.727	6.883	4.497	2.176
276	2.214	2.93	2.134	2.701	2.809	6.546	4.006	2.459
277	2.178	3.05	2.002	2.679	2.487	6.526	4.31	2.249
278	2.386	3.011	2.161	2.582	2.455	7.117	3.703	2.173
279	2.54	2.908	2.152	2.438	2.646	7.108	4.128	2.361
280	2.355	2.878	1.991	2.46	2.526	6.964	4.363	2.251
281	2.297	2.762	2.118	2.431	2.505	6.679	3.835	2.387
282	2.551	2.807	1.962	2.475	2.676	6.881	4.206	2.079
283	2.198	2.816	2.199	2.607	2.296	6.239	4.384	2.391
284	2.458	2.97	1.978	2.341	2.579	6.392	4.504	2.057
285	2.33	3.095	2.087	2.329	2.724	6.797	4.251	2.378
286	2.27	2.884	2.107	2.649	2.677	6.728	4.116	1.932
287	2.441	3.02	2.19	2.836	2.678	6.766	3.856	2.182
288	2.144	2.983	1.998	2.473	2.717	6.326	4.284	2.374
289	2.401	2.879	2.058	2.759	2.634	6.9	4.007	1.501
290	2.52	3.193	2.261	2.307	2.554	6.241	4.621	2.193
291	2.318	3.113	2.304	2.566	2.67	6.597	3.786	2.44
292	2.584	2.931	1.989	2.228	2.571	6.677	4.092	1.88
293	2.177	2.934	2.077	2.597	2.37	6.334	3.858	1.977
294	2.272	2.97	1.93	2.473	2.712	6.919	3.888	2.082
295	2.439	2.968	2.064	2.37	2.758	6.856	4.074	1.744
296	2.467	2.945	1.919	2.468	2.659	6.889	4.462	2.455
297	2.332	2.82	1.802	2.643	2.603	6.598	3.831	1.89
298	2.235	3.062	1.853	2.655	2.912	6.574	4.236	2.447
299	2.291	2.984	1.789	2.615	2.838	6.291	3.814	2.284
300	2.229	3.122	1.885	2.565	2.552	7.077	3.836	1.951
301	2.329	2.686	1.756	2.412	2.675	6.851	3.67	2.121
302	2.396	3.181	1.81	2.496	2.658	6.875	4.074	2.04
303	2.389	2.658	1.933	2.64	2.787	7.098	3.987	2.363
304	2.192	2.623	1.617	2.587	2.616	7.196	4.088	1.804
305	2.354	2.866	1.811	2.49	2.582	6.709	4.067	2.343
306	2.507	2.998	1.932	2.542	2.543	7.573	4.105	1.94
307	2.575	3.024	1.621	2.419	2.695	7.054	3.82	2.496
308	2.401	2.924	1.649	2.299	1.833	6.938	4.144	2.604
309	2.445	2.953	1.983	2.518	2.704	6.696	4.296	2.5
310	2.342	3.011	1.663	2.519	2.388	7.077	4.255	2.492
311	2.472	2.971	1.488	2.641	2.553	7.226	4.06	2.406
312	2.485	3.037	1.836	2.918	2.485	6.465	4.296	2.911
313	2.483	2.922	1.692	2.812	2.459	6.858	3.894	2.074
314	2.635	2.846	1.78	2.56	2.372	6.142	3.81	2.848
315	2.398	3.093	1.941	2.81	2.433	6.721	3.862	2.372
316	2.356	3.091	1.942	2.649	2.331	6.496	3.978	2.154
317	2.281	3.206	1.772	2.483	2.716	6.509	4.456	2.391
318	2.402	3.203	1.766	2.29	2.511	6.178	4.332	2.189
319	2.289	3.235	1.678	2.534	2.469	6.536	3.964	1.951
320	2.244	3.163	1.856	2.317	2.429	6.947	4.65	2.202
321	2.412	2.969	1.738	2.284	2.713	6.719	4.581	1.921
322	2.374	3.036	1.649	2.32	2.567	6.855	4.459	2.284
323	2.331	3.285	1.618	2.453	2.786	6.569	4.571	1.995
324	2.41	3.258	1.524	2.534	2.646	6.846	4.381	2.038
325	2.434	3.16	1.529	2.498	2.697	6.939	4.258	2.144
326	2.426	3.107	1.509	2.427	2.771	6.874	4.663	2.132
327	2.367	3.121	1.663	2.228	2.819	6.42	4.63	2.448
328	2.352	3.012	1.684	2.567	2.711	6.996	5.157	2.1
329	2.349	2.967	1.804	2.364	2.732	6.848	4.502	2.079
330	2.339	3.05	1.78	2.461	2.78	6.753	4.749	2.179
331	2.272	2.969	1.638	2.569	2.645	6.802	4.793	2.095
332	2.182	3.237	1.681	2.476	2.706	6.404	4.127	2.297
333	2.253	2.996	1.616	2.315	2.662	6.696	4.762	2.146
334	2.249	2.922	1.6	2.144	2.466	6.572	4.953	2.507
335	2.475	2.818	1.766	2.166	2.49	6.582	4.773	2.191
336	2.522	2.858	1.578	2.321	2.748	6.641	5.419	2.165
337	2.405	2.768	1.656	2.466	2.682	7.039	5.602	2.233
338	2.222	2.842	1.835	2.414	2.652	6.88	5.291	2.388
339	2.483	2.971	1.706	2.63	2.53	6.962	5.32	2.34
340	2.337	2.818	1.513	2.558	2.873	6.61	5.109	2.148
341	2.442	3.022	1.513	2.509	2.559	6.689	5.168	1.832
342	2.441	3.017	1.624	2.328	2.689	7.009	5.142	2.516
343	2.332	3.166	1.57	2.406	2.646	6.534	4.844	1.609
344	2.435	3.154	1.551	2.076	2.571	6.932	4.389	2.448
345	2.341	3.141	1.684	2.298	2.629	6.704	5.043	2.681
346	2.323	3.031	1.528	2.24	2.462	7.001	5.495	1.666
347	2.226	3.003	1.572	2.33	2.485	7.656	4.999	1.537
348	2.348	3.146	1.594	2.611	2.639	6.846	5.284	1.664
349	2.131	3.195	1.66	2.641	2.542	6.73	5.192	1.585
350	2.344	3.122	1.537	2.343	2.496	6.893	5.273	1.572
351	2.223	3.215	1.6	2.299	2.536	7.247	4.943	1.723
352	2.142	3.024	1.623	2.816	2.632	6.617	5.282	2.084
353	2.171	3.148	1.723	2.663	2.615	6.433	5.012	2.615
354	2.067	3.348	1.874	2.605	2.78	6.801	5.14	2.2
355	2.082	3.105	1.659	2.678	2.355	6.696	4.931	2.429
356	2.17	3.115	1.569	2.651	2.425	6.952	4.688	2.344
357	2.244	3.104	1.693	2.421	2.328	6.586	4.566	2.306
358	2.246	3.185	1.842	2.592	2.747	6.586	4.249	2.183
359	2.266	2.914	1.534	2.51	2.815	6.865	4.273	2.485
360	2.215	3.175	1.594	2.422	2.159	7.196	3.833	2.356
361	2.157	2.932	1.465	2.249	2.751	6.637	4.782	1.84
362	2.315	2.856	1.593	2.307	2.413	7.023	4.41	2.489
363	2.449	3.118	1.645	2.396	2.786	6.487	5.667	2.474
364	2.349	3.092	1.489	2.296	2.757	6.726	4.225	2.292
365	2.292	3.025	1.44	2.211	2.677	6.386	5.025	2.466
366	2.37	3	1.458	2.175	2.577	7.016	4.32	2.749
367	2.199	3.061	1.56	2.362	2.615	7.166	5.337	2.564
368	2.22	3.213	1.425	2.416	2.333	6.447	4.702	2.587
369	2.197	2.992	1.497	2.403	2.648	7.029	4.713	2.339
370	2.247	3.063	1.458	2.23	2.69	6.228	5.329	2.498
371	2.206	3.016	1.559	2.093	2.436	6.521	4.771	2.437
372	2.383	2.98	1.515	2.269	2.46	7.043	5.216	2.759
373	2.213	2.957	1.415	2.395	2.645	6.976	4.687	2.642
374	2.247	3.088	1.583	2.367	2.492	6.907	4.853	2.377
375	2.536	3.131	1.443	2.642	2.419	6.534	4.723	2.519
376	2.292	3.285	1.637	2.653	2.519	6.124	4.762	2.476
377	2.174	3.129	1.86	2.449	2.715	6.427	4.65	2.467
378	2.26	3.154	1.65	2.282	2.443	6.988	4.283	2.253
379	2.188	3.124	1.644	2.614	2.224	6.729	5.208	2.246
380	2.236	3.256	1.636	2.504	2.847	7.614	4.373	2.041
381	2.351	3.135	1.572	2.383	2.924	7.687	4.465	1.917
382	2.252	2.975	1.528	2.307	2.662	6.928	4.255	1.93
383	2.181	2.994	1.614	2.434	3.033	7.095	4.665	2.172
384	2.225	3.141	1.393	2.442	2.768	6.852	4.891	2.767
385	2.252	3.03	1.456	2.432	2.85	7.025	4.662	2.172
386	2.356	3.152	1.534	2.449	2.584	6.938	5.036	2.264
387	2.17	3.116	1.557	2.412	2.907	7.05	4.529	2.436
388	2.211	3.132	1.336	2.589	2.416	6.819	5.172	2.153
389	2.269	3.157	1.61	2.499	2.305	7.116	4.881	2.774
390	2.214	3.115	1.613	2.5	2.563	6.975	4.836	2.524
391	2.201	3.17	1.577	2.478	2.403	6.741	3.811	2.305
392	2.237	3.113	1.722	2.479	2.646	7.062	4.128	2.565
393	2.127	3.132	1.816	2.359	2.558	6.675	4	2.603
394	2.178	3.12	1.599	2.397	2.458	6.736	4.199	2.45
395	2.379	3.064	1.53	2.578	2.522	6.151	3.972	2.78
396	2.296	3.069	1.518	2.03	2.282	6.734	4.069	2.48
397	2.417	3.034	1.786	2.236	2.692	6.775	4.221	2.435
398	2.362	3.131	1.647	2.325	2.502	6.595	4.343	2.821
399	2.366	3.145	1.568	2.494	2.208	6.376	4.16	1.894
400	2.365	3.047	1.582	2.694	2.7	6.449	4.127	2.299
401	2.167	3.121	1.579	2.309	2.639	6.315	4.173	1.754
402	2.456	2.97	1.721	2.487	2.871	7.243	4.328	2.285
403	2.304	2.85	1.661	2.431	2.5	6.43	4.384	1.71
404	2.297	2.783	1.553	2.459	2.455	6.959	4.322	1.7
405	2.476	3.077	1.445	2.539	2.411	7.094	4.787	1.965
406	2.254	3.033	1.507	2.553	2.594	7.192	4.339	2.387
407	2.203	3.079	1.571	2.676	2.906	6.922	4.333	1.964
408	2.254	3.015	1.904	2.36	2.615	6.568	4.458	2.148
409	2.171	3.019	1.885	2.633	2.778	6.588	4.522	1.959
410	2.338	2.949	1.895	2.56	2.628	6.898	3.884	2.174
411	2.016	2.894	1.809	2.582	2.573	6.554	4.073	2.077
412	2.115	2.923	2.036	2.605	2.706	6.543	4.244	2.279
413	2.325	3.156	1.924	2.473	2.721	6.521	4.35	2.154
414	2.258	2.962	1.878	2.355	2.838	6.708	4.148	2.206
415	2.225	2.943	1.881	2.634	2.619	6.722	4.171	2.186
416	2.165	2.907	2.064	2.403	2.391	7.45	4.104	1.919
417	2.19	2.985	1.836	2.225	2.6	7.877	4.069	1.819
418	2.186	2.997	1.669	2.351	2.713	7.852	4.258	1.696
419	2.19	2.853	1.552	2.323	2.823	7.876	4.494	1.934
420	2.395	2.962	1.751	2.278	2.61	7.547	4.471	2.08
421	2.276	3.058	1.472	2.374	2.546	7.845	4.583	1.891
422	2.534	2.95	1.829	2.25	2.635	7.904	4.118	2.371
423	2.159	2.951	1.869	2.235	2.747	8.062	4.314	2.108
424	2.125	3	1.874	2.387	2.681	8.044	4.108	2.249
425	2.008	3.024	1.674	2.176	2.54	8.273	4.468	2.224
426	1.897	3.032	1.961	2.142	2.676	7.912	4.425	2.438
427	2.004	2.83	1.781	2.303	2.782	7.832	4.754	2.595
428	2.139	3.052	1.85	2.114	2.483	7.926	4.056	2.455
429	2.073	2.998	1.799	2.213	2.717	7.04	4.194	1.804
430	2.254	3.137	1.652	2.438	2.613	7.284	4.384	2.272
431	2.062	3.233	1.62	2.306	2.55	8.287	5.033	2.027
432	1.986	3.008	1.457	2.432	2.858	8.012	4.081	2.13
433	1.971	3.062	1.765	2.194	2.985	7.235	3.944	2.13
434	2.026	2.768	1.695	2.133	2.652	7.066	4.708	2.297
435	2	2.845	1.705	2.316	2.598	7.627	4.369	2.234
436	2.058	2.924	1.794	2.226	2.585	6.822	4.442	2.398
437	2.06	2.87	1.788	2.236	2.317	6.425	4.348	2.707
438	2.038	2.803	1.774	2.141	2.571	6.862	4.154	2.342
439	1.937	2.755	1.665	2.099	2.459	7.087	4.093	2.538
440	1.936	2.747	1.747	2.272	2.565	6.908	4.127	2.508
441	1.807	2.881	1.615	2.308	2.403	7.118	4.468	2.301
442	2.032	2.82	1.554	2.371	2.607	7.287	4.169	1.675
443	1.775	2.795	1.647	2.634	2.421	6.882	4.34	1.627
444	2.087	2.947	1.638	2.711	2.483	7.019	4.751	2.34
445	2.177	3.053	1.518	2.359	2.622	6.688	4.645	2.369
446	1.922	3.012	1.801	2.36	2.704	6.757	4.596	2.445
447	2.094	3.069	1.696	2.257	2.852	6.86	4.55	2.026
448	1.969	3.09	1.69	2.461	2.848	6.785	4.69	2.066
449	1.928	3.091	1.491	2.441	2.589	6.82	4.824	2.063
450	2.169	3.2	1.495	2.445	2.694	7.206	4.528	1.96
451	1.921	3.017	1.49	2.556	2.398	6.609	4.823	1.867
452	1.935	3.025	1.432	2.531	2.777	7.041	4.757	1.621
453	1.982	2.99	1.566	2.503	2.663	6.477	4.615	2.413
454	1.861	3.077	1.565	2.603	2.643	6.621	4.583	2.126
455	2.103	3.07	1.754	2.759	2.734	6.583	4.034	2.085
456	1.915	3.042	1.716	2.85	2.911	6.583	4.401	1.952
457	2.174	3.01	1.687	2.867	2.819	6.561	4.273	2.092
458	2.123	3.117	1.582	2.735	2.682	6.413	4.151	2.171
459	2.109	3.03	1.684	2.685	2.622	6.465	4.288	2.075
460	2.073	2.865	1.612	2.695	2.672	6.81	4.278	2.363
461	2.152	2.79	1.667	2.665	2.483	6.778	4.21	2.253
462	2.049	3.021	1.776	2.583	2.557	6.857	4.322	2.334
463	2.115	3.003	1.852	2.739	2.798	7.163	4.114	2.122
464	2.137	3.125	1.804	2.727	2.417	6.599	4.465	2.042
465	1.949	3.114	1.683	2.74	2.341	6.693	4.222	1.616
466	1.869	3.072	1.665	2.595	2.438	6.544	4.481	2.54
467	2.007	3.117	1.729	2.435	2.592	6.908	4.603	1.937
468	2.035	3.086	1.708	2.636	2.772	6.307	4.244	1.766
469	2.112	3.158	1.584	2.713	2.557	6.757	4.281	1.74
470	2.052	3.007	1.813	2.608	2.727	7.344	4.473	1.98
471	2.114	3.125	1.823	2.622	2.636	6.438	3.821	1.79
472	1.943	3.005	1.806	2.799	2.619	6.379	4.133	1.683
473	2.174	3.128	1.809	2.781	2.584	6.477	4.192	1.623
474	2.163	3.168	1.619	2.913	2.759	6.56	4.285	1.777
475	1.901	3.008	1.652	3.49	2.523	7.121	4.476	2.101
476	2.231	3.116	1.771	3.384	2.562	6.801	4.653	1.924
477	2.362	2.947	1.639	3.522	2.623	6.911	4.188	1.664
478	2.065	3.004	1.805	3.56	2.406	6.722	4.494	2.268
479	2.237	3.193	1.787	3.671	2.609	7.387	4.423	2.227
480	2.345	3.096	1.932	3.754	2.558	7.254	4.534	2.286
481	2.354	2.979	2.107	3.705	2.695	7.107	4.97	1.853
482	2.026	3.051	1.887	4.05	2.477	6.876	4.356	2.412
483	2.165	3.099	2.038	3.54	2.724	7.261	4.135	2.428
484	2.11	3.075	1.957	3.496	2.24	6.663	3.967	2.071
485	2.311	3.166	1.946	3.637	2.743	7.084	4.232	2.355
486	2.193	3.153	1.738	3.444	2.997	6.761	4.274	2.061
487	2.19	2.93	1.743	3.679	2.584	6.998	3.968	2.794
488	2.331	3.13	1.735	3.496	2.687	6.749	4.059	2.106
489	2.004	3.057	1.428	3.07	2.205	6.678	4.171	1.904
490	2.334	2.939	1.866	2.664	2.297	6.626	4.316	2.317
491	2.064	3.038	1.535	2.745	2.653	6.841	4.25	2.045
492	2.231	3.136	1.742	2.835	2.525	6.876	4.36	2.338
493	2.29	3.066	1.799	3.01	2.615	6.858	3.95	2.659
494	2.103	3.058	1.77	2.925	2.55	6.696	3.956	2.57
495	2.211	2.898	1.893	2.865	2.415	6.601	4.772	2.143
496	2.217	3.028	1.932	2.8	2.67	7.153	4.622	2.189
497	2.258	3.008	1.787	3.082	2.448	6.473	4.582	2.159
498	2.372	2.82	1.879	2.812	2.696	6.172	4.11	2.547
499	2.316	3.04	1.646	2.865	2.388	6.019	4.306	2.367
500	2.121	3.073	1.769	2.975	2.756	7.503	4.538	2.072
501	2.147	2.983	1.434	2.971	2.609	7.244	3.828	2.273
502	2.255	2.91	1.563	3.031	2.666	6.557	4.062	2.899
503	2.225	2.959	1.698	2.966	2.517	7.119	4.305	1.734
504	2.001	2.951	1.705	3.147	2.459	6.847	4.138	2.171
505	2.327	3.136	1.628	2.995	2.615	6.165	4.467	2.094
506	2.194	3.079	1.635	2.987	2.457	6.314	4.332	2.449
507	2.32	3.031	1.54	2.876	2.632	6.756	4.221	2.495
508	2.357	3.091	1.703	2.919	2.505	6.92	4.305	2.698
509	2.116	3.031	1.617	2.954	2.882	7.604	4.511	2.511
510	2.049	3.139	1.659	2.826	2.593	7.463	4.795	2.832
511	2.062	2.856	1.726	2.677	2.442	6.988	4.484	2.449
512	2.044	3.095	1.71	2.779	2.254	6.551	4.486	2.421
513	2.212	3.243	1.729	2.833	2.888	6.851	4.381	2.363
514	2.069	3.161	1.906	2.523	2.638	6.296	4.35	2.487
515	2.108	3.214	1.93	2.726	2.645	6.858	4.642	2.107
516	2.033	2.989	1.808	2.911	2.606	6.622	4.503	2.302
517	2.048	3.268	1.802	2.649	2.533	6.916	4.587	2.398
518	2.138	3.255	1.748	2.631	2.625	6.594	4.769	2.176
519	2.065	3.181	1.973	2.828	2.633	7.061	4.817	2.257
520	2.09	3.122	1.911	2.834	2.411	6.736	4.297	2.552
521	2.032	2.995	1.736	2.814	2.633	6.605	4.532	2.803
522	2.271	3.085	1.785	2.686	2.571	6.604	4.77	2.23
523	2.076	2.872	1.87	2.704	2.646	6.646	4.521	2.312
524	2.184	2.908	1.933	2.909	2.644	6.671	4.23	2.333
525	2.016	2.941	1.823	2.617	2.446	6.472	4.589	2.638
526	2.106	3.081	1.883	2.788	2.564	6.852	4.181	2.294
527	2.198	3.052	1.867	2.75	2.737	6.779	4.056	2.307
528	2.277	3.096	1.836	2.676	2.632	6.891	4.301	1.552
529	2.095	3.083	1.737	3.018	2.567	6.689	4.107	1.653
530	2.147	3.03	1.678	2.645	2.483	7.047	4.433	2.344
531	2.107	3.01	1.639	2.758	2.65	7.348	4.343	2.602
532	2.234	3.209	1.451	2.594	2.658	6.976	3.957	2.355
533	2.254	3.107	1.733	2.624	2.443	6.844	4.23	2.668
534	2.198	3.118	1.844	2.463	2.377	6.7	4.234	2.446
535	2.211	3.066	1.838	2.469	2.263	7.389	4.144	1.841
536	2.262	3.213	1.85	2.771	2.431	6.875	3.982	2.983
537	2.064	3.111	1.746	2.402	2.347	6.407	4.218	2.809
538	2.087	3.461	1.824	2.542	2.468	6.822	3.845	2.645
539	2.306	3.333	1.866	2.609	2.078	6.907	3.804	3.15
540	2.252	3.398	1.815	2.507	2.897	6.734	4.216	2.987
541	2.201	3.604	1.609	2.43	2.388	6.967	3.975	3.053
542	2.257	3.273	1.806	2.433	2.646	6.915	3.966	2.867
543	2.243	3.387	1.637	2.56	2.524	6.858	4.414	2.842
544	2.094	3.532	1.635	2.555	2.43	6.823	4.293	2.639
545	2.135	3.297	1.758	2.775	2.472	7.107	4.123	2.692
546	2.141	3.443	1.642	2.452	2.548	6.73	4.098	2.742
547	2.37	3.373	1.881	2.606	2.51	5.984	4.283	2.674
548	2.233	3.605	1.934	2.814	2.763	6.304	4.299	2.534
549	2.09	3.405	1.751	2.569	2.559	6.874	4.495	2.523
550	2.144	3.611	1.876	2.504	2.777	7.502	3.797	2.616
551	2.211	3.456	1.856	2.67	2.61	6.919	4.246	2.461
552	2.134	3.538	1.854	2.7	2.354	7.279	4.779	2.566
553	1.875	3.526	1.877	2.593	2.76	6.699	4.579	2.881
554	2.117	3.345	1.724	2.281	2.34	7.212	4.498	2.347
555	1.992	3.562	1.8	2.976	2.595	7.022	4.31	2.746
556	2.044	3.486	1.854	3.138	2.479	7.082	4.339	2.485
557	2.319	3.581	1.749	2.851	2.605	7.264	4.881	2.354
558	2.17	3.5	2.035	2.939	2.689	6.619	4.568	2.424
559	1.912	3.438	1.983	2.835	2.386	7.252	4.486	2.534
560	1.996	3.442	2.058	2.813	2.634	7.308	4.449	1.684
561	1.984	3.515	1.786	2.928	2.423	6.981	4.582	2.769
562	2.291	3.494	1.746	3.086	2.358	7.002	4.626	2.24
563	1.966	3.4	1.482	2.994	2.489	6.631	4.359	2.115
564	2.426	3.453	1.842	2.957	2.781	7.057	4.345	2.376
565	2.046	3.451	2.117	2.975	2.648	7.438	4.482	2.566
566	2.193	3.611	1.955	3.137	2.494	7.027	4.454	2.693
567	2.027	3.525	1.798	2.874	2.495	5.935	4.409	2.277
568	2.102	3.553	1.896	2.524	2.428	6.798	4.079	2.645
569	2.242	3.491	1.687	2.704	2.297	7.108	4.837	2.832
570	2.229	3.44	1.927	2.911	2.487	7.174	4.583	2.623
571	2.383	3.407	2.032	2.946	2.512	7.1	4.26	2.377
572	2.187	3.447	1.826	3.378	2.847	6.608	4.197	2.254
573	2.153	3.617	1.748	2.955	2.334	7.19	4.515	2.204
574	2.112	3.739	1.83	2.889	2.543	6.966	4.597	2.692
575	2.071	3.616	1.879	2.677	2.486	6.32	4.294	2.467
576	2.152	3.903	1.783	2.997	2.484	6.67	3.985	2.207
577	2.22	3.965	1.736	3.1	2.7	7.37	3.807	2.354
578	2.039	3.861	1.825	3	2.532	6.937	4.116	2.182
579	2.163	4.112	1.707	3.036	2.607	7.16	4.66	2.27
580	1.91	4.016	1.842	3.045	2.565	7.592	4.312	2.213
581	1.865	3.997	1.732	3.106	2.71	6.995	4.194	2.476
582	1.959	4.089	1.858	2.867	3.027	7.684	4.452	2.529
583	1.931	3.795	1.848	2.799	2.628	7.148	4.212	2.434
584	1.911	3.956	1.655	2.738	2.615	7.878	4.626	2.253
585	2.211	3.714	1.775	2.751	2.509	6.886	4.611	2.591
586	2.046	3.665	1.887	2.714	2.577	6.561	3.933	2.183
587	1.922	3.767	1.921	2.774	2.435	7.039	4.35	2.307
588	2.106	3.662	1.894	2.788	2.288	6.832	4.211	2.201
589	2.056	3.669	1.795	2.859	2.432	7.122	4.303	2.403
590	2.003	3.718	1.631	3.034	2.491	7.019	4.375	2.335
591	1.969	3.72	1.548	2.925	2.608	6.68	4.716	2.416
592	2.056	4.096	1.603	2.778	2.451	8.342	4.474	2.543
593	2.118	3.734	1.967	3.059	2.699	6.956	4.285	2.245
594	2.039	3.927	2.008	3.02	2.664	6.88	4.241	1.965
595	2.123	3.985	1.786	2.638	2.571	6.755	4.668	2.445
596	2.097	4.021	2.039	2.982	2.526	6.434	4.752	2.441
597	2.118	3.974	1.97	2.748	2.619	7.319	4.36	2.267
598	2.059	3.589	1.723	2.682	2.646	6.24	4.15	2.359
599	1.938	3.636	1.815	2.742	2.757	5.746	4.347	2.539
600	1.871	3.446	1.827	3.037	2.347	6.156	4.55	2.372
601	1.943	3.606	1.835	2.989	2.522	6.399	4.477	2.351
602	2.024	3.731	2.047	3.077	2.412	6.629	3.999	2.236
603	2.033	3.416	1.846	3.047	2.571	6.545	4.368	2.035
604	2.112	3.77	2.147	3.016	2.666	6.585	4.293	2.299
605	2.117	3.741	1.938	3.028	2.509	6.806	3.947	2.159
606	2.185	3.735	1.904	3.033	2.802	6.189	4.448	2.227
607	1.983	4.2	1.74	3.215	2.86	6.76	4.554	2.517
608	1.995	3.622	1.889	3.121	2.695	6.332	4.452	2.326
609	1.886	3.305	1.913	3.29	2.967	6.551	4.351	2.468
610	1.928	3.411	2.112	3.12	2.402	6.761	4.498	2.685
611	2.028	3.397	2.143	3.226	2.912	6.431	4.145	2.237
612	2.092	3.515	2.039	3.339	2.653	5.983	4.055	2.362
613	2.256	3.743	1.891	3.305	2.731	6.629	4.763	2.317
614	2.01	3.592	2.077	3.303	2.538	6.357	3.863	2.535
615	2.077	3.627	1.884	3.272	2.472	6.449	4.847	2.588
616	2.036	3.629	2.062	3.155	2.507	6.17	4.06	2.704
617	1.914	3.601	1.859	3.315	3.026	6.037	4.039	2.59
618	2.061	3.528	1.929	3.367	2.379	6.075	4.075	2.42
619	2.146	3.682	1.919	2.856	2.555	6.087	4.444	1.787
620	2.117	3.508	1.928	2.821	2.836	6.447	4.444	2.312
621	2.092	3.51	2.014	2.888	2.616	6.272	4.419	2.548
622	2.087	3.303	1.921	2.919	2.373	6.133	3.974	2.344
623	1.91	3.371	2.129	3.093	2.432	5.86	3.99	2.412
624	2.222	3.519	1.763	2.914	2.409	6.202	3.956	2.088
625	1.965	3.577	1.64	3.133	2.569	6.15	4.496	2.288
626	2.28	3.445	1.688	3.155	2.757	6.189	4.24	2.144
627	2.162	3.416	1.668	3.09	2.733	6.181	4.167	2.417
628	2.09	3.375	1.74	2.949	2.614	6.233	4.753	2.572
629	2.428	3.123	1.582	3.108	2.825	5.666	4.157	2.228
630	1.879	3.019	1.596	2.803	2.51	5.665	4.117	2.04
631	1.944	3.03	1.614	2.676	2.51	5.91	4.251	2.583
632	2.253	2.966	1.486	2.747	2.842	6.215	3.925	2.354
633	2.222	2.923	1.642	3.272	2.671	6.331	4.069	2.207
634	2.296	2.996	1.619	3.157	2.612	6.058	4.386	2.19
635	1.994	2.93	1.455	3.152	2.45	6.272	4.267	2.209
636	2.278	3.028	1.676	2.919	2.688	5.643	4.132	2.374
637	2.11	2.998	1.564	3.098	2.53	6.335	4.037	2.369
638	2.05	2.86	1.588	2.903	2.548	6.452	4.295	2.359
639	2.274	3.054	1.524	3.051	2.731	6.286	3.884	2.109
640	2.306	3.031	1.666	2.981	2.93	5.78	4.007	2.251
641	2.466	2.978	1.66	2.866	2.713	5.932	4.227	2.462
642	2.146	3.118	1.677	2.953	3.01	6.505	4.058	2.758
643	2.161	3.002	1.643	2.75	2.443	6.306	3.931	2.406
644	2.156	3.114	1.61	2.796	2.511	6.373	4.644	2.572
645	2.302	3.035	1.753	3.072	2.476	6.163	4.224	2.556
646	2.217	3.091	1.682	2.92	2.482	6.379	4.076	1.985
647	2.21	2.921	2.006	3.034	2.479	6.295	4.558	2.433
648	2.255	2.908	1.732	2.903	2.424	6.648	3.975	2.617
649	2.296	2.973	1.693	3.199	2.621	6.442	3.909	2.541
650	2.198	2.666	1.884	3.094	2.698	6.062	3.924	2.179
651	2.231	2.843	1.845	3.295	2.602	6.068	4.096	2.324
652	2.253	2.895	1.673	2.896	2.399	6.575	3.714	2.482
653	2.368	2.753	1.868	3.091	2.415	6.444	4.27	2.443
654	2.244	2.916	1.563	3.076	2.393	6.3	4.662	2.29
655	2.346	2.799	1.618	2.894	2.75	6.532	4.194	2.289
656	2.388	2.994	1.679	3.116	2.433	6.452	4.344	2.497
657	2.48	2.945	1.608	3.25	2.691	6.481	4.407	2.341
658	2.428	2.914	1.768	3.221	2.741	6.099	4.229	2.213
659	2.365	3.288	1.703	3.174	2.477	6.068	4.153	2.376
660	2.459	3.076	1.531	2.962	2.378	6.469	4.386	2.216
661	2.43	2.945	1.606	3.067	2.513	6.287	4.518	2.282
662	2.337	3.061	1.803	3.077	2.339	6.345	4.234	2.31
663	2.386	3.176	1.69	2.884	2.494	6.592	4.533	2.812
664	2.247	3.114	1.896	2.902	2.768	6.403	4.1	2.398
665	2.631	3.081	1.735	2.961	2.497	6.196	4.618	2.329
666	2.364	3.142	1.733	2.867	2.766	6.009	4.599	2.324
667	2.039	2.945	1.689	3.027	2.467	5.844	4.714	2.168
668	2.382	3.034	1.804	3.284	2.7	6.342	4.264	2.347
669	2.354	3.101	1.817	3.003	2.375	6.362	4.494	2.383
670	2.309	3.114	1.952	3.083	2.715	6.188	4.488	1.863
671	2.243	2.908	1.817	3.149	2.602	5.828	4.587	2.277
672	2.117	2.849	1.663	2.553	2.483	5.719	4.103	2.596
673	2.162	2.943	2.036	2.756	2.377	6.123	4.379	2.067
674	2.401	3.011	2.143	3.223	2.464	6.242	4.193	2.1
675	2.368	2.927	1.978	2.992	2.499	5.884	4.531	1.966
676	2.373	2.79	2.084	2.758	2.46	6.484	4.058	2.433
677	2.41	3.01	1.9	3.068	2.288	5.938	4.054	2.189
678	2.508	3.178	1.946	2.974	2.422	6.165	4.492	1.778
679	2.445	3.128	1.929	2.667	2.406	7.548	4.167	2.198
680	2.455	2.889	1.947	2.927	2.532	5.662	4.681	1.929
681	2.433	3.201	1.87	2.855	2.624	6.114	4.331	2.239
682	2.453	2.935	1.693	2.746	2.596	6.094	4.84	1.791
683	2.53	2.98	1.715	3.142	2.535	6.292	4.059	2.168
684	2.357	2.86	2.077	2.842	2.477	5.801	4.828	2.007
685	2.464	3.1	1.686	2.989	2.915	6.066	4.747	2.404
686	2.451	2.849	2.024	3.107	2.745	5.94	4.218	2.123
687	2.352	2.907	2.028	2.853	2.628	6.046	4.433	2.019
688	2.513	2.759	1.876	3.254	2.736	5.929	4.488	1.862
689	2.378	2.716	1.658	2.968	2.827	5.512	4.515	1.998
690	2.437	2.805	1.899	2.898	2.553	5.521	4.564	2.226
691	2.328	3.022	1.801	3.1	2.568	5.496	4.565	2.169
692	2.378	2.925	1.892	3.063	2.867	6.102	4.713	2.447
693	2.35	2.792	1.769	2.647	2.867	6.442	3.941	2.133
694	2.322	2.841	1.697	2.713	2.726	5.972	4.207	1.902
695	2.241	2.841	1.927	2.867	2.699	5.648	3.906	2.344
696	2.323	2.888	1.8	2.975	2.54	6.196	3.981	2.16
697	2.227	2.86	2.055	2.641	2.94	6.417	4.262	2.047
698	2.428	2.977	1.746	3.162	2.464	6.144	4.222	2.142
699	2.416	2.922	2.079	2.344	2.11	6.122	4.557	1.916
700	2.182	2.923	1.776	2.708	2.219	6.192	4.283	1.965
701	2.154	2.974	1.671	2.63	2.338	6.121	4.283	2.313
702	2.372	2.813	1.667	2.703	2.423	6.413	4.284	2.155
703	1.983	2.961	2.213	2.648	2.579	6.601	4.491	1.978
704	2.101	2.738	2.065	2.583	2.253	6.434	4.257	1.812
705	2.207	2.939	1.788	2.879	2.259	6.317	4.453	2.184
706	2.044	2.742	1.944	2.734	2.815	6.06	4.277	2.222
707	2.087	2.788	1.782	2.955	2.558	6.247	4.868	2.216
708	2.331	2.782	1.725	2.763	2.746	6.37	4.74	2.578
709	2.326	2.839	1.746	2.982	2.707	6.296	4.536	2.278
710	2.091	2.759	1.71	2.916	2.537	6.063	4.618	2.194
711	2.098	2.863	1.937	3.06	2.675	6.252	4.308	2.418
712	2.257	2.893	2.13	3.052	2.598	6.546	4.309	2.241
713	2.007	2.867	1.858	3.019	2.534	6.336	4.301	2.133
714	2.215	2.819	1.725	3.104	2.524	6.064	4.799	2.46
715	2.142	2.761	1.725	2.789	2.54	6.255	4.444	2.208
716	2.236	2.653	1.757	2.648	2.523	6.174	4.225	2.164
717	2.378	2.775	1.673	2.647	2.832	6.353	4.443	2.15
718	2.281	2.757	1.633	2.637	2.585	5.976	4.323	2.171
719	2.225	3.014	1.807	2.959	2.448	7.447	4.267	1.933
720	2.28	3.076	1.878	3.214	2.734	6.434	5.006	2.501
721	2.214	2.945	1.762	2.846	2.527	6.276	4.509	2.314
722	2.208	2.907	1.803	3.125	2.807	5.563	4.399	1.849
723	2.129	2.947	1.882	2.777	2.463	7.15	4.297	2.345
724	2.06	3.012	1.97	2.981	2.272	7.248	4.362	2.396
725	2.061	2.886	2.042	2.757	2.627	7.577	4.243	2.231
726	2.206	2.914	1.95	2.782	2.828	7.552	3.949	2.245
727	2.062	2.998	1.684	2.854	2.737	6.948	4.183	1.814
728	2.223	3.006	1.555	3.21	2.547	8.409	4.411	2.137
729	2.156	2.928	1.919	2.968	2.266	8.07	4.093	2.28
730	2.254	2.856	1.799	2.9	2.832	8.027	4.318	2.451
731	2.333	2.984	1.745	2.503	2.533	8.085	4.114	2.337
732	2.229	2.99	1.82	2.838	2.894	8.157	4.268	2.248
733	2.225	2.977	1.767	2.991	2.575	8.196	4.34	2.469
734	2.325	2.879	1.761	2.805	2.442	7.257	4.149	2.274
735	2.1	3.017	1.841	2.656	2.461	6.965	4.256	2.286
736	2.201	2.979	1.722	2.941	2.793	8.525	4.204	2.276
737	2.266	3.087	1.864	2.9	2.639	8.16	4.389	2.207
738	2.274	2.99	2.045	2.629	2.83	8.32	4.134	2.327
739	2.262	3.043	1.998	2.791	2.735	7.159	4.616	2.429
740	2.253	3.097	1.817	3.014	2.508	7.837	4.519	2.464
741	2.174	3.157	1.979	2.99	2.487	7.633	4.636	2.633
742	2.296	3.016	2.018	3.061	2.352	7.898	4.438	2.111
743	2.275	3.234	1.999	3.195	2.379	8.687	4.411	2.464
744	2.328	3.091	2.065	3.142	2.604	7.423	4.3	1.693
745	2.382	3.204	2.108	2.934	2.826	8.919	4.144	2.463
746	2.286	3.24	1.756	3.209	2.722	7.876	4.391	2.258
747	2.171	3.077	1.533	2.931	2.799	8.134	4.826	2.143
748	2.382	3.16	1.274	3.136	2.526	7.485	4.513	2.261
749	2.255	3.185	1.98	3.227	2.735	7.735	4.699	2.267
750	2.216	3.029	1.726	3.396	2.579	7.193	4.595	2.233
751	2.316	3.164	1.723	3.032	2.583	7.329	4.29	1.991
752	2.479	3.123	1.718	3.09	2.6	6.426	4.467	2.353
753	2.348	3.217	2.132	3.156	2.447	7.053	4.169	2.095
754	2.316	3.15	2.049	3.039	2.582	7.834	4.666	2.524
755	2.233	3.124	1.827	3.135	2.585	7.163	4.069	2.261
756	2.302	3.234	2.006	2.915	2.749	6.956	4.294	2.372
757	2.501	3.325	2.094	2.737	2.598	7.247	4.463	2.639
758	2.437	3.21	2.185	3.046	2.659	7.177	4.371	2.349
759	2.339	3.401	1.964	2.774	2.714	6.882	4.281	2.291
760	2.492	3.287	1.949	2.882	2.693	7.377	4.073	2.497
761	2.428	3.224	1.943	3.061	2.836	7.342	4.073	2.662
762	2.474	3.234	2.033	3.038	2.694	7.486	3.962	2.237
763	2.542	3.226	2.078	2.781	2.499	6.934	4.192	2.295
764	2.574	3.199	2.117	2.767	2.677	7.901	4.267	2.349
765	2.678	3.231	2.13	2.893	2.646	7.67	3.849	2.048
766	2.39	3.256	2.202	2.904	2.58	7.139	4.159	2.527
767	2.422	3.286	2.231	2.728	2.641	7.086	3.956	2.186
768	2.464	3.35	2.035	2.946	2.768	7.492	3.883	2.094
769	2.304	3.402	2.236	3.041	2.588	7.367	3.796	2.34
770	2.607	3.195	2.092	2.736	2.735	7.38	3.915	2.402
771	2.49	3.577	2.275	2.636	2.835	7.241	4.069	2.215
772	2.438	3.429	1.972	2.838	2.743	7.632	3.778	2.386
773	2.395	3.323	2.059	2.82	2.43	7.303	4.072	2.077
774	2.474	3.467	2.128	2.705	2.592	7.482	4.017	2.42
775	2.452	3.452	2.011	2.872	2.477	7.109	4.252	2.234
776	2.455	3.366	2.112	2.67	2.709	7.146	4.189	2.105
777	2.447	3.451	2.112	2.927	2.736	6.976	3.98	2.546
778	2.495	3.366	1.838	2.828	2.72	7.313	4.593	2.326
779	2.537	3.352	1.741	2.923	2.855	6.995	4.266	2.33
780	2.476	3.212	1.726	2.606	2.845	7.524	4.792	2.43
781	2.307	3.425	1.611	2.741	2.718	7.307	4.68	1.835
782	2.399	3.415	1.774	2.741	2.535	7.62	4.641	2.278
783	2.44	3.389	1.766	2.689	2.835	6.913	4.455	1.919
784	2.273	3.306	2.031	2.713	2.787	7.122	4.068	1.93
785	2.288	3.521	1.813	2.812	2.776	6.89	4.168	2.133
786	2.453	3.342	1.964	2.794	2.699	7.704	4.11	2.544
787	2.604	3.403	1.968	2.875	2.68	7.503	4.082	2.164
788	2.498	3.233	1.786	2.581	2.74	6.938	4.029	2.277
789	2.702	3.308	1.864	2.781	2.902	7.051	4.555	2.105
790	2.602	3.284	1.899	2.805	2.598	6.827	4.344	2.129
791	2.671	3.368	2.127	2.695	2.574	6.946	4.202	2.597
792	2.824	3.502	2.04	2.533	2.667	6.827	4.28	2.326
793	2.478	3.47	1.941	2.566	2.625	6.98	4.366	1.946
794	2.535	3.301	2.079	2.995	2.55	7.265	4.193	1.859
795	2.46	3.253	1.75	2.561	2.552	7.431	4.984	2.082
796	2.628	3.446	1.845	2.843	2.662	6.965	4.48	2.206
797	2.547	3.26	1.742	2.836	2.508	6.67	4.437	2.342
798	2.452	3.566	1.78	2.606	2.629	6.826	4.583	2.301
799	2.56	3.295	1.92	2.634	2.784	7.655	4.41	2.555
800	2.534	3.313	1.863	2.602	2.649	7.426	4.275	2.343
801	2.751	3.186	1.938	2.543	2.571	7.151	3.841	2.019
802	2.685	3.186	1.899	2.563	2.899	6.878	4.498	2.032
803	2.664	3.274	1.76	2.85	3.034	6.936	4.363	2.314
804	2.431	3.167	1.983	2.49	2.568	7.268	4.585	2.036
805	2.627	3.307	1.936	2.652	2.542	7.162	4.209	1.982
806	2.537	3.353	1.738	2.77	2.75	7.261	4.274	2.01
807	2.568	3.265	1.852	2.826	2.672	6.933	4.691	2.05
808	2.66	3.221	1.769	2.614	2.574	6.82	4.218	2.206
809	2.531	3.184	1.627	2.587	2.633	7.112	4.347	2.165
810	2.478	3.306	1.959	2.515	2.584	6.863	4.473	2.162
811	2.664	3.376	1.76	2.686	2.635	6.815	4.479	1.939
812	2.629	3.279	1.724	2.659	2.819	6.912	4.557	2.512
813	2.554	3.345	2.008	2.608	2.69	7.32	4.434	2.481
814	2.552	3.345	1.848	2.752	2.455	7.026	4.489	2.125
815	2.538	3.279	1.961	2.709	2.414	7.247	4.581	1.809
816	2.245	3.054	1.811	2.575	2.707	6.97	4.507	2.323
817	2.425	3.228	1.724	2.8	2.431	6.959	4.968	1.877
818	2.588	3.221	1.715	2.581	2.767	6.899	4.922	2.492
819	2.558	3.18	2.112	2.781	2.75	7.152	4.69	2.229
820	2.475	3.042	1.819	2.676	2.947	6.966	4.391	2.051
821	2.49	3.199	1.851	2.795	2.884	6.847	4.164	2.214
822	2.395	3.174	1.852	2.705	2.771	6.56	4.38	2.177
823	2.551	3.163	1.79	2.872	2.69	7.676	4.209	2.279
824	2.413	3.092	1.672	2.914	2.469	7.75	4.32	2.046
825	2.451	3.041	1.88	2.895	2.741	7.425	4.26	2.339
826	2.428	3.012	2.315	2.938	2.666	6.835	4.383	2.338
827	2.592	3.194	2.229	2.83	2.657	7.033	4.054	2.078
828	2.414	3.206	2.222	3.016	3.002	6.938	4.351	2.466
829	2.728	3.159	2.31	2.821	2.889	7.162	4.508	1.971
830	2.347	3.055	2.052	3.013	2.656	6.747	4.671	2.091
831	2.497	3.072	2.01	2.739	2.435	6.944	4.18	2.313
832	2.477	3.137	2.19	2.832	2.497	7.156	4.119	2.59
833	2.418	3.079	2.226	2.806	2.621	5.566	4.137	1.457
834	2.383	3.244	2.183	2.787	2.635	5.348	3.928	2.098
835	2.329	2.899	2.099	2.751	2.187	6.255	4.582	2.378
836	2.332	2.986	1.962	2.681	2.478	6.865	4.227	2.277
837	2.127	3.131	2.177	3.014	2.775	5.846	4.402	2.052
838	1.965	3.2	2.01	2.967	2.561	7.227	3.997	2.212
839	2.375	3.204	2.091	2.815	2.79	7.391	3.916	2.346
840	2.357	3.12	1.715	2.754	2.622	7.688	4.19	2.052
841	2.414	3.076	1.929	2.526	2.559	8.249	4.718	2.403
842	2.481	3.198	2.309	2.733	2.44	8.601	4.602	1.697
843	2.348	3.163	1.816	2.792	2.906	7.423	4.281	1.956
844	2.206	3.116	1.927	2.672	2.588	8.453	4.335	1.949
845	2.203	3.024	2.216	2.873	2.74	7.867	4.363	2.072
846	2.5	3	2.226	2.828	2.765	8.146	4.694	1.831
847	2.364	3.063	1.961	2.731	2.355	7.708	4.111	2.139
848	2.542	3	2.086	2.72	2.346	7.942	4.418	2.086
849	2.371	3.198	1.877	2.684	2.494	7.853	3.857	2.29
850	2.485	3.011	1.788	2.543	2.635	7.925	3.987	2.318
851	2.396	3.039	1.881	2.974	2.679	8.192	4.278	2.142
852	2.35	2.941	1.953	2.813	3.241	7.318	4.159	2.418
853	2.215	3.104	1.989	3.089	2.532	8.05	3.934	2.139
854	2.415	3.022	2.076	3	2.492	8.217	3.957	2.165
855	2.63	3.1	2.118	2.755	2.812	8.25	3.796	1.93
856	2.465	3.15	2.103	2.886	2.364	7.765	3.718	2.092
857	2.25	3.009	2.144	2.662	2.676	8.265	3.525	2.003
858	2.28	2.884	1.818	2.855	2.61	7.688	3.977	2.152
859	2.406	3.045	1.834	3.084	2.629	7.833	3.819	2.015
860	2.342	3.257	1.95	3.152	2.736	6.658	3.934	2.503
861	2.346	3.126	1.851	2.796	2.815	7.865	3.916	2.066
862	2.551	3.129	1.925	2.853	2.583	7.61	4.044	1.874
863	2.504	3.328	1.938	2.971	2.475	7.168	4.42	1.836
864	2.314	3.1	1.887	3.154	2.418	7.44	4.508	2.274
865	2.422	3.304	1.958	3.077	2.567	7.006	4.526	2.192
866	2.532	3.042	2.126	2.766	2.931	7.557	4.124	2.007
867	2.726	3.12	1.955	2.983	2.449	7.994	3.818	2.379
868	2.525	3.035	1.874	3.006	2.52	8.666	4.365	2.042
869	2.59	3.1	1.969	3.015	2.612	7.467	4.246	2.208
870	2.382	3.21	1.9	3.077	2.881	7.258	4.127	2.216
871	2.455	3.095	2.044	2.983	2.996	7.261	3.956	2.246
872	2.349	3.155	1.973	2.977	2.598	7.257	4.318	2.362
873	2.34	3.086	2.025	2.923	2.938	7.453	4.075	2.244
874	2.374	3.015	2.006	3.007	2.413	7.919	4.171	2.312
875	2.409	3.152	2.048	3.015	2.464	7.211	4.092	2.014
876	2.244	3.108	2.02	2.872	2.711	7.079	4.135	2.278
877	2.315	3.071	2.232	2.881	2.625	7.836	4.157	2.056
878	2.651	3.138	2.089	3.107	2.676	6.991	4.158	2.146
879	2.524	3.03	2.211	3.153	2.801	7.264	4.051	1.946
880	2.416	3.229	2.041	2.897	2.938	7.201	4.298	2.071
881	2.34	3.188	2.045	2.961	2.829	7.28	3.902	2.116
882	2.426	3	2.008	3.051	2.605	7.817	3.922	2.13
883	2.568	3.293	2.191	2.904	2.806	6.64	3.977	2.609
884	2.731	3.324	2.282	3.048	3.164	7.291	4.253	1.91
885	2.945	3.187	2.101	3.15	2.814	5.948	4.294	1.902
886	3.022	3.159	1.964	3.318	3.085	7.348	4.09	2.234
887	2.684	3.086	2.03	3.23	2.749	6.809	4.103	2.028
888	2.586	3.197	1.898	3.271	2.654	6.792	4.37	2.044
889	2.744	3.224	2.013	2.941	2.522	7.241	4.049	2.451
890	2.873	3.096	2.048	3.191	3.042	7.064	4.587	2.329
891	2.918	3.204	2.087	2.927	2.688	7.007	4.207	2.483
892	2.944	3.196	2.236	2.942	2.817	7.332	4.401	2.418
893	2.881	3.219	2.14	3.251	2.884	7.388	4.306	2.075
894	2.949	3.062	2.069	3.095	3.08	7.607	4.668	1.963
895	2.809	3.165	2.158	2.871	3.098	6.936	4.607	2.139
896	2.626	3.176	2.299	3.091	2.873	7.115	3.739	1.984
897	2.489	3.045	2.403	3.276	2.605	6.619	4.066	2.071
898	2.567	3.156	2.232	3.228	2.594	7.278	4.245	2.138
899	2.707	3.185	2.327	2.979	3.012	7.13	4.079	2.119
900	2.745	3.165	2.434	3.185	2.865	6.94	3.682	2.146
901	2.648	3.109	2.572	3.108	2.799	7.302	3.675	2.293
902	2.638	3.301	2.397	3.199	2.76	7.861	4.126	2.202
903	2.598	3.044	2.349	3.318	2.624	7.123	3.8	1.997
904	2.873	3.087	1.912	3.199	2.784	8.048	4.013	2.326
905	2.687	3.117	2.001	3.277	2.696	8.03	3.708	2.173
906	2.772	3.17	1.841	2.643	2.506	8.237	3.587	2.18
907	2.807	3.21	2.136	2.946	2.444	7.382	3.623	2.385
908	2.374	3.192	1.945	3.155	2.563	6.276	4.358	2.387
909	2.371	3.068	2.051	3.107	2.977	7.164	3.655	2.52
910	2.181	3.109	2.047	3.088	2.806	6.638	3.942	2.181
911	2.229	3.148	1.941	3.101	2.663	7.449	4.144	2.556
912	2.086	3.181	2.009	3.079	3.046	6.745	3.962	2.003
913	2.202	3.075	2.011	3.124	3.43	6.748	4.004	2.201
914	2.227	3.044	2.097	2.967	3.171	6.631	4.255	1.961
915	2.312	3.107	1.997	3.043	3.214	7.34	3.599	1.979
916	2.488	3.137	2.026	3.083	3.144	6.94	4.325	1.909
917	2.477	2.89	1.928	3.073	3.756	7.118	3.968	2.096
918	2.505	3.029	1.909	2.96	2.949	7.209	3.985	2.193
919	2.484	3.095	1.783	2.985	3.946	6.684	4.293	2.392
920	2.434	3.137	1.97	3.041	3.421	7.17	3.886	2.276
921	2.494	3.035	2.108	2.958	3.461	6.054	3.924	2.257
922	2.484	3.123	2.053	3.085	3.4	6.426	3.818	2.371
923	2.532	3.025	1.93	3.252	3.727	6.532	4.219	2.2
924	2.506	3.148	2.024	3.216	3.493	6.671	3.939	2.121
925	2.498	3.106	2.137	3.149	3.228	6.313	4.927	2.102
926	2.54	2.963	1.951	3.029	3.22	6.37	4.34	2.184
927	2.404	2.903	1.894	3.182	3.342	6.609	4.376	2.392
928	2.473	2.834	1.884	3.38	3.525	6.732	4.42	2.183
929	2.508	2.8	1.916	3.143	3.321	5.99	4.227	2.092
930	2.369	2.984	1.907	3.471	3.073	6.169	3.951	2.303
931	2.497	2.85	2.058	3.103	3.025	6.536	4.598	2.464
932	2.489	2.956	1.94	3.264	3.263	6.23	4.304	2.203
933	2.529	2.864	1.946	3.381	3.673	6.392	3.866	2.326
934	2.589	3.085	1.981	3.365	3.508	6.043	4.455	2.124
935	2.549	2.994	1.948	3.217	3.599	6.106	4.142	2.132
936	2.337	3.196	2.003	2.717	3.521	5.921	4.331	2.297
937	2.442	2.811	2.057	3.113	3.526	6.378	4.064	1.937
938	2.525	2.825	1.999	2.973	3.456	6.273	4.317	2.08
939	2.434	2.948	2.034	3.057	3.585	6.617	4.062	2.431
940	2.567	2.997	2.111	3.076	3.627	6.368	4.604	2.602
941	2.582	3.028	2.036	3.04	3.648	6.71	4.638	2.22
942	2.484	2.732	1.938	2.699	3.814	6.676	4.203	2.313
943	2.696	2.814	2.002	2.882	3.74	6.024	4.037	2.138
944	2.692	2.754	1.971	2.868	3.737	6.458	3.894	2.136
945	2.612	2.765	1.905	2.954	3.401	6.618	4.17	2.573
946	2.623	2.782	2.023	2.708	3.422	6.513	4.229	2.189
947	2.611	2.803	2.018	2.84	3.65	7.029	3.88	2.051
948	2.806	3.041	2.076	2.778	3.287	6.279	4.388	2.078
949	2.755	2.804	2.058	3.132	3.657	6.711	4.406	2.094
950	2.729	2.742	1.905	2.944	3.413	6.432	4.336	2.29
951	2.829	2.818	2.02	2.921	3.217	6.474	4.435	2.007
952	2.812	2.893	1.96	3.136	3.655	6.484	4.225	2.043
953	2.696	2.827	2.1	2.924	3.157	6.687	4.236	1.838
954	2.794	2.958	2.073	2.94	3.313	6.54	4.509	2.542
955	2.792	2.848	2.151	2.905	3.633	6.377	4.072	2.208
956	2.833	2.737	2.072	2.942	3.291	6.368	4.126	1.733
957	2.683	2.821	2.103	2.926	3.69	6.271	4.219	1.724
958	2.834	2.774	2.019	2.781	3.58	6.685	4.658	2.033
959	2.672	2.679	2.224	3.045	2.975	6.646	4.306	2.006
960	2.836	2.652	2.007	2.731	3.193	6.379	4.299	2.041
961	2.54	2.876	2.121	2.71	3.357	5.522	4.368	1.986
962	2.492	2.891	1.967	3.002	3.483	6.506	4.313	1.939
963	2.85	2.776	1.967	2.948	3.401	6.27	4.356	2.133
964	2.674	2.896	1.968	2.605	3.57	6.425	4.47	2.414
965	2.458	2.955	1.982	2.699	3.398	6.732	3.825	2.079
966	2.748	3.021	2.072	2.746	3.428	6.8	4.334	1.807
967	2.616	2.919	1.986	2.997	3.773	7.05	4.23	1.761
968	2.768	2.914	2.142	2.643	3.454	6.404	4.217	1.749
969	2.784	3.202	2.008	3.002	3.05	6.263	4.317	1.576
970	2.652	3.197	1.962	2.793	3.372	6.252	4.062	1.777
971	2.601	3.168	1.879	2.85	3.435	6.453	4.011	1.669
972	2.558	3.215	1.792	2.988	3.062	6.468	4.316	1.767
973	2.547	3.062	1.893	3.02	3.596	6.486	4.037	1.872
974	2.581	2.915	1.866	2.756	3.379	6.298	3.922	2.085
975	2.593	2.979	1.964	3.105	3.144	6.545	4.586	2.171
976	2.53	3.13	1.897	3.304	3.002	6.632	4.114	2.191
977	2.558	3.126	2.031	2.822	3.39	6.537	4.249	2.364
978	2.585	3.205	1.833	2.956	3.252	6.671	4.129	1.873
979	2.578	3.146	1.996	3.262	3.697	6.321	4.427	1.899
980	2.455	3.171	2.11	2.958	3.396	6.587	4.435	2.053
981	2.539	3.151	1.997	2.675	3.276	6.271	4.661	2.1
982	2.601	3.221	1.92	2.506	3.535	6.597	4.514	2.299
983	2.679	3.013	1.973	2.497	3.526	6.114	4.544	2.073
984	2.664	3.074	2.107	2.835	3.529	6.38	4.372	2.427
985	2.632	3.011	2.157	2.768	3.384	6.241	4.282	1.914
986	2.623	3.034	2.14	3.037	3.72	6.809	4.508	2.166
987	2.651	2.868	2.181	2.629	3.633	6.403	4.756	2.299
988	2.682	3.01	2.039	2.886	3.302	6.203	4.483	2.338
989	2.678	2.959	2.319	2.663	3.246	6.045	4.355	2.497
990	2.752	2.952	2.125	2.704	3.093	6.266	3.959	1.875
991	2.757	2.868	2.233	2.775	3.275	6.182	4.409	1.99
992	2.797	3.019	1.999	2.82	3.243	6.066	4.569	2.056
993	2.719	2.902	2.317	2.693	3.809	6.256	4.471	2.016
994	2.514	3.051	2.094	2.8	3.457	5.854	4.649	1.862
995	2.656	3.055	2.113	2.767	3.354	6.182	4.706	2.062
996	2.602	2.97	2.007	2.618	3.569	5.986	4.849	2.226
997	2.504	2.965	2.062	2.843	2.76	6.048	4.575	1.934
998	2.648	3.093	2.034	2.831	3.536	5.91	4.581	2.302
999	2.502	3.107	2.17	2.671	3.308	5.95	4.198	2.123
1000	2.602	2.914	2.142	2.731	3.532	5.993	4.548	1.892
1001	2.664	2.899	2.124	2.912	3.324	5.674	4.417	2.404
1002	2.407	2.915	2.031	2.792	3.503	5.957	4.501	2.264
1003	2.441	2.907	1.961	2.919	3.485	6.127	4.336	1.861
1004	2.545	2.939	1.85	2.556	3.373	6.067	4.091	1.973
1005	2.541	2.923	2.027	2.671	3.423	5.762	4.626	2.133
1006	2.592	2.977	1.968	2.646	3.946	6.177	4.471	2.099
1007	2.546	2.867	1.962	2.705	3.498	5.874	4.383	1.812
1008	2.425	2.962	1.975	2.582	3.036	6.066	4.236	2.206
1009	2.501	2.922	1.931	2.414	3.421	6.041	4.691	1.982
1010	2.308	2.959	1.971	2.601	3.44	5.766	4.098	2.28
1011	2.338	2.954	2.081	2.704	3.423	5.878	4.401	2.149
1012	2.488	2.984	2.018	2.674	3.17	6.258	4.439	2.079
1013	2.416	2.851	2.014	2.858	2.73	6.338	4.391	2.268
1014	2.368	3.007	2.104	2.712	2.708	6.144	4.486	2.047
1015	2.428	2.905	1.947	2.933	2.78	6.136	4.367	2.015
1016	2.488	2.896	1.966	2.759	2.839	6.276	4.225	1.827
1017	2.301	2.922	2.093	3.015	2.794	6.469	4.246	2.308
1018	2.388	2.944	2.095	2.793	3.066	6.58	4.181	2.168
1019	2.218	2.735	1.885	2.79	2.661	6.441	4.468	2.371
1020	2.26	2.993	1.933	2.658	2.725	6.442	4.174	1.911
1021	2.332	2.941	1.99	2.668	2.348	6.469	4.775	2.039
1022	2.447	2.915	2.035	2.785	3.112	6.538	4.437	2.107
1023	2.491	2.878	2.19	2.646	3.337	6.669	4.74	1.788
1024	2.51	2.822	2.049	2.751	3.843	6.182	4.462	1.851
1025	2.336	2.998	2.021	2.849	3.181	6.478	4.563	2.157
1026	2.366	3.035	2.246	2.652	3.152	6.51	4.458	2.882
1027	2.556	3.03	2.148	2.613	2.93	6.333	4.634	2.185
1028	2.472	2.983	2.2	2.689	3.09	6.394	4.151	2.205
1029	2.49	3.001	2.346	2.592	3.04	6.413	4.679	1.588
1030	2.402	3.294	2.392	2.762	3.195	6.448	4.844	1.912
1031	2.6	3.085	2.06	2.854	3.025	6.203	4.732	1.682
1032	2.369	3.058	2.026	2.869	3.123	6.751	4.774	2.358
1033	2.478	2.916	2.133	2.499	2.947	6.548	4.514	2.236
1034	2.343	3.046	2.111	2.6	3.143	6.048	4.249	2.216
1035	2.524	3.023	2.355	2.572	2.619	6.03	4.473	1.928
1036	2.322	3.088	2.165	2.692	2.636	5.967	4.494	1.952
1037	2.397	3.059	2.192	2.894	2.653	6.113	4.485	2.034
1038	2.3	3.013	2.003	2.641	3.199	5.956	4.62	2.018
1039	2.204	2.982	2.055	2.64	3.495	6.05	5.062	1.798
1040	2.286	3.024	2.036	2.578	3.005	5.817	4.68	2.467
1041	2.5	3.025	2.086	2.466	2.781	5.508	4.693	2.239
1042	2.486	2.982	2.069	2.398	3.647	6.109	4.771	2.473
1043	2.464	2.865	2.034	2.554	3.36	6.262	4.601	2.607
1044	2.439	2.98	1.961	2.471	3.159	5.87	4.826	2.275
1045	2.472	2.943	2.054	2.466	2.641	6.081	4.404	2.483
1046	2.505	2.906	2.04	2.57	3.373	6.106	4.904	2.317
1047	2.564	2.861	1.974	2.406	3.081	5.908	4.96	2.31
1048	2.416	2.86	2.068	2.485	2.824	5.912	4.826	1.777
1049	2.397	3.008	2.15	2.673	3.415	5.579	4.425	2.631
1050	2.573	2.994	1.96	2.785	3.018	5.584	4.438	2.349
1051	2.486	2.942	1.962	2.559	3.005	6.26	4.216	2.293
1052	2.397	2.853	2.073	2.596	2.533	5.685	4.228	1.919
1053	2.496	2.857	2.168	2.656	2.793	6.254	4.667	2.155
1054	2.534	2.867	2.055	2.617	2.933	5.538	4.471	2.056
1055	2.498	2.923	2.182	2.6	3.501	5.982	4.513	2.416
1056	2.488	2.846	2.136	2.818	2.801	5.674	4.557	2.158
1057	2.536	2.949	1.987	2.756	3.013	6.217	4.382	2.168
1058	2.608	2.798	1.914	2.794	2.791	5.933	4.556	2.05
1059	2.507	3.143	2.103	2.711	3.534	6.044	4.68	1.753
1060	2.47	3.021	1.997	2.558	3.267	5.724	4.138	2.565
1061	2.495	3.116	2.16	2.66	2.998	6.213	4.579	2.325
1062	2.551	2.953	2.17	2.458	2.678	6.012	4.299	2.436
1063	2.518	3.097	2.168	2.628	3.16	5.926	4.54	2.145
1064	2.552	2.992	2.098	2.806	3.107	6.147	4.6	2.337
1065	2.508	3.05	1.978	2.453	3.436	6.364	4.488	2.235
1066	2.548	2.983	2.016	2.62	3.431	5.866	4.153	2.188
1067	2.654	2.976	2.111	2.589	3.019	6.259	4.177	2.174
1068	2.527	2.845	2.01	2.727	2.967	6.17	4.134	2.19
1069	2.625	2.9	2.06	2.583	3.006	5.985	4.165	1.869
1070	2.585	3.054	2.089	2.622	3.372	5.946	3.911	2.399
1071	2.568	2.976	2.14	2.611	3.352	5.983	4.297	1.811
1072	2.589	3.139	2.15	2.845	3.017	5.735	4.317	2.047
1073	2.737	3.002	2.178	2.793	2.902	5.948	4.832	2.191
1074	2.786	3.072	2.138	2.692	3.183	5.948	4.198	2.026
1075	2.713	3.171	1.995	2.462	3.102	6.048	4.633	2.128
1076	2.582	3.038	2.137	2.439	3.281	5.978	4.684	2.468
1077	2.597	3.075	2.011	2.633	3.167	5.6	4.075	2.038
1078	2.668	3.148	1.989	2.51	3.4	5.923	4.878	1.839
1079	2.668	3.127	1.993	2.527	3.382	6.089	4.255	1.606
1080	2.731	2.953	2.209	2.502	3.431	6.019	4.652	2.033
1081	2.483	2.928	2.248	2.401	3.678	5.953	4.522	1.85
1082	2.69	2.987	2.063	2.516	3.891	6.382	4.622	2.078
1083	2.645	3.022	2.151	2.684	2.964	6.485	4.236	2.044
1084	2.685	2.789	2.202	3.063	2.743	6.148	4.478	1.956
1085	2.552	2.968	2.162	2.885	2.91	5.935	4.329	1.993
1086	2.69	2.887	2.217	2.747	3.162	5.757	4.572	2.054
1087	2.769	2.843	2.382	2.949	3.953	5.75	4.176	2.28
1088	2.761	2.73	2.255	3.061	4.065	6.173	3.836	2.152
1089	2.634	2.644	2.315	2.586	3.88	5.925	3.946	2.252
1090	2.542	2.829	2.344	2.575	3.573	5.958	4.124	2.013
1091	2.604	2.697	2.221	2.344	3.673	6.252	4.054	2.246
1092	2.5	2.986	2.258	2.476	3.858	6.334	4.65	1.914
1093	2.506	2.808	2.078	2.61	3.657	5.813	4.295	2.492
1094	2.719	3.121	2.182	2.61	3.92	6.308	3.823	2.172
1095	2.665	2.897	2.345	2.59	3.799	6.184	3.941	2.408
1096	2.552	2.783	2.113	2.568	3.794	6.402	4.234	1.652
1097	2.608	2.882	2.147	2.573	3.796	5.485	4.751	1.753
1098	2.621	2.982	2.507	2.786	3.973	6.094	4.58	2.015
1099	2.655	3.471	2.218	2.889	3.992	6.408	4.128	1.733
1100	2.547	3.531	2.429	2.782	3.617	6.017	4.147	2.276
1101	2.506	3.375	2.175	2.646	3.884	6.221	4.67	2.082
1102	2.448	3.328	2.152	2.859	4.122	6.05	4.315	2.486
1103	2.576	3.218	2.139	2.968	3.35	6.333	4.057	2.001
1104	2.433	3.58	2.235	2.659	3.739	6.4	4.778	1.928
1105	2.422	3.41	2.091	2.791	4.041	6.174	4.524	2.106
1106	2.427	3.413	2.125	2.79	3.593	6.35	3.892	1.97
1107	2.423	3.439	2.19	2.876	3.946	6.347	4.354	2.262
1108	2.446	3.555	2.051	2.829	3.81	6.589	4.236	1.89
1109	2.472	3.199	2.069	3.041	3.931	5.904	4.536	2.232
1110	2.556	3.119	2.134	2.77	4.087	6.707	4.121	2.092
1111	2.421	3.296	1.942	2.641	3.967	6.322	4.62	2.344
1112	2.486	3.553	1.928	2.768	3.862	6.282	4.36	1.899
1113	2.496	3.283	2.098	2.677	3.945	6.298	4.254	1.922
1114	2.52	3.308	1.971	2.68	3.817	6.126	4.638	2.261
1115	2.56	3.073	2.103	2.642	3.985	5.988	4.415	2.464
1116	2.733	2.901	1.927	2.889	3.665	5.896	4.362	2.12
1117	2.507	2.995	2.013	3.153	3.683	6.173	4.584	2.158
1118	2.54	3.253	2.158	2.475	3.803	6.234	4.117	2.611
1119	2.584	2.974	2.078	2.749	3.454	6.297	4.249	2.234
1120	2.497	2.935	1.971	2.947	3.54	5.836	4.535	2.077
1121	2.604	2.97	2.146	2.788	3.712	5.99	4.694	2.31
1122	2.639	2.758	2.177	2.697	3.523	6.061	3.877	2.255
1123	2.518	2.831	2.053	2.769	3.566	6.102	4.376	2.167
1124	2.492	2.945	1.963	2.8	3.723	6.148	4.562	2.546
1125	2.537	2.905	2.07	3.188	4.023	5.741	4.541	1.804
1126	2.57	2.982	2.098	2.683	3.861	6.067	4.776	2.226
1127	2.545	3.027	1.994	3.218	3.729	6.058	4.526	2.591
1128	2.559	3.059	2.168	3.388	3.578	6.117	4.268	2.151
1129	2.527	3.119	2.221	3.036	3.794	6.092	4.565	1.866
1130	2.596	3.12	2.231	2.833	4.062	5.615	4.396	2.141
1131	2.648	3.122	2.162	2.833	3.604	5.696	4.583	2.034
1132	2.586	2.916	2.272	2.968	3.727	5.951	4.391	2.128
1133	2.709	3.141	2.252	3.004	3.855	6.413	4.505	2.291
1134	2.539	3.364	2.084	2.806	3.601	5.525	4.195	2.418
1135	2.757	3.248	1.901	3.124	3.785	5.665	4.112	2.507
1136	2.762	3.448	2.019	2.546	3.484	6.039	4.745	2.326
1137	2.639	3.469	1.985	2.745	3.545	5.836	4.911	2.396
1138	2.557	3.557	2.023	2.759	3.595	6.158	4.908	2.495
1139	2.641	3.621	2.05	2.828	3.776	6.002	4.918	2.515
1140	2.652	3.482	2.102	2.8	3.583	5.477	4.644	2.159
1141	2.615	3.621	2.043	2.987	3.788	5.979	4.915	2.388
1142	2.616	3.322	1.844	2.671	3.858	6.019	4.509	2.209
1143	2.633	3.574	1.924	2.78	3.293	5.964	5.228	2.279
1144	2.709	3.383	1.915	2.748	3.59	6.317	4.066	1.937
1145	2.713	3.684	1.978	2.671	3.616	5.837	5.216	1.762
1146	2.687	3.753	2.102	2.787	3.562	5.04	4.677	2.258
1147	2.437	3.562	2.022	2.764	3.55	5.996	4.905	1.988
1148	2.506	3.518	2.007	2.964	3.602	6.051	4.314	2.122
1149	2.573	3.503	2.025	2.93	3.979	6.255	4.942	1.661
1150	2.561	3.83	1.944	3.043	3.808	5.494	4.696	1.983
1151	2.631	3.69	2.085	3.057	3.732	5.726	4.319	2.215
1152	2.647	3.516	2.138	2.977	3.943	5.295	4.533	2.082
1153	2.623	3.676	1.898	3.061	3.96	5.326	4.888	2.169
1154	2.574	3.267	1.999	3.233	3.811	5.093	4.545	2.372
1155	2.629	3.651	2.058	3.242	3.631	5.189	4.451	1.976
1156	2.581	3.268	2.174	3.288	3.683	5.739	4.361	2.067
1157	2.725	3.455	2.132	2.976	3.659	6.143	4.696	1.851
1158	2.596	3.628	2.203	3.174	3.809	5.518	4.448	2.231
1159	2.698	3.714	2.217	2.809	3.62	5.652	4.585	2.097
1160	2.587	3.449	2.075	2.974	3.875	5.474	4.62	2.108
1161	2.374	3.753	2.175	3.172	4.134	6.019	4.956	2.044
1162	2.355	3.533	2.221	3.118	3.761	6.407	5.061	2.431
1163	2.423	3.521	2.167	2.889	3.491	6.05	4.451	2.305
1164	2.514	3.411	2.144	2.877	3.836	6.248	4.371	1.58
1165	2.568	3.721	2.097	3.13	4.156	6.348	4.871	1.577
1166	2.625	3.703	2.025	2.98	4.08	6.156	4.573	1.838
1167	2.553	3.687	2.105	2.862	4.084	6.083	4.481	2.127
1168	2.457	3.549	2.114	2.674	3.63	6.024	4.367	2.643
1169	2.607	3.495	2.26	2.868	3.772	5.822	4.592	2.462
1170	2.556	3.502	2.268	2.865	3.635	6.18	3.959	2.661
1171	2.552	3.402	2.152	2.909	3.587	6.284	4.246	2.936
1172	2.499	3.464	2.411	2.953	3.757	6.166	3.927	2.074
1173	2.555	3.42	2.194	2.8	3.7	6.359	4.581	2.237
1174	2.475	3.52	2.146	2.748	3.432	6.451	4.385	2.631
1175	2.657	3.725	2.129	2.693	3.432	6.499	4.599	2.073
1176	2.373	3.466	2.223	2.591	3.905	6.173	4.32	2.323
1177	2.774	3.362	2.037	2.773	3.567	6.834	4.173	2.462
1178	2.705	3.555	2.294	2.683	3.397	6.543	4.227	2.677
1179	2.657	3.389	2.347	2.88	3.733	6.36	3.929	2.245
1180	2.67	3.524	2.221	2.589	3.979	6.619	4.021	2.413
1181	2.615	3.657	2.276	2.609	3.405	6.429	4.167	2.511
1182	2.736	3.735	1.98	2.611	3.683	6.576	4.1	2.515
1183	2.759	3.942	2.168	2.534	3.383	6.358	4.769	2.438
1184	2.603	4.041	2.202	2.72	3.494	6.452	3.833	2.391
1185	2.686	3.809	2.052	2.638	3.844	6.885	3.806	2.517
1186	2.716	3.997	2.151	2.389	3.457	6.71	3.945	2.476
1187	2.694	3.84	1.95	2.857	3.925	6.837	4.149	2.42
1188	2.747	3.745	1.939	2.826	3.899	6.485	4.365	2.528
1189	2.583	3.63	1.894	2.825	3.133	6.917	4.226	2.315
1190	2.608	3.672	1.984	2.955	3.691	6.479	4.283	2.136
1191	2.614	3.632	1.969	2.8	3.797	6.248	4.222	1.868
1192	2.637	3.803	2.086	2.831	3.763	7.02	4.235	2.042
1193	2.579	3.606	1.96	2.701	3.681	6.873	4.55	2.225
1194	2.588	3.916	1.981	2.552	3.545	7.196	4.314	2.388
1195	2.533	3.857	1.854	2.513	3.429	6.604	4.285	1.961
1196	2.705	3.929	1.674	2.276	3.869	7.221	4.162	2.3
1197	2.765	3.76	2.13	2.568	3.495	7.154	4.094	2.165
1198	2.754	3.749	2.148	2.739	3.791	6.53	4.126	2.15
1199	2.635	3.562	2.066	2.617	3.925	6.928	4.242	2.197
1200	2.793	3.724	2.032	2.607	4.152	6.615	4.226	2.087
1201	2.739	3.81	2.045	2.58	4.134	6.798	4.542	2.427
1202	2.67	3.728	2.148	2.625	4.031	7.314	4.09	2.237
1203	2.545	3.037	2.185	2.867	3.853	6.729	4.443	2.226
1204	2.728	3.075	2.303	2.711	4.121	6.972	4.377	2.213
1205	2.681	3.188	2.088	2.728	3.521	5.971	4.144	2.073
1206	2.679	3.148	2.129	2.619	3.634	6.496	4.339	1.737
1207	2.66	2.897	2.252	2.778	4.204	5.926	4.486	2.37
1208	2.599	2.959	2.275	2.778	3.886	6.147	4.475	2.07
1209	2.541	3.034	2.352	2.472	3.639	5.995	4.375	2.104
1210	2.596	2.951	2.455	2.856	3.647	6.759	4.529	2.209
1211	2.801	3.235	2.29	2.512	3.669	6.576	4.389	2.683
1212	2.69	3.243	2.475	2.829	3.747	6.406	4.341	2.121
1213	2.662	3.254	2.426	2.913	4.088	6.406	4.333	1.985
1214	2.659	3.238	2.329	2.938	3.496	6.671	4.245	2.18
1215	2.828	3.52	2.138	2.781	3.73	6.627	4.474	2.508
1216	2.663	3.296	2.143	2.946	4.052	6.685	4.221	2.14
1217	2.666	3.176	2.1	2.964	3.532	6.361	4.808	1.92
1218	2.664	3.542	2.42	3.147	3.545	6.499	4.595	2.102
1219	2.601	3.255	2.237	2.9	3.774	6.605	4.044	2.42
1220	2.695	3.26	2.148	2.868	4.156	6.488	4.078	2.192
1221	2.683	2.936	2.219	3.031	3.741	6.575	4.357	2.173
1222	2.649	3.127	2.045	2.868	4.039	6.052	4.495	2.139
1223	2.691	2.894	2.09	3.083	3.706	6.057	4.296	2.226
1224	2.736	3.207	2.097	2.971	3.642	5.963	4.464	2.16
1225	2.772	3.021	1.854	2.897	3.643	6.361	4.486	1.845
1226	2.841	3.203	1.932	2.848	3.907	6.437	4.427	2.37
1227	2.624	3.224	2.012	2.712	3.994	6.712	3.962	2.403
1228	2.88	3.182	2.354	2.758	3.646	6.355	4.102	2.284
1229	2.686	3.176	2.171	2.965	3.999	6.952	4.098	2.38
1230	2.755	2.993	2.369	2.977	3.693	6.484	3.89	1.881
1231	2.747	3.211	2.491	2.962	3.282	7.034	3.926	2.465
1232	2.788	2.862	2.569	2.791	3.946	6.765	4.038	2.598
1233	2.808	3.207	2.498	2.872	3.613	6.354	4.215	2.556
1234	2.712	3.029	2.563	2.904	3.567	6.387	4.163	2.617
1235	2.752	2.898	2.374	3.011	3.574	6.61	4.069	2.559
1236	2.565	3.061	2.621	2.95	3.562	6.441	4.155	2.506
1237	2.547	3.078	2.734	3.059	3.556	7.078	4.135	2.251
1238	2.701	2.897	2.725	3.004	3.516	6.683	4.018	1.903
1239	2.627	2.949	2.375	3.007	3.49	6.843	4.294	2.524
1240	2.56	2.738	2.563	2.897	3.58	6.855	4.279	2.248
1241	2.625	2.664	2.353	3.052	3.839	6.763	3.944	2.467
1242	2.816	2.863	2.212	2.956	3.303	6.897	3.863	2.393
1243	2.66	3.029	2.329	3.217	4.08	6.602	3.798	1.908
1244	2.621	2.884	2.347	2.882	3.369	6.474	3.962	2.14
1245	2.597	2.769	2.234	3.082	3.572	6.481	4.04	2.134
1246	2.551	2.998	2.292	2.734	3.869	6.355	4.256	1.876
1247	2.763	2.858	2.064	2.697	3.708	6.696	4.066	2.18
1248	2.68	2.99	2.398	2.805	3.629	7.095	3.848	2.318
1249	2.853	3.064	2.263	2.844	3.571	6.615	4.062	2.174
1250	2.855	3.088	2.429	2.831	4.04	6.965	4.25	2.369
1251	2.774	3.367	2.293	2.86	4.038	6.282	4.161	2.091
1252	2.73	3.505	1.979	2.897	3.58	6.542	4.089	2.268
1253	2.824	2.923	2.201	2.72	3.732	6.845	4.357	2.119
1254	2.714	2.931	2.286	2.878	3.755	6.401	3.722	2.355
1255	2.847	3.181	2.236	2.808	4.071	6.4	4.251	2.437
1256	2.685	3.215	2.317	2.849	3.793	7.057	3.837	2.457
1257	2.874	3.152	2.253	3.096	4.044	6.494	4.287	2.347
1258	2.851	3.065	2.509	3.143	3.948	6.49	3.772	2.484
1259	2.775	3.116	2.275	3.094	3.854	6.523	4.062	1.962
1260	2.838	3.199	2.596	3.091	4.201	6.859	4.104	2.434
1261	2.812	3.074	2.371	3.152	4.117	6.379	4.307	2.393
1262	2.85	3.093	2.497	3.077	3.951	6.333	4.197	2.595
1263	2.882	2.841	2.29	3	3.8	6.688	4.54	2.363
1264	3.24	2.892	2.121	2.836	4.316	6.431	4.632	2.148
1265	3.038	3.341	2.564	3.12	4.426	6.594	4.367	2.113
1266	3.076	3.128	2.081	2.968	4.297	6.198	4.385	2.061
1267	3.155	2.997	2.457	2.856	4.571	6.253	4.534	2.201
1268	3.049	3.233	2.229	2.845	4.217	6.432	4.532	2.356
1269	2.845	3.155	2.272	2.873	4.3	6.795	3.933	2.006
1270	2.897	3.163	2.193	2.792	4.239	5.929	4.18	2.297
1271	2.91	2.983	2.327	2.833	4.235	6.376	4.062	2.599
1272	2.989	2.922	2.29	2.904	4.351	6.212	4.578	2.459
1273	2.735	3.099	2.47	2.908	4.143	6.283	4.276	2.433
1274	2.774	2.847	2.488	3.035	3.971	6.179	4.348	2.436
1275	2.752	3.104	2.548	2.784	3.845	6.192	4.32	2.645
1276	2.752	3.36	2.287	3.064	4.083	5.948	4.255	2.253
1277	2.821	3.282	2.509	3.131	4.058	6.308	4.024	2.313
1278	2.753	3.31	2.473	2.983	4.009	5.851	4.212	2.578
1279	2.868	3.305	2.511	3.012	4.129	6.402	4.269	2.055
1280	2.704	3.03	2.553	2.648	4.194	5.527	4.458	2.589
1281	2.775	2.797	2.393	2.656	3.672	6.489	4.464	2.05
1282	2.782	2.698	2.391	2.763	3.623	6.309	4.441	2.541
1283	2.878	2.587	2.304	2.929	4.548	6.628	4.096	2.126
1284	2.946	2.748	2.4	2.659	4.112	6.505	4.346	2.281
1285	2.89	2.914	2.323	2.984	3.881	6.796	4.109	2.376
1286	2.876	2.789	2.267	2.598	4.429	6.613	4.272	2.306
1287	2.792	2.577	2.197	2.662	4.254	6.233	4.164	2.473
1288	2.686	2.887	2.315	2.858	4.266	6.426	4.321	2.546
1289	2.78	2.835	2.338	2.976	4.328	6.077	4.235	2.467
1290	2.809	2.898	2.419	2.495	3.76	5.86	4.564	2.468
1291	2.7	2.874	2.254	2.997	3.526	6.282	4.678	3.043
1292	2.723	2.782	2.348	2.881	4.343	6.207	4.086	2.321
1293	2.922	2.695	2.419	2.849	3.947	5.949	4.229	2.193
1294	2.69	2.801	2.35	2.668	3.824	6.375	4.11	2.015
1295	2.838	2.743	2.376	2.734	4.061	6	4.508	2.147
1296	2.984	2.729	2.485	2.664	4.118	6.094	4.416	2.354
1297	2.723	2.58	2.524	2.791	3.973	5.848	4.434	2.028
1298	2.865	2.617	2.433	2.659	4.115	6.356	4.375	2.241
1299	2.75	2.792	2.391	2.516	4.084	6.475	4.212	2.162
1300	2.928	2.772	2.183	2.739	4.318	6.029	4.083	2.324
1301	2.883	2.723	2.347	2.833	4.436	6.242	4.203	1.997
1302	2.741	2.631	2.646	2.809	4.312	6.381	4.144	2.113
1303	2.888	2.609	2.463	2.593	3.817	5.689	4.44	2.035
1304	2.709	2.571	2.345	2.56	3.926	6.172	4.05	2.497
1305	2.634	2.688	2.264	2.719	3.804	5.667	4.268	2.2
1306	2.705	2.621	2.34	2.836	3.646	6.654	4.126	2.557
1307	2.689	2.672	2.26	2.924	3.628	6.118	4.681	2.116
1308	2.579	2.691	2.487	2.604	3.653	6.096	4.174	2.002
1309	2.851	2.544	2.549	2.761	4.129	5.612	4.119	2.227
1310	2.928	2.732	2.639	2.746	4.208	5.959	4.152	2.582
1311	2.822	2.894	2.354	2.682	3.929	6.157	4.71	2.079
1312	2.931	2.648	2.706	2.695	4.086	6.139	4.295	2.48
1313	2.984	2.627	2.424	2.523	3.973	6.2	4.357	2.646
1314	2.92	2.826	2.281	2.636	3.719	6.369	4.458	2.914
1315	3.037	3.088	2.342	2.827	4.378	6.218	4.609	2.323
1316	3.026	3.385	2.293	2.599	4.12	6.128	4.308	2.318
1317	2.951	2.811	2.417	2.82	4.043	6.115	4.533	2.492
1318	2.832	2.644	2.244	2.646	4.274	6.496	4.358	2.827
1319	2.893	2.904	2.411	2.709	3.984	6.522	4.741	2.285
1320	2.968	3.126	2.544	2.378	3.646	6.335	4.617	2.674
1321	2.894	3.287	2.459	2.733	3.669	6.493	4.23	2.456
1322	2.999	3.492	2.306	2.747	3.43	6.73	4.39	2.41
1323	3.069	3.716	2.151	3.083	3.494	6.135	4.387	2.22
1324	2.965	3.03	2.23	3.123	3.614	6.959	4.314	2.41
1325	3.011	3.116	2.338	2.914	3.583	6.634	4.489	2.127
1326	3.057	3.148	2.452	2.914	3.651	6.533	4.578	2.268
1327	2.88	2.972	2.417	2.895	3.759	6.622	4.24	2.308
1328	2.937	3.163	2.28	2.946	3.829	6.729	4.699	2.547
1329	2.729	3.208	2.476	2.892	4.064	6.772	3.851	2.481
1330	2.785	3.136	2.149	3.085	3.426	6.598	4.249	2.451
1331	2.86	3.186	1.748	3.08	3.959	6.594	3.886	2.256
1332	2.791	3.235	2.366	3.26	3.909	6.788	4.026	2.52
1333	2.848	3.218	2.185	2.972	3.52	6.536	4.888	2.508
1334	2.718	2.881	2.283	3.023	3.478	6.522	4.525	2.573
1335	2.8	2.983	2.464	2.858	4.14	6.888	4.289	2.189
1336	2.792	2.98	2.794	2.77	3.644	6.568	4.303	2.627
1337	2.75	2.892	2.493	2.797	3.457	6.72	4.565	2.665
1338	2.531	2.834	2.436	2.83	3.337	6.789	4.367	2.771
1339	2.517	2.752	2.432	2.71	3.174	6.095	4.718	2.19
1340	2.679	2.761	2.205	2.894	3.738	6.595	4.694	2.643
1341	3.039	2.912	2.213	2.878	3.965	6.347	4.444	2.653
1342	3.033	2.916	2.115	3.081	3.671	6.904	4.398	2.311
1343	2.78	2.782	2.105	3.118	3.828	6.475	4.703	2.371
1344	2.754	2.667	2.232	2.93	3.768	6.773	4.322	2.502
1345	2.942	2.825	2.315	2.996	3.899	6.567	5.182	2.373
1346	3.055	2.897	2.128	2.845	4.035	6.82	5.074	2.575
1347	2.776	2.906	1.912	3.046	3.795	6.258	4.607	2.388
1348	2.73	3.049	2.018	3.091	3.96	6.589	4.888	2.157
1349	2.792	3.026	2.128	3.235	3.918	6.66	4.41	2.381
1350	2.599	2.788	1.977	3.003	3.317	6.52	4.461	2.426
1351	2.688	2.877	2.269	3.033	3.412	6.211	4.45	2.555
1352	2.798	2.736	2.282	3.024	3.763	6.511	4.591	2.227
1353	2.666	2.934	2.6	3.248	3.928	6.556	4.243	2.134
1354	2.74	2.758	2.36	3.138	3.642	6.123	4.459	2.418
1355	2.84	2.733	2.383	3.099	3.476	6.627	4.19	2.016
1356	2.691	2.745	2.45	3.153	3.501	6.67	4.623	2.339
1357	2.642	2.697	2.483	3.016	3.714	6.309	4.424	2.152
1358	2.711	2.915	2.336	3.009	4.005	6.354	4.448	2.383
1359	2.84	2.734	2.463	3.076	4.064	6.832	4.177	2.238
1360	2.602	2.813	2.28	3.393	3.702	6.344	4.441	1.999
1361	2.851	2.582	2.577	3.289	3.818	6.92	4.291	2.312
1362	2.924	2.802	2.247	3.499	3.634	6.677	4.349	2.248
1363	2.887	2.781	2.077	3.156	3.488	6.41	4.571	2.08
1364	2.814	3.03	2.203	3.038	3.41	6.397	4.347	2.384
1365	2.949	2.645	2.08	3.321	3.3	6.305	4.107	2.395
1366	2.846	3.308	2.535	3.267	3.229	6.152	3.987	2.096
1367	2.966	2.766	2.385	3.169	3.302	6.409	4.225	2.452
1368	3.054	2.853	2.336	3.18	3.801	6.369	4.056	2.567
1369	3.218	2.955	2.182	2.758	4.004	6.347	4.242	2.659
1370	2.914	2.835	2.121	3.171	3.804	6.25	4.283	2.272
1371	2.866	2.841	2.335	3.028	3.708	6.242	4.234	2.576
1372	2.793	2.782	2.435	2.936	3.785	6.116	4.232	2.379
1373	2.779	2.886	2.392	3.182	3.751	6.739	4.047	2.529
1374	2.843	2.679	2.402	2.947	3.043	6.161	4.094	2.506
1375	2.839	2.941	2.312	2.887	3.458	6.856	4.515	2.218
1376	2.636	2.796	2.047	2.71	3.691	6.503	4.191	2.502
1377	2.86	2.87	2.21	3.012	3.843	6.81	4.252	2.382
1378	2.758	2.932	2.184	2.794	3.643	7.122	4.105	2.494
1379	2.645	2.923	2.179	2.739	3.126	6.863	4.265	2.401
1380	2.997	2.815	2.174	2.961	3.242	6.98	4.681	2.416
1381	2.899	2.744	2.089	2.906	3.45	7.023	4.462	2.06
1382	2.846	2.903	2.295	3.19	3.564	6.376	4.206	1.812
1383	2.661	2.764	2.457	3.051	3.738	6.872	4.344	2.516
1384	2.86	2.771	2.396	3.16	2.935	6.861	4.286	2.087
1385	3.125	2.764	2.54	2.919	3.536	6.57	4.129	2.155
1386	3.003	2.696	2.54	3.029	3.876	6.939	4.316	1.871
1387	3.06	2.555	2.545	2.919	3.519	6.813	4.166	2.598
1388	3.012	2.733	2.503	2.758	3.647	6.741	4.38	2.123
1389	3.079	2.615	2.581	2.794	3.588	6.814	4.166	2.241
1390	2.982	2.62	2.287	2.689	3.366	6.165	4.625	2.21
1391	3.076	2.489	2.251	2.507	4.268	6.563	4.051	2.44
1392	3.074	2.764	2.584	2.58	3.552	6.393	4.426	2.252
1393	3.117	2.47	2.497	2.697	3.621	6.015	4.533	2.376
1394	2.786	2.599	2.16	2.606	3.533	6.268	4.408	1.927
1395	2.951	2.683	2.146	2.591	4.038	5.915	4.335	2.237
1396	3	2.53	2.171	2.593	3.716	5.55	4.144	2.418
1397	3.021	2.715	2.184	2.696	4.676	6.051	4.508	2.25
1398	3.082	2.837	2.273	2.327	3.671	6.072	4.344	2.231
1399	3.023	2.695	2.25	2.53	3.569	5.649	4.466	2.59
1400	3.074	2.739	2.269	2.461	3.457	6.002	4.095	1.947
1401	2.96	2.937	2.258	2.536	3.93	6.02	4.487	2.352
1402	2.923	2.743	2.835	2.433	3.698	6.443	3.863	2.328
1403	3.075	2.94	2.462	2.597	3.566	6.816	4.11	2.301
1404	3.101	2.78	2.212	2.476	3.673	5.926	4.542	2.271
1405	3	2.935	2.549	2.68	3.803	5.554	4.482	2.429
1406	3.008	2.876	2.569	2.417	4.005	5.519	4.204	2.492
1407	3.206	2.753	2.429	2.325	4.173	5.644	4.331	2.881
1408	3.152	2.733	2.309	2.167	3.698	5.728	4.589	2.387
1409	3.217	2.868	2.419	2.697	3.323	5.517	4.36	2.21
1410	3.004	2.847	2.312	2.418	3.38	5.418	4.402	2.44
1411	3.156	2.79	2.403	2.524	3.494	5.802	4.579	2.238
1412	3.172	2.796	2.445	2.465	3.864	5.715	4.345	2.486
1413	3.187	2.818	2.547	2.225	3.65	6.146	4.086	2.449
1414	3.035	2.586	2.609	2.538	3.774	6.053	4.233	2.246
1415	3	2.642	2.609	2.334	3.513	6.03	4.281	2.163
1416	3.131	2.705	2.563	2.443	3.447	6.134	4.538	2.21
1417	2.996	2.727	2.584	2.519	3.356	6.075	4.361	1.827
1418	2.991	2.631	2.443	2.235	3.672	6.354	4.654	2.298
1419	3.078	2.495	2.428	2.604	3.502	6.31	4.183	2.271
1420	2.997	2.737	2.592	2.529	3.27	6.211	4.078	2.057
1421	3.089	2.67	2.564	2.534	2.736	6.411	4.245	2.234
1422	3.009	2.705	2.89	2.761	3.545	6.188	4.292	2.153
1423	2.955	2.58	2.453	2.934	3.764	6.257	4.266	2.179
1424	2.905	2.675	2.573	2.586	3.703	6.448	4.162	2.644
1425	2.827	2.483	2.59	2.694	3.577	6.005	4.139	2.268
1426	2.902	2.666	2.158	2.515	3.746	6.592	4.297	2.764
1427	2.531	2.756	2.46	2.463	3.615	6.205	4.253	2.031
1428	2.741	2.733	2.509	2.509	3.911	5.744	4.171	2.215
1429	2.868	2.845	2.656	2.606	3.286	6.118	4.228	1.812
1430	2.897	2.773	2.46	2.503	3.227	6.336	4.219	1.983
1431	2.861	2.837	2.364	2.215	3.091	6.354	4.166	2.368
1432	2.945	2.842	2.641	2.421	3.032	5.708	4.377	2.431
1433	2.924	2.801	2.527	2.645	3.464	6.152	4.239	2.038
1434	2.936	2.818	2.434	2.468	3.26	6.316	4.562	2.156
1435	2.903	2.845	2.45	2.425	3.331	6.003	4.687	2.449
1436	2.727	2.819	2.914	2.546	3.065	5.731	4.188	2.186
1437	2.812	2.644	2.802	2.448	3.059	5.617	4.316	2.104
1438	2.764	2.753	2.84	2.506	3.058	5.636	4.143	2.074
1439	2.991	2.974	2.744	2.492	3.48	5.92	4.127	2.484
1440	2.981	2.805	2.333	2.629	3.579	5.999	4.329	2.421
1441	2.791	2.635	2.996	2.393	3.377	5.899	4.169	1.757
1442	2.759	2.965	2.67	2.325	3.502	5.342	4.309	1.947
1443	2.86	2.858	2.567	2.701	2.882	5.968	4.16	2.298
1444	2.777	3.018	2.617	2.596	3.257	6.397	4.119	2.211
1445	2.746	2.7	2.834	2.486	3.531	6.006	4.259	2.064
1446	2.645	2.988	2.582	2.387	2.968	5.875	3.926	2.16
1447	2.603	2.808	2.459	2.461	3.071	6.082	4.506	2.23
1448	2.978	2.904	2.333	2.389	3.068	6.086	4.331	1.738
1449	2.764	2.934	2.567	2.484	3.083	6.169	4.151	1.705
1450	2.875	2.792	2.358	2.548	2.876	6.291	4.325	1.539
1451	2.968	2.8	2.303	2.448	3.105	5.814	4.441	1.889
1452	2.946	2.511	2.787	2.38	2.969	6.235	4.304	2.048
1453	2.903	2.596	2.59	2.358	3.224	6.178	4.359	1.999
1454	2.852	2.53	2.439	2.361	3.129	5.98	3.841	2.183
1455	2.769	2.697	2.778	2.712	3	6.14	4.109	2.079
1456	2.804	2.639	2.61	2.5	3.29	5.893	4.357	1.9
1457	2.885	2.651	2.579	2.524	3.299	5.302	4.352	1.658
1458	2.962	3.128	2.756	2.353	3.123	6.133	4.266	1.91
1459	2.97	2.842	2.766	2.337	3.135	6.27	4.172	2.171
1460	2.905	3.414	2.594	2.241	3.011	5.936	4.338	2.132
1461	2.879	3.378	2.605	2.265	3.181	5.845	4.508	1.832
1462	2.854	2.971	2.794	2.312	3.111	6.156	4.711	2.073
1463	3.108	3.199	2.955	2.155	3.168	5.991	4.255	2.271
1464	3.045	3.029	2.803	2.146	3.279	6.843	4.431	2.033
1465	3.156	2.935	2.734	2.247	3.603	7.059	4.278	2.017
1466	3.039	3.114	2.545	2.291	3.36	6.505	4.103	2.058
1467	2.956	3.113	2.813	2.419	3.077	7.559	4.243	2.001
1468	3.04	3.22	2.461	2.405	2.925	6.767	4.424	2.28
1469	3.062	3.262	2.351	2.188	3.135	7.024	4.288	1.723
1470	3.11	3.026	2.249	2.166	3.079	6.641	4.256	2.153
1471	3.008	3.202	2.461	2.267	3.346	7.989	4.312	1.957
1472	2.886	3.303	2.295	2.627	3.19	6.996	4.468	1.734
1473	3.054	3.058	2.424	2.261	3.041	8.154	3.961	2.26
1474	2.92	3.233	2.357	2.166	3.455	8.102	4.361	1.982
1475	3.052	3.062	2.292	2.149	4.083	7.578	3.843	2.314
1476	2.839	3.121	2.232	2.576	3.053	6.775	4.544	2.516
1477	2.751	3.054	2.353	2.386	2.993	7.792	4.226	1.662
1478	2.892	3.106	2.217	2.518	3.183	8.509	4.077	2.488
1479	2.982	2.97	2.232	2.241	2.955	8.631	4.499	1.935
1480	2.977	2.981	2.018	2.294	3.281	8.11	4.49	2.043
1481	2.939	2.766	2.147	2.168	3.428	8.404	4.278	2.347
1482	2.913	2.892	2.291	2.264	3.479	8.249	4.301	2.464
1483	2.896	2.848	2.293	2.322	3.897	8.315	4.498	2.208
1484	2.94	2.74	2.34	2.426	3.008	8.657	4.477	2.395
1485	2.97	2.566	1.939	2.515	3.19	7.898	4.526	2.164
1486	2.76	2.611	2.471	2.559	3.44	7.976	4.549	1.708
1487	2.765	2.546	2.067	2.434	3.1	7.23	4.663	1.799
1488	2.965	2.706	2.167	2.446	3.363	8.533	4.356	1.667
1489	2.783	2.667	2.118	2.36	3.149	8.051	4.474	1.788
1490	2.858	2.477	1.882	2.109	2.682	8.374	4.518	1.924
1491	3.04	2.624	1.937	2.271	3.172	7.563	4.475	2.047
1492	3.24	2.546	2.047	2.254	3.296	6.221	4.742	1.739
1493	3.023	2.656	2.146	2.28	3.458	5.19	4.659	1.656
1494	2.98	2.556	1.97	2.057	2.957	4.949	4.346	2.693
1495	3.003	2.576	1.833	2.314	2.667	5.471	4.453	2.029
1496	3.153	2.652	2.01	2.135	3.078	5.162	4.507	1.894
1497	3.086	2.758	1.951	2.373	2.991	5.076	4.409	1.909
1498	3.04	2.562	2.126	2.426	3.334	5.721	4.607	1.922
1499	2.883	2.588	2.264	2.33	2.962	5.51	4.238	2.37
1500	2.894	2.537	2.496	2.066	3.302	5.328	4.518	2.481
1501	2.835	2.545	2.087	2.395	3.323	5.676	4.471	2.392
1502	3.088	2.517	2.358	2.461	2.781	5.417	4.691	2.34
1503	3.016	2.581	2.109	2.383	2.944	5.141	4.751	2.33
1504	3.027	2.833	2.24	2.32	2.712	5.531	4.268	2.186
1505	2.995	2.619	2.154	2.502	2.985	5.754	4.483	2.123
1506	3.213	2.667	2.68	2.268	3.484	5.397	4.418	1.567
1507	3.049	2.705	2.341	2.307	3.091	5.575	4.915	1.814
1508	2.88	2.663	1.974	2.329	3.148	5.446	4.214	2.202
1509	3.174	2.69	1.936	2.334	3.568	5.292	4.217	1.606
1510	3.121	2.586	1.851	2.395	3.703	6.087	4.544	1.997
1511	2.855	2.624	1.892	2.601	3.402	6.053	4.533	1.882
1512	2.827	2.653	2.102	2.413	3.143	5.5	4.295	2.012
1513	2.786	2.593	1.922	2.325	2.901	5.788	4.388	1.679
1514	2.97	2.514	1.972	2.31	3.141	5.874	4.495	1.49
1515	2.91	2.635	2.048	2.295	3.234	5.531	4.344	2.19
1516	2.974	2.551	1.908	2.159	3.36	5.639	4.608	2.05
1517	2.959	2.513	2.179	2.331	3.098	5.999	4.538	1.882
1518	3.169	2.641	2.256	2.339	2.603	5.646	4.852	1.681
1519	3.237	2.645	1.917	2.25	3.077	5.383	4.954	2.222
1520	3.036	2.611	1.844	2.552	2.95	5.768	4.535	2.108
1521	3.096	2.548	2.296	2.187	2.786	5.375	4.421	2.395
1522	3.167	2.595	2.208	2.303	3.208	5.808	4.446	1.527
1523	3.273	2.441	2.104	2.155	3.294	5.189	4.659	2.214
1524	3.307	2.527	2.097	2.117	3.224	5.306	4.43	2
1525	3.169	2.513	2.12	2.351	3.24	5.498	4.66	2.193
1526	3.001	2.554	2.03	2.403	3.187	5.92	4.573	2.225
1527	2.86	2.693	1.963	2.354	3.538	5.735	5.223	2.408
1528	2.863	2.625	2.057	2.534	3.212	5.529	4.951	2.511
1529	2.981	2.677	2.387	2.404	3.348	5.62	4.943	2.182
1530	3.043	2.537	2.017	2.353	3.141	5.464	4.723	2.034
1531	2.943	2.577	2.102	2.299	3.328	5.702	4.309	2.406
1532	2.89	2.636	2.134	2.45	3.422	5.614	4.236	2.398
1533	2.934	2.557	2.139	2.588	3.103	5.825	4.729	2.211
1534	2.956	2.539	1.981	2.693	3.343	5.608	4.748	2.661
1535	2.898	2.655	2.054	2.396	2.871	5.469	4.504	3.552
1536	2.921	2.541	2.025	2.301	2.868	5.937	4.382	3.856
1537	2.863	2.642	1.931	2.113	3.227	5.569	4.621	3.156
1538	2.833	2.743	1.986	2.344	2.894	5.771	4.933	3.513
1539	2.863	2.564	1.945	2.325	3.085	5.823	4.82	2.943
1540	2.908	2.64	1.776	2.345	3.197	6.136	4.708	3.432
1541	2.908	2.661	2.018	2.24	3.029	5.935	4.41	2.728
1542	2.76	2.706	1.904	2.201	3.031	5.507	4.59	2.895
1543	2.704	2.697	1.957	2.29	2.998	5.898	4.661	2.621
1544	2.801	2.532	2.139	2.21	2.886	5.867	4.603	3.305
1545	2.758	2.649	2.063	2.405	2.956	5.421	4.902	2.983
1546	2.811	2.729	2.3	2.432	2.714	5.168	4.618	3.189
1547	2.684	2.622	2.256	2.414	3.037	5.41	4.913	3.057
1548	2.837	2.657	2.218	2.412	3.164	5.707	4.512	2.446
1549	3.008	2.62	1.915	2.576	3.416	5.718	4.404	3.131
1550	2.979	2.658	1.822	2.734	3.433	5.272	4.506	2.739
1551	2.695	2.734	2.087	2.529	3.004	5.863	4.257	2.873
1552	2.659	2.655	2.262	2.717	3.051	5.746	4.35	2.884
1553	2.708	2.592	2.183	2.565	2.891	5.655	4.581	2.712
1554	2.911	2.523	1.988	2.653	3.238	5.49	4.572	2.553
1555	2.901	2.461	2.145	2.405	3.626	5.464	4.671	2.967
1556	2.751	2.684	1.973	2.549	3.298	5.89	4.65	2.88
1557	2.831	2.688	2.096	2.487	3.491	5.464	4.377	3.361
1558	2.888	2.575	1.858	2.614	3.328	5.652	4.664	2.659
1559	2.951	2.678	2.358	2.462	3.203	5.538	4.396	2.587
1560	2.827	2.688	2.134	2.22	3.035	5.832	4.796	2.966
1561	2.942	2.583	2.106	2.269	2.941	5.839	4.827	2.467
1562	2.865	2.709	1.846	2.429	3.237	5.409	4.741	3.249
1563	2.866	2.707	1.982	2.704	3.116	5.799	4.519	2.939
1564	2.95	2.528	2.183	2.51	3.3	5.744	4.461	2.6
1565	2.779	2.478	2.234	2.436	3.161	6.144	4.556	2.651
1566	2.845	2.802	2.049	2.631	3.066	5.735	4.61	2.068
1567	2.973	2.644	2.056	2.389	3.411	5.774	4.72	2.283
1568	2.808	2.511	2.171	2.349	2.977	5.519	4.822	2.442
1569	2.875	2.686	2.09	2.496	3.409	5.728	4.547	2.418
1570	2.993	2.942	1.963	2.441	3.303	6.032	4.449	2.209
1571	3.034	2.905	2.243	2.437	3.136	5.918	4.417	2.447
1572	2.999	2.724	2.289	2.418	2.855	5.62	4.756	2.687
1573	2.984	2.759	2.311	2.362	3.17	5.724	4.314	2.55
1574	3.006	2.76	2.215	2.425	3.08	5.354	4.523	2.428
1575	2.904	2.821	2.269	2.3	3.255	5.626	4.727	2.59
1576	2.968	2.793	2.166	2.437	3.14	6.11	4.313	2.859
1577	2.943	2.521	2.462	2.442	2.985	5.721	4.587	3.022
1578	3.1	2.783	2.293	2.339	2.873	5.671	4.605	2.989
1579	2.937	2.724	2.091	2.309	3.114	5.629	4.714	2.327
1580	2.982	2.661	2.08	2.497	3.002	5.599	5.294	1.924
1581	2.929	2.861	2.031	2.476	3.285	5.625	4.701	2.875
1582	2.93	2.881	2.026	2.367	3.056	5.418	4.75	2.229
1583	2.89	2.665	2.032	2.265	3.242	6.086	5.565	2.491
1584	3.033	2.558	2.214	2.285	2.941	6.084	4.679	2.148
1585	2.952	2.602	2.174	2.664	3.348	5.817	4.873	2.19
1586	2.791	2.466	2.288	2.289	2.984	5.783	5.228	2.644
1587	2.637	2.577	2.363	2.381	2.91	5.733	4.595	2.538
1588	2.796	2.565	2.337	2.446	2.959	5.949	5.502	2.621
1589	2.704	2.736	2.321	2.49	3.265	5.91	4.272	2.687
1590	2.903	2.602	2.386	2.356	3.285	5.809	4.242	2.734
1591	2.779	2.548	2.478	2.554	2.853	5.731	4.987	2.611
1592	2.92	2.58	2.25	2.71	3.121	5.615	4.405	2.416
1593	2.864	2.7	2.183	2.725	3.232	6.175	4.2	2.862
1594	2.859	2.591	2.228	2.675	3.187	5.715	4.796	2.481
1595	2.853	2.604	2.241	2.445	3.179	5.917	4.347	2.09
1596	2.896	2.42	2.118	2.533	3.104	5.729	4.64	2.396
1597	2.806	2.72	2.37	2.543	3.486	5.705	4.294	2.146
1598	2.895	2.797	2.161	2.705	3.05	5.397	4.183	2.901
1599	2.827	2.756	2.297	2.558	3.28	5.805	4.066	2.362
1600	2.751	2.831	2.264	2.484	3.39	5.961	4.753	2.463
1601	2.988	2.683	2.474	2.468	2.838	6.055	4.185	2.478
1602	2.91	2.777	2.642	2.499	3.067	5.621	4.238	2.32
1603	2.882	2.713	2.228	2.64	2.966	5.81	4.132	2.446
1604	2.804	2.812	2.388	2.535	3.014	5.625	4.25	2.363
1605	2.907	2.932	2.242	2.67	3.104	5.805	4.466	2.346
1606	2.841	2.825	2.138	2.466	2.896	6.185	4.108	2.337
1607	2.906	2.71	2.075	2.555	3.014	5.706	4.15	3.279
1608	2.806	2.816	2.091	2.214	2.964	5.585	4.309	2.529
1609	2.855	2.797	2.033	2.269	3.01	5.712	4.482	2.632
1610	2.781	2.712	2.032	2.432	3.532	5.828	4.283	2.925
1611	2.831	2.793	2.183	2.705	2.928	5.722	3.936	2.672
1612	2.828	2.846	2.265	2.656	2.899	5.517	4.256	2.956
1613	2.683	2.697	2.211	2.547	2.879	5.656	4.565	2.695
1614	2.747	2.66	2.275	2.557	3.047	5.903	4.585	2.417
1615	2.838	2.795	2.281	2.513	3.174	5.361	4.314	2.382
1616	2.876	2.593	2.046	2.525	3.506	5.447	4.26	2.394
1617	2.828	2.883	2.409	2.609	2.843	5.522	4.647	2.436
1618	2.873	2.657	2.32	2.488	3.087	5.614	4.463	2.641
1619	2.82	2.853	2.423	2.754	3	5.762	4.076	2.929
1620	2.922	2.663	2.268	2.865	3.207	5.719	4.145	2.278
1621	2.946	2.623	1.978	2.428	3.181	5.951	4.474	2.585
1622	2.805	2.551	2.063	2.381	2.948	6.438	4.29	2.593
1623	2.787	2.601	2.144	2.495	3.143	5.591	4.07	2.74
1624	2.664	2.554	2.091	2.53	2.845	5.645	4.433	1.855
1625	2.72	2.713	2.029	2.482	3.059	5.769	4.769	2.16
1626	2.672	2.662	2.235	2.685	2.917	5.829	4.649	2.315
1627	2.661	2.72	2.236	2.683	2.93	5.462	4.467	2.015
1628	2.739	2.579	2.428	2.665	3.125	6.083	4.652	2.302
1629	2.829	2.663	2.095	2.577	3.281	6.246	4.564	2.068
1630	2.754	2.756	2.075	2.681	3.266	5.736	4.175	1.913
1631	2.741	2.53	2.245	2.771	3.235	5.512	4.904	2.213
1632	2.749	2.512	2.14	2.556	3.077	5.805	4.973	2.045
1633	2.59	2.702	2.191	2.601	2.972	5.923	5.077	2.422
1634	2.921	2.754	2.181	2.505	3.191	5.939	4.445	2.428
1635	2.955	2.665	2.133	2.479	3.127	5.881	4.37	2.521
1636	2.868	2.623	2.147	2.762	3.069	5.75	4.302	2.146
1637	2.738	2.675	2.174	2.554	3.167	5.953	4.778	2.537
1638	2.853	2.476	2.239	2.769	3.248	5.704	4.546	2.403
1639	2.947	2.636	2.242	2.735	2.895	5.944	4.225	2.625
1640	2.951	2.568	1.956	3.054	3.352	5.512	4.346	2.502
1641	2.875	2.5	2.053	2.681	3.338	5.8	4.572	2.101
1642	2.829	2.445	2.21	2.846	3.191	5.973	4.346	2.275
1643	2.731	2.528	2.114	3.104	2.866	5.811	4.289	2.018
1644	2.78	2.473	2.164	2.624	3.227	6.382	4.351	2.613
1645	2.71	2.524	2.241	2.478	3.141	5.941	4.326	2.644
1646	2.765	2.401	2.18	2.426	3.013	5.489	4.356	2.704
1647	2.713	2.623	2.181	2.489	3.104	5.503	4.26	2.569
1648	2.758	2.857	2.268	2.674	3.181	5.831	4.497	2.592
1649	2.877	2.734	2.16	2.601	3.05	5.604	4.187	2.263
1650	2.818	2.678	2.261	2.613	3.024	5.829	4.293	2.63
1651	2.842	2.75	2.203	2.694	2.852	5.959	4.292	2.796
1652	2.919	2.729	2.049	2.696	3.253	6.016	4.462	2.342
1653	3.022	2.757	2.073	2.478	3.131	5.69	4.661	2.685
1654	2.876	2.718	2.147	2.501	2.986	5.943	4.499	2.905
1655	2.799	2.6	2.371	2.485	3.237	5.6	4.375	2.733
1656	2.868	2.767	1.911	2.481	3.076	5.671	4.042	2.835
1657	2.939	2.708	2.255	2.564	2.97	5.821	4.338	2.734
1658	2.856	2.744	2.302	2.609	2.892	5.573	4.719	2.425
1659	2.999	2.639	2.352	2.406	2.889	5.72	4.49	2.331
1660	3.011	2.696	2.47	2.58	3.022	5.57	4.244	2.479
1661	3.114	2.617	2.305	2.473	2.815	5.676	4.672	2.282
1662	3.1	2.689	2.227	2.467	2.858	5.89	4.419	2.928
1663	2.884	2.708	2.252	2.466	3.02	5.977	4.411	2.705
1664	3.044	2.684	2.176	2.526	3.049	6.02	4.223	2.692
1665	2.967	2.648	2.22	2.588	2.959	5.6	4.223	2.213
1666	2.829	2.581	2.229	2.777	2.887	5.628	4.22	2.787
1667	2.862	2.568	2.224	2.75	2.833	6.039	4.415	2.839
1668	2.672	2.556	2.234	2.851	2.97	5.937	4.448	2.753
1669	2.719	2.667	2.348	2.797	2.703	5.626	4.417	2.84
1670	2.853	2.694	2.294	2.427	3.002	5.712	4.196	2.803
1671	2.57	2.579	2.271	2.443	2.633	5.869	4.429	1.99
1672	2.594	2.67	2.495	2.358	3.038	5.595	4.401	2.209
1673	2.616	2.528	2.546	2.501	2.876	5.709	4.15	2.531
1674	2.557	2.548	2.526	2.713	2.784	5.535	4.426	2.673
1675	2.674	2.677	2.65	2.357	2.691	5.996	5.146	2.571
1676	2.623	2.774	2.299	2.493	2.694	5.991	4.277	2.608
1677	2.724	2.739	2.193	2.565	2.566	5.848	4.286	2.433
1678	2.664	2.801	2.22	2.643	2.204	6.068	4.341	2.48
1679	2.674	2.78	2.47	2.506	2.447	5.883	4.261	2.788
1680	2.583	2.767	1.954	2.547	2.384	5.812	4.152	2.336
1681	2.868	2.797	2.219	2.849	2.201	6.036	4.353	2.245
1682	2.687	2.76	1.844	2.996	2.41	5.857	4.333	2.781
1683	2.505	2.888	2.276	2.804	2.415	5.75	4.146	2.56
1684	2.597	2.779	2.091	2.81	2.657	6.057	4.265	2.363
1685	2.612	2.773	1.964	2.783	1.959	5.739	4.174	2.283
1686	2.754	2.901	2.067	2.732	1.837	5.943	4.792	2.612
1687	2.611	2.8	2.094	2.839	1.9	5.893	4.775	3.022
1688	2.515	2.79	2.148	2.8	2.326	5.837	4.687	2.628
1689	2.545	2.835	2.165	2.738	2.432	5.788	4.622	2.735
1690	2.746	2.803	2.065	2.724	2.113	5.919	4.338	2.999
1691	2.647	2.672	2.19	2.527	2.128	6.179	4.475	2.518
1692	2.583	2.945	2.018	2.636	1.76	5.742	4.608	2.642
1693	2.546	2.932	2.016	2.616	1.892	5.757	4.547	2.89
1694	2.713	2.811	2.108	2.486	2.137	6.153	4.314	2.708
1695	2.565	3.045	1.989	2.672	2.385	5.89	4.68	2.458
1696	2.672	2.839	2.07	2.603	2.261	5.829	4.622	2.723
1697	2.615	2.953	2.126	2.628	2.764	5.699	4.357	2.286
1698	2.628	2.902	2	2.419	2.466	5.863	4.422	2.421
1699	2.583	2.761	2.025	2.442	2.964	5.872	4.624	3.057
1700	2.672	2.717	1.955	2.465	2.749	5.773	4.613	2.464
1701	2.601	2.782	2.042	2.57	2.658	6.274	4.606	2.666
1702	2.747	2.883	2.046	2.829	2.735	6.068	4.526	2.869
1703	2.599	2.71	1.889	2.738	2.31	5.973	4.634	3.067
1704	2.619	2.843	1.987	2.623	2.419	5.626	4.276	2.175
1705	2.707	2.74	2.155	2.598	2.72	5.92	4.419	2.668
1706	2.733	2.762	2.013	2.877	2.627	5.625	4.521	2.376
1707	2.517	2.766	2	3.071	2.783	5.766	4.519	2.29
1708	2.662	2.723	2.05	2.879	2.617	5.649	4.207	2.366
1709	2.743	2.572	1.988	2.63	2.573	5.782	4.517	2.704
1710	2.74	2.585	1.996	2.621	2.549	5.856	4.485	2.481
1711	2.714	2.941	2.147	2.559	2.599	5.582	4.666	2.901
1712	2.657	2.961	2.361	2.862	2.805	5.873	4.593	2.493
1713	2.645	2.731	2.388	2.545	2.508	5.611	4.443	2.84
1714	2.71	2.852	2.335	2.667	2.728	5.655	4.423	2.584
1715	2.677	2.888	2.438	2.572	2.326	5.896	4.226	2.631
1716	2.62	2.878	2.369	2.476	2.518	5.976	4.84	2.736
1717	2.64	2.686	2.387	3.017	2.539	6.147	4.413	3.119
1718	2.813	2.793	2.187	2.58	2.808	6.193	4.57	2.809
1719	2.651	2.801	2.163	2.903	3.155	6.271	4.383	2.607
1720	2.654	2.947	2.343	2.739	2.513	6.219	4.206	2.759
1721	2.611	2.767	2.027	2.675	3.03	6.16	4.387	2.745
1722	2.698	2.872	1.991	2.525	2.926	6.32	4.301	3.187
1723	2.764	2.721	1.782	2.689	2.887	6.045	4.287	2.777
1724	2.645	2.833	2.002	2.78	3.122	6.184	3.871	2.696
1725	2.588	2.725	1.947	2.61	3.068	5.957	4.064	2.552
1726	2.625	2.87	2.153	2.571	2.91	6.257	4.248	2.681
1727	2.559	2.848	2.102	2.543	2.492	6.136	4.421	2.209
1728	2.579	2.941	2.236	2.397	2.728	5.735	4.154	2.277
1729	2.605	2.654	2.108	2.428	2.626	6.494	4.267	2.586
1730	2.628	2.864	2.142	2.378	2.466	5.946	4.632	2.393
1731	2.581	2.855	2.673	2.208	2.623	5.65	4.415	2.243
1732	2.567	2.827	2.395	2.505	2.402	6.653	4.256	2.462
1733	2.519	2.867	2.264	2.535	2.461	5.756	4.144	2.24
1734	2.463	2.872	2.229	2.502	2.711	5.802	4.516	2.264
1735	2.561	2.748	2.257	2.709	2.168	6.43	4.517	1.873
1736	2.575	2.761	2.28	2.51	2.472	6.116	4.466	2.123
1737	2.653	2.766	2.374	2.532	2.089	6.194	4.027	1.938
1738	2.704	2.844	2.279	2.713	2.499	6.455	4.316	2.081
1739	2.577	2.668	2.25	2.548	2.329	5.677	4.213	2.132
1740	2.697	2.821	2.114	2.472	1.867	5.796	4.473	2.193
1741	2.69	2.761	1.992	2.56	2.207	5.557	4.238	2.147
1742	2.715	2.924	2.08	2.638	2.643	5.496	4.072	2.421
1743	2.709	2.904	2.044	2.481	2.341	6.047	4.203	2.092
1744	2.721	2.783	2.199	2.552	2.379	5.947	4.558	2.401
1745	2.827	2.666	2.111	2.705	2.516	6.369	4.473	2.338
1746	2.837	2.811	2.139	2.689	3.316	5.652	4.636	2.248
1747	2.919	2.617	2.192	2.573	2.611	5.714	4.195	2.265
1748	2.846	2.594	2.087	2.779	3.219	5.842	4.393	2.052
1749	2.785	2.646	2.262	2.837	2.56	5.824	4	2.391
1750	2.587	2.618	1.982	2.887	2.463	5.748	4.091	2.486
1751	2.558	2.815	2.184	3.076	2.309	5.652	4.058	2.449
1752	2.589	2.706	2.206	3.262	2.392	6.084	4.033	2.343
1753	2.484	2.714	2.179	2.898	2.829	5.844	4.369	2.755
1754	2.513	2.688	2.259	3.036	2.411	5.655	4.111	2.647
1755	2.58	2.772	2.478	3.252	2.304	5.596	4.72	2.082
1756	2.63	2.664	2.515	3.312	2.545	5.797	4.186	2.485
1757	2.563	2.757	2.663	3.32	2.241	5.739	4.136	2.526
1758	2.504	2.647	2.605	3.19	2.028	5.795	4.521	2.229
1759	2.602	2.688	2.492	3.16	2.463	5.599	4.386	2.195
1760	2.619	2.784	2.32	3.225	2.492	5.841	4.505	2.327
1761	2.451	2.633	2.41	3.239	2.638	6.027	4.221	2.417
1762	2.606	2.741	2.295	3.056	2.597	5.81	4.39	2.513
1763	2.617	2.715	2.373	3.194	2.644	5.637	4.685	2.019
1764	2.613	2.709	2.578	3.33	2.283	5.561	4.097	2.495
1765	2.501	2.743	2.373	3.112	2.318	5.796	4.532	2.422
1766	2.686	2.876	2.389	3.144	3.081	5.5	4.357	2.485
1767	2.628	2.838	2.226	3.132	2.329	5.472	4.095	2.642
1768	2.554	2.911	2.377	3.426	2.468	5.828	4.356	2.541
1769	2.513	2.712	2.276	3.309	2.525	5.665	4.235	2.378
1770	2.564	2.784	2.359	3.387	2.172	5.718	4.119	2.719
1771	2.641	2.757	2.266	2.847	2.201	5.804	4.236	2.377
1772	2.61	2.809	2.502	2.977	2.606	5.581	4.22	2.856
1773	2.626	2.781	2.296	3.195	2.439	5.821	4.254	2.97
1774	2.606	2.774	2.235	3.326	2.56	5.604	4.111	2.811
1775	2.647	2.755	2.36	3.222	2.91	5.686	4.038	2.394
1776	2.546	2.583	2.28	3.246	2.443	5.835	4.292	2.681
1777	2.648	2.777	2.114	3.106	3.133	6.076	4.298	3.066
1778	2.744	2.892	2.328	3.252	2.341	6.336	4.221	2.808
1779	2.732	2.853	2.483	3.483	2.235	5.659	4.218	2.304
1780	2.649	2.866	2.36	2.977	2.781	6.163	4.416	2.747
1781	2.797	2.8	2.268	3.136	2.652	6.15	4.314	2.496
1782	2.653	2.755	2.105	3.125	2.672	5.517	4.238	2.723
1783	2.628	2.865	2.164	3.103	2.404	5.368	4.334	1.785
1784	2.746	2.649	2.044	3.03	2.427	5.929	4.923	1.802
1785	2.747	2.855	2.007	3.215	2.395	5.692	4.472	2.17
1786	2.707	2.885	1.978	2.985	2.025	5.832	4.564	2.28
1787	2.682	2.743	2.133	3.026	2.704	5.934	4.368	1.976
1788	2.68	2.905	2.2	3.055	2.23	5.997	4.411	2.168
1789	2.597	2.832	2.314	3.056	2.522	5.843	4.03	2.462
1790	2.723	2.905	2.369	2.845	3.057	5.663	4.237	2.46
1791	2.59	2.687	2.369	2.964	2.578	6.147	4.214	2.475
1792	2.723	2.659	2.63	2.957	2.494	6.335	4.429	2.874
1793	2.768	2.949	2.328	2.795	2.84	6.271	4.308	2.73
1794	2.714	2.742	2.089	3.074	4.134	6.14	4.123	2.343
1795	2.78	2.831	2.186	3.233	3.012	7.189	4.134	2.839
1796	2.679	2.651	2.332	3.01	3.236	6.237	4.37	2.45
1797	2.532	2.864	2.125	2.914	2.998	6.766	4.659	2.815
1798	2.785	2.894	2.374	2.974	1.912	6.655	4.292	2.706
1799	2.805	2.833	2.304	2.908	2.518	7.11	4.262	2.978
1800	2.788	2.643	2.103	2.768	2.282	6.668	4.276	2.535
1801	2.873	2.681	2.231	2.883	2.796	7.276	4.36	3.139
1802	2.83	3.063	2.023	2.807	3.258	7.653	4.331	2.59
1803	2.718	2.713	2.22	2.657	3.847	7.498	4.265	2.778
1804	2.752	2.911	2.21	2.885	3.352	7.481	4.159	2.454
1805	2.825	2.898	2.168	2.886	4.787	6.681	4.113	2.194
1806	2.604	2.987	2.202	2.767	5.468	5.854	4.509	2.371
1807	2.528	2.944	2.153	2.823	5.636	6.163	4.426	2.369
1808	2.587	2.947	2.15	2.986	6.092	6.228	4.255	2.668
1809	2.578	2.86	2.418	2.773	5.96	6.123	4.315	2.436
1810	2.62	2.86	2.26	2.835	5.604	6.075	4.283	2.731
1811	2.751	3.033	2.169	2.77	5.813	6.115	4.753	2.502
1812	2.716	3.06	2.168	2.809	6.413	5.833	4.64	2.526
1813	2.658	2.86	2.147	2.964	6.253	6.08	4.112	2.489
1814	2.526	3.03	2.484	2.658	6.65	6.114	4.368	2.766
1815	2.706	3.044	2.044	2.653	5.944	6.156	4.27	2.443
1816	2.546	2.949	2.134	2.701	5.832	5.994	4.111	2.723
1817	2.61	3.065	2.188	2.861	5.598	6.03	4.49	2.466
1818	2.544	2.967	1.971	2.797	7.115	5.895	4.161	2.677
1819	2.661	3.12	2.298	2.794	5.664	6.057	4.206	2.861
1820	2.765	3.067	2.201	2.684	5.451	5.954	4.368	2.601
1821	2.676	2.985	2.484	2.556	5.934	5.978	4.007	2.685
1822	2.812	2.993	2.442	2.487	5.764	6.251	4.327	2.018
1823	2.729	3.227	2.398	2.506	5.873	6.242	4.238	2.405
1824	2.815	2.925	2.411	2.24	5.9	5.848	4.209	1.843
1825	2.83	3.202	2.179	2.397	6.101	6.231	4.23	2.5
1826	2.809	3.094	2.343	2.219	6.524	6.158	4.385	2.259
1827	2.781	2.997	1.996	2.334	6.147	6.089	4.487	2.425
1828	2.68	3.399	2.278	2.461	6.247	5.885	4.23	2.213
1829	3.018	2.861	2.163	2.533	6.22	5.98	4.111	2.221
1830	2.781	2.979	1.986	2.505	5.609	5.687	4.185	2.453
1831	2.886	2.792	2.114	2.54	5.135	5.87	4.136	1.899
1832	2.824	2.886	2.111	2.513	5.842	6.25	4.168	2.347
1833	2.789	2.926	2.092	2.849	5.799	6.133	4.082	1.725
1834	2.862	2.846	2.054	2.507	5.661	6.638	4.337	2.584
1835	2.809	2.973	2.195	2.662	5.789	6.324	4.317	2.295
1836	2.892	3.111	2.182	2.776	5.795	6.083	4.33	2.391
1837	2.69	3.02	2.29	2.571	5.436	6.09	4.182	2.282
1838	2.903	3.197	2.215	2.542	5.645	6.338	4.206	2.206
1839	2.871	3.142	2.354	2.831	5.81	6.637	3.965	2.588
1840	2.841	3.145	2.197	2.741	6.812	6.74	4.613	2.153
1841	2.651	2.858	2.37	2.749	5.991	6.324	4.367	2.136
1842	2.706	2.935	1.999	2.961	6.266	6.252	4.118	2.618
1843	2.766	3.044	2.114	2.804	6.105	5.974	4.331	1.891
1844	2.721	2.971	2.07	2.567	6.813	6.302	4.405	2.355
1845	2.642	3.111	1.882	2.415	6.679	6.095	4.334	1.834
1846	2.673	2.981	2.038	2.744	6.895	5.822	4.437	1.948
1847	2.757	2.924	1.841	2.762	7.678	6.282	4.444	2.077
1848	2.742	2.869	2.061	2.672	6.811	6.097	4.344	2.258
1849	2.661	2.952	2.203	2.819	7.181	6.339	4.429	1.754
1850	2.653	2.842	2.187	2.917	6.526	6.002	4.275	2.117
1851	2.872	3.257	2.245	2.538	6.413	5.984	4.417	2.548
1852	2.727	2.842	2.09	2.655	6.121	6.066	4.345	2.169
1853	2.72	2.902	2.023	2.782	5.931	6.494	4.39	2.258
1854	2.704	3.086	2.089	2.807	6.516	5.817	4.464	2.466
1855	2.792	2.931	2.154	2.739	6.342	6.354	4.293	2.147
1856	2.688	2.658	2.093	2.419	6.643	6.2	4.463	2.125
1857	2.829	2.703	2.099	2.553	7.246	6.233	4.382	2.487
1858	2.838	2.836	2.283	2.751	6.752	6.174	4.406	2.037
1859	2.804	2.752	2.181	2.687	6.793	6.059	4.176	2.463
1860	2.716	2.649	2.214	2.818	6.931	6.505	4.258	2.016
1861	2.893	2.787	2.199	2.904	6.895	6.024	4.217	2.498
1862	2.859	2.865	2.448	2.885	6.512	6.524	4.307	2.317
1863	2.583	2.762	1.933	2.906	6.704	5.732	4.541	1.978
1864	2.962	2.779	2.056	3.092	6.566	6.321	4.222	1.995
1865	2.956	2.643	2.468	2.986	6.589	6.47	4.453	2.1
1866	3.023	2.738	2.225	2.792	6.149	6.801	4.37	2.457
1867	2.929	2.628	2.163	2.715	6.581	6.27	4.372	2.598
1868	2.825	2.662	2.206	2.537	6.646	6.45	4.099	2.097
1869	2.9	2.593	2.252	2.859	6.651	6.498	4.763	2.339
1870	2.934	2.684	2.11	2.896	6.006	6.036	4.245	2.579
1871	2.802	2.703	2.081	2.81	7.204	6.357	4.327	2.134
1872	2.862	2.789	2.233	3.114	6.673	6.348	4.409	2.264
1873	2.872	2.624	2.283	2.847	7.063	6.704	3.94	2.103
1874	2.723	2.585	2.038	3.186	6.682	6.158	4.31	2.215
1875	2.81	2.707	2.047	3.153	6.915	6.46	4.239	2.109
1876	2.731	2.62	2.229	3.064	6.964	6.621	4.288	2.27
1877	2.781	2.679	2.264	2.851	6.533	6.764	4.44	2.184
1878	2.673	2.657	2.09	2.876	6.997	6.289	4.532	2.672
1879	2.871	2.596	2.277	2.802	7.157	5.993	4.307	2.548
1880	2.646	2.702	2.367	2.68	6.738	6.196	4.438	2.702
1881	2.596	2.707	2.257	2.656	6.537	6.397	4.214	2.519
1882	2.78	2.702	2.184	2.742	6.452	6.197	4.338	2.808
1883	2.639	2.697	2.063	2.78	6.746	6.474	4.284	2.705
1884	2.71	2.435	2.168	2.878	6.145	6.512	4.486	2.406
1885	2.673	2.719	2.246	2.899	6.465	6.259	4.31	2.489
1886	2.604	2.557	2.115	2.883	6.307	6.223	4.365	2.722
1887	2.77	2.691	2.374	3.105	6.9	6.366	4.511	1.607
1888	2.707	2.652	2.328	3.142	7.075	6.658	4.872	2.094
1889	2.778	2.656	2.436	2.85	6.441	6.181	4.71	2.498
1890	2.896	2.797	2.2	2.849	6.795	6.563	4.665	2.521
1891	2.767	2.588	2.59	2.799	6.851	6.554	4.174	2.584
1892	2.893	2.647	2.067	2.634	7.405	6.178	4.311	1.945
1893	2.927	2.808	2.266	2.807	7.053	6.358	4.236	2.257
1894	2.949	2.836	2.288	2.589	6.558	6.346	4.197	1.8
1895	2.978	2.765	2.247	2.392	6.946	6.526	4.405	2.204
1896	2.969	2.868	2.133	2.594	7.146	6.566	4.318	2.315
1897	3.013	2.819	2.183	2.53	6.042	6.132	4.234	1.964
1898	2.777	2.734	2.413	2.41	6.894	6.171	4.211	2.059
1899	2.877	2.784	2.057	2.336	5.992	6.622	4.113	2.353
1900	2.829	2.591	2.082	2.503	6.154	7.024	4.261	1.677
1901	2.871	2.585	2.022	2.831	6.534	6.72	4.378	2.748
1902	2.662	2.593	2.195	2.413	6.539	6.262	4.406	2.74
1903	2.787	2.658	2.08	2.655	6.64	6.282	4.467	3.773
1904	2.653	2.647	2.148	2.522	6.994	6.445	4.565	3.14
1905	2.733	2.761	2.153	2.615	6.817	6.969	4.453	3.18
1906	2.952	2.664	2.227	2.602	6.873	6.695	4.365	3.315
1907	3.004	2.577	2.159	2.739	6.93	6.625	4.41	2.994
1908	2.76	2.477	2.155	2.964	6.664	6.671	4.51	3.598
1909	2.829	2.587	2.208	2.786	7.006	6.389	4.472	3.044
1910	2.837	2.734	2.156	2.682	7.213	6.135	4.468	3.32
1911	2.681	2.617	2.151	2.794	6.657	6.735	4.554	2.916
1912	2.811	2.609	2.125	2.741	6.633	6.821	3.968	2.564
1913	2.761	2.594	2.179	2.666	6.398	6.686	4.659	2.031
1914	2.725	2.768	2.386	2.898	6.625	6.561	4.251	2.255
1915	2.833	2.538	2.443	2.746	6.132	6.807	4.152	2.485
1916	2.877	2.657	2.226	2.829	5.936	6.824	4.078	2.444
1917	2.865	2.46	2.176	2.548	6.347	6.206	4.53	2.139
1918	2.886	2.74	2.234	2.673	6.043	6.557	4.461	2
1919	2.923	2.888	2.015	2.759	6.603	6.1	4.068	2.148
1920	2.789	2.942	2.442	2.704	6.614	6.262	4.645	2.78
1921	2.887	2.87	2.428	2.883	6.639	6.201	4.247	1.701
1922	2.798	2.756	2.069	2.877	7.112	6.557	4.295	1.707
1923	2.744	2.57	2.162	3.058	6.699	6.396	4.415	2.699
1924	2.626	2.758	2.178	2.937	6.775	6.238	4.425	2.409
1925	2.694	2.708	2.242	2.841	7.364	5.985	4.341	2.567
1926	2.988	2.677	2.344	2.88	6.971	6.471	4.596	2.073
1927	2.91	2.735	2.34	2.772	6.764	6.52	4.432	2.703
1928	2.938	2.693	1.996	3.055	6.696	6.1	4.946	2.439
1929	2.99	2.727	2.14	3.079	7.37	5.839	4.334	2.646
1930	2.943	2.72	2.131	2.971	6.978	6.336	4.35	2.324
1931	3.072	2.93	2.034	2.892	6.811	6.365	4.464	2.135
1932	3.058	3.008	2.092	2.925	7.507	6.214	4.395	2.375
1933	3.035	2.977	2.199	2.797	6.293	5.824	4.111	2.36
1934	3.146	2.643	2.046	2.713	6.091	6.16	4.552	2.604
1935	2.856	3.053	2.193	2.686	6.534	6.047	4.277	2.495
1936	3.033	2.874	2.013	2.842	6.393	6.032	4.366	2.307
1937	3.214	2.458	2.348	2.59	6.711	6.076	4.341	2.379
1938	3.122	2.641	2.205	2.522	6.951	6.111	4.086	2.156
1939	3.077	2.765	2.066	2.572	7.108	6.169	4.203	2.16
1940	3.171	2.909	1.912	2.612	6.364	5.734	4.33	2.685
1941	2.986	2.743	1.978	2.749	6.9	6.13	4.249	2.603
1942	3.451	3.27	2.176	2.684	6.567	6.047	4.102	2.249
1943	3.5	2.841	2.01	2.54	6.479	5.944	4.13	1.97
1944	3.321	2.661	1.992	2.637	6.644	6.06	4.377	1.692
1945	3.311	2.594	2.156	2.671	6.71	6.25	4.441	1.919
1946	3.397	2.595	2.163	2.782	6.293	6.149	4.187	2.143
1947	3.195	2.74	2.173	2.787	7.281	6.381	3.851	2.109
1948	3.306	2.456	2.156	2.588	6.713	6.005	4.102	2.089
1949	3.192	2.679	2.209	2.587	7.139	6.288	4.357	2.351
1950	3.335	2.539	2.259	2.741	7.165	6.606	4.03	2.431
1951	3.152	2.645	2	2.478	6.788	6.023	4.471	2.089
1952	3.297	2.502	2.095	2.422	6.964	6.045	4.226	2.84
1953	3.141	2.652	2.101	2.314	6.678	5.865	4.02	2.515
1954	3.219	2.846	2.144	2.417	6.836	6.266	4.19	2.893
1955	3.303	2.723	2.321	2.433	6.525	5.921	4.104	2.958
1956	3.097	2.691	2.299	2.462	6.734	6.038	4.175	2.885
1957	3.338	2.776	1.952	2.37	6.654	5.455	4.056	2.724
1958	3.344	2.628	2.108	2.382	6.617	6.316	4.378	2.778
1959	3.491	2.477	2.47	2.453	6.57	5.898	4.44	2.818
1960	3.362	2.63	2.045	2.248	6.395	5.935	4.211	2.748
1961	3.198	2.557	2.162	2.423	6.849	5.768	4.293	2.751
1962	3.3	2.751	2.574	2.382	6.666	6.075	4.325	2.758
1963	3.172	2.751	2.354	2.506	6.608	6.385	4.213	2.329
1964	3.099	2.741	2.112	2.506	6.135	6.307	4.858	2.804
1965	3.209	3.013	2.309	2.39	6.795	6.375	4.665	2.722
1966	3.179	2.876	2.202	2.307	4.411	6.088	4.623	2.333
1967	3.306	2.778	2.436	2.322	4.662	6.12	4.612	2.631
1968	3.185	2.993	2.261	2.369	5.388	6.047	4.661	1.78
1969	3.261	2.946	1.98	2.317	6.208	5.668	4.318	2.227
1970	3.272	2.69	2.233	2.252	7.089	6.12	4.505	2.45
1971	3.471	2.888	2.242	2.607	6.616	6.099	4.606	2.157
1972	3.34	2.638	2.22	2.3	6.834	6.144	4.256	2.664
1973	3.239	2.936	2.109	2.508	6.685	6.004	4.381	2.731
1974	3.341	2.839	2.116	2.504	6.44	6.097	3.813	2.403
1975	3.193	2.856	2.147	2.629	6.08	5.935	4.189	2.124
1976	3.194	3.078	2.095	2.62	7.093	7.337	4.568	1.986
1977	3.184	2.856	1.941	2.765	6.713	6.733	4.428	2.012
1978	3.173	2.936	2.048	2.632	5.662	6.561	4.553	2.488
1979	3.105	2.905	2.223	3.041	6.047	6.124	4.292	2.515
1980	3.222	3.024	2.055	2.756	6.807	6.623	4.312	2.059
1981	3.264	3.113	1.982	2.865	6.105	6.296	4.193	2.233
1982	3.237	3.074	1.976	2.772	6.805	6.741	4.164	2.001
1983	3.445	3.017	2.103	2.692	6.244	6.182	4.454	1.678
1984	3.315	3.235	2.039	2.92	4.737	6.807	4.369	1.922
1985	3.337	3.119	2.005	2.868	4.935	6.683	4.407	1.985
1986	3.144	2.693	2.175	2.876	7.123	6.127	4.224	1.871
1987	3.222	3.158	2.136	2.807	7.145	6.697	4.21	1.713
1988	3.412	2.758	1.97	2.55	6.625	6.239	4.376	2.144
1989	3.441	2.774	2.187	2.497	6.596	5.924	4.326	2.453
1990	3.273	3.006	2.123	2.399	7.095	6.452	4.336	2.034
1991	3.34	2.865	2.085	2.495	6.901	6.494	4.224	2.047
1992	3.24	2.688	1.971	2.355	6.787	5.902	4.311	1.416
1993	3.292	2.808	2.102	2.684	7.784	6.062	4.089	1.933
1994	3.347	2.72	2.37	2.782	7.308	6.292	4.374	2.055
1995	3.246	2.946	2.194	2.586	7.315	5.944	4.392	1.949
1996	3.457	2.863	2.274	2.828	7.045	6.16	4.575	2.582
1997	3.177	2.93	2.105	2.664	7.029	6.035	4.418	2.239
[truncated: 6,003 more rows]

## Sheet: Appendix Fig. S4G
Molecular Dynamics Radius of Gyration
Frame #	rGyr
0	5.772	5.805	5.936	5.926
1	5.443	5.736	5.488	5.618
2	5.647	5.64	5.583	5.808
3	5.726	5.636	5.753	5.789
4	5.62	5.064	5.912	5.596
5	5.862	5.171	6.059	5.748
6	5.783	5.434	5.962	5.761
7	5.631	5.304	6.101	5.749
8	5.672	5.833	5.882	5.761
9	5.725	5.185	5.861	5.812
10	5.653	5.119	5.759	5.616
11	5.679	5.093	5.759	5.868
12	5.78	5.103	5.89	5.824
13	5.885	5.125	5.779	5.93
14	5.802	5.154	5.807	5.702
15	5.677	5.048	5.733	5.666
16	5.722	5.156	5.779	5.521
17	5.848	5.214	5.861	5.829
18	5.727	5.208	5.789	5.762
19	5.801	5.268	5.45	5.794
20	5.818	5.144	5.691	5.742
21	5.871	5.047	5.563	5.6
22	5.73	5.188	5.936	5.519
23	5.767	5.17	5.715	5.689
24	5.833	5.396	5.765	5.77
25	5.67	5.13	5.683	5.277
26	5.919	5.18	5.37	5.474
27	5.698	4.959	5.3	5.432
28	5.743	5.104	5.93	5.563
29	5.749	5.146	5.855	5.475
30	5.654	5.007	5.7	5.573
31	5.68	5.203	5.58	5.66
32	5.867	5.23	5.82	5.584
33	5.878	5.17	5.679	5.355
34	5.869	5.101	5.416	5.696
35	5.664	4.956	5.545	5.618
36	5.646	5.098	5.649	5.596
37	5.506	5.029	5.74	5.652
38	5.647	4.874	5.542	5.534
39	5.491	5.112	5.813	5.614
40	5.592	4.891	5.723	5.669
41	5.465	5.221	5.915	5.497
42	5.574	5.274	5.986	5.64
43	5.633	5.281	6.062	5.507
44	5.849	5.219	5.92	5.715
45	5.538	5.28	5.83	5.526
46	5.6	5.01	6.017	5.611
47	5.611	4.956	6.038	5.847
48	5.561	4.822	5.922	5.667
49	5.581	4.902	5.964	5.787
50	5.618	5.12	6.005	5.583
51	5.671	4.921	5.947	5.667
52	5.617	4.795	6.056	5.56
53	5.558	5.001	5.951	5.757
54	5.556	4.988	5.989	5.659
55	5.653	4.995	5.973	5.657
56	5.715	5.199	5.915	5.645
57	5.502	5.189	5.875	5.681
58	5.55	5.107	6.001	5.603
59	5.412	4.799	5.855	5.674
60	5.534	5.086	5.954	5.629
61	5.583	4.949	6.143	5.638
62	5.563	5.163	5.938	5.724
63	5.615	5.159	5.87	5.759
64	5.536	5.097	5.802	5.706
65	5.576	5.037	5.969	5.817
66	5.88	5.008	6.043	5.803
67	5.567	5.001	5.923	5.63
68	5.777	5.133	5.942	5.636
69	5.627	5.036	5.945	5.561
70	5.589	5.064	6.181	5.625
71	5.764	5.422	6.214	5.612
72	5.602	5.299	6.034	5.733
73	5.56	5.025	5.968	5.707
74	5.603	5.212	5.763	5.654
75	5.5	5.389	5.972	5.597
76	5.561	5.113	5.971	5.741
77	5.495	5.127	5.99	5.792
78	5.533	4.843	5.919	5.571
79	5.402	4.823	5.791	5.533
80	5.665	5.249	5.91	5.722
81	6.094	5.038	5.595	5.757
82	5.849	4.979	5.884	5.648
83	5.954	5.01	5.902	5.701
84	5.89	4.881	5.999	5.717
85	5.564	4.686	5.893	5.626
86	5.906	5.281	6.016	5.544
87	5.662	5.026	5.909	5.653
88	5.563	4.733	5.957	5.789
89	5.779	5.113	6.094	5.68
90	5.561	5.02	6.03	5.713
91	5.61	4.908	6.032	5.644
92	5.534	4.81	5.919	5.693
93	5.497	4.084	5.972	5.433
94	5.668	4.304	5.719	5.753
95	5.629	4.992	5.517	5.498
96	5.485	4.715	5.472	5.276
97	5.675	4.884	5.358	5.351
98	5.566	4.352	5.523	5.402
99	5.597	4.784	5.507	5.471
100	5.624	4.896	5.566	5.46
101	5.558	4.731	5.318	5.253
102	5.546	4.766	5.364	5.225
103	5.683	4.858	5.57	5.578
104	5.681	4.496	5.437	5.278
105	5.504	4.986	5.417	5.26
106	5.67	5.037	5.472	5.355
107	5.696	5.003	5.52	5.275
108	5.492	4.745	5.594	5.359
109	5.782	4.626	5.559	5.552
110	5.579	4.575	5.553	5.295
111	5.552	5.041	5.71	5.326
112	5.632	4.411	5.461	5.413
113	5.56	4.859	5.492	5.46
114	5.63	4.234	5.458	5.465
115	5.635	4.383	5.827	5.552
116	5.8	4.026	5.74	5.359
117	5.697	3.948	5.693	5.35
118	5.753	3.89	5.633	5.348
119	5.802	4.052	5.421	5.179
120	5.742	4.317	5.222	5.418
121	5.753	4.063	5.704	5.417
122	5.813	4.657	5.595	5.388
123	5.774	4.457	5.844	5.414
124	5.813	4.355	5.307	5.545
125	5.612	4.377	5.653	5.426
126	5.945	4.416	5.582	5.423
127	5.854	4.329	5.663	5.469
128	5.913	4.493	5.634	5.468
129	5.875	4.338	5.61	5.646
130	5.847	4.512	5.742	5.466
131	5.757	4.294	5.459	5.45
132	5.593	4.334	5.647	5.601
133	5.326	4.571	5.44	5.667
134	5.535	4.668	5.635	5.512
135	5.357	4.677	5.501	5.873
136	5.529	4.568	5.216	6.003
137	5.473	4.556	5.39	5.917
138	5.441	4.414	5.558	5.757
139	5.492	4.157	5.651	5.961
140	5.623	4.292	5.496	5.748
141	5.441	3.991	5.475	6.122
142	5.575	4.088	5.597	6.087
143	5.71	3.811	5.64	5.796
144	5.603	3.929	5.555	6.172
145	5.796	4.076	5.584	6.079
146	5.625	4.047	5.567	6.051
147	5.617	4.055	5.652	6.02
148	5.724	4.025	5.506	5.891
149	5.382	4.031	5.538	5.918
150	5.808	4.024	5.505	5.851
151	5.492	3.964	5.306	5.705
152	5.533	4.184	5.511	5.746
153	5.652	3.857	5.479	5.956
154	5.632	3.941	5.72	5.815
155	5.421	4.032	5.466	5.705
156	5.501	3.814	5.577	5.967
157	5.371	3.989	5.3	5.78
158	5.321	4.079	5.27	5.918
159	5.342	3.849	5.674	6.068
160	5.383	4.027	5.562	6.012
161	5.649	4.152	5.554	5.846
162	5.43	3.978	5.381	6.092
163	5.538	4.021	5.537	5.93
164	5.448	3.835	5.596	6.008
165	5.454	3.822	5.307	5.96
166	5.38	4.028	5.494	5.971
167	5.338	4.094	5.323	5.915
168	5.485	3.998	5.539	5.833
169	5.452	4.098	5.312	5.818
170	5.459	4.005	5.356	6.086
171	5.477	4.062	5.412	5.682
172	5.541	3.974	5.541	6
173	5.665	3.905	5.419	5.857
174	5.458	4.081	5.538	5.945
175	5.369	3.799	5.448	5.747
176	5.514	3.988	5.301	5.973
177	5.438	4.093	5.518	6.117
178	5.449	4.01	5.627	6
179	5.486	3.934	5.629	5.69
180	5.412	4.151	5.614	5.915
181	5.453	4.172	5.623	6.037
182	5.631	4.114	5.662	6.006
183	5.503	3.894	5.69	6.126
184	5.392	4.017	5.659	5.989
185	5.34	4.112	5.609	5.984
186	5.431	4.009	5.79	6.104
187	5.387	4.163	5.506	6.09
188	5.534	4.254	5.967	5.933
189	5.411	4.047	5.761	5.945
190	5.449	4.156	5.617	5.991
191	5.611	3.929	5.987	5.851
192	5.482	4.025	5.788	5.988
193	5.472	4.191	5.616	5.662
194	5.477	4.123	5.502	5.94
195	5.429	4.054	5.577	5.952
196	5.555	4.225	5.367	5.992
197	5.571	4.183	5.333	6.156
198	5.389	4.408	5.506	6.002
199	5.519	4.096	5.452	5.654
200	5.414	3.943	5.561	5.742
201	5.551	4.13	5.574	5.978
202	5.453	3.959	5.563	6.094
203	5.411	4.087	5.423	6.016
204	5.508	3.971	5.524	6.001
205	5.451	4.042	5.391	6.039
206	5.539	4.176	5.516	5.786
207	5.495	3.817	5.178	5.935
208	5.536	3.995	5.647	5.945
209	5.526	3.942	5.561	6.048
210	5.64	3.973	5.563	6.049
211	5.515	4.069	5.49	6.135
212	5.404	4.135	5.581	5.951
213	5.393	4.61	5.608	5.772
214	5.452	4.132	5.351	6.082
215	5.312	4.105	5.488	5.86
216	5.298	3.845	5.332	5.705
217	5.433	4.366	5.548	5.882
218	5.459	4.081	5.766	6.069
219	5.535	4.126	5.633	5.623
220	5.526	4.154	5.396	6.053
221	5.464	4.108	5.55	5.619
222	5.462	4.104	5.493	5.996
223	5.399	4.07	5.461	5.899
224	5.401	3.835	5.58	6.063
225	5.345	3.931	5.485	5.838
226	5.563	4.088	5.279	6.058
227	5.56	3.844	5.568	5.719
228	5.249	3.827	5.479	5.957
229	5.468	3.923	5.696	5.852
230	5.436	4.077	5.479	5.726
231	5.505	4.05	5.395	5.916
232	5.497	4.145	5.502	5.356
233	5.424	4.067	5.465	5.688
234	5.44	3.915	5.265	5.687
235	5.456	4.151	5.198	5.655
236	5.361	3.87	5.47	5.849
237	5.391	3.822	5.58	5.642
238	5.436	4.066	5.631	5.716
239	5.491	3.934	5.649	5.835
240	5.477	3.918	5.617	5.797
241	5.354	3.885	5.349	5.875
242	5.537	3.795	5.292	5.988
243	5.326	3.947	5.65	5.929
244	5.593	4.027	5.449	5.881
245	5.409	3.96	5.639	5.781
246	5.457	3.922	5.529	5.727
247	5.515	4.011	5.621	5.841
248	5.536	4.196	5.569	5.775
249	5.545	3.997	5.2	5.828
250	5.428	4.193	5.536	5.747
251	5.38	4.05	5.65	5.822
252	5.353	3.998	5.645	5.963
253	5.592	4.032	5.535	5.983
254	5.528	4.674	5.46	5.748
255	5.495	4.643	5.532	5.997
256	5.478	4.621	5.2	5.907
257	5.46	4.468	5.656	5.993
258	5.406	4.435	5.676	5.919
259	5.436	4.534	5.519	5.802
260	5.475	4.501	5.336	5.763
261	5.434	4.601	5.427	5.994
262	5.597	4.354	5.655	5.916
263	5.448	4.306	5.451	5.7
264	5.249	4.271	5.474	5.953
265	5.497	4.38	5.504	5.879
266	5.501	4.402	5.494	5.996
267	5.39	4.353	5.575	5.94
268	5.583	4.599	5.461	6.121
269	5.545	4.48	5.512	5.9
270	5.538	4.488	5.531	5.888
271	5.525	4.235	5.535	5.799
272	5.38	4.414	5.496	5.888
273	5.447	4.362	5.539	5.655
274	5.508	4.442	5.244	5.919
275	5.333	4.334	5.525	5.707
276	5.346	4.376	5.291	5.866
277	5.485	4.181	5.357	5.822
278	5.362	4.575	5.453	5.879
279	5.36	4.418	5.349	5.833
280	5.459	4.586	5.682	5.872
281	5.521	4.337	5.573	5.884
282	5.454	4.524	5.516	6.032
283	5.581	4.316	5.511	5.847
284	5.317	4.576	5.533	5.826
285	5.57	4.592	5.329	5.945
286	5.313	4.311	5.177	5.964
287	5.601	4.396	5.753	5.754
288	5.438	4.582	5.599	5.773
289	5.499	4.351	5.948	5.52
290	5.363	4.523	5.528	5.961
291	5.502	4.355	5.637	5.896
292	5.425	4.309	5.563	5.803
293	5.397	4.68	5.483	5.721
294	5.486	4.212	5.664	5.785
295	5.528	4.25	5.262	5.964
296	5.445	4.449	5.616	5.88
297	5.525	4.327	5.54	5.865
298	5.512	4.462	5.628	6.033
299	5.492	4.456	5.509	5.705
300	5.545	4.466	5.527	5.923
301	5.486	4.212	5.672	5.957
302	5.476	4.26	5.473	5.933
303	5.462	4.253	5.637	5.85
304	5.46	4.527	5.516	5.922
305	5.477	4.429	5.422	5.779
306	5.491	4.42	5.317	5.575
307	5.399	4.486	5.609	5.826
308	5.204	4.302	5.379	5.852
309	5.226	4.422	5.392	5.941
310	5.391	4.546	5.309	5.949
311	5.28	4.26	5.431	5.683
312	5.309	4.42	5.343	5.923
313	5.413	4.452	5.443	5.767
314	5.368	4.554	5.843	5.956
315	5.48	4.565	5.616	5.752
316	5.506	4.521	5.282	5.883
317	5.437	4.384	5.392	6.072
318	5.419	4.692	5.505	5.96
319	5.328	4.541	5.47	5.888
320	5.43	4.369	5.655	5.989
321	5.344	4.34	5.412	5.786
322	5.387	4.571	5.857	5.829
323	5.405	4.387	5.52	5.85
324	5.281	4.409	5.548	5.783
325	5.62	4.526	5.522	5.888
326	5.406	4.649	5.441	5.73
327	5.418	4.413	5.924	6.019
328	5.594	4.355	5.968	5.97
329	5.377	4.509	5.834	5.904
330	5.409	4.448	5.798	5.961
331	5.515	4.171	5.889	5.924
332	5.556	4.411	5.916	5.829
333	5.425	4.251	5.904	5.835
334	5.48	4.608	6.013	5.93
335	5.539	4.265	5.851	5.856
336	5.511	4.452	5.836	5.848
337	5.322	4.374	5.922	5.807
338	5.429	4.466	5.714	5.898
339	5.43	4.176	5.8	5.802
340	5.249	4.49	5.839	5.58
341	5.581	4.467	6.085	5.849
342	5.424	4.333	5.826	5.713
343	5.416	4.486	5.868	5.585
344	5.412	4.567	5.814	5.876
345	5.598	4.257	5.971	5.9
346	5.458	4.404	5.866	6.076
347	5.431	4.6	5.897	5.935
348	5.454	4.425	5.855	5.976
349	5.452	4.316	5.905	5.885
350	5.447	4.631	5.846	5.917
351	5.623	4.633	5.694	5.988
352	5.526	4.238	5.665	5.77
353	5.423	4.467	5.794	5.694
354	5.462	4.265	5.816	5.88
355	5.474	4.4	5.906	5.78
356	5.479	4.417	5.818	5.833
357	5.478	4.471	5.692	5.716
358	5.443	4.429	5.719	5.801
359	5.343	4.351	5.622	5.92
360	5.471	4.321	5.504	6.076
361	5.378	4.43	5.972	5.893
362	5.522	4.276	5.787	5.872
363	5.561	4.488	5.999	5.973
364	5.482	4.395	5.68	5.802
365	5.443	4.351	6.018	6.079
366	5.396	4.409	5.92	6.104
367	5.341	4.567	5.899	6.137
368	5.546	4.268	5.867	5.935
369	5.401	4.401	5.977	5.997
370	5.488	4.776	5.996	6.122
371	5.429	4.504	5.636	5.85
372	5.507	4.531	5.469	5.909
373	5.497	4.454	5.598	5.718
374	5.48	4.388	5.79	5.932
375	5.521	4.161	5.521	5.869
376	5.44	4.378	5.562	6.029
377	5.434	4.015	5.568	5.79
378	5.643	4.429	5.315	5.988
379	5.584	4.49	5.646	5.94
380	5.484	4.585	5.23	5.909
381	5.395	4.627	5.425	6.036
382	5.396	4.226	5.359	5.995
383	5.35	4.437	5.412	5.939
384	5.503	4.271	5.669	5.842
385	5.561	4.717	5.827	6.089
386	5.589	4.378	5.72	6.026
387	5.597	4.356	5.801	5.947
388	5.237	4.288	5.804	6
389	5.394	4.515	5.749	5.973
390	5.571	4.581	5.796	6.086
391	5.391	4.444	5.656	5.95
392	5.541	4.566	5.824	6.069
393	5.358	4.678	5.947	5.871
394	5.495	4.45	5.775	6.149
395	5.423	4.513	5.936	6.113
396	5.497	4.309	5.867	5.956
397	5.5	4.452	5.443	6.038
398	5.507	4.409	5.872	6.262
399	5.492	4.424	5.928	5.95
400	5.447	4.237	5.698	5.757
401	5.53	4.619	5.912	5.941
402	5.349	4.387	5.964	5.668
403	5.28	4.511	5.882	5.724
404	5.426	4.359	5.871	5.822
405	5.345	4.567	5.947	5.756
406	5.404	4.301	5.575	6.013
407	5.405	4.218	5.557	5.9
408	5.405	4.659	5.761	5.892
409	5.56	4.425	5.595	5.763
410	5.329	4.51	5.626	6.061
411	5.336	4.364	5.636	5.785
412	5.379	4.204	5.844	5.774
413	5.459	4.513	5.813	5.902
414	5.597	4.353	5.824	5.869
415	5.506	4.396	5.866	5.814
416	5.498	4.288	5.818	5.887
417	5.514	4.195	5.844	5.808
418	5.503	4.195	5.88	5.94
419	5.456	4.268	5.923	5.936
420	5.46	4.401	5.861	5.896
421	5.464	4.311	5.707	5.836
422	5.408	4.418	5.871	5.824
423	5.597	4.206	5.843	5.96
424	5.499	4.258	5.827	5.852
425	5.452	4.251	5.772	5.851
426	5.293	4.139	5.736	5.994
427	5.494	4.223	5.521	5.952
428	5.393	4.207	5.89	5.575
429	5.34	4.454	5.632	5.894
430	5.441	4.264	5.817	5.898
431	5.41	4.175	5.98	5.915
432	5.4	4.052	6.078	5.97
433	5.356	4.64	5.825	5.759
434	5.459	4.672	5.863	5.829
435	5.487	4.342	5.811	6.053
436	5.427	4.468	5.888	5.962
437	5.507	4.743	5.724	5.892
438	5.48	4.562	5.601	5.874
439	5.489	4.707	5.91	5.968
440	5.369	4.658	6.144	5.997
441	5.401	4.706	5.981	6.056
442	5.451	4.632	5.864	5.779
443	5.532	4.492	5.939	5.883
444	5.285	4.807	5.78	5.747
445	5.534	4.657	5.739	5.763
446	5.392	4.634	5.856	6.02
447	5.383	4.376	5.8	5.992
448	5.41	4.227	5.672	5.791
449	5.336	4.607	5.976	5.718
450	5.377	4.376	5.867	6.129
451	5.451	4.375	5.655	5.75
452	5.505	4.332	5.928	5.835
453	5.563	4.342	5.9	5.931
454	5.362	4.317	5.77	5.743
455	5.574	4.477	5.82	5.976
456	5.526	4.377	5.808	5.533
457	5.348	4.404	5.84	5.551
458	5.426	4.406	5.942	5.749
459	5.443	4.577	5.912	5.938
460	5.185	4.507	5.846	6.069
461	5.524	4.324	5.851	5.865
462	5.55	4.539	5.913	5.961
463	5.358	4.507	5.914	5.79
464	5.463	4.414	5.856	5.794
465	5.515	4.384	5.816	5.987
466	5.475	4.352	5.626	6.006
467	5.452	4.608	5.687	5.809
468	5.45	4.39	5.564	5.756
469	5.374	4.305	5.657	5.669
470	5.511	4.41	5.879	5.804
471	5.467	4.65	5.419	5.875
472	5.436	4.475	5.753	5.777
473	5.519	4.494	5.931	5.835
474	5.41	4.426	5.787	5.86
475	5.4	4.257	6.018	5.722
476	5.522	4.497	5.817	5.726
477	5.484	4.153	5.958	5.675
478	5.537	4.3	5.817	5.839
479	5.45	4.323	5.883	5.724
480	5.479	4.441	5.849	5.618
481	5.624	4.214	5.698	5.639
482	5.575	4.512	5.819	5.59
483	5.452	4.423	5.823	5.469
484	5.603	4.303	5.875	5.405
485	5.479	4.352	5.838	5.763
486	5.574	4.499	6.022	5.804
487	5.571	4.505	6.01	5.596
488	5.426	4.507	5.903	5.737
489	5.558	4.447	5.895	5.773
490	5.453	4.333	6.095	5.745
491	5.46	4.351	5.872	5.937
492	5.575	4.536	5.894	5.766
493	5.377	4.499	6.121	5.628
494	5.474	4.482	6.036	5.737
495	5.488	4.237	5.846	5.719
496	5.406	4.346	5.861	5.833
497	5.495	4.244	5.841	5.723
498	5.31	4.198	6.05	5.943
499	5.483	4.317	5.785	5.761
500	5.473	4.35	5.969	5.742
501	5.579	4.34	6.034	5.919
502	5.345	4.385	5.711	5.871
503	5.49	4.152	5.732	5.87
504	5.512	4.126	5.865	5.9
505	5.317	4.407	5.692	5.878
506	5.444	4.489	5.734	5.921
507	5.532	4.305	5.887	5.967
508	5.485	4.377	5.868	5.955
509	5.402	4.518	5.805	5.885
510	5.509	4.852	5.982	5.864
511	5.448	4.458	5.76	5.933
512	5.58	4.377	6.025	5.999
513	5.24	4.303	5.703	6.134
514	5.363	4.318	5.746	5.935
515	5.522	4.559	5.9	5.897
516	5.455	4.628	5.819	5.979
517	5.412	4.352	5.799	5.809
518	5.478	4.536	5.793	5.953
519	5.446	4.488	5.855	5.763
520	5.494	4.547	5.807	5.872
521	5.563	4.611	5.78	6.044
522	5.559	4.405	5.908	5.677
523	5.318	4.488	5.913	5.925
524	5.612	4.454	6.082	5.68
525	5.431	4.537	5.815	5.907
526	5.471	4.418	5.874	5.901
527	5.462	4.314	5.879	5.879
528	5.458	4.442	5.98	5.615
529	5.492	4.626	5.717	5.605
530	5.407	4.423	5.873	5.908
531	5.486	4.61	5.882	5.748
532	5.462	4.336	5.669	5.881
533	5.286	4.346	5.887	6.089
534	5.471	4.358	5.835	5.816
535	5.523	4.526	6.022	5.847
536	5.462	4.381	5.808	6.058
537	5.514	4.479	5.949	6.041
538	5.553	4.566	5.895	6.133
539	5.6	4.53	5.818	6.191
540	5.426	4.406	5.856	6.093
541	5.439	4.55	5.919	6.243
542	5.48	4.413	5.594	6.239
543	5.492	4.422	5.768	6.178
544	5.593	4.449	5.825	6.143
545	5.505	4.383	5.746	5.968
546	5.573	4.51	5.79	5.923
547	5.55	4.477	5.873	5.942
548	5.481	4.394	5.92	5.838
549	5.562	4.279	5.773	5.911
550	5.433	4.396	6.125	5.935
551	5.457	4.298	5.791	5.766
552	5.525	4.312	5.948	5.931
553	5.497	4.362	5.738	6.128
554	5.361	4.326	5.757	5.928
555	5.526	4.248	5.721	5.534
556	5.54	4.342	5.814	5.872
557	5.31	4.415	5.635	5.847
558	5.467	4.271	5.672	5.749
559	5.551	4.513	5.496	5.914
560	5.569	4.297	5.641	5.83
561	5.52	4.515	5.635	5.873
562	5.572	4.359	5.673	5.96
563	5.423	4.476	6.057	5.886
564	5.4	4.401	5.91	5.984
565	5.514	4.556	5.816	6.076
566	5.519	4.257	5.764	5.75
567	5.463	5.213	5.799	6.016
568	5.536	5.366	5.845	6.049
569	5.582	5.107	5.854	5.931
570	5.454	5.281	5.576	6.055
571	5.484	5.531	5.802	5.9
572	5.479	5.26	5.721	5.761
573	5.454	5.082	5.863	5.819
574	5.43	4.855	5.846	5.914
575	5.396	4.586	5.937	5.806
576	5.592	4.82	5.845	5.727
577	5.408	5.104	5.838	5.848
578	5.438	4.603	5.994	5.751
579	5.449	4.447	5.879	5.803
580	5.51	4.48	5.921	5.81
581	5.38	4.127	5.857	5.807
582	5.365	4.439	5.794	5.949
583	5.567	4.732	5.723	5.985
584	5.43	4.301	5.806	5.92
585	5.267	4.252	5.808	6.068
586	5.508	4.039	5.817	5.978
587	5.387	4.36	5.816	5.95
588	5.487	4.309	5.655	5.963
589	5.345	4.366	5.799	5.834
590	5.308	4.268	5.761	5.779
591	5.395	4.104	5.816	5.845
592	5.502	4.459	5.878	5.896
593	5.392	4.886	5.723	5.967
594	5.402	4.525	5.869	5.91
595	5.446	4.363	5.793	5.951
596	5.355	4.442	5.739	5.839
597	5.343	4.109	5.744	5.86
598	5.399	4.922	5.842	5.956
599	5.585	5.024	5.719	5.897
600	5.453	5.023	5.82	5.859
601	5.509	5.201	5.732	5.959
602	5.511	4.931	5.631	5.973
603	5.333	5.01	5.754	5.883
604	5.373	4.709	5.82	5.984
605	5.414	5.123	5.842	6
606	5.431	4.719	5.556	5.891
607	5.502	4.675	5.668	5.84
608	5.579	4.69	5.839	5.87
609	5.384	4.72	5.712	5.899
610	5.462	4.722	5.827	5.885
611	5.375	4.733	5.742	5.808
612	5.436	4.62	5.716	5.716
613	5.517	4.932	5.779	5.695
614	5.411	4.798	6.002	5.808
615	5.416	4.701	5.78	5.807
616	5.404	4.657	5.887	5.683
617	5.391	4.441	5.57	5.853
618	5.437	4.536	5.61	5.88
619	5.471	4.622	5.598	5.728
620	5.469	4.486	5.802	5.715
621	5.49	4.898	5.791	5.806
622	5.532	4.931	5.787	5.769
623	5.625	4.625	5.802	5.887
624	5.384	4.704	5.769	6.005
625	5.393	4.734	5.988	5.829
626	5.527	4.742	5.636	5.847
627	5.601	4.763	5.819	5.925
628	5.357	4.729	5.648	5.975
629	5.436	4.602	5.654	5.859
630	5.383	4.677	5.766	5.874
631	5.577	4.839	5.908	5.998
632	5.554	4.67	5.953	6.039
633	5.457	4.69	5.711	5.919
634	5.561	4.862	5.703	5.895
635	5.586	4.936	5.678	5.838
636	5.451	4.839	5.887	5.915
637	5.473	4.936	5.612	5.956
638	5.519	4.801	5.83	5.838
639	5.456	5.086	5.87	5.754
640	5.332	4.676	5.675	5.782
641	5.391	4.907	5.636	5.914
642	5.45	4.817	5.636	5.965
643	5.451	4.737	5.936	5.901
644	5.361	4.859	5.783	6.127
645	5.438	4.83	5.867	5.778
646	5.368	4.787	5.787	5.861
647	5.52	4.998	5.72	5.829
648	5.43	4.976	5.65	5.815
649	5.388	4.822	5.737	5.647
650	5.413	4.974	5.707	5.697
651	5.401	4.931	5.583	5.687
652	5.477	4.916	5.525	5.974
653	5.41	4.615	5.483	5.905
654	5.549	4.575	5.6	5.878
655	5.31	4.878	5.648	5.868
656	5.459	4.793	5.448	5.778
657	5.456	4.89	5.617	5.869
658	5.379	5.031	5.677	5.756
659	5.486	4.809	5.462	5.922
660	5.422	4.876	5.577	5.864
661	5.347	4.79	5.65	5.848
662	5.399	4.874	5.66	5.923
663	5.51	4.862	5.531	5.931
664	5.481	5.201	5.795	5.799
665	5.534	4.798	5.727	5.802
666	5.608	4.786	5.695	5.81
667	5.512	4.822	5.519	5.75
668	5.535	4.795	5.829	5.89
669	5.536	4.936	5.884	5.97
670	5.486	4.745	5.658	5.865
671	5.389	4.713	5.628	5.772
672	5.512	4.706	5.831	5.789
673	5.459	4.74	5.832	5.795
674	5.364	4.663	5.691	5.632
675	5.442	4.796	5.76	5.924
676	5.564	4.679	5.741	6.004
677	5.522	4.798	5.673	5.875
678	5.452	4.798	5.841	5.833
679	5.524	5.593	5.737	5.934
680	5.535	5.002	5.705	5.855
681	5.487	4.813	5.781	5.841
682	5.521	5.071	5.723	5.904
683	5.547	4.809	5.704	5.824
684	5.521	4.874	5.832	5.765
685	5.414	4.804	5.671	6.018
686	5.395	4.899	5.48	5.876
687	5.478	4.82	5.721	5.813
688	5.297	4.713	5.707	5.787
689	5.446	5.28	5.6	5.83
690	5.29	4.816	5.586	5.766
691	5.477	4.745	5.82	5.843
692	5.417	4.957	5.753	5.964
693	5.445	4.868	5.829	5.767
694	5.381	5.088	5.848	5.802
695	5.517	4.955	5.835	5.812
696	5.408	5.026	5.852	5.724
697	5.439	5.002	5.812	5.772
698	5.441	4.983	5.788	5.95
699	5.245	4.989	5.691	6
700	5.343	5.411	5.758	5.919
701	5.389	5.335	5.739	5.746
702	5.494	5.389	5.812	5.713
703	5.378	5.43	5.713	5.973
704	5.239	5.297	5.943	5.904
705	4.991	5.414	5.782	5.8
706	5.599	5.216	5.781	5.58
707	5.512	5.218	5.651	5.664
708	5.296	5.288	5.826	5.783
709	5.316	5.325	5.702	5.611
710	5.337	5.502	5.672	5.769
711	5.4	5.171	5.63	5.759
712	5.422	4.966	5.603	5.726
713	5.455	4.951	5.824	5.806
714	5.48	5.183	5.67	5.859
715	5.373	5.192	5.956	5.872
716	5.464	5.384	5.776	5.994
717	5.519	5.146	5.822	5.869
718	5.654	4.961	5.791	5.745
719	5.626	5.134	5.788	5.74
720	5.385	5.091	5.746	5.947
721	5.483	5.203	5.668	5.904
722	5.421	5.092	5.62	5.874
723	5.56	5.098	5.675	5.929
724	5.361	5.117	5.902	5.93
725	5.461	5.218	5.79	5.847
726	5.462	5.343	5.871	5.878
727	5.514	5.361	5.882	5.802
728	5.609	5.268	5.944	5.773
729	5.568	5.219	5.848	5.852
730	5.566	5.21	5.833	5.64
731	5.369	5.325	5.882	5.723
732	5.489	5.378	5.795	5.68
733	5.488	5.286	5.853	5.842
734	5.404	5.332	5.707	5.881
735	5.424	5.231	5.836	5.781
736	5.297	5.381	5.841	5.947
737	5.383	5.366	5.812	5.837
738	5.479	5.373	5.856	5.867
739	5.341	5.337	5.7	5.902
740	5.455	5.354	5.638	5.848
741	5.52	5.269	5.775	5.74
742	5.37	5.338	5.855	5.696
743	5.514	5.443	5.687	5.869
744	5.442	5.394	5.859	5.954
745	5.391	5.381	5.712	5.914
746	5.555	5.409	5.829	5.774
747	5.587	5.375	5.853	5.981
748	5.442	5.488	5.739	5.952
749	5.477	5.115	5.752	5.828
750	5.446	5.501	5.728	5.872
751	5.371	5.325	5.733	5.726
752	5.481	5.178	5.849	5.835
753	5.461	5.153	5.675	5.758
754	5.335	5.375	5.7	5.972
755	5.506	4.822	5.836	5.83
756	5.394	4.961	5.689	5.97
757	5.442	5.201	5.669	5.839
758	5.415	5.004	5.609	5.685
759	5.6	5.223	5.741	5.771
760	5.435	5.111	5.821	5.77
761	5.397	5.224	5.711	5.974
762	5.426	5.112	5.503	5.905
763	5.46	5.174	5.777	5.863
764	5.482	5.121	5.64	5.739
765	5.455	5.125	5.769	5.838
766	5.504	5.014	5.778	5.881
767	5.504	5.016	5.812	5.782
768	5.509	5.147	5.728	5.834
769	5.479	5.068	5.847	5.807
770	5.34	5.111	5.777	5.755
771	5.359	5.066	5.613	5.892
772	5.441	5.019	6.052	5.924
773	5.389	5.092	5.711	5.898
774	5.469	5.108	5.852	5.888
775	5.37	5.112	5.698	5.842
776	5.426	5.053	5.695	6.013
777	5.625	4.922	5.832	5.806
778	5.378	5.15	5.762	5.886
779	5.501	5.014	5.686	5.957
780	5.456	5.192	5.849	5.712
781	5.352	5.12	5.648	5.788
782	5.443	4.981	5.533	5.772
783	5.421	4.908	5.72	5.909
784	5.498	5.186	5.671	5.84
785	5.494	4.992	5.803	5.911
786	5.306	5.053	5.81	5.904
787	5.451	5.01	5.824	5.856
788	5.479	5.128	5.848	5.788
789	5.386	4.952	5.91	5.72
790	5.42	4.947	5.888	6.031
791	5.505	4.979	5.703	5.643
792	5.413	5.051	5.84	5.767
793	5.531	5.092	5.688	5.71
794	5.443	5.03	5.852	5.698
795	5.456	5.031	5.779	5.915
796	5.482	4.896	5.837	6.004
797	5.434	4.881	5.729	5.864
798	5.532	4.991	5.667	5.723
799	5.459	4.856	5.808	5.894
800	5.493	4.966	5.665	5.749
801	5.436	4.824	5.902	6.016
802	5.498	4.91	5.765	5.817
803	5.424	4.914	5.668	5.782
804	5.48	4.965	5.893	5.681
805	5.445	4.861	5.516	5.71
806	5.362	5.051	5.706	5.859
807	5.49	4.977	5.738	5.737
808	5.36	4.733	5.773	5.69
809	5.483	4.701	5.816	5.78
810	5.373	5.034	5.776	5.76
811	5.289	4.994	5.628	5.881
812	5.39	4.845	5.581	5.784
813	5.391	5.23	5.876	5.607
814	5.558	5.032	5.917	5.815
815	5.545	4.943	5.844	5.808
816	5.643	5.063	5.93	5.709
817	5.531	5.126	5.913	5.918
818	5.546	5.22	5.826	6.025
819	5.55	4.897	5.536	5.936
820	5.503	5.038	5.801	5.785
821	5.574	4.863	5.903	5.822
822	5.57	4.765	5.81	5.817
823	5.35	5.439	5.784	5.951
824	5.553	5.404	5.934	5.791
825	5.428	5.282	5.888	5.861
826	5.39	4.911	5.908	5.875
827	5.465	4.893	5.743	5.778
828	5.336	4.827	5.745	5.783
829	5.354	4.92	5.727	5.573
830	5.455	4.847	5.749	5.617
831	5.568	5.271	5.738	5.873
832	5.427	5.408	5.745	5.921
833	5.559	5.318	5.598	5.655
834	5.36	5.265	5.684	5.738
835	5.369	5.38	5.583	5.839
836	5.57	5.38	5.689	5.974
837	5.512	5.318	5.853	5.843
838	5.341	5.069	5.74	5.943
839	5.445	5.232	5.829	5.856
840	5.464	5.389	5.682	5.675
841	5.363	5.601	5.834	5.926
842	5.428	5.526	5.548	5.691
843	5.461	5.343	5.787	5.729
844	5.438	5.397	5.852	5.813
845	5.441	5.233	5.678	5.914
846	5.353	5.379	5.762	5.953
847	5.432	5.484	5.686	5.833
848	5.4	5.476	5.627	5.689
849	5.535	5.388	5.846	5.812
850	5.389	5.443	5.838	5.771
851	5.452	5.391	5.632	5.886
852	5.394	5.267	5.644	5.848
853	5.439	5.231	5.71	5.9
854	5.567	5.456	5.782	5.764
855	5.368	5.32	5.998	5.841
856	5.355	5.421	5.924	5.843
857	5.474	5.427	5.868	5.865
858	5.436	5.21	5.949	5.877
859	5.22	5.427	5.834	5.872
860	5.397	5.096	5.806	5.862
861	5.658	5.195	5.871	5.785
862	5.457	5.216	5.74	5.768
863	5.415	5.231	6.073	5.923
864	5.62	5.379	5.807	5.763
865	5.463	5.251	5.627	5.615
866	5.529	5.175	5.668	5.874
867	5.478	5.109	5.796	5.842
868	5.442	5.4	5.585	5.851
869	5.463	5.428	5.66	5.603
870	5.356	5.148	5.865	5.861
871	5.497	5.156	5.571	5.788
872	5.384	5.172	5.819	5.804
873	5.445	5.323	5.706	5.812
874	5.514	5.386	5.923	5.705
875	5.387	5.462	5.744	5.954
876	5.386	5.179	5.745	5.81
877	5.475	5.274	5.889	5.802
878	5.351	5.265	5.709	5.797
879	5.367	5.422	5.986	5.817
880	5.582	5.207	5.78	5.727
881	5.513	5.366	5.799	5.867
882	5.567	5.222	5.903	5.698
883	5.432	5.347	5.862	5.776
884	5.46	5.312	6.026	5.701
885	5.458	5.029	5.695	5.827
886	5.315	4.934	5.802	5.612
887	5.446	4.927	5.709	5.749
888	5.555	4.952	5.639	5.747
889	5.422	5.103	5.895	5.877
890	5.233	4.963	5.865	5.858
891	5.45	5.008	5.817	5.766
892	5.338	5.07	5.798	5.915
893	5.39	5.102	5.98	5.753
894	5.445	5.115	5.8	6.005
895	5.52	5.007	5.914	5.931
896	5.567	4.81	5.876	5.813
897	5.337	4.882	5.652	5.667
898	5.45	4.963	5.82	5.649
899	5.511	4.925	5.911	5.69
900	5.373	5.201	5.828	5.852
901	5.513	5.219	5.774	5.715
902	5.326	5.389	5.678	5.696
903	5.558	5.19	5.804	5.832
904	5.666	5.56	5.698	5.927
905	5.517	5.278	5.856	5.635
906	5.571	5.289	5.967	5.961
907	5.555	4.972	5.792	5.813
908	5.433	5.062	5.873	5.629
909	5.571	4.949	5.855	5.661
910	5.548	4.983	5.678	5.845
911	5.457	5.007	5.742	5.797
912	5.504	5.1	5.742	5.941
913	5.402	4.924	5.816	5.9
914	5.421	4.913	5.371	5.873
915	5.036	4.983	5.97	5.819
916	5.056	4.982	5.628	6.035
917	5.04	5.184	5.885	5.702
918	5.031	5.084	5.854	5.806
919	4.953	4.961	5.851	5.786
920	4.958	4.976	6.032	5.705
921	5.101	4.995	5.838	5.679
922	5.052	4.744	5.907	5.89
923	5.023	5.029	5.659	5.734
924	5.071	5.101	5.846	5.835
925	5.035	4.985	5.808	5.842
926	5.288	5.125	5.818	5.915
927	5.064	5.035	5.756	5.845
928	5.31	5.038	5.707	5.724
929	5.392	5.247	5.929	5.905
930	5.232	5.039	5.87	5.751
931	5.401	5.047	5.964	5.787
932	5.257	4.96	5.82	5.757
933	5.318	5.013	5.878	5.88
934	5.244	5.097	5.816	5.945
935	5.215	5.069	5.926	5.815
936	5.427	4.936	5.848	5.634
937	5.332	4.955	5.899	5.809
938	5.136	5.128	5.735	6.076
939	5.272	5.131	5.707	5.907
940	5.449	5.128	5.573	5.808
941	5.481	4.977	5.692	5.81
942	5.384	5.184	5.876	5.756
943	5.273	4.948	5.777	5.804
944	5.324	5.104	5.799	5.847
945	5.337	5.082	5.936	5.758
946	5.386	5.165	6.013	5.789
947	5.349	5.129	5.83	5.763
948	5.244	5.103	5.596	5.882
949	5.349	5.12	5.912	5.818
950	5.413	5.265	5.747	5.798
951	5.356	5.124	5.896	5.864
952	5.379	5.269	5.941	5.787
953	5.337	5.164	5.854	5.712
954	5.442	5.265	5.791	5.759
955	5.177	5.115	5.662	5.853
956	5.52	5.014	5.839	5.759
957	5.337	5.196	5.84	5.739
958	5.222	5.087	5.824	5.887
959	5.286	4.916	5.72	5.802
960	5.341	5.037	5.922	5.837
961	5.472	5.256	5.707	5.772
962	5.413	5.704	5.736	5.876
963	5.595	5.51	5.629	5.824
964	5.418	5.675	5.763	5.756
965	5.219	5.611	5.863	5.958
966	5.315	5.201	5.686	5.759
967	5.286	5.269	5.935	5.772
968	5.22	4.856	5.741	5.754
969	5.494	4.816	5.781	5.779
970	5.245	4.909	5.849	5.786
971	5.303	4.871	5.969	5.871
972	5.373	4.695	5.866	5.744
973	5.471	4.829	5.781	6.005
974	5.293	5.12	5.979	5.794
975	5.416	4.706	5.942	5.764
976	5.513	4.856	5.793	5.935
977	5.503	4.871	5.711	5.888
978	5.503	4.708	5.95	5.794
979	5.381	4.925	5.654	5.674
980	5.286	4.611	5.713	5.648
981	5.507	4.661	5.707	5.855
982	5.335	4.839	5.835	5.809
983	5.477	4.629	5.964	5.863
984	5.419	4.855	5.684	5.889
985	5.425	4.861	5.772	5.773
986	5.225	4.867	5.707	5.856
987	5.538	4.867	5.765	5.858
988	5.488	4.871	5.803	5.815
989	5.382	4.886	5.679	5.942
990	5.453	4.539	6.002	5.793
991	5.378	4.363	5.77	5.74
992	5.343	4.194	5.747	5.855
993	5.246	4.58	5.722	5.796
994	5.378	4.319	5.786	5.759
995	5.371	4.154	5.861	5.865
996	5.485	3.988	5.702	5.759
997	5.479	4.254	5.761	5.911
998	5.416	4.497	5.702	5.747
999	5.346	4.369	5.863	5.88
1000	5.517	4.237	5.841	5.764
1001	5.265	4.313	5.802	5.668
1002	5.3	4.327	5.783	5.835
1003	5.616	4.27	5.809	5.877
1004	5.105	4.403	5.867	5.857
1005	5.556	4.367	5.802	5.832
1006	5.376	4.454	5.679	6.007
1007	5.384	4.197	5.938	5.697
1008	5.194	4.162	5.791	5.8
1009	5.594	4.397	5.776	5.922
1010	5.547	4.031	5.884	5.794
1011	5.578	4.313	5.794	5.822
1012	5.453	4.457	5.735	5.868
1013	5.402	4.423	5.789	5.791
1014	5.255	4.267	5.797	5.871
1015	5.308	4.341	5.874	5.93
1016	5.542	4.497	5.752	5.821
1017	5.377	4.841	5.775	5.768
1018	5.157	4.77	5.846	5.848
1019	5.374	4.923	5.917	5.785
1020	5.517	4.833	5.668	5.899
1021	5.484	4.8	5.741	5.875
1022	5.481	4.738	5.825	5.816
1023	5.479	4.667	5.763	5.886
1024	5.282	4.492	5.603	5.853
1025	5.13	4.638	5.689	5.754
1026	5.414	4.682	5.689	5.933
1027	5.4	4.63	5.817	6.067
1028	5.46	4.806	5.879	5.806
1029	5.484	4.821	5.717	5.741
1030	5.293	4.791	5.418	5.727
1031	5.447	4.837	5.859	5.701
1032	5.479	4.914	5.748	5.811
1033	5.43	4.78	5.716	5.882
1034	5.278	4.837	5.941	5.89
1035	5.358	4.98	5.721	5.971
1036	5.313	4.842	5.648	5.849
1037	5.507	4.782	5.688	5.838
1038	5.485	4.622	5.779	5.665
1039	5.512	4.633	5.735	5.705
1040	5.518	4.726	5.675	5.84
1041	5.596	4.593	5.71	5.758
1042	5.267	4.701	5.829	5.797
1043	5.303	4.648	5.757	5.651
1044	5.268	4.691	5.882	5.994
1045	5.449	4.643	5.753	5.876
1046	5.487	4.763	5.72	5.826
1047	5.569	4.642	5.763	5.821
1048	5.361	4.174	5.825	5.942
1049	5.242	4.544	5.875	5.948
1050	5.456	4.401	5.983	5.741
1051	5.367	4.569	5.812	5.886
1052	5.379	4.629	5.771	5.797
1053	5.167	4.543	5.843	5.791
1054	5.248	4.496	5.849	5.8
1055	5.35	4.815	5.712	5.88
1056	5.322	4.517	5.825	5.903
1057	5.438	4.509	5.935	5.941
1058	5.384	4.37	5.73	5.77
1059	5.346	4.498	5.636	5.789
1060	5.602	4.589	5.624	5.876
1061	5.467	4.668	5.442	5.885
1062	5.334	4.561	5.743	5.802
1063	5.387	4.49	5.599	5.715
1064	5.337	4.61	5.858	5.937
1065	5.274	4.597	5.62	6.045
1066	5.355	4.675	5.66	5.781
1067	5.412	4.664	5.567	5.808
1068	5.456	4.78	5.713	5.781
1069	5.564	4.548	5.799	5.647
1070	5.316	4.611	6.022	5.768
1071	5.304	4.866	5.648	5.826
1072	5.517	4.594	5.647	5.907
1073	5.193	4.811	5.845	5.874
1074	5.268	4.754	5.855	5.71
1075	5.243	4.675	5.683	5.813
1076	5.192	4.842	5.75	6
1077	5.233	4.515	5.737	5.752
1078	5.32	4.867	5.811	5.701
1079	5.334	4.395	5.897	5.758
1080	5.218	4.576	5.605	5.851
1081	5.423	4.688	5.74	5.886
1082	5.396	4.5	5.789	5.78
1083	5.502	5.092	5.589	5.857
1084	5.332	4.683	5.815	5.849
1085	5.453	4.565	5.636	5.924
1086	5.295	4.665	5.821	5.853
1087	5.264	4.547	5.412	6.018
1088	5.076	4.368	5.962	5.815
1089	5.694	4.732	5.815	5.983
1090	5.609	4.555	5.773	5.914
1091	5.81	4.876	5.663	6.11
1092	5.453	4.62	5.656	5.981
1093	5.526	4.41	5.717	5.737
1094	5.306	4.655	5.813	5.98
1095	5.292	4.664	5.783	5.736
1096	5.515	4.722	5.679	5.873
1097	5.483	4.589	5.764	5.672
1098	5.507	4.843	5.613	5.916
1099	5.552	4.787	5.925	5.941
1100	5.373	4.759	5.674	5.665
1101	5.197	4.743	5.715	5.737
1102	5.457	4.617	5.762	5.697
1103	5.635	4.745	6.079	5.957
1104	5.417	4.633	5.71	6.005
1105	5.592	4.535	5.598	5.905
1106	5.346	4.74	5.884	5.672
1107	5.488	4.807	5.773	5.727
1108	5.387	4.883	5.81	5.847
1109	5.393	4.592	5.719	5.85
1110	5.512	4.81	5.606	5.697
1111	5.379	4.684	5.669	5.955
1112	5.486	4.537	5.484	5.828
1113	5.257	4.561	5.651	5.879
1114	5.49	4.606	5.519	5.839
1115	5.477	4.734	5.612	5.764
1116	5.533	4.606	5.63	5.885
1117	5.384	4.498	5.748	5.807
1118	5.421	4.451	5.662	5.924
1119	5.509	4.436	5.718	5.654
1120	5.503	4.32	5.762	5.822
1121	5.563	4.606	5.833	5.918
1122	5.371	4.489	5.856	5.817
1123	5.46	4.465	5.667	5.693
1124	5.52	4.475	5.894	5.887
1125	5.271	4.519	5.779	5.885
1126	5.5	4.658	5.755	5.926
1127	5.523	4.443	5.679	5.693
1128	5.648	4.378	5.763	5.771
1129	5.311	4.459	5.778	5.905
1130	5.392	4.444	5.662	5.928
1131	5.528	4.596	5.719	5.874
1132	5.617	4.856	5.774	5.92
1133	5.446	4.403	5.602	5.891
1134	5.649	4.824	5.801	5.902
1135	5.512	4.733	5.852	5.968
1136	5.417	4.587	5.846	6.082
1137	5.494	4.848	5.799	5.758
1138	5.344	5.47	5.894	5.971
1139	5.394	5.273	5.882	5.757
1140	5.601	5.131	5.671	5.94
1141	5.302	5.218	5.828	5.905
1142	5.408	5.017	5.828	5.85
1143	5.595	5.02	5.895	5.813
1144	5.5	5.209	5.942	5.796
1145	5.418	4.912	5.796	5.913
1146	5.272	4.858	5.824	5.841
1147	5.597	5.017	5.652	5.969
1148	5.342	4.687	6.017	5.865
1149	5.709	5.169	5.833	5.785
1150	5.233	4.899	5.753	5.852
1151	5.47	5.206	5.791	5.834
1152	5.439	5.021	5.775	5.849
1153	5.349	4.79	5.768	5.843
1154	5.506	4.875	5.874	5.858
1155	5.386	5.012	5.739	5.813
1156	5.366	5.611	5.741	5.8
1157	5.386	5.821	5.888	5.866
1158	5.173	5.354	5.703	5.879
1159	5.263	5.43	5.597	5.906
1160	5.51	5.285	5.704	5.747
1161	5.552	5.672	5.684	5.963
1162	5.424	5.394	5.866	5.792
1163	5.214	5.353	5.86	5.853
1164	5.448	5.273	5.782	5.837
1165	5.117	5.544	5.923	5.87
1166	5.326	5.607	5.492	5.739
1167	5.523	5.443	5.776	5.999
1168	5.354	5.487	5.72	6.037
1169	5.355	5.607	5.853	5.891
1170	5.403	5.383	5.815	6
1171	5.409	5.525	5.774	6.018
1172	5.343	5.366	5.96	5.865
1173	5.438	5.229	5.716	5.976
1174	5.38	5.006	5.877	6.016
1175	5.251	5.432	5.774	5.909
1176	5.569	5.261	5.92	5.838
1177	5.338	5.344	5.629	5.793
1178	5.417	5.344	5.963	6.134
1179	5.208	5.514	5.854	5.998
1180	5.43	5.294	5.735	5.814
1181	5.252	5.456	5.926	5.855
1182	5.397	5.312	5.898	5.933
1183	5.51	5.247	5.809	5.973
1184	5.591	5.268	6.026	5.883
1185	5.465	5.35	5.788	6.01
1186	5.63	5.187	5.934	5.862
1187	5.308	5.28	5.993	5.904
1188	5.396	5.22	5.94	5.812
1189	5.486	5.439	5.789	5.949
1190	5.648	5.394	5.84	5.858
1191	5.474	5.439	5.886	5.819
1192	5.318	5.424	5.87	5.917
1193	5.457	5.304	5.95	5.871
1194	5.376	5.253	5.761	5.797
1195	5.392	5.296	5.806	5.747
1196	5.313	5.177	5.752	5.87
1197	5.583	5.427	5.879	5.816
1198	5.455	5.196	5.786	5.761
1199	5.335	5.194	5.861	5.696
1200	5.407	5.246	5.686	5.778
1201	5.317	5.212	5.86	5.816
1202	5.301	5.082	5.596	5.795
1203	5.455	5.217	5.773	5.827
1204	5.338	5.344	5.591	5.834
1205	5.404	5.333	5.669	5.827
1206	5.236	5.14	5.619	5.775
1207	5.445	5.105	5.491	5.874
1208	5.28	5.296	5.551	5.864
1209	5.201	5.161	5.693	5.775
1210	5.253	5.027	5.725	5.888
1211	5.37	5.077	5.771	5.923
1212	5.354	4.898	5.98	5.929
1213	5.307	5.156	5.637	5.899
1214	5.39	5.046	5.665	5.902
1215	5.412	5.279	5.666	5.89
1216	5.363	5.106	5.613	5.798
1217	5.689	4.98	5.708	5.835
1218	5.179	4.996	5.604	5.939
1219	5.329	5.104	5.837	5.812
1220	5.408	5.27	5.668	5.951
1221	5.137	5.026	5.707	5.782
1222	5.681	4.999	5.243	5.907
1223	5.7	5.066	5.719	5.876
1224	5.467	5.25	5.708	5.892
1225	5.501	5.17	5.503	5.814
1226	5.395	5.325	5.928	6.04
1227	5.546	5.275	5.77	5.857
1228	5.377	5.265	5.516	5.843
1229	5.201	5.206	5.799	5.846
1230	5.357	5.181	5.906	5.813
1231	5.35	5.117	5.476	5.859
1232	5.49	5.247	5.602	5.976
1233	5.369	4.922	5.783	5.881
1234	5.588	5.107	5.658	5.924
1235	5.551	5.331	5.672	5.93
1236	5.494	5.299	5.684	5.85
1237	5.293	5.284	5.624	5.926
1238	5.481	5.321	5.795	5.821
1239	5.632	5.361	5.716	5.971
1240	5.323	5.289	5.643	5.827
1241	5.44	5.313	5.786	5.827
1242	5.344	5.341	6.014	5.937
1243	5.523	5.005	5.928	5.893
1244	5.285	5.028	5.766	5.83
1245	5.344	4.778	5.877	5.754
1246	5.434	4.78	5.946	5.806
1247	5.375	4.922	5.962	5.975
1248	5.423	5.286	5.787	5.844
1249	5.262	5.446	5.876	5.937
1250	5.445	4.991	5.736	5.834
1251	5.537	5.042	5.706	5.896
1252	5.487	5.302	5.781	5.909
1253	5.626	5.108	5.899	5.96
1254	5.274	5.098	5.564	5.882
1255	5.318	5.228	5.662	5.919
1256	5.347	5.209	5.689	5.828
1257	5.498	5.305	6.042	5.793
1258	5.339	5.13	5.773	5.843
1259	5.372	5.083	5.709	5.901
1260	5.513	5.459	5.938	6.042
1261	5.311	4.96	5.784	5.95
1262	5.438	4.906	5.662	5.928
1263	5.44	5.043	5.793	5.912
1264	5.399	5.063	5.646	5.935
1265	5.4	5.064	5.852	6.007
1266	5.381	5.268	5.669	5.839
1267	5.38	5.311	5.812	5.83
1268	5.163	5.26	5.703	5.89
1269	5.239	5.148	5.461	5.901
1270	5.28	5.098	5.71	5.781
1271	5.425	5.201	5.665	5.858
1272	5.252	5.213	5.714	5.856
1273	5.175	5.207	5.574	5.831
1274	5.298	5.431	5.568	5.993
1275	5.458	5.162	5.672	5.93
1276	5.403	5.126	5.605	5.981
1277	5.327	5.219	5.387	5.82
1278	5.382	5.19	5.427	5.967
1279	5.531	5.139	5.458	5.986
1280	5.353	5.167	5.771	6.056
1281	5.317	5.166	5.818	6.064
1282	5.403	5.101	5.562	6.063
1283	5.163	5.205	5.65	5.906
1284	5.516	5.181	5.831	5.903
1285	5.333	5.204	5.805	6.057
1286	5.356	5.229	5.692	5.898
1287	5.445	5.193	5.766	5.953
1288	5.3	5.163	5.621	5.8
1289	5.563	5.085	5.475	5.945
1290	5.437	5.241	5.742	5.9
1291	5.333	5.129	5.509	5.897
1292	5.351	5.212	5.697	5.774
1293	5.379	5.153	5.598	5.87
1294	5.461	5.217	5.715	5.82
1295	5.45	5.085	5.927	5.942
1296	5.353	5.115	5.638	5.99
1297	5.392	4.987	5.798	5.908
1298	5.46	5.271	5.733	5.952
1299	5.277	5.094	5.703	5.906
1300	5.452	5.059	5.577	5.892
1301	5.34	5.244	5.698	5.849
1302	5.246	5.06	5.548	5.904
1303	5.35	5.148	5.76	5.961
1304	5.485	5.033	5.804	5.923
1305	5.354	4.923	5.489	5.947
1306	5.643	4.947	5.64	5.816
1307	5.505	4.932	5.88	5.799
1308	5.444	5.162	5.753	5.835
1309	5.258	5.032	5.777	5.914
1310	5.305	5.087	5.843	5.825
1311	5.373	5.178	5.873	5.923
1312	5.485	5.096	5.711	5.932
1313	5.227	5.093	5.794	5.897
1314	5.289	5.168	5.623	5.815
1315	5.618	5.049	5.834	5.798
1316	5.395	4.877	5.636	5.951
1317	5.362	5.068	5.578	5.909
1318	5.522	5.197	5.527	5.887
1319	5.354	5.07	5.785	5.87
1320	5.472	5.101	5.467	5.861
1321	5.344	5.204	5.696	6.051
1322	5.565	5.152	5.439	6.116
1323	5.302	5.165	5.62	5.918
1324	5.335	5.126	5.592	5.853
1325	5.276	4.97	5.667	5.745
1326	5.498	5.08	5.746	5.627
1327	5.433	5.032	5.788	5.704
1328	5.346	5.153	5.767	5.895
1329	5.267	5.174	5.495	5.791
1330	5.455	5.207	5.699	5.746
1331	5.352	5.209	5.681	5.84
1332	5.337	5.14	5.499	5.814
1333	5.848	5.293	5.9	5.909
1334	5.45	5.255	5.853	5.977
1335	5.238	5.259	5.631	5.81
1336	5.309	5.281	5.929	5.634
1337	5.468	5.248	5.783	5.721
1338	5.539	5.228	5.876	5.91
1339	5.442	5.091	5.901	5.944
1340	5.337	5.342	5.79	5.863
1341	5.398	4.895	5.805	5.605
1342	5.604	5.398	5.571	5.693
1343	5.583	5.251	5.61	5.82
1344	5.273	5.148	5.528	5.961
1345	5.465	5.207	6.086	5.966
1346	5.406	5.266	5.974	6.002
1347	5.339	5.294	5.687	5.868
1348	5.355	5.274	5.829	5.908
1349	5.29	5.354	5.585	5.845
1350	5.454	5.235	5.552	5.729
1351	5.635	5.168	5.93	5.786
1352	5.151	5.255	5.883	5.765
1353	5.311	5.278	5.805	5.901
1354	5.191	5.239	5.286	5.866
1355	5.495	5.242	5.538	5.83
1356	5.641	5.176	5.622	5.848
1357	5.459	5.291	5.554	5.882
1358	5.478	5.247	5.61	5.867
1359	5.456	5.199	5.59	5.81
1360	5.25	5.077	5.68	5.849
1361	5.415	5.2	5.628	5.682
1362	5.316	5.11	5.784	5.841
1363	5.383	5.216	5.546	5.891
1364	5.328	5.19	5.657	5.851
1365	5.339	5.175	5.574	5.751
1366	5.466	5.159	5.675	5.767
1367	5.256	5.171	5.712	5.829
1368	5.378	5.358	5.673	5.788
1369	5.364	5.213	5.693	5.768
1370	5.571	5.177	5.665	5.872
1371	5.596	5.11	5.697	5.796
1372	5.449	5.026	5.814	5.84
1373	5.523	5.292	5.784	5.803
1374	5.361	5.197	5.796	5.86
1375	5.436	5.233	5.741	5.819
1376	5.55	5.253	5.718	5.804
1377	5.528	5.414	5.779	5.769
1378	5.515	5.21	5.691	5.844
1379	5.417	5.173	5.47	5.797
1380	5.253	5.187	5.741	5.854
1381	5.488	5.352	5.459	5.636
1382	5.19	5.237	5.637	5.742
1383	5.416	5.094	5.885	5.769
1384	5.356	5.36	5.588	5.808
1385	5.463	5.179	5.76	5.957
1386	5.502	5.185	5.679	5.912
1387	5.465	5.237	5.751	5.902
1388	5.463	5.299	5.795	5.785
1389	5.508	5.079	5.427	5.796
1390	5.391	5.2	5.775	5.844
1391	5.472	5.233	5.721	5.962
1392	5.357	5.301	5.708	5.75
1393	5.593	5.424	5.882	5.843
1394	5.463	5.362	5.616	5.863
1395	5.489	5.404	5.596	5.688
1396	5.386	5.138	5.824	5.667
1397	5.352	5.164	5.871	5.749
1398	5.348	5.202	5.623	5.727
1399	5.408	5.367	5.788	5.84
1400	5.272	5.344	5.623	5.925
1401	5.442	5.429	5.646	5.811
1402	5.376	5.404	5.936	5.856
1403	5.471	5.199	5.909	5.745
1404	5.512	5.316	5.574	5.884
1405	5.41	5.48	5.604	5.931
1406	5.294	5.32	5.764	5.844
1407	5.312	5.462	5.719	5.9
1408	5.403	5.427	5.616	5.791
1409	5.388	5.685	5.781	5.754
1410	5.358	5.46	5.719	5.972
1411	5.431	5.29	5.835	5.843
1412	5.363	5.317	5.837	5.767
1413	5.33	5.494	5.886	5.853
1414	5.333	5.44	5.715	5.882
1415	5.47	5.451	5.677	5.814
1416	5.357	5.421	5.675	5.791
1417	5.397	5.501	5.64	5.863
1418	5.614	5.23	5.787	5.731
1419	5.405	5.355	5.511	5.754
1420	5.387	5.203	5.638	5.909
1421	5.473	5.322	5.876	5.827
1422	5.372	5.198	5.458	5.692
1423	5.347	5.142	5.607	5.742
1424	5.345	5.313	5.553	5.816
1425	5.35	5.479	5.657	5.848
1426	5.369	5.168	5.354	5.876
1427	5.41	5.347	5.608	5.907
1428	5.46	5.439	5.801	5.856
1429	5.353	5.371	5.459	5.822
1430	5.502	5.283	5.648	5.807
1431	5.463	5.308	5.462	5.808
1432	5.247	5.401	5.699	5.861
1433	5.436	5.494	5.355	5.837
1434	5.455	5.275	5.65	5.857
1435	5.462	5.391	5.76	5.809
1436	5.502	5.35	5.57	5.898
1437	5.457	5.489	5.875	5.878
1438	5.618	5.359	5.768	5.916
1439	5.176	5.363	5.584	6.006
1440	5.251	5.687	5.825	5.73
1441	5.359	5.477	5.692	5.788
1442	5.182	5.536	5.638	5.884
1443	5.254	5.404	5.615	5.979
1444	5.416	5.463	5.621	5.945
1445	5.45	5.248	5.457	5.948
1446	5.301	5.409	5.701	5.762
1447	5.626	5.498	5.631	5.687
1448	5.427	5.365	5.698	5.871
1449	5.387	5.362	5.604	5.888
1450	5.399	5.431	5.651	5.727
1451	5.388	5.45	5.489	5.851
1452	5.325	5.316	5.69	6.002
1453	5.425	5.447	5.641	5.927
1454	5.552	5.442	5.54	6.014
1455	5.489	5.411	5.478	5.808
1456	5.447	5.323	5.865	5.902
1457	5.469	5.34	5.621	5.902
1458	5.498	5.38	5.7	5.769
1459	5.318	5.18	5.635	5.738
1460	5.446	5.523	5.616	5.984
1461	5.529	5.659	5.705	5.877
1462	5.329	5.492	5.852	5.782
1463	5.085	5.472	5.736	5.904
1464	5.407	5.873	5.442	5.919
1465	5.226	5.125	5.718	5.912
1466	5.387	5.103	5.459	5.933
1467	5.323	4.989	5.6	5.608
1468	5.405	4.905	5.584	5.891
1469	5.289	4.932	5.678	5.841
1470	5.447	5.339	5.682	5.783
1471	5.364	5.001	5.614	5.877
1472	5.488	5.007	5.457	5.977
1473	5.328	4.904	5.581	5.915
1474	5.407	4.783	5.692	5.993
1475	5.194	4.919	5.52	6.004
1476	5.317	4.973	5.38	5.833
1477	5.466	4.789	5.622	5.832
1478	5.299	4.757	5.587	5.804
1479	5.344	4.81	5.586	5.886
1480	5.526	4.71	5.382	5.853
1481	5.372	5.576	5.217	5.921
1482	5.474	5.366	5.669	5.995
1483	5.33	5.371	5.619	6.012
1484	5.401	5.413	5.579	5.927
1485	5.372	5.539	5.354	5.95
1486	5.465	5.521	5.527	5.906
1487	5.516	5.184	5.47	6.066
1488	5.53	5.508	5.65	5.837
1489	5.472	4.888	5.448	5.867
1490	5.451	5.502	5.553	5.957
1491	5.458	5.394	5.595	5.974
1492	5.488	5.732	5.599	5.874
1493	5.53	5.257	5.552	5.763
1494	5.533	5.355	5.521	5.965
1495	5.349	5.3	5.584	5.76
1496	5.659	5.474	5.446	5.8
1497	5.265	5.707	5.865	5.921
1498	5.385	5.38	5.837	5.843
1499	5.509	5.344	5.518	5.933
1500	5.434	5.17	5.583	5.939
1501	5.368	5.12	5.587	5.977
1502	5.351	5.201	5.612	5.962
1503	5.423	5.136	5.575	5.897
1504	5.506	5.275	5.505	5.984
1505	5.506	5.338	5.436	5.784
1506	5.497	5.292	5.581	5.804
1507	5.428	5.194	5.6	5.894
1508	5.414	5.23	5.57	5.985
1509	5.573	5.161	5.546	5.911
1510	5.258	5.268	5.519	5.925
1511	5.528	5.281	5.501	5.985
1512	5.481	5.203	5.528	6.114
1513	5.396	5.461	5.571	6.019
1514	5.428	5.231	5.627	5.957
1515	5.633	5.218	5.556	6.067
1516	5.435	5.276	5.389	5.902
1517	5.576	5.329	5.74	6.002
1518	5.374	5.245	5.665	5.931
1519	5.546	5.078	5.888	5.64
1520	5.428	5.22	5.438	5.869
1521	5.759	5.192	5.49	5.862
1522	5.243	5.277	5.483	5.878
1523	5.431	5.314	5.716	6.117
1524	5.375	5.181	5.6	6.057
1525	5.4	5.187	5.686	5.935
1526	5.362	5.192	5.674	5.76
1527	5.512	5.213	5.967	5.638
1528	5.423	5.325	6.016	5.839
1529	5.525	5.149	5.858	5.816
1530	5.352	5.29	5.793	5.889
1531	5.405	5.188	5.524	5.822
1532	5.303	5.224	5.405	5.942
1533	5.468	5.303	5.659	5.833
1534	5.313	5.31	5.633	5.844
1535	5.476	5.162	5.644	6.075
1536	5.456	5.124	5.598	6.005
1537	5.431	5.256	5.343	5.869
1538	5.391	5.214	5.956	5.93
1539	5.611	5.28	5.836	5.883
1540	5.561	5.203	5.761	5.821
1541	5.464	5.259	5.613	5.922
1542	5.318	5.305	5.61	5.815
1543	5.622	5.323	5.618	5.89
1544	5.361	5.203	5.593	5.8
1545	5.38	5.163	5.659	5.907
1546	5.338	5.137	5.653	5.788
1547	5.419	5.159	5.772	5.907
1548	5.359	5.227	5.385	6.027
1549	5.536	5.186	5.579	5.805
1550	5.271	5.14	5.598	5.863
1551	5.723	5.206	5.431	5.905
1552	5.645	5.118	5.357	5.96
1553	5.602	5.126	5.521	5.935
1554	5.635	5.285	5.433	6.025
1555	5.679	5.321	5.453	5.893
1556	5.638	5.355	5.557	5.87
1557	5.587	5.199	5.506	5.736
1558	5.485	5.221	5.564	5.844
1559	5.453	5.388	5.647	5.857
1560	5.514	5.408	5.5	6.096
1561	5.593	5.231	5.557	5.984
1562	5.735	5.374	5.395	6.119
1563	5.612	5.222	5.571	6.158
1564	5.681	5.39	5.434	6.026
1565	5.656	5.34	5.634	5.844
1566	5.454	5.273	5.513	5.882
1567	5.46	5.361	5.57	5.995
1568	5.661	5.334	5.338	5.905
1569	5.534	5.294	5.711	5.804
1570	5.535	5.273	5.412	5.871
1571	5.567	5.388	5.453	5.975
1572	5.405	5.249	5.428	6.041
1573	5.479	5.347	5.459	6.083
1574	5.562	5.321	5.497	5.196
1575	5.616	5.316	5.238	6.011
1576	5.522	5.237	5.507	5.88
1577	5.505	5.099	5.613	5.825
1578	5.654	5.203	5.699	5.426
1579	5.663	5.135	5.702	5.188
1580	5.349	5.268	5.789	5.277
1581	5.449	5.314	5.78	5.329
1582	5.405	5.26	5.821	5.333
1583	5.594	5.081	5.861	5.802
1584	5.524	5.185	5.89	6.032
1585	5.49	5.226	5.62	6.035
1586	5.429	5.325	5.855	6.067
1587	5.599	5.144	5.05	5.908
1588	5.311	5.289	5.339	5.921
1589	5.577	5.409	5.086	5.951
1590	5.611	5.379	4.618	6.151
1591	5.458	5.133	4.358	6.088
1592	5.483	5.319	4.764	6.042
1593	5.284	5.068	5.022	6.005
1594	5.405	5.232	5.257	5.967
1595	5.367	5.229	5.109	5.888
1596	5.229	5.255	4.918	5.992
1597	5.441	5.244	5.051	5.891
1598	5.273	5.232	4.765	6.013
1599	5.475	5.279	5.405	6.081
1600	5.644	5.394	5.582	6.014
1601	5.465	5.227	5.466	5.696
1602	5.481	5.054	5.608	6.004
1603	5.424	5.125	5.637	5.663
1604	5.802	5.088	5.491	5.879
1605	5.577	5.249	5.375	5.765
1606	5.466	5.143	5.58	5.858
1607	5.559	5.228	5.233	6.14
1608	5.42	5.152	5.383	5.895
1609	5.343	5.159	5.45	6.131
1610	5.646	5.238	5.409	5.966
1611	5.611	5.252	5.17	6.03
1612	5.415	5.151	5.339	5.922
1613	5.535	5.207	5.766	6.149
1614	5.526	5.161	5.771	6.077
1615	5.366	5.254	5.601	6.33
1616	5.595	5.257	5.365	5.948
1617	5.627	5.247	4.532	5.999
1618	5.602	5.238	4.559	6
1619	5.713	5.165	4.668	6.102
1620	5.666	5.331	4.981	5.985
1621	5.671	5.192	5.129	6.127
1622	5.585	5.231	5.143	5.86
1623	5.772	5.176	5.231	6.077
1624	5.715	5.108	4.985	5.73
1625	5.613	5.137	4.198	5.963
1626	5.778	5.11	4.388	5.813
1627	5.512	5.115	4.771	5.857
1628	5.666	5.054	4.415	5.72
1629	5.565	5.191	5.501	5.939
1630	5.703	5.072	5.182	5.928
1631	5.373	5.099	4.649	5.859
1632	5.61	5.031	4.482	5.79
1633	5.547	5.068	4.584	5.945
1634	5.512	5.284	4.916	5.667
1635	5.799	5.171	4.773	6.004
1636	5.721	5.161	5.037	5.739
1637	5.815	5.138	5.605	5.94
1638	5.583	5.259	5.445	5.844
1639	5.683	5.204	5.085	5.959
1640	5.694	5.256	5.143	5.892
1641	5.691	5.252	5.501	5.859
1642	5.702	5.209	5.287	5.817
1643	5.656	5.223	5.065	5.9
1644	5.545	5.309	5.419	5.982
1645	5.517	5.081	4.859	6.053
1646	5.732	5.188	5.215	6.047
1647	5.848	5.172	5.323	6.05
1648	5.804	5.172	5.313	6.037
1649	5.541	5.07	5.209	6.094
1650	5.731	5.016	5.14	6.034
1651	5.64	5.252	5.37	5.953
1652	5.56	5.279	5.417	5.963
1653	5.608	5.313	5.418	6.06
1654	5.592	5.211	5.45	6.037
1655	5.636	5.144	5.285	6.053
1656	5.665	5.358	5.145	6.1
1657	5.622	5.108	5.455	6.051
1658	5.609	5.258	5.408	6.011
1659	5.638	5.186	5.278	6.15
1660	5.456	5.203	5.258	5.953
1661	5.514	5.119	5.236	6.079
1662	5.513	5.21	5.303	5.948
1663	5.401	5.212	5.026	6.157
1664	5.508	5.16	5.064	5.995
1665	5.566	5.165	5.201	6.006
1666	5.488	5.221	5.344	6.178
1667	5.379	5.117	5.152	6.018
1668	5.57	5.184	5.113	5.995
1669	5.476	5.142	5.16	6.053
1670	5.152	5.232	5.223	6.035
1671	5.455	5.186	5.266	5.938
1672	5.253	5.239	5.15	6.046
1673	5.251	5.16	5.253	6.117
1674	5.541	5.19	5.209	6.161
1675	5.368	5.291	5.41	6.179
1676	5.511	5.197	5.239	6.005
1677	5.581	5.257	5.34	6.099
1678	5.423	5.258	5.438	6.032
1679	5.226	5.081	5.174	6.133
1680	5.233	5.02	5.303	6.11
1681	5.376	4.981	4.981	6.039
1682	5.226	5.074	5.073	6.146
1683	5.381	4.994	5.229	5.963
1684	5.294	5.123	5.051	6.147
1685	5.392	5.285	5.129	5.984
1686	5.356	5.322	5.386	6.142
1687	5.426	5.259	5.382	6.141
1688	5.56	5.253	5.421	5.895
1689	5.514	5.3	5.12	6.022
1690	5.531	5.213	5.016	6.127
1691	5.704	5.248	5.024	6.224
1692	5.474	5.187	5.222	5.966
1693	5.633	5.163	5.05	6.069
1694	5.682	5.095	5.27	6.071
1695	5.556	5.13	5.021	6.127
1696	5.202	5.208	5.384	6.149
1697	5.43	5.132	5.134	6.004
1698	5.497	5.406	5.054	5.97
1699	5.403	5.04	5.342	6.014
1700	5.403	5.1	5.219	6.095
1701	5.678	5.243	5.176	6.018
1702	5.43	5.029	5.124	5.928
1703	5.615	5.135	5.273	6.104
1704	5.286	5.084	5.2	6.013
1705	5.478	5.036	5.189	6.033
1706	5.364	5.149	5.25	5.912
1707	5.532	5.102	5.128	5.952
1708	5.401	4.99	5.228	6.011
1709	5.407	5.096	5.612	6.003
1710	5.489	5.158	5.51	6.098
1711	5.356	5.215	5.143	6.057
1712	5.644	5.225	4.897	5.775
1713	5.404	5.161	5.218	5.908
1714	5.571	5.161	5.355	5.895
1715	5.335	5.099	5.144	5.868
1716	5.46	5.015	5.516	5.864
1717	5.241	5.082	5.366	5.933
1718	5.406	5.123	5.738	5.699
1719	5.455	5.017	5.475	5.909
1720	5.32	4.997	5.274	6.152
1721	5.409	5.099	5.323	5.905
1722	5.418	5.169	5.116	6.038
1723	5.314	5.034	5.256	5.762
1724	5.367	5.036	5.072	5.851
1725	5.195	5.127	5.357	6.079
1726	5.227	4.969	5.327	5.961
1727	5.165	5.186	5.044	5.728
1728	5.257	5.321	5.106	5.871
1729	5.295	5.151	5.147	5.804
1730	5.42	5.205	5.57	5.801
1731	5.179	5.345	5.112	6.089
1732	5.304	5.13	5.443	5.587
1733	5.372	5.202	5.434	5.943
1734	5.489	5.202	5.424	6.029
1735	5.602	5.007	5.345	5.827
1736	5.397	5.011	5.511	5.617
1737	5.583	5.105	5.316	5.711
1738	5.49	5.095	5.092	6.064
1739	5.509	5.171	5.268	5.768
1740	5.671	5.186	5.467	5.73
1741	5.498	5.252	5.235	5.744
1742	5.398	5.238	5.107	5.828
1743	5.427	5.155	5.218	5.909
1744	5.394	5.115	5.332	5.697
1745	5.252	5.205	4.883	5.934
1746	5.475	5.239	5.382	5.998
1747	5.372	5.297	5.451	5.942
1748	5.249	5.203	5.286	5.88
1749	5.498	5.337	5.109	5.895
1750	5.43	5.27	5.223	5.857
1751	5.415	5.315	5.191	5.982
1752	5.402	5.313	4.898	5.848
1753	5.228	5.173	5.17	5.884
1754	5.235	5.31	5.267	6.02
1755	5.453	5.257	5.845	5.809
1756	5.424	5.229	5.253	5.863
1757	5.497	5.262	5.383	5.936
1758	5.557	5.364	5.059	5.96
1759	5.481	5.348	5.529	5.998
1760	5.348	5.356	5.472	5.801
1761	5.439	5.136	5.112	5.956
1762	5.469	5.256	5.16	5.878
1763	5.26	5.239	5.328	5.914
1764	5.427	5.296	5.259	5.87
1765	5.499	5.226	4.973	5.915
1766	5.55	5.31	5.381	5.798
1767	5.342	5.259	5.198	5.979
1768	5.498	5.256	5.262	5.978
1769	5.257	5.318	4.838	5.772
1770	5.442	5.247	5.137	5.817
1771	5.434	5.101	4.917	6.097
1772	5.401	5.155	5.138	5.94
1773	5.407	5.16	5.128	5.949
1774	5.387	5.189	5.109	6.028
1775	5.242	5.156	5.291	5.741
1776	5.379	5.105	5.131	5.956
1777	5.112	5.023	5.446	5.944
1778	5.534	5.124	5.037	6.027
1779	5.482	5.13	5.17	5.579
1780	5.172	4.998	5.063	5.914
1781	5.346	5.161	5.166	5.958
1782	5.295	5.237	5.25	5.815
1783	5.576	5.192	5.098	5.9
1784	5.608	5.18	5.406	6.015
1785	5.331	5.034	5.467	5.86
1786	5.702	5.07	5.47	5.88
1787	5.428	5.075	5.253	5.599
1788	5.554	5.043	5.395	5.869
1789	5.507	4.975	5.117	5.829
1790	5.316	5.134	5.057	5.906
1791	5.565	5.101	5.199	6.158
1792	5.392	5.142	5.317	6.114
1793	5.355	5.132	5.19	6.028
1794	5.303	5.198	5.205	5.848
1795	5.32	5.124	5.156	6.059
1796	5.387	5.519	5.44	5.984
1797	5.406	5.242	5.384	5.854
1798	5.765	5.395	5.346	6.012
1799	5.333	5.305	5.359	5.951
1800	5.178	5.101	4.958	5.885
1801	5.539	5.123	5.063	6.06
1802	5.458	5.033	5.239	6.11
1803	5.489	5.108	5.11	6.06
1804	5.469	5.186	5.239	6.057
1805	5.345	4.894	5.106	6.079
1806	4.961	4.742	5.169	6.018
1807	5.017	5.132	4.848	5.915
1808	4.438	5.134	5.174	5.993
1809	4.951	5.027	5.23	5.969
1810	5.126	5.13	5.247	5.92
1811	4.914	4.967	5.277	5.908
1812	4.319	5.002	5.295	5.755
1813	4.829	5.133	5.202	5.944
1814	4.924	5.07	5.453	5.939
1815	4.238	5.075	5.201	5.757
1816	4.892	4.905	5.336	5.986
1817	5.122	5.135	5.063	6.034
1818	4.591	5.05	5.155	5.87
1819	5.066	4.956	5.248	5.819
1820	5.11	5.055	5.171	5.949
1821	5.23	5.068	5.059	5.969
1822	4.885	5.061	5.377	5.914
1823	5.032	5.077	5.155	6.095
1824	5.361	5.047	5.236	5.931
1825	5.209	4.973	5.112	5.797
1826	5.122	4.99	5.02	5.968
1827	4.974	5.018	5.277	5.825
1828	5.032	5.098	5.284	5.924
1829	4.821	5.078	5.217	6.051
1830	4.466	5.243	5.364	5.888
1831	4.661	4.901	5.158	5.832
1832	4.6	4.97	5.226	6.005
1833	4.47	5.02	5.22	5.845
1834	4.688	4.98	5.267	5.922
1835	4.719	5.101	5.031	5.678
1836	4.667	5.054	5.021	5.755
1837	4.517	4.931	5.159	5.748
1838	5.06	4.988	5.133	5.927
1839	4.424	5.086	5.149	5.901
1840	5.127	5.196	5.18	5.564
1841	4.592	4.905	5.101	5.807
1842	5.118	5.014	5.303	5.95
1843	5.165	5.201	5.092	5.685
1844	5.709	5.049	5.212	5.773
1845	5.488	5.043	5.176	5.747
1846	5.256	5.073	5.028	5.871
1847	5.495	5.169	5.117	5.826
1848	5.435	5.119	5.164	5.993
1849	5.753	5.025	5.02	5.832
1850	5.479	5.019	5.042	5.917
1851	5.256	4.913	5.1	5.914
1852	5.056	5.2	5.152	5.885
1853	4.679	5.091	5.122	5.896
1854	5.075	5.096	5.206	5.911
1855	4.989	5	5.299	6
1856	5.441	5.097	5.196	6.071
1857	5.636	5.063	5.229	5.968
1858	5.602	5.083	5.031	5.882
1859	5.689	4.953	5.119	5.942
1860	5.597	4.952	5.212	5.865
1861	5.59	4.961	5.202	5.701
1862	5.666	5.061	5.127	5.727
1863	5.552	5.023	5.289	5.624
1864	5.485	5.121	5.283	5.914
1865	5.716	5.048	5.252	5.871
1866	5.422	5.031	5.226	5.853
1867	5.691	4.931	5.076	5.94
1868	5.621	5.091	5.115	5.948
1869	5.601	5.014	4.781	6.015
1870	5.242	4.999	5.296	5.898
1871	5.789	4.975	5.184	5.756
1872	5.511	4.994	5.164	5.826
1873	5.782	5.046	5.035	6.038
1874	5.669	5.141	5.117	5.872
1875	5.55	5.035	5.184	5.932
1876	5.563	5.02	5.23	5.797
1877	5.558	4.597	5.233	5.884
1878	5.616	5.078	5.089	5.851
1879	5.565	5.007	5.227	5.783
1880	5.427	5.161	5.277	5.835
1881	5.47	5.239	5.022	5.803
1882	5.751	4.874	5.066	5.985
1883	5.559	4.932	5.21	5.867
1884	5.726	5.056	5.188	5.94
1885	5.551	5.046	5.148	5.891
1886	5.605	5.033	5.286	5.844
1887	5.439	5.053	5.382	5.789
1888	5.647	5.038	5.649	5.909
1889	5.433	4.94	5.578	5.946
1890	5.512	4.947	5.5	5.803
1891	5.458	5.007	5.087	5.787
1892	5.234	5.098	5.048	5.918
1893	5.375	4.968	5.162	5.843
1894	5.309	4.914	5.345	5.868
1895	5.357	4.906	5.38	5.808
1896	5.101	5.082	5.348	5.838
1897	5.034	5.109	5.203	5.874
1898	5.131	4.855	4.983	5.937
1899	5.064	4.989	5.146	5.604
1900	4.796	4.799	5.23	6.085
1901	5.222	4.872	5.014	5.781
1902	4.965	4.832	5.025	5.92
1903	5.216	5.039	5.444	5.759
1904	5.199	5.041	5.52	5.928
1905	5.045	4.899	4.998	5.838
1906	5.047	5.05	5.192	5.969
1907	5.109	4.991	5.233	6.104
1908	5.116	5.036	5.009	5.97
1909	5.059	5.117	5.206	6.009
1910	5.046	4.95	5.222	5.808
1911	5.052	5.135	5.151	6.028
1912	5.052	4.996	5.143	5.767
1913	4.958	5.01	5.366	5.872
1914	5.119	5.129	5.136	5.805
1915	4.931	5.005	5.121	5.851
1916	4.966	4.943	5.159	5.619
1917	4.975	5.03	4.899	5.823
1918	4.871	5.006	5.167	5.912
1919	5.158	4.96	5.096	5.811
1920	5.044	5.038	5.494	5.793
1921	4.944	5.078	5.13	5.878
1922	5.106	4.909	5.189	5.749
1923	5.15	4.981	4.525	5.713
1924	5.169	5.06	5.054	5.769
1925	5.261	5.04	5.144	5.883
1926	5.461	4.981	5.085	5.909
1927	5.509	5.13	5.37	5.807
1928	5.196	5.013	5.36	5.69
1929	5.312	5.074	5.056	5.889
1930	5.163	4.952	5.308	5.722
1931	5.15	4.988	5.488	5.943
1932	5.137	4.971	5.074	5.728
1933	5.047	5.178	5.281	5.766
1934	4.928	5.112	5.032	5.858
1935	5.257	4.931	5.153	5.78
1936	5.263	5.082	5.098	5.868
1937	4.942	4.992	5.211	6.16
1938	5.026	4.989	5.001	5.761
1939	5.526	5.184	4.92	6.02
1940	5.204	5.078	5.024	5.906
1941	5.07	4.907	5.207	5.947
1942	5.384	4.992	5.033	5.897
1943	5.145	5.116	5.138	5.916
1944	5.076	5.058	5.281	5.941
1945	4.907	4.951	5.14	5.871
1946	5.092	4.964	5.138	5.996
1947	5.184	5.042	5.174	5.845
1948	5.571	4.933	5.168	5.836
1949	5.117	4.953	5.229	5.885
1950	5.265	5.093	5.207	5.926
1951	5.053	5.034	5.023	5.934
1952	5.18	4.962	5.316	5.899
1953	5.082	5.073	5.176	5.879
1954	5.191	5.053	5.214	5.95
1955	5.378	4.992	5.042	6.025
1956	5.069	5.01	5.169	5.932
1957	5.014	4.901	5.122	6.057
1958	4.733	5.094	5.081	5.972
1959	5.023	5.143	4.998	6.048
1960	5.219	5.097	5.108	6.049
1961	5.772	5.021	5.11	5.998
1962	5.089	5.181	5.295	5.883
1963	5.12	5.12	5.228	5.876
1964	5.364	5.046	5.744	5.866
1965	5.063	4.862	5.309	5.916
1966	4.957	5.052	5.568	5.684
1967	4.893	5.044	5.582	5.879
1968	5.1	4.952	5.594	5.967
1969	5.102	5.059	5.476	6.031
1970	5.131	5.096	5.52	5.721
1971	5.314	4.945	5.472	5.857
1972	5.001	5.153	5.132	5.896
1973	5.01	5.315	5.159	5.592
1974	5.008	4.957	5.158	5.813
1975	5.073	5.081	5.021	5.645
1976	5.076	5.056	5.218	5.741
1977	5.224	5.037	5.069	5.842
1978	4.897	5.085	5.218	5.836
1979	5.229	4.769	5.138	5.681
1980	5.274	5.088	5.267	5.785
1981	4.987	5.151	5.145	5.692
1982	5	4.869	5.266	5.983
1983	5.193	5.4	5.086	5.913
1984	4.7	5.207	5.156	5.78
1985	5.196	5.226	5.294	5.806
1986	5.17	5.115	5.224	5.759
1987	5.081	5.128	5.117	5.773
1988	5.239	4.928	5.414	5.753
1989	5.217	5.228	5.217	5.793
1990	5.18	5.071	5.223	5.856
1991	5.176	5.073	5.329	5.994
1992	5.034	5.21	5.121	5.833
1993	5.176	5.132	5.19	5.984
1994	5.047	5.166	5.387	5.938
1995	5.044	5.321	5.081	6.106
1996	5.036	5.094	5.064	5.98
1997	5.204	5.076	4.986	5.867
[truncated: 6,003 more rows]

## Sheet: Appendix Fig. S5A
DFPA
RARa (uM)	DMSO			10 μM AM580				[Agonist] vs. response (three parameters)
50	193	168	172	178	163	157		Best-fit values	DMSO	10 μM AM580
25	173	149	141	155	146	146		Bottom	11.83	17.06
12.5	145	129	124	145	113	120		Top	179.8	164.4
6.25	132	107	94	118	94	93		EC50	3.802	3.152
3.125	114	83	75	102	91	88		logEC50	0.58	0.4986
1.5625	77	58	40	92	60	51		Span	168	147.3
0.78125	75	43	37	74	55	37
0.390625	53	23	26	56	42	23
0.195313	39	12	10	51	26	20
0	0	0	0	0	0	0

## Sheet: Appendix Fig. S5B
TR-FRET Ratio
Concentration(log M)	AM580				Sigmoidal dose-response (variable slope)
-4.69897	44.0593	45.249	43.8376		Best-fit values
-5	49.7083	53.4839	54.1399		Bottom	26.99
-5.30103	55.8083	58.2102	58.4885		Top	57.72
-5.60206	62.0854	58.797	60.7874		LogEC50	-8.467
-5.90309	60.4245	59.9193	62.9099		HillSlope	2.169
-6.30103	62.9807	64.6804	59.8257		EC50	3.413e-09
-7	59.0067	63.3371	57.5315
-7.34679	63.1917	56.0585	56.7813
-7.60206	61.6927	63.3353	58.6392
-7.90309	57.3088	55.4685	59.661
-8.30103	49.1892	46.1189	45.6674
-8.60206	38.5536	39.6414	35.4905
-9.30103	29.1825	30.5651	29.9007
-10	28.1715	27.3111	26.2198
-11	25.508	23.4097	23.9482

## Sheet: Appendix Fig. S5C
# PLA particles/nuclei
DMSO	5 uM CIM7	5 uM BMS493	NCoR1 ab only	RARα ab only	no primary ab		ANOVA summary			ANOVA table	SS	DF	MS	F (DFn, DFd)	P value		Bonferroni's multiple comparisons test	Mean Diff.	95.00% CI of diff.	Below threshold?	Summary	Adjusted P Value	A-?
24	6	19	0	0	0		F	66.34		Treatment (between columns)	9968	5	1994	F (5, 369) = 66.34	P<0.0001		DMSO vs. CIM7	6.486	4.567 to 8.404	Yes	****	<0.0001	B	CIM7
20	2	14	0	0	0		P value	<0.0001		Residual (within columns)	11090	369	30.05				DMSO vs. BMS943	-3.773	-5.816 to -1.729	Yes	****	<0.0001	C	BMS943
10	6	8	0	0	0		P value summary	****		Total	21058	374					DMSO vs. NCoR1 only	10.47	6.987 to 13.95	Yes	****	<0.0001	D	NCoR1 only
17	2	20	0	0	0		Significant diff. among means (P < 0.05)?	Yes									DMSO vs. RARα only	10.47	7.289 to 13.65	Yes	****	<0.0001	E	RARα only
9	8	5	0	0	0		R squared	0.4734									DMSO vs. no primary	10.47	6.280 to 14.66	Yes	****	<0.0001	F	no primary
14	4	4	0	0	0
27	10	10	0	0	0
10	7	17	0	0	0
25	4	15	0	0	0
17	2	19	0	0	0
9	1	17	0	0	0
16	10	51	0	0	0
23	9	19	0	0	0
20	1	17	0	0
15	3	17	0	0
19	3	13	0	0
19	4	19	0	0
20	2	18	0	0
25	1	17	0	0
16	2	17	0	0
6	1	7		0
21	1	16		0
19	2	13		0
13	2	10		0
7	2	13		0
25	4	18
19	8	3
13	5	14
5	5	14
11	3	23
19	2	5
17	1	6
8	2	18
17	3	21
24	4	15
11	1	15
17	2	17
20	3	20
17	3	22
12	2	22
16	4	2
14	3	11
17	3	5
9	4	24
6	2	15
9	9	15
16	2	19
14	1	23
15	2	20
15	1	15
12	0	14
14	0	20
25	3	7
14	1	9
12	0	4
20	1	13
14	2	17
14	1	11
2	1	9
11	1	17
11	2	17
5	0	13
5	2	7
4	2	10
2	0	19
1	2	8
0	3	8
3	2	9
7	2	9
4	0	19
2	0	6
2	0	16
4	0	14
4	2	18
2	6	13
5	10	14
2	11	14
3	5	20
1	8	12
0	13	9
7	5	12
0	6	16
0	8	7
1	6	23
2	8	20
1	10	12
0	6	17
2	4	12
4	2	19
7	9	15
1	3	10
1	5	12
1	6	15
2	7	9
1	8	1
1	7
1	9
2	10
	10
	8
	5
	8
	9
	2
	6
	9
	3
	6
	3
	10
	0
	3
	2
	6
	5
	4
	0
	0
	5
	4
	3
	3
	4
	3

[truncated: 14 more sheets: Appendix Fig. S5D, Appendix Fig. S5E, Appendix Fig. S6B, Appendix Fig. S6C, Appendix Fig. S6F, Appendix Fig. S9A, Appendix Fig. S9D, Appendix Fig. S10A, Appendix Fig. S10B, Appendix Fig. S10C, Appendix Fig. S11B, Appendix Fig. S11C, Appendix Fig. S11E, Appendix Fig. S11F]
