# Supplementary material for: Small molecule disruption of RARα/NCoR1 interaction inhibits chaperone-mediated autophagy in cancer
Source: EMBO Mol Med. 2025 Jun 9;17(7):1716–55. doi: 10.1038/s44321-025-00254-y (PMC12254369; doi:10.1038/s44321-025-00254-y)
Supplement: Supplementary file 17 — Figures Appendix Source Data [file 44321_2025_254_MOESM17_ESM.zip › FigS9D/README.txt]

Blots were flipped horizontally for figure creation (as in Annotated blots)
Exposure time was increased to visualize all lanes.
The raw zip contains the original blot and two other exposure times and can be opened with the LICOR ImageStudio software
